# Supplementary material for: The Impact of Genotyping-by-Sequencing Pipelines on SNP Discovery and Identification of Markers Associated with Verticillium Wilt Resistance in Autotetraploid Alfalfa (Medicago sativa L.)
Source: Front Plant Sci. 2017 Feb 7;8:89. doi: 10.3389/fpls.2017.00089 (PMC5293825; doi:10.3389/fpls.2017.00089)
Supplement: Supplementary file 1 [file Table_1.XLSX]

## Sheet: Tablle S1_FreeBayes
rs#	alleles	chrom	pos	strand	assembly#	center	protLSID	assayLSID	panelLSID	QCcode	32A	45B	102B	52A	31A	51B	73A	24A	65A	36A	25A	35A	11A	8A	98B	1A	74A	59A	38A	5A	48A	66A	7A	54A	63A	9A	96B	56A	58R	53A	23A	30A	19A	3A	26A	95B	2A	30B	136B
chr1_172175	A/C	1	169423	+	NA	NA	NA	NA	NA	NA	BBBB	BBBB	BBBB	BBBB	BBBB	BBBB	ABBB	BBBB	BBBB	BBBB	ABBB	BBBB	BBBB	ABBB	BBBB	ABBB	BBBB	BBBB	BBBB	ABBB	BBBB	BBBB	BBBB	BBBB	BBBB	ABBB	ABBB	BBBB	ABBB	ABBB	BBBB	BBBB	BBBB	BBBB	BBBB	ABBB	BBBB	ABBB	BBBB
chr1_173391	G/C	1	169424	+	NA	NA	NA	NA	NA	NA	AAAA	AABB	AAAA	AAAB	AABB	AAAA	AAAB	AAAA	AABB	AAAA	AABB	AAAA	AAAA	AAAA	AAAA	AAAB	AAAB	AABB	AABB	AAAA	AAAA	AABB	AAAA	AAAA	AABB	AAAB	AAAA	AABB	AAAA	AAAB	AAAB	AABB	AAAB	AAAB	AAAB	AAAA	AABB	AAAA	AAAA
chr1_173416	A/C	1	169425	+	NA	NA	NA	NA	NA	NA	AAAA	AABB	AAAA	AAAB	AABB	AAAA	AAAB	AAAA	AABB	AAAA	AABB	AAAA	AAAA	AAAA	AAAA	AAAB	AAAB	AABB	AABB	AAAA	AAAA	AABB	AAAA	AAAA	AABB	AAAB	AAAA	AABB	AAAA	AAAB	AAAB	AABB	AAAB	AAAB	AAAB	AAAA	AAAB	AAAA	AAAA
chr1_173438	C/A	1	171910	+	NA	NA	NA	NA	NA	NA	AAAA	AABB	AAAA	AAAB	AABB	AAAA	AAAB	AAAA	AABB	AAAA	AABB	AAAA	AAAA	AAAA	AAAA	AAAB	AAAB	AABB	AABB	AAAA	AAAA	AABB	AAAA	AAAA	AABB	AAAB	AAAA	AABB	AAAA	AAAB	AAAB	AABB	AAAB	AAAB	AAAB	AAAA	AAAB	AAAA	AAAA
chr1_173469	A/C	1	171970	+	NA	NA	NA	NA	NA	NA	AAAA	AAAA	AAAA	AAAA	AAAB	AAAA	AAAA	AAAA	AAAA	AAAA	AAAA	AAAA	AAAA	AAAA	AAAA	AAAA	AAAB	AAAB	AAAA	AAAA	AAAB	AAAA	AAAA	AAAB	AAAA	AAAB	AAAA	AAAA	AAAA	AAAB	AAAA	AAAA	AAAA	AAAA	AAAA	AAAB	AAAA	AAAA	AAAA
chr1_174674	G/A	1	176851	+	NA	NA	NA	NA	NA	NA	BBBB	BBBB	BBBB	BBBB	BBBB	-	BBBB	BBBB	-	BBBB	BBBB	BBBB	BBBB	BBBB	BBBB	BBBB	BBBB	-	BBBB	BBBB	BBBB	BBBB	BBBB	BBBB	BBBB	BBBB	BBBB	BBBB	BBBB	BBBB	BBBB	BBBB	BBBB	BBBB	BBBB	BBBB	BBBB	-	-
chr1_176898	C/G	1	176853	+	NA	NA	NA	NA	NA	NA	AAAA	AAAA	AAAA	AAAB	AAAA	AAAA	AAAA	AAAA	AAAB	AAAA	AAAB	AAAA	AAAB	AAAA	AAAA	AAAA	AAAA	AAAB	AAAB	AAAA	AAAA	AAAB	AAAA	AAAA	AAAA	AAAA	AAAB	AAAA	AAAA	AAAA	AAAA	AAAA	AAAB	AAAA	AAAA	AAAA	AAAA	AAAA	AAAA
chr1_176913	G/A	1	176872	+	NA	NA	NA	NA	NA	NA	AAAA	AAAA	AAAA	AAAB	AAAA	AAAA	AAAA	AAAA	AAAB	AAAA	AAAB	AAAA	AAAB	AAAA	AAAA	AAAA	AAAA	AAAB	AAAB	AAAA	AAAA	AAAA	AAAA	AAAA	AAAA	AAAA	AAAA	AAAA	AAAA	AAAA	AAAA	AAAA	AAAA	AAAA	AAAA	AAAA	AAAA	AAAA	AAAA
chr1_444330	G/A	1	176889	+	NA	NA	NA	NA	NA	NA	AAAB	AAAA	AABB	-	AAAA	AAAB	AAAA	AAAA	-	AAAA	AAAA	-	AAAA	AAAA	AAAA	AAAA	AAAA	AABB	AAAB	-	AAAB	-	-	AAAB	AAAA	AABB	AAAB	AAAA	-	-	AAAA	AAAB	AABB	-	-	AAAB	AAAA	-	AABB
chr1_444344	A/G/T	1	176898	+	NA	NA	NA	NA	NA	NA	AAAB	AAAA	AABB	-	AAAA	AAAB	AAAA	AAAA	-	AAAA	AAAA	-	AAAA	AAAA	AAAA	AAAA	AAAA	AABB	AAAB	-	AAAA	-	-	AAAB	AAAA	AABB	AAAA	AAAA	-	-	AAAA	AAAB	AABB	-	-	AAAB	AAAA	-	AABB
chr1_444386	G/T/A	1	247993	+	NA	NA	NA	NA	NA	NA	AAAA	AAAA	AAAB	AAAA	AAAA	AAAB	AAAA	AAAA	AAAA	AAAA	AAAA	AAAA	AAAA	AAAA	AAAA	AAAA	AAAA	AAAA	AAAA	AAAA	AAAA	AAAA	AAAA	AAAB	AAAA	AAAA	AAAA	AAAA	AAAA	AAAA	AAAA	AAAA	AAAB	AAAA	AAAA	AAAA	AAAA	AAAA	AAAA
chr1_445040	C/T/A	1	247995	+	NA	NA	NA	NA	NA	NA	AAAB	AABB	AABB	AABB	AABB	AABB	AAAB	AAAB	AABB	AAAB	AAAB	AAAB	AABB	AABB	AABB	AAAB	AABB	AABB	AAAB	AABB	AABB	AABB	AABB	AABB	AABB	AAAB	AAAB	AAAB	AABB	AAAB	AAAB	AAAB	AABB	AAAB	AAAB	AAAB	AAAB	AABB	AAAB
chr1_445112	A/G/C/-	1	253165	+	NA	NA	NA	NA	NA	NA	AAAB	AAAA	AAAA	AAAA	AAAA	AAAA	AAAB	AAAB	AAAA	AAAB	AAAB	AAAB	AAAA	AAAA	AAAA	AAAA	AAAA	AAAA	AAAB	AAAA	AAAB	AAAA	AAAA	AAAA	AAAA	AAAA	AAAB	AAAA	AAAA	AAAA	AAAB	AAAA	AAAA	AAAB	AAAB	AAAA	AAAA	AAAA	AAAA
chr1_451495	T/C/G	1	253180	+	NA	NA	NA	NA	NA	NA	AAAA	AAAB	AAAA	AAAB	AAAA	AAAB	AAAA	AAAA	AAAB	AAAB	AAAA	AAAB	AAAB	AAAA	AAAA	AAAB	AAAB	AAAA	AAAA	AAAA	AAAA	AAAA	AAAB	AAAB	AAAB	AAAB	AAAB	AAAA	AAAA	AAAA	AAAA	AAAA	AAAA	AAAA	AAAB	AAAB	AAAA	AAAA	AAAA
chr1_471325	A/G/-	1	253186	+	NA	NA	NA	NA	NA	NA	AAAA	AAAA	AAAA	AAAA	AAAB	AAAA	AAAA	AAAA	AAAA	AAAA	AAAB	AAAA	AAAA	AAAA	AAAA	AAAA	AAAA	AAAA	AAAA	AAAA	AAAA	AAAA	AAAA	AAAA	AAAA	AAAA	AAAA	AAAA	AAAA	AAAA	AAAA	AAAA	AAAA	AAAA	AAAA	AAAA	AAAA	AAAA	AAAB
chr1_471477	T/C	1	253194	+	NA	NA	NA	NA	NA	NA	AAAA	AAAB	AAAB	AAAA	AAAA	AAAB	AAAA	AAAA	AAAA	AAAA	AAAA	AAAA	AAAA	AAAA	AAAA	AAAA	AAAA	AAAA	AAAA	AAAB	AAAB	AAAB	AAAB	AAAA	AAAA	AAAB	AAAB	AAAB	AAAA	AAAB	AAAA	AAAA	AAAA	AAAA	AAAA	AAAA	AAAA	AAAA	AAAA
chr1_475536	A/G/C	1	253201	+	NA	NA	NA	NA	NA	NA	AAAB	AAAA	AAAB	AAAA	AAAB	AABB	AABB	AAAB	AAAB	AAAA	AABB	AAAB	AAAB	AABB	AAAB	AAAA	AABB	AAAB	AAAA	AAAA	AAAA	AAAA	AAAB	AAAB	AAAB	AAAB	AAAB	AAAA	AAAA	AAAA	AAAA	AAAB	AAAA	AAAA	AAAB	AAAB	AAAB	AABB	AAAB
chr1_475567	T/C	1	253207	+	NA	NA	NA	NA	NA	NA	AAAA	AAAA	AAAA	AAAA	AAAB	AAAA	AABB	AAAA	AAAB	AAAA	AABB	AAAB	AAAB	AABB	AAAA	AAAA	AAAB	AAAA	AAAA	AAAA	AAAA	AAAA	AAAB	AAAA	AAAB	AAAA	AAAA	AAAA	AAAA	AAAA	AAAA	AAAA	AAAA	AAAA	AAAA	AAAA	AAAB	AABB	AAAB
chr1_475608	T/C	1	253209	+	NA	NA	NA	NA	NA	NA	AAAB	AAAA	AAAB	AAAA	AAAB	AABB	ABBB	AAAB	AAAB	AAAA	ABBB	AABB	AAAB	ABBB	AAAB	AAAA	ABBB	AAAB	AAAA	AAAA	AAAA	AAAB	AAAB	AAAB	AAAB	AAAB	AAAB	AAAA	AAAA	AAAA	AAAA	AAAB	AAAA	AAAA	AAAB	AAAB	AAAB	ABBB	AAAB
chr1_475615	T/C	1	264041	+	NA	NA	NA	NA	NA	NA	AAAB	AAAA	AAAB	AAAB	AAAB	AABB	AABB	ABBB	AAAB	AAAA	ABBB	AABB	AAAB	ABBB	AAAB	AAAA	ABBB	AAAB	AAAA	AAAA	AAAA	AAAB	AAAB	AAAB	AAAB	AAAB	AAAB	AAAA	AAAA	AAAA	AAAA	AAAB	AAAA	AAAA	AAAB	AAAB	AAAB	ABBB	AAAB
chr1_629902	T/G	1	271256	+	NA	NA	NA	NA	NA	NA	AAAB	AAAB	AAAA	AAAB	AAAB	AAAB	AAAA	AAAA	AAAB	AAAA	AABB	ABBB	AAAA	AAAA	AAAB	AABB	AAAB	AAAA	AAAA	AAAB	ABBB	AABB	AABB	AAAB	AABB	AAAB	AAAA	ABBB	AABB	AABB	AAAB	AABB	AAAB	AAAB	AAAB	AAAA	AAAB	AAAA	AAAA
chr1_709917	G/A	1	271257	+	NA	NA	NA	NA	NA	NA	AAAA	AAAB	AAAA	AAAA	AAAA	AAAA	AAAA	AAAA	AAAA	AAAA	AAAA	AAAA	AAAB	AAAB	AAAA	AAAA	AAAA	AAAA	AAAB	AAAA	AAAA	AAAA	AAAA	AAAA	AAAB	AAAA	AAAB	AAAA	AAAA	AAAA	AAAA	AAAA	AAAA	AAAA	AAAA	AAAA	AAAA	AAAA	AAAA
chr1_709923	C/T	1	290702	+	NA	NA	NA	NA	NA	NA	AAAA	AABB	AAAA	AAAA	AAAA	AAAA	AAAA	AAAA	AAAA	AAAB	AAAB	AAAB	AAAB	AABB	AAAB	AAAB	AAAB	AAAB	AAAB	AAAA	AABB	AAAA	AAAA	AAAA	AAAB	AAAB	AAAB	AABB	AAAB	AAAB	AAAB	AAAA	AAAA	AAAA	AAAB	AAAB	AAAB	AAAA	AAAA
chr1_709958	G/T	1	290730	+	NA	NA	NA	NA	NA	NA	AAAA	AAAA	AAAB	AAAA	AAAA	AAAA	AAAA	AAAA	AAAA	AAAA	AAAA	AAAA	AAAA	AAAA	AAAA	AAAA	AAAA	AAAA	AAAA	AAAA	AAAA	AAAA	AAAA	AAAB	AAAA	AAAA	AAAA	AAAA	AAAA	AAAA	AAAA	AAAA	AAAA	AAAA	AAAA	AAAA	AAAA	AAAA	AAAA
chr1_709963	T/C	1	305238	+	NA	NA	NA	NA	NA	NA	AAAA	AAAA	AABB	AAAB	AAAB	AAAB	AAAB	AAAA	AAAA	AAAA	AAAB	AAAA	AAAB	AAAA	AAAB	AAAA	AAAA	AAAA	AAAA	AAAB	AAAA	AAAA	AAAA	AAAB	AAAA	AAAB	AAAB	AAAA	AAAA	AAAA	AAAA	AAAA	AAAA	AABB	AAAA	AAAB	AAAA	AAAB	AAAA
chr1_709969	T/C	1	305251	+	NA	NA	NA	NA	NA	NA	AAAA	AAAA	AABB	AAAB	AAAB	AAAB	AAAA	AAAA	AAAA	AAAA	AAAB	AAAA	AAAB	AAAA	AAAB	AAAA	AAAA	AAAA	AAAA	AAAB	AAAA	AAAA	AAAA	AAAB	AAAA	AAAB	AAAB	AAAA	AAAA	AAAA	AAAA	AAAA	AAAA	AABB	AAAA	AAAB	AAAA	AAAB	AAAA
chr1_709970	A/G	1	305259	+	NA	NA	NA	NA	NA	NA	AAAA	AABB	AAAA	AAAA	AAAA	AAAA	AAAA	AAAA	AAAB	AABB	AAAB	AAAB	AAAB	AABB	AABB	AAAB	AAAB	AAAB	AABB	AAAA	ABBB	AAAB	AAAA	AAAA	AAAB	AABB	AAAA	AABB	AAAB	AAAB	AAAB	AAAB	AAAB	AAAA	AAAB	AAAB	AAAB	AAAA	AAAA
chr1_709990	A/G	1	305269	+	NA	NA	NA	NA	NA	NA	BBBB	AABB	BBBB	BBBB	BBBB	BBBB	BBBB	BBBB	ABBB	AABB	ABBB	ABBB	ABBB	AABB	AABB	ABBB	ABBB	ABBB	ABBB	BBBB	AABB	ABBB	BBBB	BBBB	ABBB	AABB	BBBB	AABB	ABBB	ABBB	ABBB	ABBB	ABBB	BBBB	BBBB	BBBB	ABBB	BBBB	BBBB
chr1_735310	T/A	1	309947	+	NA	NA	NA	NA	NA	NA	AAAA	AAAB	AAAA	-	AAAB	AAAB	AAAA	AAAA	AAAA	AAAB	AAAA	AAAB	AAAA	AAAA	AAAA	AAAA	AAAA	AAAA	-	AAAA	AAAB	AAAB	AAAB	AAAB	AAAB	AAAA	AAAA	AAAB	AAAB	AAAA	AAAB	AAAA	AAAA	AAAA	AAAB	AAAB	AAAA	AAAB	AAAA
chr1_735321	A/T/G	1	345833	+	NA	NA	NA	NA	NA	NA	AAAA	AAAA	AAAB	AAAB	AAAA	AAAB	AAAA	AAAA	AAAB	AAAA	AAAA	AAAA	AAAB	AAAB	AAAA	AAAA	AAAA	AAAA	-	AAAA	AAAB	AAAB	AAAA	AAAB	AAAA	AAAA	AABB	AAAA	AAAA	AAAA	AAAB	AAAA	AAAB	AAAA	AAAA	AAAA	AAAA	AAAB	AAAA
chr1_735323	A/G/C	1	398050	+	NA	NA	NA	NA	NA	NA	AAAB	AAAA	AAAA	AAAA	AAAB	AAAB	AAAA	AAAA	AAAA	AAAB	AAAA	AAAB	AAAB	AAAB	AAAA	AAAA	AAAB	AAAA	-	AAAA	AAAB	AAAB	AABB	AAAB	AAAB	AAAB	AAAA	AAAB	AAAB	AAAA	AAAB	AAAB	AAAA	AAAA	AAAB	AAAB	AAAA	AAAB	AAAA
chr1_735336	A/G/C	1	398060	+	NA	NA	NA	NA	NA	NA	AABB	AABB	ABBB	BBBB	BBBB	ABBB	AABB	BBBB	ABBB	BBBB	ABBB	BBBB	ABBB	ABBB	BBBB	AABB	AABB	BBBB	-	ABBB	ABBB	ABBB	ABBB	BBBB	BBBB	ABBB	BBBB	ABBB	ABBB	AABB	ABBB	AABB	ABBB	BBBB	BBBB	ABBB	ABBB	ABBB	BBBB
chr1_735354	A/G	1	398066	+	NA	NA	NA	NA	NA	NA	AAAA	AAAA	AAAB	AAAA	AAAA	AAAB	AAAA	AAAA	AAAB	AAAA	AAAA	AAAA	AAAB	AAAA	AAAA	AAAA	AAAA	AAAA	-	AAAA	AAAA	AAAB	AAAA	AAAB	AAAA	AAAA	AAAB	AAAA	AAAA	AAAA	AAAA	AAAA	AAAB	AAAA	AAAA	AAAA	AAAA	AAAB	AAAA
chr1_735371	C/T	1	456377	+	NA	NA	NA	NA	NA	NA	AAAB	AAAB	AAAB	AAAA	AAAA	AAAA	AAAA	AAAA	AAAA	AAAA	AAAA	AAAA	AAAB	AAAB	AAAA	AAAA	AAAB	AAAA	-	AAAA	AAAB	AAAA	AAAB	AAAA	AAAA	AAAB	AAAA	AAAB	AAAA	AAAA	AAAA	AAAB	AAAA	AAAA	AAAA	AAAB	AAAA	AAAB	AAAA
chr1_735379	C/A	1	456419	+	NA	NA	NA	NA	NA	NA	AAAA	AAAB	AAAB	AAAA	AAAA	AAAA	AAAA	AAAA	AAAA	AAAA	AAAA	AAAA	AAAA	AAAA	AAAA	AAAA	AAAA	AAAA	-	AAAA	AAAB	AAAA	AAAA	AAAA	AAAA	AAAA	AAAA	AAAB	AAAA	AAAA	AAAA	AAAA	AAAA	AAAA	AAAA	AAAB	AAAA	AAAB	AAAA
chr1_789764	C/A	1	479473	+	NA	NA	NA	NA	NA	NA	AAAB	AAAA	AAAA	AAAA	AAAB	AAAA	AAAA	AAAA	AAAB	AAAA	AAAB	AAAB	AAAB	AAAA	AAAB	AABB	AAAB	AAAA	AABB	AAAA	AAAA	AAAB	AAAB	AAAA	AAAB	AAAA	AAAB	AAAA	AAAA	AAAB	AAAA	AAAB	AAAB	AAAA	AABB	AAAA	AAAA	AAAA	AAAA
chr1_789811	T/G	1	479474	+	NA	NA	NA	NA	NA	NA	AAAA	AAAA	AAAB	AAAB	AABB	AAAA	AAAA	AAAB	AAAB	AAAA	AAAA	AAAB	AAAB	AAAB	AAAB	AAAA	AAAB	AAAA	AAAA	AAAA	AAAB	AAAA	AAAB	AAAB	AAAA	AAAA	AAAA	AAAB	AABB	AAAA	AAAB	AAAB	AAAA	AAAB	AAAA	AAAA	AAAA	AAAA	AAAA
chr1_920451	G/A/T/C	1	555376	+	NA	NA	NA	NA	NA	NA	AAAA	AAAA	AAAA	AAAA	AAAA	AAAA	AAAA	AAAA	AAAA	AAAA	AAAA	AAAA	AAAA	AAAA	AAAA	AAAB	-	-	AAAA	AAAA	AAAA	AAAA	-	AAAA	-	AAAA	AAAA	AAAA	AAAA	AAAA	AAAA	AAAB	AAAA	AAAA	AAAA	AAAB	AAAB	AAAA	AAAB
chr1_924123	A/G/C	1	675303	+	NA	NA	NA	NA	NA	NA	AABB	AAAA	AAAA	AAAA	AAAA	AAAB	AAAA	AAAA	AAAA	AAAA	AAAA	AAAB	AAAB	AAAA	AAAB	AAAB	AAAA	AAAB	AAAB	AAAA	AAAA	AAAA	AAAB	AAAA	AAAA	AAAA	AAAB	AAAA	AAAB	AAAA	AAAA	AAAA	AAAB	AAAA	AAAB	AAAB	AAAB	AAAA	AAAB
chr1_929297	C/A	1	709963	+	NA	NA	NA	NA	NA	NA	AAAA	AAAA	AAAA	AAAA	AAAA	AAAA	AAAB	AAAB	AAAA	AAAA	AAAA	AAAB	AAAA	AAAA	AAAA	AAAA	AAAA	AAAB	AAAA	AAAA	AAAA	AAAA	AAAA	AAAA	AAAA	AAAA	AAAA	AAAA	AAAA	AAAA	AAAA	AAAA	AAAA	AAAA	AAAA	AAAA	AAAA	AAAB	AAAA
chr1_929616	A/G	1	709969	+	NA	NA	NA	NA	NA	NA	BBBB	BBBB	BBBB	BBBB	BBBB	BBBB	ABBB	ABBB	BBBB	-	ABBB	BBBB	BBBB	BBBB	BBBB	BBBB	BBBB	ABBB	BBBB	BBBB	BBBB	BBBB	BBBB	BBBB	AABB	ABBB	BBBB	ABBB	BBBB	BBBB	BBBB	ABBB	ABBB	BBBB	ABBB	AABB	AABB	ABBB	BBBB
chr1_946515	T/C	1	709970	+	NA	NA	NA	NA	NA	NA	BBBB	BBBB	BBBB	ABBB	ABBB	BBBB	ABBB	BBBB	BBBB	ABBB	BBBB	ABBB	-	ABBB	BBBB	BBBB	ABBB	ABBB	ABBB	BBBB	BBBB	ABBB	ABBB	BBBB	ABBB	ABBB	BBBB	ABBB	ABBB	BBBB	BBBB	ABBB	ABBB	BBBB	ABBB	ABBB	ABBB	BBBB	-
chr1_946639	G/A	1	769032	+	NA	NA	NA	NA	NA	NA	AAAA	AAAA	AAAA	AAAB	AAAB	AAAA	AAAA	AAAA	AAAA	AAAA	AAAB	AAAB	AAAB	AAAA	AAAA	AABB	AAAB	AAAA	AAAB	AAAA	AAAA	AAAB	AAAA	AAAA	AAAB	AAAA	AAAB	AAAA	AAAA	AAAB	AAAA	AAAA	AAAA	-	AABB	AABB	AAAB	AAAA	AAAA
chr1_946676	T/C	1	789740	+	NA	NA	NA	NA	NA	NA	BBBB	BBBB	BBBB	ABBB	ABBB	BBBB	BBBB	BBBB	BBBB	BBBB	ABBB	ABBB	ABBB	BBBB	BBBB	AABB	ABBB	BBBB	ABBB	BBBB	BBBB	ABBB	BBBB	BBBB	ABBB	BBBB	ABBB	BBBB	BBBB	ABBB	BBBB	BBBB	BBBB	-	AABB	AABB	ABBB	BBBB	BBBB
chr1_950696	G/A	1	789748	+	NA	NA	NA	NA	NA	NA	AAAA	AAAB	AABB	AAAA	AAAA	AAAA	AAAB	AAAA	AAAA	AAAA	AABB	AAAA	AAAA	AAAB	AAAA	AABB	AAAB	AAAA	AAAA	AAAA	AAAB	AAAA	AAAA	AAAA	AAAA	AAAA	AAAA	AAAA	AAAA	AAAA	AAAA	AAAA	AAAA	AAAA	AAAA	AABB	AAAA	AAAB	AAAB
chr1_1060605	G/A	1	789764	+	NA	NA	NA	NA	NA	NA	AAAA	AAAA	AAAB	AAAB	AAAA	AAAA	AAAA	AAAA	AAAB	AAAA	-	AAAA	AAAB	AAAB	AAAA	AAAB	AAAA	AABB	AAAA	-	AAAB	-	AAAA	AABB	AAAB	AAAA	AAAB	AAAA	AAAB	AAAA	AAAA	-	AAAB	AAAA	AAAB	AAAB	AAAA	AAAB	AAAA
chr1_1060658	T/C	1	789785	+	NA	NA	NA	NA	NA	NA	AAAA	AAAA	AAAA	AAAB	AAAB	AAAA	AAAA	AAAA	AAAA	AAAA	-	AAAA	AAAA	AAAA	AAAA	AAAA	AAAA	AAAB	AAAA	-	AAAB	-	AAAA	AAAB	AAAA	AAAA	AAAA	AAAA	AAAA	AAAA	AAAB	-	AAAA	AAAA	AAAA	AAAB	AAAA	AAAA	AAAA
chr1_1162114	T/C	1	789787	+	NA	NA	NA	NA	NA	NA	ABBB	BBBB	BBBB	BBBB	ABBB	BBBB	AABB	BBBB	BBBB	BBBB	BBBB	ABBB	BBBB	BBBB	BBBB	BBBB	BBBB	ABBB	BBBB	ABBB	BBBB	BBBB	AABB	ABBB	AABB	BBBB	BBBB	ABBB	BBBB	BBBB	BBBB	ABBB	BBBB	AABB	BBBB	BBBB	ABBB	BBBB	BBBB
chr1_1162120	C/T	1	789794	+	NA	NA	NA	NA	NA	NA	ABBB	BBBB	BBBB	BBBB	ABBB	BBBB	AABB	BBBB	BBBB	BBBB	BBBB	ABBB	BBBB	BBBB	BBBB	BBBB	BBBB	ABBB	BBBB	ABBB	BBBB	BBBB	AABB	ABBB	AABB	BBBB	BBBB	ABBB	BBBB	BBBB	BBBB	ABBB	BBBB	AABB	BBBB	BBBB	ABBB	BBBB	BBBB
chr1_1196366	C/T	1	789800	+	NA	NA	NA	NA	NA	NA	AAAA	-	-	AAAA	AAAA	AAAA	-	-	AAAB	AAAA	AAAA	AAAA	AAAA	-	AAAB	-	AAAA	-	AAAA	AAAA	AAAB	AAAA	AAAB	AAAB	-	-	-	-	AAAA	AAAA	AAAA	-	AAAA	AAAA	AAAA	-	AAAB	AAAA	AAAA
chr1_1241811	A/G	1	789821	+	NA	NA	NA	NA	NA	NA	BBBB	BBBB	BBBB	BBBB	ABBB	BBBB	ABBB	BBBB	BBBB	BBBB	BBBB	BBBB	BBBB	BBBB	BBBB	BBBB	BBBB	ABBB	BBBB	BBBB	BBBB	BBBB	ABBB	BBBB	BBBB	BBBB	BBBB	BBBB	BBBB	BBBB	BBBB	BBBB	BBBB	BBBB	BBBB	BBBB	BBBB	ABBB	BBBB
chr1_1241878	T/C	1	924123	+	NA	NA	NA	NA	NA	NA	AAAA	AAAA	AAAA	AAAA	AAAB	AAAA	AAAB	AAAA	AAAA	AAAA	AAAA	AAAA	AAAA	AAAA	AAAA	AAAA	AAAA	AAAB	AAAA	AAAA	AAAA	AAAA	AAAA	AAAA	AAAA	AAAA	AAAA	AAAA	AAAA	AAAA	AAAA	AAAA	AAAA	AAAA	AAAA	AAAA	AAAA	AAAB	AAAA
chr1_1264996	T/A	1	946398	+	NA	NA	NA	NA	NA	NA	-	AAAA	AAAA	AAAA	AAAA	-	-	AAAB	AAAA	AAAA	-	AAAA	AAAA	-	AAAA	AAAA	AAAA	AAAA	AAAA	AAAB	-	AAAA	AAAA	-	AAAA	-	AAAA	AAAB	-	AAAA	AAAA	AAAB	-	AAAB	AAAB	AAAA	AAAA	AAAA	AAAA
chr1_1315629	C/T	1	946420	+	NA	NA	NA	NA	NA	NA	AAAB	AAAA	AAAA	AAAA	AAAB	AAAA	AAAA	AAAA	AAAA	AAAA	AAAA	AAAA	AAAA	AAAA	AAAA	AAAA	AAAA	AAAB	AAAA	AAAA	AAAA	AAAA	AAAA	AAAA	AAAA	AAAA	AAAA	AAAA	AAAA	AAAA	AAAA	AAAA	AAAA	AAAB	AAAB	AAAA	AAAA	AAAA	AAAA
chr1_1315728	T/C	1	946571	+	NA	NA	NA	NA	NA	NA	AAAA	AAAA	AAAB	AAAA	AAAA	AAAA	AAAA	AAAB	AAAB	AAAB	AAAA	AAAA	AAAA	AAAB	AAAA	AAAA	AAAA	AAAB	AAAA	AAAA	AAAB	AAAB	AAAA	AAAA	AAAB	AAAA	AAAB	AAAA	AAAA	AAAA	AAAA	AAAB	AAAB	AAAB	AAAB	AAAA	AAAA	AAAA	AAAA
chr1_1318308	A/G	1	951850	+	NA	NA	NA	NA	NA	NA	ABBB	BBBB	AABB	BBBB	ABBB	BBBB	ABBB	ABBB	BBBB	ABBB	ABBB	BBBB	BBBB	AABB	ABBB	ABBB	BBBB	ABBB	BBBB	AABB	AABB	BBBB	BBBB	ABBB	ABBB	BBBB	ABBB	AABB	BBBB	BBBB	AABB	BBBB	BBBB	BBBB	BBBB	BBBB	BBBB	BBBB	BBBB
chr1_1384627	C/G	1	952023	+	NA	NA	NA	NA	NA	NA	AAAB	AAAB	AABB	AAAA	AAAA	AAAB	-	AAAA	AAAB	AAAA	AAAB	AAAB	AAAB	AAAB	AABB	AAAB	AAAA	AAAA	AAAA	AAAB	AAAB	AAAA	AAAA	AAAB	AAAA	AAAB	AAAA	AAAB	AAAB	AAAA	AAAB	AAAA	AAAA	AAAA	AAAB	AAAB	AAAA	AAAA	AAAB
chr1_1547634	T/C	1	990477	+	NA	NA	NA	NA	NA	NA	BBBB	BBBB	BBBB	ABBB	BBBB	AABB	BBBB	BBBB	AABB	BBBB	ABBB	ABBB	ABBB	BBBB	BBBB	ABBB	BBBB	BBBB	ABBB	BBBB	ABBB	AABB	ABBB	ABBB	ABBB	AABB	ABBB	BBBB	ABBB	ABBB	BBBB	ABBB	ABBB	BBBB	ABBB	AABB	AABB	ABBB	BBBB
chr1_1547960	G/A	1	990479	+	NA	NA	NA	NA	NA	NA	AAAA	AAAA	AAAA	AAAB	AAAA	AAAA	AAAA	AAAA	-	AAAB	AAAA	AAAA	AAAA	AAAA	AAAA	AAAA	AAAB	AAAB	AAAA	AAAB	AABB	AAAA	-	AAAA	AAAB	AAAB	AAAA	AABB	AAAA	AAAA	AAAB	AAAB	AAAA	AAAB	AAAB	AAAB	AAAA	AAAB	AAAB
chr1_1568697	T/C	1	990507	+	NA	NA	NA	NA	NA	NA	ABBB	BBBB	BBBB	ABBB	BBBB	BBBB	-	BBBB	BBBB	ABBB	BBBB	BBBB	BBBB	ABBB	ABBB	BBBB	BBBB	ABBB	ABBB	BBBB	ABBB	BBBB	BBBB	ABBB	ABBB	BBBB	ABBB	ABBB	BBBB	BBBB	ABBB	BBBB	BBBB	BBBB	-	ABBB	BBBB	ABBB	ABBB
chr1_1568709	T/C	1	1015424	+	NA	NA	NA	NA	NA	NA	ABBB	BBBB	ABBB	ABBB	BBBB	BBBB	-	BBBB	BBBB	ABBB	BBBB	BBBB	BBBB	ABBB	ABBB	BBBB	BBBB	ABBB	ABBB	BBBB	ABBB	BBBB	BBBB	ABBB	ABBB	BBBB	ABBB	ABBB	BBBB	BBBB	ABBB	BBBB	BBBB	BBBB	-	ABBB	BBBB	ABBB	ABBB
chr1_1590202	T/C	1	1032114	+	NA	NA	NA	NA	NA	NA	AAAB	AABB	AABB	AAAB	AAAA	AAAB	AAAB	AAAB	AAAA	AAAB	AAAB	AAAA	AABB	AABB	AAAB	AAAA	AABB	AABB	AABB	AAAA	AABB	AAAB	AAAA	AABB	AAAB	AAAB	AAAB	AABB	AAAA	AAAA	AAAB	AAAA	AAAB	AABB	AABB	AAAA	AAAA	AAAA	AAAB
chr1_1624481	G/A	1	1032135	+	NA	NA	NA	NA	NA	NA	AAAA	AAAA	AAAA	AAAA	AAAB	AAAA	AAAA	AAAA	AAAA	AAAA	AAAA	AAAA	AAAB	AAAA	AAAA	AAAA	AAAB	AAAA	AAAA	AAAA	AAAA	AAAA	AAAA	AAAB	AAAA	AAAB	AAAA	AAAA	AAAA	AAAA	AAAA	AAAA	AAAA	AAAA	AAAA	AAAA	AABB	AAAA	AAAA
chr1_1848269	T/A/C	1	1032138	+	NA	NA	NA	NA	NA	NA	AAAA	AAAB	AAAB	AAAA	AAAA	AAAB	AAAA	AAAA	AAAB	AAAB	AAAA	-	AAAA	-	AAAB	AAAB	-	AAAA	AAAB	AAAA	AAAB	-	AAAA	AAAB	AAAA	AAAA	AAAB	AAAB	AAAA	AAAA	AAAA	AAAA	AAAB	AAAB	AAAB	AAAA	-	-	-
chr1_1862171	G/A	1	1044190	+	NA	NA	NA	NA	NA	NA	AAAA	AAAB	AABB	AABB	AAAA	AAAA	AAAA	AAAA	AAAA	AABB	AAAA	AABB	AAAA	AABB	AAAA	AAAA	AAAB	AAAA	AABB	AAAB	AABB	AAAB	AAAA	AAAB	AAAA	AAAA	AABB	AABB	AAAA	AAAB	AABB	AAAA	AAAB	AAAB	AAAA	AABB	AAAA	AAAB	AABB
chr1_1862189	C/T	1	1054723	+	NA	NA	NA	NA	NA	NA	BBBB	ABBB	AABB	AABB	BBBB	BBBB	BBBB	BBBB	BBBB	AABB	BBBB	AABB	BBBB	AABB	BBBB	BBBB	ABBB	BBBB	AABB	ABBB	AABB	ABBB	BBBB	ABBB	BBBB	BBBB	AABB	AABB	BBBB	ABBB	AABB	BBBB	ABBB	ABBB	BBBB	AABB	BBBB	ABBB	AABB
chr1_2034299	G/A	1	1054754	+	NA	NA	NA	NA	NA	NA	ABBB	BBBB	BBBB	BBBB	BBBB	BBBB	ABBB	BBBB	BBBB	BBBB	BBBB	BBBB	BBBB	BBBB	BBBB	BBBB	ABBB	ABBB	BBBB	BBBB	BBBB	BBBB	ABBB	BBBB	ABBB	BBBB	BBBB	BBBB	BBBB	BBBB	BBBB	ABBB	BBBB	ABBB	ABBB	BBBB	BBBB	BBBB	BBBB
chr1_2034330	C/A	1	1103365	+	NA	NA	NA	NA	NA	NA	AAAB	AAAA	AAAA	AAAA	AAAA	AAAA	AAAB	AAAA	AAAA	AAAA	AAAA	AAAA	AAAA	AAAA	AAAA	AAAA	AAAB	AAAB	AAAA	AAAA	AAAA	AAAA	AAAB	AAAA	AAAB	AAAA	AAAA	AAAA	AAAA	AAAA	AAAA	AAAB	AAAA	AAAB	AAAB	AAAA	AAAA	AAAA	AAAA
chr1_2034443	A/G	1	1162039	+	NA	NA	NA	NA	NA	NA	AAAA	AAAA	AAAB	AAAB	AAAB	AAAA	AAAB	AAAA	AAAA	AAAA	AAAB	AAAA	AAAB	AAAA	AAAB	AAAB	AAAB	AAAA	AAAA	AAAB	AAAB	AAAA	AAAA	AAAB	AAAA	AAAA	AAAB	AAAB	AAAB	AAAA	AABB	AAAA	AAAB	AAAB	AAAA	AAAA	AAAA	AAAA	AAAA
chr1_2039473	G/A	1	1162114	+	NA	NA	NA	NA	NA	NA	ABBB	ABBB	ABBB	BBBB	ABBB	ABBB	AABB	AABB	BBBB	BBBB	BBBB	ABBB	ABBB	ABBB	ABBB	BBBB	AABB	BBBB	AABB	BBBB	AABB	BBBB	BBBB	ABBB	ABBB	BBBB	BBBB	AABB	AABB	BBBB	ABBB	BBBB	BBBB	BBBB	ABBB	AABB	BBBB	ABBB	ABBB
chr1_2273214	C/A	1	1162120	+	NA	NA	NA	NA	NA	NA	AAAA	AAAA	AAAB	AAAB	AAAB	AAAA	AABB	AABB	AAAA	AABB	AAAA	AABB	AAAA	AAAA	AAAA	AAAA	AAAB	AAAB	AAAA	AABB	AABB	AAAA	AAAA	AAAB	AAAA	AABB	AAAA	AABB	AAAB	AAAA	AABB	AAAA	AAAA	AAAA	AAAB	AAAA	AAAA	AAAB	AAAA
chr1_2473214	A/T	1	1162124	+	NA	NA	NA	NA	NA	NA	BBBB	ABBB	BBBB	BBBB	ABBB	BBBB	BBBB	ABBB	ABBB	ABBB	ABBB	BBBB	BBBB	BBBB	BBBB	BBBB	ABBB	BBBB	ABBB	BBBB	ABBB	BBBB	BBBB	BBBB	ABBB	BBBB	BBBB	BBBB	ABBB	BBBB	ABBB	BBBB	BBBB	ABBB	ABBB	BBBB	ABBB	ABBB	BBBB
chr1_2473215	T/C	1	1196246	+	NA	NA	NA	NA	NA	NA	BBBB	BBBB	BBBB	BBBB	ABBB	BBBB	BBBB	ABBB	ABBB	BBBB	ABBB	BBBB	BBBB	BBBB	BBBB	BBBB	ABBB	BBBB	ABBB	BBBB	ABBB	BBBB	BBBB	ABBB	ABBB	BBBB	BBBB	BBBB	ABBB	BBBB	ABBB	BBBB	BBBB	ABBB	ABBB	BBBB	ABBB	ABBB	BBBB
chr1_2473216	A/G	1	1196249	+	NA	NA	NA	NA	NA	NA	-	-	-	-	ABBB	-	-	ABBB	ABBB	-	ABBB	BBBB	-	-	-	BBBB	ABBB	BBBB	ABBB	BBBB	ABBB	-	BBBB	ABBB	ABBB	BBBB	-	-	ABBB	BBBB	ABBB	-	BBBB	ABBB	ABBB	BBBB	ABBB	ABBB	BBBB
chr1_2484899	C/A	1	1241859	+	NA	NA	NA	NA	NA	NA	AAAA	AAAA	-	AAAA	AAAA	AAAA	AAAA	AAAA	AAAA	AAAB	AAAA	AAAA	-	AAAB	AAAA	AAAA	-	-	AAAB	AAAA	AAAB	AAAA	AAAA	AAAB	AAAA	AAAB	AAAA	AAAA	AAAA	AAAA	AAAA	AAAA	AAAA	AAAA	AAAA	AAAB	AAAA	AAAB	AAAB
chr1_2484950	C/T	1	1241878	+	NA	NA	NA	NA	NA	NA	AAAA	AAAB	-	AAAA	AAAB	AABB	AAAA	AAAB	AAAB	AAAA	AAAB	AAAA	-	AAAA	AAAA	AAAA	-	-	-	AAAA	AAAA	-	AABB	AAAA	AAAA	AAAA	AABB	-	AAAB	AAAB	AAAA	-	-	AAAB	AAAA	AAAA	AAAA	AAAA	AAAA
chr1_2514317	G/T	1	1264745	+	NA	NA	NA	NA	NA	NA	ABBB	ABBB	ABBB	BBBB	BBBB	BBBB	ABBB	ABBB	BBBB	ABBB	ABBB	ABBB	BBBB	ABBB	ABBB	ABBB	ABBB	ABBB	ABBB	ABBB	ABBB	BBBB	ABBB	ABBB	ABBB	ABBB	BBBB	ABBB	ABBB	ABBB	-	ABBB	ABBB	ABBB	BBBB	ABBB	BBBB	ABBB	ABBB
chr1_2514367	G/A	1	1264746	+	NA	NA	NA	NA	NA	NA	AAAB	AAAA	AAAB	-	ABBB	AAAB	AAAB	AABB	AAAB	AAAB	AAAB	AAAB	AAAA	AAAA	AAAB	AAAA	AAAB	AABB	AAAA	AAAA	AAAB	AAAB	AABB	AAAA	AAAB	AAAA	AAAB	AAAA	AABB	AAAB	-	AAAB	AAAB	AAAB	AAAA	AAAA	AAAA	AAAA	AAAB
chr1_2514378	A/C	1	1264862	+	NA	NA	NA	NA	NA	NA	AAAA	AABB	AAAB	AAAA	AAAA	AAAA	AAAB	AAAA	AAAB	AAAA	AAAB	AAAA	AAAA	AAAB	AAAB	AAAB	AAAB	AAAA	AABB	AABB	AAAA	AAAA	AAAB	AAAB	AAAA	AABB	AAAA	AAAB	AAAA	AAAA	AAAA	AAAB	AAAA	AAAA	AAAA	AABB	AAAA	AABB	AAAB
chr1_2514407	T/A	1	1264868	+	NA	NA	NA	NA	NA	NA	AAAA	AABB	AAAB	AAAA	AAAA	-	AAAB	AAAA	AAAB	AAAA	AAAB	AAAA	AAAA	AAAB	AAAB	AAAB	AAAB	AAAA	AAAB	AAAB	AAAA	-	AAAB	AAAB	AAAA	AAAB	AAAA	AAAB	AAAA	AAAA	AAAA	AAAB	AAAA	AAAA	AAAA	AABB	AAAA	AAAB	AAAB
chr1_2514455	A/G	1	1264887	+	NA	NA	NA	NA	NA	NA	BBBB	AABB	ABBB	BBBB	BBBB	BBBB	ABBB	BBBB	BBBB	BBBB	ABBB	BBBB	BBBB	AAAB	ABBB	ABBB	ABBB	BBBB	ABBB	ABBB	ABBB	BBBB	BBBB	AAAB	BBBB	ABBB	BBBB	ABBB	BBBB	BBBB	BBBB	ABBB	BBBB	BBBB	BBBB	ABBB	BBBB	ABBB	ABBB
chr1_2514523	T/G	1	1315629	+	NA	NA	NA	NA	NA	NA	ABBB	BBBB	BBBB	BBBB	ABBB	ABBB	ABBB	ABBB	ABBB	ABBB	BBBB	ABBB	ABBB	BBBB	BBBB	ABBB	BBBB	ABBB	BBBB	BBBB	BBBB	ABBB	AABB	BBBB	ABBB	BBBB	AABB	BBBB	ABBB	ABBB	AABB	AABB	ABBB	BBBB	AABB	BBBB	ABBB	BBBB	BBBB
chr1_2514626	C/T	1	1315677	+	NA	NA	NA	NA	NA	NA	BBBB	ABBB	ABBB	BBBB	BBBB	BBBB	ABBB	BBBB	BBBB	BBBB	ABBB	BBBB	BBBB	ABBB	ABBB	ABBB	BBBB	BBBB	ABBB	ABBB	BBBB	BBBB	BBBB	AABB	BBBB	ABBB	BBBB	ABBB	BBBB	BBBB	BBBB	ABBB	BBBB	ABBB	BBBB	ABBB	BBBB	ABBB	ABBB
chr1_2515205	G/A	1	1315728	+	NA	NA	NA	NA	NA	NA	AAAB	AAAA	AAAA	AAAA	AAAA	AAAA	AAAA	AAAA	AAAA	AAAA	AAAA	AAAA	AAAA	AAAA	AAAA	AAAA	AAAA	AAAA	AAAA	AAAA	AAAA	AAAA	AAAA	AAAB	AAAA	AAAA	AAAA	AAAA	AAAB	AAAB	AAAB	AAAA	AAAA	AAAA	AAAB	AAAA	AAAA	AAAA	AAAA
chr1_2774233	T/G	1	1318288	+	NA	NA	NA	NA	NA	NA	AABB	AAAB	AAAA	AAAB	AAAB	AAAB	AAAB	AAAA	AAAA	AAAA	AAAA	AAAA	AAAA	AAAA	AAAB	AAAA	AABB	AABB	AAAA	AAAA	AAAA	AAAA	AABB	AAAA	AAAA	AAAB	AAAA	AAAB	AAAB	AAAA	-	AAAB	AAAB	AAAA	AAAB	AAAA	AAAA	AAAA	AAAA
chr1_2774237	T/A	1	1318289	+	NA	NA	NA	NA	NA	NA	AAAA	AAAA	AAAA	AAAA	AAAA	AAAA	AAAA	AAAB	AAAB	AAAA	AAAB	AAAB	AAAA	AAAB	AAAA	AAAA	AAAA	AAAA	AAAA	AAAB	AAAA	AAAB	AAAA	AAAA	AAAA	AAAA	AAAB	AAAA	AAAA	AAAA	-	AAAA	AAAA	AAAA	AAAA	AAAA	AAAB	AAAB	AAAB
chr1_2774242	G/T	1	1318290	+	NA	NA	NA	NA	NA	NA	AAAA	AAAA	AAAA	AAAA	AAAA	AAAA	AAAA	AAAA	AAAB	AAAA	AAAB	AAAB	AAAA	AAAA	AAAA	AAAA	AAAA	AAAA	AAAA	AAAA	AAAA	AAAB	AAAA	AAAA	AAAA	AAAB	AAAA	AAAA	AAAA	AAAA	-	AAAA	AAAB	AAAA	AAAA	AAAA	AAAA	AAAA	AAAA
chr1_2774254	T/A	1	1318293	+	NA	NA	NA	NA	NA	NA	AAAA	AAAA	AAAA	AAAA	AAAA	AAAA	AAAA	AAAA	AAAB	AAAA	AAAB	AAAB	AAAA	AAAA	AAAA	AAAA	AAAA	AAAA	AAAA	AAAA	AAAA	AAAB	AAAA	AAAA	AAAA	AAAB	AAAA	AAAA	AAAA	AAAA	-	AAAA	AAAB	AAAA	AAAA	AAAA	AAAB	AAAA	AAAA
chr1_2774262	C/T	1	1318308	+	NA	NA	NA	NA	NA	NA	AAAB	AAAB	AAAB	AAAB	AAAB	AAAB	AAAB	AAAA	AAAA	AAAA	AAAB	AAAA	AAAA	AAAA	AAAA	AAAB	AABB	AABB	AABB	AAAA	AAAA	AAAA	AABB	AABB	AAAB	AAAB	AAAB	AAAB	AAAB	AAAA	-	AAAB	AAAB	AAAA	AAAB	AAAA	AAAA	AAAA	AAAA
chr1_2774279	A/G	1	1381810	+	NA	NA	NA	NA	NA	NA	AAAB	AAAB	AAAB	AAAB	AAAB	AAAB	AAAB	AAAA	AAAA	AAAA	AAAA	AAAA	AAAA	AAAA	AAAA	AAAB	AABB	AABB	AABB	AAAA	AAAB	AAAA	AABB	AABB	AAAB	AAAB	AAAB	AAAB	AAAB	AAAA	-	AAAB	AAAB	AAAB	AAAB	AAAA	AAAA	AAAA	AAAA
chr1_2774284	G/A	1	1381811	+	NA	NA	NA	NA	NA	NA	AAAB	AAAB	AAAB	AAAB	AAAB	AAAB	AAAB	AAAB	AAAA	AAAA	AAAB	AAAA	AAAA	AAAA	AAAA	AAAB	AABB	AABB	AABB	AAAA	AAAB	AAAA	AABB	AABB	AAAB	AAAB	AAAB	AAAB	AAAA	AAAA	-	AAAB	AAAB	AAAB	AAAB	AAAA	AAAA	AAAA	AAAA
chr1_2774296	A/C	1	1381846	+	NA	NA	NA	NA	NA	NA	AABB	ABBB	ABBB	ABBB	ABBB	ABBB	ABBB	BBBB	BBBB	BBBB	BBBB	BBBB	BBBB	BBBB	-	BBBB	ABBB	AABB	AABB	-	BBBB	BBBB	AAAB	AABB	ABBB	ABBB	ABBB	ABBB	BBBB	BBBB	-	ABBB	ABBB	BBBB	AABB	ABBB	BBBB	BBBB	BBBB
chr1_2774299	A/T	1	1384774	+	NA	NA	NA	NA	NA	NA	AAAB	AAAA	AAAB	AAAA	AAAA	AAAA	AAAA	AAAA	AAAA	AAAA	AAAA	AAAA	AAAA	AAAA	-	AAAA	AAAA	AAAA	AAAA	-	AAAA	AAAA	AAAB	AAAB	AAAA	AAAA	AAAA	AAAA	AAAA	AAAA	-	AAAB	AAAA	AAAA	AAAA	AAAA	AAAA	AAAA	AAAA
chr1_2930327	G/A	1	1384822	+	NA	NA	NA	NA	NA	NA	-	AAAA	AAAB	AABB	AAAB	AAAA	AABB	AAAA	AAAA	AABB	-	AAAA	AAAB	AABB	AAAB	AABB	AAAB	-	AAAA	-	AAAB	AAAA	AAAA	AAAA	AAAA	AAAA	AAAA	AABB	AAAA	AAAA	AAAA	AAAA	AAAA	AAAB	AAAA	AAAB	AAAA	AAAB	AAAB
chr1_2930342	T/C	1	1392784	+	NA	NA	NA	NA	NA	NA	-	BBBB	ABBB	AABB	ABBB	BBBB	AABB	BBBB	BBBB	AABB	-	BBBB	ABBB	AABB	ABBB	AABB	ABBB	-	BBBB	-	ABBB	BBBB	BBBB	BBBB	BBBB	BBBB	BBBB	AABB	BBBB	BBBB	BBBB	BBBB	BBBB	ABBB	BBBB	ABBB	BBBB	ABBB	ABBB
chr1_2967601	T/C	1	1547634	+	NA	NA	NA	NA	NA	NA	AAAA	AAAA	AAAA	-	AAAB	AAAA	AAAA	-	-	-	AAAA	AAAA	AAAA	AAAA	-	-	AAAB	-	AAAA	AAAA	-	AAAB	AAAA	AAAA	AAAA	AAAA	AAAB	AAAA	AAAA	AAAA	AAAB	AAAA	-	AAAA	-	AAAA	AAAA	AAAA	AAAA
chr1_3002946	G/T	1	1557808	+	NA	NA	NA	NA	NA	NA	AABB	AAAB	AAAA	AAAA	AAAB	AAAA	AAAB	AAAA	AAAA	AAAA	AAAA	AAAA	AAAA	AAAA	AAAA	AAAA	AABB	AAAA	AAAB	AABB	AABB	AAAA	AAAB	AAAA	AAAB	AAAB	AAAB	AAAB	AAAA	AAAA	AAAB	AAAB	AAAA	AAAB	AAAA	AAAA	AAAB	AAAB	AAAB
chr1_3349105	A/T	1	1566200	+	NA	NA	NA	NA	NA	NA	AAAA	AAAA	AAAA	AAAB	AAAA	AAAA	AAAB	AAAA	AAAA	AAAB	AAAA	AAAA	AAAB	AAAB	AAAA	AAAA	AAAB	AAAA	AAAA	AAAA	AAAA	AAAA	AAAA	AAAB	AAAA	AAAB	AAAB	AAAA	AAAB	AAAA	AAAB	AAAA	AAAA	AAAB	AAAA	AAAB	AAAA	AAAA	AAAA
chr1_3478006	G/T	1	1566209	+	NA	NA	NA	NA	NA	NA	ABBB	BBBB	-	ABBB	ABBB	BBBB	ABBB	BBBB	BBBB	ABBB	ABBB	BBBB	ABBB	BBBB	BBBB	ABBB	ABBB	BBBB	BBBB	BBBB	BBBB	BBBB	BBBB	BBBB	-	ABBB	BBBB	-	BBBB	BBBB	ABBB	BBBB	-	ABBB	BBBB	BBBB	BBBB	BBBB	BBBB
chr1_3541486	G/A	1	1566229	+	NA	NA	NA	NA	NA	NA	BBBB	AABB	AABB	ABBB	BBBB	AABB	BBBB	ABBB	ABBB	BBBB	ABBB	ABBB	BBBB	ABBB	BBBB	BBBB	ABBB	ABBB	BBBB	AABB	AABB	ABBB	ABBB	AABB	BBBB	AABB	AABB	BBBB	ABBB	AABB	BBBB	ABBB	AABB	AABB	ABBB	BBBB	ABBB	AABB	BBBB
chr1_3674711	A/T	1	1566232	+	NA	NA	NA	NA	NA	NA	AAAA	AAAB	AAAA	AAAB	AAAA	AAAB	AAAA	AAAA	AAAB	AAAA	AAAA	AAAA	AAAA	AAAA	AAAA	AAAA	AAAB	AAAA	AAAA	AAAA	AAAB	AAAA	AAAA	AAAA	AAAA	AAAA	AAAB	AAAA	AAAB	AAAB	AAAA	AAAA	AAAA	AAAA	AAAB	AAAA	AAAB	AAAA	AAAA
chr1_3675149	G/A	1	1590053	+	NA	NA	NA	NA	NA	NA	AAAA	AAAA	AAAA	AABB	AAAA	AAAA	AAAA	AAAA	AAAA	AAAA	AAAA	AAAA	AAAB	AAAB	AAAA	AAAB	AAAA	AAAB	AAAA	AAAB	AAAA	AAAB	AAAB	AAAA	AAAA	AAAB	AAAA	AAAA	AAAA	AAAA	AAAA	AAAA	AAAB	AAAB	AAAA	AAAB	AAAB	AAAA	AAAA
chr1_4060168	C/T	1	1590089	+	NA	NA	NA	NA	NA	NA	BBBB	AABB	AABB	-	BBBB	AABB	AABB	AABB	AABB	BBBB	BBBB	BBBB	AABB	AABB	BBBB	BBBB	BBBB	BBBB	BBBB	BBBB	AABB	AABB	BBBB	AABB	BBBB	BBBB	AABB	BBBB	-	-	-	AABB	AABB	AABB	AABB	BBBB	AABB	AABB	BBBB
chr1_4060183	A/T	1	1590103	+	NA	NA	NA	NA	NA	NA	AAAA	AABB	AABB	-	AAAA	AABB	AABB	AABB	AABB	AAAA	AAAA	AAAA	AABB	AABB	AAAA	AAAA	AAAA	AAAA	AAAA	AAAA	AABB	AABB	AAAA	AABB	AAAA	AAAA	AABB	AAAA	-	-	-	AABB	AABB	AABB	AABB	AAAA	AABB	AABB	AAAA
chr1_4083988	A/G	1	1590106	+	NA	NA	NA	NA	NA	NA	AAAA	AAAB	AAAB	AAAA	AAAA	AAAB	AAAA	AAAA	AAAA	AAAA	AAAA	AAAA	AAAB	-	AAAA	AAAA	AAAA	AAAA	AAAA	AAAA	AAAA	AAAA	-	AAAA	AAAA	AAAA	AAAB	AAAA	AAAA	AAAA	AAAA	-	-	AAAA	AAAB	AAAA	AAAA	AAAA	AAAA
chr1_4084123	C/T	1	1590201	+	NA	NA	NA	NA	NA	NA	BBBB	AABB	BBBB	BBBB	BBBB	ABBB	ABBB	ABBB	AABB	BBBB	AABB	ABBB	BBBB	BBBB	ABBB	BBBB	ABBB	BBBB	ABBB	AABB	ABBB	ABBB	ABBB	ABBB	BBBB	BBBB	BBBB	ABBB	ABBB	BBBB	ABBB	BBBB	BBBB	BBBB	BBBB	ABBB	BBBB	ABBB	BBBB
chr1_4281832	T/C	1	1590202	+	NA	NA	NA	NA	NA	NA	AAAA	AAAA	AAAA	AAAA	AAAA	AAAB	AAAA	AAAA	AAAA	AAAA	-	AAAA	AAAA	AAAB	AAAA	AAAA	AAAB	AAAA	AAAA	AAAA	AAAB	AAAA	AAAB	AAAB	AAAA	AAAA	AAAA	AAAA	AAAA	AAAB	AAAB	AAAB	AAAB	AAAB	AAAA	AAAA	AAAA	AAAA	AAAB
chr1_4281842	T/A	1	1590239	+	NA	NA	NA	NA	NA	NA	AAAA	AAAA	AAAA	AAAA	AAAA	AAAB	AAAB	AAAA	AAAA	AAAA	-	AAAB	AAAA	AAAB	AAAA	AAAB	AAAB	AAAA	AABB	AAAB	AAAA	AAAA	AAAB	AAAA	AAAA	AABB	AAAA	AAAA	AABB	AAAA	AAAA	AAAA	AAAB	AAAA	AAAA	AAAB	AAAB	AAAA	AAAA
chr1_4281868	C/A	1	1590252	+	NA	NA	NA	NA	NA	NA	BBBB	BBBB	BBBB	ABBB	BBBB	ABBB	BBBB	BBBB	BBBB	BBBB	-	BBBB	BBBB	BBBB	BBBB	BBBB	BBBB	BBBB	BBBB	BBBB	BBBB	BBBB	BBBB	BBBB	BBBB	BBBB	BBBB	BBBB	BBBB	BBBB	BBBB	BBBB	BBBB	BBBB	ABBB	BBBB	BBBB	BBBB	BBBB
chr1_4281879	A/C	1	1600477	+	NA	NA	NA	NA	NA	NA	BBBB	BBBB	BBBB	ABBB	BBBB	ABBB	BBBB	ABBB	BBBB	BBBB	-	BBBB	BBBB	BBBB	BBBB	BBBB	BBBB	BBBB	BBBB	ABBB	BBBB	BBBB	BBBB	BBBB	ABBB	BBBB	BBBB	BBBB	BBBB	BBBB	BBBB	BBBB	BBBB	BBBB	ABBB	BBBB	BBBB	BBBB	BBBB
chr1_4281898	A/T	1	1600675	+	NA	NA	NA	NA	NA	NA	ABBB	BBBB	BBBB	AABB	BBBB	ABBB	ABBB	ABBB	ABBB	ABBB	AABB	ABBB	ABBB	ABBB	ABBB	BBBB	ABBB	ABBB	ABBB	BBBB	ABBB	ABBB	ABBB	BBBB	ABBB	BBBB	ABBB	ABBB	BBBB	BBBB	BBBB	ABBB	BBBB	BBBB	ABBB	BBBB	ABBB	BBBB	BBBB
chr1_4341497	A/T	1	1624419	+	NA	NA	NA	NA	NA	NA	BBBB	ABBB	BBBB	ABBB	ABBB	BBBB	BBBB	BBBB	BBBB	AABB	ABBB	BBBB	BBBB	BBBB	BBBB	BBBB	BBBB	BBBB	BBBB	BBBB	BBBB	BBBB	ABBB	BBBB	BBBB	BBBB	ABBB	BBBB	BBBB	ABBB	BBBB	BBBB	ABBB	BBBB	BBBB	ABBB	BBBB	BBBB	BBBB
chr1_4362250	T/C	1	1624428	+	NA	NA	NA	NA	NA	NA	AABB	AAAA	AAAA	AABB	AAAB	AAAA	AAAA	AAAA	AAAB	AAAA	AAAA	AAAB	AAAB	AAAB	AAAB	AABB	AAAB	AAAB	AABB	AAAA	AAAB	AAAB	AABB	AAAA	AAAA	AAAA	AABB	AAAB	AAAB	AAAA	AAAA	AAAB	AAAA	AAAB	AAAB	AAAB	AABB	AAAB	AAAB
chr1_4362274	G/A	1	1624438	+	NA	NA	NA	NA	NA	NA	AAAB	BBBB	BBBB	AAAB	ABBB	ABBB	BBBB	BBBB	ABBB	BBBB	BBBB	AABB	AABB	AABB	ABBB	AAAB	ABBB	ABBB	AAAB	BBBB	ABBB	AABB	AABB	BBBB	AABB	BBBB	AAAB	ABBB	ABBB	ABBB	ABBB	AABB	BBBB	AABB	AABB	AABB	AABB	ABBB	ABBB
chr1_4362296	C/T	1	1624449	+	NA	NA	NA	NA	NA	NA	AAAA	AAAA	AAAA	AAAA	AAAA	AAAB	AAAA	AAAA	AAAB	AAAA	AAAB	AAAA	AAAA	AAAA	AAAA	AAAA	AAAB	AAAA	AAAA	AAAA	AAAA	AAAA	AAAB	AAAA	AAAA	AAAB	AAAA	AAAA	AAAB	AAAB	AAAA	AAAB	AAAB	AAAB	AAAA	AAAA	AAAA	AAAA	AAAA
chr1_4362465	G/A	1	1624459	+	NA	NA	NA	NA	NA	NA	ABBB	BBBB	BBBB	BBBB	BBBB	ABBB	BBBB	BBBB	ABBB	ABBB	ABBB	BBBB	ABBB	ABBB	BBBB	AAAB	BBBB	BBBB	ABBB	BBBB	BBBB	AAAB	ABBB	BBBB	ABBB	ABBB	AABB	BBBB	BBBB	BBBB	BBBB	ABBB	ABBB	BBBB	BBBB	BBBB	ABBB	ABBB	ABBB
chr1_4378294	T/A	1	1624572	+	NA	NA	NA	NA	NA	NA	AAAA	AAAB	AAAB	AAAA	AAAA	AAAB	AAAA	AAAA	AAAB	AAAA	AAAA	AAAA	AAAB	AAAB	AAAA	AAAA	AAAA	AAAB	AAAA	AAAA	AAAB	AAAA	AAAA	AAAB	AAAA	AAAA	AAAB	AAAA	AAAA	AAAA	AAAA	AAAA	AAAB	AAAB	AAAB	AAAA	AAAA	AAAA	AAAA
chr1_4604240	A/T	1	1624581	+	NA	NA	NA	NA	NA	NA	BBBB	BBBB	BBBB	BBBB	-	ABBB	BBBB	-	-	BBBB	BBBB	-	BBBB	ABBB	BBBB	BBBB	BBBB	BBBB	BBBB	BBBB	BBBB	BBBB	BBBB	-	-	BBBB	ABBB	BBBB	BBBB	BBBB	BBBB	-	-	BBBB	-	BBBB	BBBB	-	-
chr1_4642423	T/A/G	1	1832368	+	NA	NA	NA	NA	NA	NA	AAAB	AAAA	AAAA	AABB	AAAB	AAAB	AAAA	AAAB	AABB	AAAB	AABB	AAAB	AABB	AAAB	AABB	AAAA	AAAB	AABB	AAAB	AAAA	AABB	AAAA	AAAB	AAAB	AABB	AABB	AAAB	AAAA	AAAB	AAAA	AAAA	AAAB	AAAA	AAAA	AAAA	AAAB	AAAB	AAAB	AAAA
chr1_4642438	C/A	1	1862171	+	NA	NA	NA	NA	NA	NA	ABBB	BBBB	ABBB	BBBB	ABBB	ABBB	ABBB	BBBB	BBBB	BBBB	BBBB	ABBB	BBBB	BBBB	BBBB	BBBB	ABBB	BBBB	BBBB	ABBB	BBBB	AABB	ABBB	BBBB	BBBB	BBBB	ABBB	BBBB	BBBB	BBBB	BBBB	ABBB	BBBB	AABB	ABBB	BBBB	ABBB	BBBB	BBBB
chr1_4670917	A/C	1	1862189	+	NA	NA	NA	NA	NA	NA	BBBB	AABB	ABBB	BBBB	BBBB	ABBB	BBBB	BBBB	ABBB	BBBB	BBBB	ABBB	BBBB	BBBB	BBBB	BBBB	BBBB	BBBB	BBBB	BBBB	ABBB	BBBB	ABBB	ABBB	BBBB	BBBB	BBBB	BBBB	BBBB	ABBB	BBBB	ABBB	ABBB	BBBB	BBBB	BBBB	ABBB	ABBB	BBBB
chr1_5198386	T/G	1	1886980	+	NA	NA	NA	NA	NA	NA	BBBB	AABB	BBBB	ABBB	BBBB	BBBB	BBBB	BBBB	BBBB	BBBB	BBBB	ABBB	BBBB	BBBB	BBBB	BBBB	BBBB	BBBB	BBBB	ABBB	BBBB	-	BBBB	ABBB	BBBB	ABBB	BBBB	BBBB	ABBB	ABBB	BBBB	BBBB	ABBB	ABBB	BBBB	BBBB	BBBB	BBBB	BBBB
chr1_5204886	C/G	1	1887002	+	NA	NA	NA	NA	NA	NA	AABB	AAAA	AAAA	AAAB	AAAA	AAAA	AAAA	AAAA	AAAB	AAAA	AAAB	AAAB	AAAB	AAAB	AAAA	AABB	AAAA	AAAB	AAAB	AAAA	AAAB	AAAA	AAAB	AAAA	AAAB	AAAA	AAAB	AABB	AAAB	AAAA	AAAA	AAAA	AAAB	AAAB	AAAB	AAAA	AAAA	AAAA	AABB
chr1_5379458	A/T	1	1915935	+	NA	NA	NA	NA	NA	NA	AAAA	AAAB	AAAB	AAAA	AAAA	AAAA	AAAA	AAAA	AAAA	AAAB	AAAB	AAAA	AAAB	AAAB	AAAA	AAAB	AAAA	AAAB	AAAB	AAAA	AAAA	AAAA	AAAA	AAAA	AAAA	AAAA	AAAA	AAAA	AAAA	AAAA	AAAA	AAAA	AAAA	AAAA	AAAB	AAAA	AAAA	AAAB	AAAA
chr1_5379491	T/A	1	1923146	+	NA	NA	NA	NA	NA	NA	AABB	AABB	ABBB	BBBB	AABB	BBBB	ABBB	BBBB	ABBB	BBBB	AABB	AABB	ABBB	ABBB	AABB	AABB	ABBB	AABB	AAAB	AABB	AABB	BBBB	AABB	BBBB	AABB	ABBB	ABBB	BBBB	ABBB	AABB	AABB	AAAB	BBBB	BBBB	AABB	ABBB	AABB	AABB	AABB
chr1_5379499	T/G	1	1973637	+	NA	NA	NA	NA	NA	NA	AAAA	AAAA	AAAB	AAAA	AAAA	AAAA	AAAB	AAAA	AAAB	AAAB	AAAA	AAAB	AAAA	AAAB	AAAA	AAAA	AAAB	AAAA	AAAA	AAAA	AAAA	AABB	AAAA	AAAB	AAAA	AAAA	AAAA	AAAB	AAAA	AAAA	AAAA	AAAA	AAAA	AAAA	AAAA	AAAB	AAAB	AAAB	AAAA
chr1_5382850	A/T	1	1974409	+	NA	NA	NA	NA	NA	NA	AABB	BBBB	AABB	AABB	AAAB	ABBB	BBBB	ABBB	AABB	AAAB	BBBB	ABBB	BBBB	BBBB	ABBB	ABBB	ABBB	ABBB	AAAB	AABB	ABBB	BBBB	ABBB	ABBB	ABBB	AABB	BBBB	ABBB	BBBB	ABBB	AABB	ABBB	ABBB	BBBB	BBBB	ABBB	AABB	BBBB	ABBB
chr1_5382869	C/T	1	1978653	+	NA	NA	NA	NA	NA	NA	BBBB	BBBB	BBBB	AABB	AABB	AABB	BBBB	ABBB	AABB	ABBB	BBBB	ABBB	BBBB	BBBB	ABBB	BBBB	ABBB	ABBB	ABBB	ABBB	ABBB	BBBB	BBBB	BBBB	ABBB	ABBB	BBBB	BBBB	BBBB	ABBB	BBBB	ABBB	ABBB	BBBB	BBBB	BBBB	ABBB	BBBB	BBBB
chr1_5406865	A/C	1	2034224	+	NA	NA	NA	NA	NA	NA	AAAA	AAAB	AAAA	AAAA	AAAA	AAAB	AAAA	AAAA	AAAA	AAAA	AAAB	AAAB	AAAA	AAAA	AAAA	AAAA	AAAB	AAAA	AAAB	AABB	AAAA	AABB	AAAB	AAAB	AAAA	AAAB	AAAA	AAAA	AAAB	AABB	AAAA	AAAB	AAAB	AABB	AAAA	AAAA	AAAA	AAAA	AAAA
chr1_5406874	T/C	1	2034330	+	NA	NA	NA	NA	NA	NA	AAAA	AAAB	AAAA	AAAA	AAAA	AAAB	AAAA	AAAA	AAAA	AAAA	AAAB	AAAB	AAAA	AAAA	AAAA	AAAA	AAAB	AAAA	AAAB	AABB	AAAA	AABB	AAAB	AAAB	AAAA	AAAB	AAAA	AAAA	AAAB	AABB	AAAA	AAAB	AAAB	AABB	AAAA	AAAA	AAAA	AAAA	AAAA
chr1_5703487	C/T	1	2355848	+	NA	NA	NA	NA	NA	NA	AAAA	AAAB	AAAB	AAAA	AAAA	AAAA	AAAA	AAAA	AAAA	AAAA	AAAB	AAAA	AAAA	AAAA	AAAA	AAAB	AAAA	AAAA	AAAA	AAAB	AAAB	AAAA	AAAA	AAAB	AAAA	AAAB	AAAA	AAAA	AAAA	AAAA	AAAA	AAAA	AAAA	AAAA	AAAA	AAAA	AAAA	AAAB	AAAB
chr1_5736953	G/T	1	2355849	+	NA	NA	NA	NA	NA	NA	BBBB	ABBB	BBBB	BBBB	BBBB	ABBB	ABBB	ABBB	BBBB	BBBB	BBBB	ABBB	ABBB	ABBB	BBBB	ABBB	BBBB	BBBB	ABBB	BBBB	BBBB	BBBB	ABBB	-	-	BBBB	BBBB	ABBB	ABBB	-	-	BBBB	BBBB	BBBB	BBBB	ABBB	ABBB	ABBB	ABBB
chr1_5744189	G/C	1	2355877	+	NA	NA	NA	NA	NA	NA	AAAB	ABBB	BBBB	ABBB	ABBB	ABBB	ABBB	ABBB	AAAB	AABB	AAAB	ABBB	AABB	AABB	AABB	AAAB	BBBB	BBBB	ABBB	BBBB	BBBB	ABBB	BBBB	BBBB	AABB	ABBB	AABB	BBBB	BBBB	ABBB	AABB	ABBB	AABB	BBBB	ABBB	ABBB	AAAB	BBBB	BBBB
chr1_5745683	C/T	1	2433844	+	NA	NA	NA	NA	NA	NA	AABB	BBBB	BBBB	AABB	ABBB	ABBB	ABBB	BBBB	ABBB	ABBB	AABB	ABBB	BBBB	BBBB	ABBB	ABBB	BBBB	BBBB	ABBB	ABBB	ABBB	ABBB	BBBB	ABBB	ABBB	AABB	BBBB	BBBB	ABBB	AABB	BBBB	AABB	AABB	BBBB	BBBB	ABBB	AABB	ABBB	ABBB
chr1_5745707	G/T	1	2433859	+	NA	NA	NA	NA	NA	NA	AABB	AAAA	AAAA	AABB	AAAB	AAAB	AAAB	AAAA	AAAB	AAAB	AABB	AAAB	AAAA	AAAA	AAAB	AAAB	AAAA	AAAA	AAAB	AAAB	AAAB	AAAB	AAAA	AAAB	AAAB	AABB	AAAA	AAAA	AAAB	AABB	AAAA	AABB	AABB	AAAA	AAAA	AAAB	AABB	AAAB	AAAB
chr1_5837832	T/C	1	2433940	+	NA	NA	NA	NA	NA	NA	AAAA	AAAA	AAAA	AAAB	AAAA	AAAB	AAAA	AAAA	AAAB	AAAA	-	AAAB	AAAA	AAAA	AAAA	AAAA	AAAA	AAAA	-	-	AAAA	AAAA	AAAB	-	AAAA	AAAB	AAAA	-	AAAB	AAAB	AAAA	AAAA	AAAA	-	AAAA	-	-	AAAA	AAAA
chr1_5869282	C/A	1	2434443	+	NA	NA	NA	NA	NA	NA	AAAB	AAAA	AAAA	AAAA	AAAB	AAAB	AAAA	AABB	AAAB	AAAA	AAAB	AAAA	AABB	AAAA	AAAB	AAAA	AAAA	AAAB	AAAA	AAAA	AAAA	AAAB	AAAB	AAAA	AABB	AAAB	AABB	AAAA	AAAB	AAAA	AAAA	AAAB	AAAB	AAAA	AABB	AAAB	AAAB	AAAA	AAAA
chr1_5869287	A/G	1	2473208	+	NA	NA	NA	NA	NA	NA	AAAA	AAAA	AAAA	AAAA	AAAA	AAAA	AAAB	AAAA	AAAA	AAAA	AAAA	AAAA	AAAA	AAAA	AAAA	AAAB	AAAB	AAAA	AAAB	AAAB	AAAB	AAAA	AAAA	AAAB	AAAA	AAAA	AAAA	AAAA	AAAA	AAAA	AAAA	AAAA	AAAA	AAAA	AAAA	AAAA	AAAA	AAAB	AAAB
chr1_5948492	A/G	1	2487357	+	NA	NA	NA	NA	NA	NA	AAAB	AAAA	AAAA	AAAA	AAAA	AAAA	AAAB	AAAA	AAAA	AAAA	AAAA	AAAB	AAAA	AAAA	AAAB	AAAA	AAAB	AAAA	AAAA	AABB	AAAA	AAAA	AABB	AAAB	AAAA	AAAA	AAAA	AAAA	AAAA	AAAA	AAAA	AAAB	AAAA	AAAA	AAAA	AAAA	AAAB	AAAB	AAAA
chr1_5969002	T/C	1	2487364	+	NA	NA	NA	NA	NA	NA	AAAB	AAAA	-	-	AAAA	AAAA	-	AAAB	AAAB	AAAB	AAAB	AAAA	AAAA	-	AAAB	AAAB	-	-	AAAB	AAAA	-	-	-	AAAA	AAAB	AAAB	AAAB	AAAA	-	-	AAAA	AAAB	AAAA	AAAA	AAAA	-	AAAB	-	-
chr1_6027977	G/A	1	2487373	+	NA	NA	NA	NA	NA	NA	AAAA	AAAB	AAAB	AAAB	AAAB	AAAB	AAAB	AAAB	AAAB	AAAB	AAAB	AAAA	AAAB	AAAB	AAAB	AAAB	AAAB	AAAA	AAAB	AAAA	AAAB	AAAB	AAAB	AAAA	AAAB	AAAA	AAAB	AAAB	AAAA	AAAB	AAAB	AAAB	AAAB	AAAB	AAAB	AAAB	AAAB	AAAB	AAAA
chr1_6044703	A/C	1	2507271	+	NA	NA	NA	NA	NA	NA	AAAA	AABB	AAAA	AAAB	AAAA	AAAB	AAAA	AAAA	AAAB	AAAA	AAAB	AABB	AAAA	AAAA	AAAA	AAAA	AAAB	AAAA	AAAB	AAAB	AAAA	AAAB	AAAB	AABB	AAAA	AAAB	AAAA	AAAA	AABB	AABB	AAAA	AAAB	AABB	AAAB	AAAA	AAAA	AAAB	AAAA	AAAA
chr1_6044752	A/T	1	2507382	+	NA	NA	NA	NA	NA	NA	AAAA	AABB	AAAA	AABB	AAAA	AABB	AAAA	AAAA	AABB	AAAA	AABB	AABB	AAAA	AAAA	AAAA	AAAA	AABB	AAAA	AABB	AABB	AAAA	AABB	AABB	AABB	AAAA	AABB	AAAA	AAAA	AABB	AABB	AAAA	AABB	AABB	AABB	AAAA	AAAA	AABB	AAAA	AAAA
chr1_6044769	A/T	1	2511888	+	NA	NA	NA	NA	NA	NA	AAAA	AABB	AAAA	AABB	AAAA	AABB	AAAA	AAAA	AABB	AAAA	AABB	AABB	AAAA	AAAA	AAAA	AAAA	AABB	AAAA	AABB	AABB	AAAA	AABB	AABB	AABB	AAAA	AABB	AAAA	AAAA	AABB	AABB	AAAA	AABB	AABB	AABB	AAAA	AAAA	AABB	AAAA	AAAA
chr1_6103372	C/T	1	2511902	+	NA	NA	NA	NA	NA	NA	AAAA	AAAB	AAAA	AAAA	AAAB	AAAA	AAAA	AAAA	AAAA	AAAB	AAAB	AAAB	AAAB	AAAA	AAAA	AAAB	AAAA	AAAA	AAAB	AAAA	AAAA	AAAA	AAAA	AAAA	AAAA	AAAA	AAAA	AAAA	AAAB	AAAA	AAAA	AAAB	AAAB	AAAA	AAAA	AAAB	AAAA	AAAA	AAAA
chr1_6103385	C/A	1	2514163	+	NA	NA	NA	NA	NA	NA	AAAA	AAAB	AAAA	AAAA	AAAB	AAAA	AAAA	AAAA	AAAA	AAAB	AAAB	AAAB	AAAB	AAAA	AAAA	AAAB	AAAA	AAAA	AAAB	AAAA	AAAA	AAAA	AAAA	AAAA	AAAA	AAAA	AAAA	AAAA	AAAB	AAAA	AAAA	AAAB	AAAB	AAAA	AAAA	AAAB	AAAA	AAAA	AAAA
chr1_6103396	A/T	1	2514583	+	NA	NA	NA	NA	NA	NA	AAAA	AAAB	AAAA	AAAA	AAAB	AAAA	AAAA	AAAA	AAAA	AAAB	AAAB	AAAB	AAAB	AAAA	AAAA	AAAB	AAAA	AAAA	AAAB	AAAA	AAAA	AAAA	AAAA	AAAA	AAAA	AAAA	AAAA	AAAA	AAAB	AAAA	AAAA	AAAB	AAAB	AAAA	AAAA	AAAB	AAAA	AAAA	AAAA
chr1_6165264	C/T	1	2514584	+	NA	NA	NA	NA	NA	NA	BBBB	ABBB	-	BBBB	BBBB	BBBB	BBBB	BBBB	ABBB	BBBB	ABBB	ABBB	ABBB	ABBB	ABBB	BBBB	BBBB	BBBB	ABBB	BBBB	BBBB	ABBB	ABBB	BBBB	ABBB	BBBB	BBBB	ABBB	BBBB	BBBB	BBBB	ABBB	BBBB	BBBB	BBBB	BBBB	ABBB	ABBB	ABBB
chr1_6165366	G/A	1	2514602	+	NA	NA	NA	NA	NA	NA	AABB	BBBB	BBBB	ABBB	ABBB	AABB	ABBB	ABBB	BBBB	AABB	ABBB	AABB	BBBB	ABBB	ABBB	ABBB	ABBB	AABB	BBBB	ABBB	ABBB	BBBB	BBBB	AABB	ABBB	ABBB	ABBB	AABB	ABBB	ABBB	AABB	BBBB	BBBB	BBBB	AABB	ABBB	BBBB	BBBB	BBBB
chr1_6165381	G/A	1	2514626	+	NA	NA	NA	NA	NA	NA	AABB	AAAA	AAAA	AAAB	AAAB	AABB	AAAB	AAAB	AAAA	AABB	AAAB	AAAB	AAAA	AAAB	AAAB	AAAB	AAAA	AABB	AAAA	AAAB	AAAB	AAAA	AAAA	AABB	AAAB	AAAB	AAAB	AAAB	AAAB	AAAB	ABBB	AAAA	AAAA	AAAA	AAAB	AAAB	AAAA	AAAA	AAAA
chr1_6165384	A/G	1	2514629	+	NA	NA	NA	NA	NA	NA	AABB	BBBB	BBBB	ABBB	ABBB	AABB	ABBB	ABBB	BBBB	AABB	BBBB	AABB	BBBB	ABBB	ABBB	ABBB	ABBB	AABB	BBBB	ABBB	ABBB	BBBB	BBBB	AABB	ABBB	ABBB	ABBB	AABB	ABBB	ABBB	AABB	BBBB	BBBB	BBBB	AABB	ABBB	BBBB	BBBB	BBBB
chr1_6165399	C/T	1	2685811	+	NA	NA	NA	NA	NA	NA	AAAB	AAAA	AAAA	AAAA	AAAB	AAAA	AABB	AAAA	AABB	AAAA	AAAB	AAAA	AAAA	AAAA	AABB	AAAB	AAAA	AAAA	AAAB	AAAA	AAAB	AABB	AAAB	AAAA	AAAB	AAAA	AABB	AAAB	AAAA	AAAA	AAAA	AAAA	AAAA	AAAA	AAAB	AABB	AAAB	AAAA	AAAA
chr1_6189690	A/G	1	2710747	+	NA	NA	NA	NA	NA	NA	AAAB	AAAA	AAAA	AAAB	AAAB	AAAB	AAAB	AAAB	AABB	AAAA	AAAB	AABB	AAAB	AAAB	AAAB	ABBB	AAAA	AABB	AAAB	AAAA	AAAA	AABB	AABB	AAAA	ABBB	AABB	AABB	AAAA	AAAB	AABB	AAAA	AAAB	AAAB	AAAA	AABB	AAAB	AABB	AAAB	ABBB
chr1_6189717	T/C	1	2710771	+	NA	NA	NA	NA	NA	NA	AAAA	AAAB	AAAA	AAAB	AAAA	AAAB	AAAA	AAAA	AAAA	AAAA	AAAA	AAAB	AAAA	AAAA	AAAA	AAAA	AAAA	AAAA	AAAA	AAAA	AAAA	AAAA	AAAA	AAAB	AAAA	AAAA	AAAA	AAAA	AAAA	AAAB	AAAA	AAAB	AAAB	AAAA	AAAA	AAAA	AAAA	AAAA	AAAA
chr1_6189718	A/G	1	2710783	+	NA	NA	NA	NA	NA	NA	AAAA	AABB	AAAB	AAAA	AAAA	AAAA	AAAA	AAAA	AAAA	AAAA	AAAB	AAAA	AAAA	AAAB	AAAB	AAAA	AABB	AAAA	AAAB	AAAB	AAAB	AAAA	AAAA	AAAB	AAAA	AAAB	AAAA	AAAB	AAAA	AAAA	AAAA	AAAA	AAAA	AAAA	AAAA	AAAA	AAAA	AAAB	AAAA
chr1_6189738	T/A	1	2710787	+	NA	NA	NA	NA	NA	NA	AAAA	AAAA	AAAB	AAAA	AAAA	AAAA	AAAA	AAAB	AAAB	AAAB	AAAA	AAAA	AAAB	AAAA	AAAA	AAAA	AAAA	AAAA	AAAA	AAAA	AAAB	AAAA	AAAA	AAAA	AAAA	AAAA	AAAB	AAAA	AAAA	AAAA	AAAA	AAAB	AAAA	AAAA	AAAB	AAAA	AAAA	AAAB	AAAA
chr1_6189744	C/T	1	2728404	+	NA	NA	NA	NA	NA	NA	AAAA	AABB	AAAB	AAAA	AAAA	AAAA	AAAB	AAAA	AAAA	AAAA	AAAB	AAAA	AAAA	AABB	AAAA	AAAB	AABB	AAAA	AAAB	AAAB	AAAB	AAAA	AAAA	AAAB	AAAA	AAAB	AAAA	AAAA	AAAA	AAAA	AAAA	AAAA	AAAA	AAAA	AAAA	AAAA	AAAA	AAAB	AAAA
chr1_6443706	T/C/A	1	2774253	+	NA	NA	NA	NA	NA	NA	-	-	BBBB	-	BBBB	BBBB	-	-	-	BBBB	BBBB	BBBB	BBBB	BBBB	-	-	ABBB	BBBB	BBBB	BBBB	-	-	BBBB	ABBB	BBBB	-	-	ABBB	-	-	-	BBBB	BBBB	BBBB	BBBB	BBBB	-	ABBB	BBBB
chr1_6446661	T/A	1	2947465	+	NA	NA	NA	NA	NA	NA	-	BBBB	BBBB	BBBB	-	ABBB	BBBB	-	ABBB	-	BBBB	ABBB	-	ABBB	ABBB	ABBB	ABBB	-	BBBB	ABBB	BBBB	BBBB	BBBB	AABB	BBBB	ABBB	-	BBBB	AABB	AABB	-	AABB	BBBB	BBBB	-	BBBB	BBBB	BBBB	ABBB
chr1_6446667	C/A	1	2948091	+	NA	NA	NA	NA	NA	NA	-	BBBB	BBBB	BBBB	-	ABBB	BBBB	-	ABBB	-	BBBB	ABBB	-	ABBB	ABBB	ABBB	ABBB	-	BBBB	ABBB	BBBB	BBBB	BBBB	AABB	BBBB	ABBB	-	BBBB	AABB	AABB	-	AABB	BBBB	BBBB	-	BBBB	BBBB	BBBB	ABBB
chr1_6446743	A/G	1	2948092	+	NA	NA	NA	NA	NA	NA	BBBB	ABBB	BBBB	BBBB	BBBB	BBBB	BBBB	BBBB	BBBB	BBBB	BBBB	BBBB	BBBB	BBBB	BBBB	BBBB	BBBB	BBBB	BBBB	ABBB	BBBB	BBBB	BBBB	BBBB	BBBB	BBBB	BBBB	BBBB	BBBB	ABBB	BBBB	BBBB	BBBB	BBBB	BBBB	BBBB	BBBB	BBBB	BBBB
chr1_6594817	A/G	1	2958188	+	NA	NA	NA	NA	NA	NA	BBBB	BBBB	BBBB	BBBB	BBBB	ABBB	BBBB	BBBB	ABBB	BBBB	BBBB	BBBB	BBBB	BBBB	BBBB	ABBB	BBBB	ABBB	ABBB	BBBB	BBBB	BBBB	BBBB	BBBB	BBBB	BBBB	BBBB	BBBB	BBBB	ABBB	BBBB	ABBB	BBBB	BBBB	BBBB	BBBB	BBBB	BBBB	BBBB
chr1_6594853	G/T	1	3002946	+	NA	NA	NA	NA	NA	NA	AAAB	AAAA	AAAA	AAAB	AAAB	AAAA	AAAA	AAAA	AAAA	AAAA	AAAA	AAAA	AAAB	AAAA	AAAA	AAAA	AAAB	AAAA	AAAA	AAAB	AAAB	AAAA	AAAB	AAAA	AAAA	AAAA	AAAA	AAAA	AAAA	AAAA	AAAB	AAAA	AAAA	AAAB	AAAA	AAAA	AAAB	AAAA	AAAA
chr1_6594865	G/A	1	3003131	+	NA	NA	NA	NA	NA	NA	AAAA	AAAB	AAAB	AAAA	AAAA	AAAA	AABB	AAAB	AAAA	AAAA	AAAA	AAAA	AAAA	AAAB	AAAA	AAAA	AAAA	AAAA	AAAA	AAAB	AAAA	AAAB	AAAA	AAAB	AAAA	AAAA	AAAB	AAAB	AAAA	AAAA	AAAA	AAAA	AAAA	AAAA	AAAA	AAAA	AAAA	AAAB	AAAA
chr1_6594866	T/C	1	3006001	+	NA	NA	NA	NA	NA	NA	AAAA	AAAA	AAAA	AAAA	AAAA	AAAB	AAAA	AAAB	AAAA	AAAA	AAAA	AAAA	AAAA	AAAA	AAAA	AAAB	AAAA	AAAA	AAAA	AAAA	AAAA	AAAA	AAAA	AAAA	AAAA	AAAB	AAAA	AAAB	AAAB	AAAB	AAAB	AAAB	AAAA	AAAB	AAAB	AAAA	AAAB	AAAA	AAAA
chr1_6594875	C/T	1	3006098	+	NA	NA	NA	NA	NA	NA	AAAA	AAAA	AAAA	AAAA	AAAA	AAAA	AAAB	AAAB	AAAA	AAAA	AAAA	AAAA	AAAA	AAAB	AAAA	AAAA	AAAA	AAAA	AAAA	AAAA	AAAA	AAAB	AAAA	AAAA	AAAA	AAAA	AAAA	AAAB	AAAA	AAAA	AAAA	AAAA	AAAA	AAAB	AAAA	AAAA	AAAA	AAAA	AAAA
chr1_6594883	A/T	1	3042999	+	NA	NA	NA	NA	NA	NA	AAAA	AAAA	AAAA	AAAA	AAAB	AAAB	AAAA	AAAB	AAAA	AAAB	AAAA	AAAA	AAAA	AAAA	AAAA	AAAB	AAAA	AAAA	AAAA	AAAA	AAAA	AAAA	AAAA	AAAA	AAAA	AAAB	AAAA	AAAB	AAAB	AAAB	AAAB	AAAB	AAAA	AAAB	AAAB	AAAA	AAAB	AAAA	AAAA
chr1_6594888	C/T	1	3349105	+	NA	NA	NA	NA	NA	NA	AAAA	AAAA	AAAB	AAAA	AAAB	AAAB	AAAA	AAAB	AAAB	AAAB	AAAA	AAAA	AAAA	AAAA	AAAA	AAAB	AAAA	AAAA	AAAA	AAAA	AAAB	AAAA	AAAA	AAAB	AAAA	AAAB	AAAA	AAAB	AAAB	AAAB	AAAB	AAAB	AAAA	AAAB	AAAB	AAAA	AAAB	AAAA	AAAA
chr1_6594900	T/C	1	3349117	+	NA	NA	NA	NA	NA	NA	AAAA	AAAA	AAAA	AAAA	AAAB	AAAB	AAAA	AAAB	AAAA	AAAB	AAAA	AAAA	AAAA	AAAA	AAAA	AAAB	AAAA	AAAA	AAAA	AAAA	AAAA	AAAA	AAAA	AAAA	AAAA	AAAB	AAAA	AAAB	AAAB	AAAB	AAAB	AAAB	AAAA	AAAB	AAAB	AAAA	AAAB	AAAA	AAAA
chr1_6601171	A/G	1	3365505	+	NA	NA	NA	NA	NA	NA	AAAA	AAAA	AABB	AABB	AAAA	AABB	AAAB	AAAA	AAAB	AAAA	AAAA	AAAA	AAAA	AAAA	AAAA	AAAA	AAAA	AAAA	AAAA	AAAA	AABB	AAAB	AAAB	AAAB	AAAA	AAAB	AABB	AAAA	AABB	AAAB	AABB	AAAB	AABB	AAAB	AABB	AAAA	AAAA	AAAA	AAAA
chr1_6608545	G/T	1	3365506	+	NA	NA	NA	NA	NA	NA	AAAA	AAAA	AAAA	AAAA	AAAB	AAAA	AAAA	AAAB	AAAA	AAAB	-	AAAA	AAAA	AAAA	-	AAAA	AAAA	AAAB	-	-	-	AAAA	-	-	AAAB	AAAA	-	AAAA	AAAA	AAAA	-	AAAA	AAAA	AAAA	AAAA	-	AAAA	-	AAAB
chr1_6703376	A/C	1	3365515	+	NA	NA	NA	NA	NA	NA	AAAA	-	AAAA	AAAA	AAAA	-	AAAA	-	AAAB	AAAA	AAAB	AAAA	-	AAAA	AAAA	AAAA	AAAB	AAAA	AAAA	AAAA	-	-	AAAB	AAAA	-	AAAB	AAAA	AAAA	-	AAAB	AAAA	AAAA	AAAA	-	AAAA	AAAA	AAAA	AAAA	AAAA
chr1_7111656	A/T	1	3397093	+	NA	NA	NA	NA	NA	NA	AAAB	-	-	AAAB	AAAB	-	AAAB	AAAB	AAAA	AAAA	AAAA	AAAA	-	-	-	AAAB	AAAA	-	AAAB	AAAA	AAAA	AAAA	AAAA	AAAA	AAAA	AAAB	-	AAAB	AAAB	-	AAAB	AAAB	AAAA	AAAA	-	AAAA	-	-	-
chr1_7114639	C/T	1	3397124	+	NA	NA	NA	NA	NA	NA	AAAA	AAAB	AAAA	AAAA	AAAB	AAAB	AAAA	AAAA	AAAA	AAAA	AAAA	AAAB	AAAA	AAAA	AAAA	AAAA	AAAA	AAAA	AAAA	AAAA	AAAB	AAAB	AAAB	AAAA	AAAB	AAAA	AAAB	AAAA	AAAB	AAAB	AAAB	AAAB	AAAA	AAAA	AAAA	AAAA	AAAA	AAAA	AAAA
chr1_7114642	A/G	1	3397125	+	NA	NA	NA	NA	NA	NA	BBBB	ABBB	BBBB	BBBB	AABB	ABBB	BBBB	BBBB	BBBB	BBBB	BBBB	ABBB	BBBB	BBBB	BBBB	BBBB	BBBB	BBBB	BBBB	BBBB	ABBB	BBBB	ABBB	BBBB	AABB	BBBB	ABBB	BBBB	ABBB	ABBB	ABBB	ABBB	BBBB	BBBB	BBBB	BBBB	BBBB	BBBB	BBBB
chr1_7152921	T/A	1	3397141	+	NA	NA	NA	NA	NA	NA	ABBB	ABBB	BBBB	BBBB	AABB	BBBB	BBBB	ABBB	BBBB	ABBB	BBBB	ABBB	BBBB	BBBB	BBBB	BBBB	BBBB	BBBB	BBBB	ABBB	BBBB	BBBB	BBBB	ABBB	BBBB	BBBB	BBBB	BBBB	ABBB	AABB	BBBB	BBBB	BBBB	BBBB	BBBB	BBBB	BBBB	BBBB	BBBB
chr1_7199824	C/T	1	3446309	+	NA	NA	NA	NA	NA	NA	AAAA	AAAB	AAAA	AAAA	AAAA	AAAA	AAAA	AAAA	AAAB	AAAA	AAAA	AAAA	AAAA	AAAB	AAAB	AAAA	AAAA	AAAB	AAAB	AAAA	AAAA	AAAA	AAAB	AAAA	AAAA	AAAA	AAAA	AAAA	AAAA	AAAA	AAAA	AAAA	AAAA	AAAA	AAAB	AAAA	AAAA	AAAA	AAAA
chr1_7199833	G/C	1	3446313	+	NA	NA	NA	NA	NA	NA	AAAB	AAAB	AAAA	AAAB	AAAB	AAAA	AAAA	AAAB	AAAB	AAAB	AAAB	AAAB	AAAB	AABB	AAAB	AAAB	AAAB	AABB	AABB	AAAB	AAAB	AAAA	AAAB	AAAB	AAAA	AAAA	AAAB	AAAB	AAAB	ABBB	AAAB	AAAB	AAAB	AAAB	AAAB	AAAB	AAAB	AAAB	AAAB
chr1_7199850	G/A	1	3446337	+	NA	NA	NA	NA	NA	NA	ABBB	ABBB	BBBB	ABBB	BBBB	BBBB	BBBB	BBBB	ABBB	ABBB	ABBB	BBBB	BBBB	AABB	ABBB	ABBB	ABBB	AABB	AABB	ABBB	ABBB	BBBB	ABBB	ABBB	BBBB	BBBB	BBBB	ABBB	ABBB	AABB	ABBB	ABBB	ABBB	ABBB	ABBB	ABBB	ABBB	BBBB	ABBB
chr1_7281874	A/T	1	3446338	+	NA	NA	NA	NA	NA	NA	AAAB	AABB	ABBB	AAAA	ABBB	AAAB	AAAB	AAAB	AAAA	AAAA	AAAA	AAAA	AAAB	AAAB	AAAB	AAAA	AABB	AAAA	AAAA	AAAB	AAAB	AAAA	AAAA	AAAB	AAAB	AAAA	AAAA	ABBB	AAAA	AAAA	AAAA	AAAB	AAAB	AABB	ABBB	AAAA	AAAB	AABB	AAAB
chr1_7407737	G/T	1	3446339	+	NA	NA	NA	NA	NA	NA	AAAA	AAAA	AAAB	-	AAAB	AAAB	AAAA	AAAA	AAAA	AAAB	AAAB	AAAB	-	AAAA	AAAA	-	AAAB	AAAA	AAAA	AAAA	AAAB	-	AAAA	AAAA	-	-	AAAA	AAAA	AAAB	-	-	AAAB	AAAA	AAAA	AAAA	AAAA	AAAA	AAAA	AAAA
chr1_7974226	A/G	1	3478042	+	NA	NA	NA	NA	NA	NA	AAAB	AAAA	ABBB	ABBB	AAAB	AAAA	AABB	AABB	AAAB	AABB	AABB	AABB	AAAA	AABB	AAAB	AAAB	AAAB	AAAB	AAAA	AAAB	AAAA	AAAA	AAAA	AAAB	AAAB	AAAA	AAAB	AABB	AABB	AAAA	AABB	AAAA	AAAB	AAAA	AAAB	AAAB	AAAA	AAAA	AAAA
chr1_7974236	C/T	1	3478053	+	NA	NA	NA	NA	NA	NA	AAAB	AAAA	AAAA	AAAA	AAAA	AAAB	AAAA	AAAA	AAAA	AAAA	AAAA	AAAA	AAAA	AAAA	AAAA	AAAB	AAAB	AAAB	AAAA	AAAA	AAAB	AAAA	AAAA	AAAA	AAAA	AAAB	AAAA	AAAA	AAAB	AAAA	AAAA	AAAB	AAAA	AAAA	AAAA	AAAB	AAAB	AAAA	AAAA
chr1_7982014	C/T	1	3478056	+	NA	NA	NA	NA	NA	NA	ABBB	BBBB	BBBB	BBBB	BBBB	BBBB	BBBB	BBBB	BBBB	BBBB	ABBB	ABBB	BBBB	BBBB	BBBB	BBBB	BBBB	BBBB	BBBB	ABBB	ABBB	BBBB	BBBB	BBBB	ABBB	BBBB	BBBB	ABBB	ABBB	BBBB	ABBB	BBBB	ABBB	BBBB	ABBB	ABBB	BBBB	BBBB	BBBB
chr1_7982185	C/G	1	3478091	+	NA	NA	NA	NA	NA	NA	AAAB	AAAA	AAAA	AAAA	AAAB	AAAA	AAAA	AAAA	AAAA	AAAA	AAAA	AAAB	AAAB	AAAA	AAAA	AAAB	AAAA	AAAB	AAAA	AAAB	AAAB	AAAA	AAAB	AAAB	AAAB	AAAB	AAAA	AAAA	AAAB	AAAB	AAAA	AAAA	AAAB	AAAA	AAAA	AAAB	AAAA	AAAB	AAAB
chr1_7982211	A/T/C	1	3478098	+	NA	NA	NA	NA	NA	NA	AAAB	AAAA	AAAA	AAAA	AAAA	AAAA	AAAB	AAAB	AAAA	AAAB	AAAB	AAAB	AAAA	AAAA	AAAB	AAAB	AAAA	AAAB	AAAA	AAAB	AAAA	AAAA	AAAA	AAAA	AAAB	AAAA	AAAA	AAAB	AABB	AAAA	AAAB	AAAA	AAAA	AAAA	AAAB	AABB	AAAA	AAAA	AAAA
chr1_8029269	C/G	1	3541486	+	NA	NA	NA	NA	NA	NA	AAAA	AABB	AABB	AAAA	AAAA	AAAA	AAAA	AAAA	AAAA	AAAA	AAAB	AAAA	AAAA	AAAA	AAAA	AAAA	AAAB	AAAA	AAAA	AAAA	AAAA	AAAA	AAAB	AAAB	AAAA	AABB	AAAA	AAAA	AAAB	AAAA	AAAA	AAAB	AAAB	AAAB	AAAA	AAAA	AAAA	AAAB	AABB
chr1_8293279	C/T	1	3602680	+	NA	NA	NA	NA	NA	NA	AAAB	AAAA	AAAA	AAAB	AAAB	AAAA	AAAB	AAAB	AAAB	AAAB	AAAB	AAAB	AAAB	AAAB	AAAB	AAAB	AAAA	AAAB	AAAB	AAAA	AAAB	AAAA	AAAB	AAAA	AAAB	AAAB	AAAB	AAAB	AAAB	AABB	AAAB	AAAA	AAAB	AAAA	AAAB	AAAB	AAAB	AAAB	AAAB
chr1_8293633	T/C	1	3602691	+	NA	NA	NA	NA	NA	NA	AAAA	AAAB	AAAA	AAAA	AAAA	AAAA	AAAA	AAAA	AAAA	AAAA	AAAA	AAAA	AAAA	AAAA	AAAA	AAAA	AAAB	AAAA	AAAA	AAAA	AAAA	AAAA	AAAA	AAAA	AAAA	AAAA	AAAA	AAAA	AAAA	AAAB	AAAA	AAAA	AAAA	AAAA	AAAA	AAAA	AAAA	AAAA	AAAA
chr1_8491566	G/A/T	1	3602700	+	NA	NA	NA	NA	NA	NA	AAAB	AAAA	AAAB	AAAA	AAAB	AAAA	AAAB	AABB	AAAB	AAAA	AABB	AAAB	AAAB	AABB	AAAA	AAAB	AAAA	AAAB	AABB	AAAA	AAAB	AAAB	AAAA	AABB	AAAB	AAAB	AABB	AAAA	AAAB	AAAB	AAAB	AAAB	AABB	AAAB	AAAB	AABB	AAAB	AAAB	AAAB
chr1_8772580	T/C	1	3627908	+	NA	NA	NA	NA	NA	NA	AAAB	AAAA	AAAA	AAAA	AAAA	AAAA	AAAA	AAAA	AAAA	AAAA	AAAA	AAAA	AAAA	AAAA	AAAA	-	AAAA	AAAA	AAAA	AAAA	AAAB	AAAA	-	AAAA	AAAA	AAAA	AAAA	AAAA	AAAB	AAAA	AAAB	AAAA	AAAA	AAAA	AAAA	AAAB	-	AAAA	-
chr1_8821725	G/A	1	3627948	+	NA	NA	NA	NA	NA	NA	BBBB	BBBB	BBBB	BBBB	BBBB	BBBB	BBBB	ABBB	BBBB	BBBB	BBBB	ABBB	ABBB	BBBB	BBBB	BBBB	BBBB	BBBB	BBBB	ABBB	BBBB	BBBB	BBBB	BBBB	BBBB	BBBB	BBBB	BBBB	ABBB	BBBB	BBBB	BBBB	ABBB	BBBB	BBBB	BBBB	BBBB	BBBB	BBBB
chr1_8829166	T/C	1	3659580	+	NA	NA	NA	NA	NA	NA	ABBB	ABBB	ABBB	ABBB	BBBB	ABBB	AABB	BBBB	BBBB	ABBB	ABBB	ABBB	BBBB	AABB	ABBB	BBBB	AABB	BBBB	BBBB	BBBB	AABB	BBBB	ABBB	ABBB	BBBB	ABBB	ABBB	ABBB	-	BBBB	BBBB	ABBB	BBBB	ABBB	BBBB	AABB	ABBB	BBBB	ABBB
chr1_8829223	A/C	1	3674698	+	NA	NA	NA	NA	NA	NA	AAAB	AAAA	AAAA	AAAA	AAAA	AAAA	AAAA	AAAA	AAAA	AAAA	AAAB	AAAA	AAAA	AAAA	AAAA	AAAB	AAAA	AAAA	AAAB	AAAB	AAAA	AAAB	AAAA	AAAA	AAAB	AAAA	AAAA	AAAA	-	AAAA	AAAB	AAAA	AAAA	AAAA	AAAA	AAAA	AAAA	AAAA	AAAA
chr1_9293804	A/T	1	3675119	+	NA	NA	NA	NA	NA	NA	ABBB	ABBB	AABB	ABBB	AABB	ABBB	ABBB	BBBB	ABBB	AABB	ABBB	ABBB	BBBB	ABBB	BBBB	ABBB	AABB	BBBB	ABBB	ABBB	AABB	ABBB	BBBB	ABBB	BBBB	AABB	BBBB	ABBB	ABBB	AABB	AABB	AABB	ABBB	AABB	BBBB	ABBB	ABBB	AABB	ABBB
chr1_9305041	C/T	1	3771333	+	NA	NA	NA	NA	NA	NA	AAAA	AAAB	-	AAAA	AAAA	AAAA	AAAA	AAAB	AAAB	AAAB	AAAB	-	AAAB	AAAB	AAAA	AAAA	AAAA	AAAB	-	-	-	AAAB	AAAA	AAAA	AAAB	-	AAAA	AAAA	AAAB	AAAB	AAAA	AAAA	AAAB	AABB	AAAB	AAAA	AAAA	AAAA	AAAA
chr1_9305073	C/T	1	3776907	+	NA	NA	NA	NA	NA	NA	AAAB	AAAB	-	AABB	AAAB	AAAB	AAAB	AAAA	AAAA	AAAB	AAAA	-	AAAA	AABB	AAAB	AAAA	AAAA	AAAA	-	-	-	AAAB	AAAA	AAAB	AAAA	-	AAAB	AABB	AAAB	AAAA	AAAB	AAAB	AAAB	AAAA	AAAA	AAAB	AAAB	AAAA	AAAB
chr1_9305093	T/C	1	4272759	+	NA	NA	NA	NA	NA	NA	AAAB	AAAA	-	AAAB	AAAB	AAAB	AAAB	AAAA	AAAA	AAAB	AAAA	-	AAAA	AAAB	AAAB	AAAA	AAAA	AAAA	-	-	-	AAAB	AAAA	AAAB	AAAA	-	AAAA	AABB	AAAB	AAAA	AAAA	AAAB	AAAB	AAAA	AAAA	AAAB	AAAB	AAAA	AAAB
chr1_9381879	G/A	1	4272781	+	NA	NA	NA	NA	NA	NA	ABBB	BBBB	AABB	ABBB	BBBB	BBBB	ABBB	BBBB	ABBB	AABB	AABB	BBBB	ABBB	AABB	ABBB	ABBB	ABBB	ABBB	ABBB	BBBB	ABBB	ABBB	ABBB	ABBB	BBBB	ABBB	BBBB	AABB	ABBB	ABBB	ABBB	BBBB	ABBB	ABBB	BBBB	ABBB	BBBB	BBBB	AABB
chr1_9763113	C/T	1	4272801	+	NA	NA	NA	NA	NA	NA	AAAA	AAAA	AAAA	AAAA	AAAA	AAAA	AAAB	AAAB	AAAA	AAAA	AAAA	AAAB	AAAB	AAAA	AAAB	AAAA	AAAA	AAAA	AAAB	AAAB	AAAB	AAAA	AAAA	AAAA	AAAB	AAAA	AAAA	AAAB	AAAA	AAAB	AAAB	AAAA	AAAA	AAAA	AAAB	AAAA	AAAA	AAAA	AAAA
chr1_9809885	T/C	1	4277057	+	NA	NA	NA	NA	NA	NA	AAAA	AAAB	AAAB	AAAA	AABB	AAAA	AABB	AAAA	AAAA	AABB	AAAB	AAAA	AAAA	AAAA	AAAA	AAAB	AAAB	AAAA	AAAA	AAAA	AAAB	AAAA	AAAB	AAAB	AAAA	AAAB	AAAA	AAAA	AAAB	AAAA	AAAA	AAAA	AAAA	AAAB	AAAA	AAAB	AAAA	AAAA	AAAB
chr1_10101023	A/T	1	4277073	+	NA	NA	NA	NA	NA	NA	AAAB	AAAA	AAAA	AAAB	AAAB	AAAB	AAAA	AAAB	AAAA	AAAA	AAAA	AAAA	AAAA	AAAB	AAAA	AAAA	AAAA	AAAA	AAAA	AAAA	AAAA	AAAA	AAAB	AAAA	AAAA	AAAA	AAAA	AAAA	AAAA	AAAA	AAAA	AAAA	AAAA	AAAA	AAAA	AAAB	AAAA	AAAA	AAAA
chr1_10101028	A/T	1	4277081	+	NA	NA	NA	NA	NA	NA	AABB	AAAA	ABBB	AABB	AAAB	AABB	AAAA	AAAB	AAAA	AAAB	AAAB	AAAA	AAAA	AAAB	AAAA	AAAA	AAAB	AAAA	AAAB	AAAB	AAAB	AAAA	AAAB	AAAB	AAAA	AAAB	AAAA	AAAA	AAAB	AAAB	AAAA	AAAA	AAAA	AAAA	AAAA	AAAB	AAAB	AAAB	AAAA
chr1_10101030	T/A	1	4277087	+	NA	NA	NA	NA	NA	NA	AAAA	AAAA	AAAA	AAAA	AAAA	AAAA	AAAB	AAAA	AAAA	AAAA	AAAA	AAAA	AAAA	AAAA	AAAA	AAAA	AAAA	AAAB	AAAA	AAAB	AAAA	AAAA	AAAA	AAAA	AAAA	AAAA	AAAA	AAAB	AAAA	AAAA	AAAA	AAAA	AAAA	AAAA	AAAB	AAAA	AAAA	AAAA	AAAA
chr1_10101035	A/G	1	4281832	+	NA	NA	NA	NA	NA	NA	AABB	AAAA	AABB	AAAB	AAAA	AAAB	AAAA	AAAB	AAAA	AAAA	AAAB	AAAA	AAAA	AAAB	AAAA	AAAA	AAAB	AAAA	AAAA	ABBB	AAAB	AAAA	AAAB	AAAB	AAAA	AAAB	AAAA	AAAA	AAAB	AAAB	AAAA	AAAA	AAAA	AAAA	AAAA	AAAB	AAAB	AAAB	AAAA
chr1_10101071	C/T	1	4281842	+	NA	NA	NA	NA	NA	NA	AAAB	AAAA	AAAA	AAAB	AAAA	AAAB	AAAA	AAAA	AAAA	AAAA	AAAB	AAAA	AAAA	AAAA	AAAA	AAAA	AAAA	AAAA	AAAA	AAAB	AAAA	AAAA	AAAA	AAAA	AAAA	AAAA	AAAA	AAAA	AAAB	AAAB	AAAA	AAAA	AAAA	AAAA	AAAA	AAAA	AAAB	AAAA	AAAA
chr1_10101323	C/T	1	4281868	+	NA	NA	NA	NA	NA	NA	AAAB	AAAA	AAAA	AAAB	AAAA	AAAB	AAAA	AAAA	AAAA	AABB	AAAB	AAAA	AAAA	AAAA	AAAB	AAAB	AAAB	AAAB	AAAA	AAAA	AAAA	AAAA	AAAA	AAAA	AAAB	AAAA	AAAA	AAAA	AAAA	AAAB	AAAB	AAAB	AAAA	AAAA	AAAB	AAAA	AAAB	AAAB	AABB
chr1_10266479	T/A	1	4319223	+	NA	NA	NA	NA	NA	NA	BBBB	BBBB	AABB	BBBB	BBBB	BBBB	AABB	ABBB	BBBB	BBBB	ABBB	BBBB	BBBB	BBBB	BBBB	BBBB	ABBB	BBBB	ABBB	ABBB	ABBB	BBBB	BBBB	AABB	ABBB	ABBB	BBBB	ABBB	ABBB	BBBB	ABBB	BBBB	ABBB	BBBB	BBBB	ABBB	BBBB	BBBB	BBBB
chr1_10304334	A/C	1	4341449	+	NA	NA	NA	NA	NA	NA	AAAA	AAAA	AAAA	AAAB	AAAA	AAAB	AAAA	AAAB	AABB	AABB	AAAA	AAAB	AABB	AAAA	AABB	AAAA	AAAA	AAAB	AABB	AAAB	AAAB	AAAB	AAAA	AAAA	AAAA	AAAB	AAAA	AAAA	AAAA	AAAB	AAAA	AAAB	AABB	AAAB	AAAB	AAAA	AAAA	AAAA	AAAA
chr1_10313582	G/T	1	4341452	+	NA	NA	NA	NA	NA	NA	BBBB	-	BBBB	BBBB	ABBB	BBBB	ABBB	ABBB	BBBB	ABBB	-	-	BBBB	ABBB	BBBB	-	-	-	BBBB	BBBB	BBBB	-	-	BBBB	BBBB	-	ABBB	-	BBBB	BBBB	ABBB	BBBB	BBBB	AABB	BBBB	-	ABBB	BBBB	-
chr1_10320501	T/C	1	4341497	+	NA	NA	NA	NA	NA	NA	ABBB	-	-	-	BBBB	ABBB	ABBB	ABBB	-	-	ABBB	BBBB	BBBB	-	-	BBBB	BBBB	BBBB	-	BBBB	ABBB	ABBB	BBBB	ABBB	BBBB	BBBB	-	-	ABBB	BBBB	ABBB	-	BBBB	ABBB	BBBB	BBBB	BBBB	BBBB	BBBB
chr1_10398191	A/G	1	4351705	+	NA	NA	NA	NA	NA	NA	AAAA	AAAB	AAAB	AAAA	AAAA	AAAB	AAAA	AAAB	AAAB	AAAA	AAAA	AAAB	-	AAAA	AAAB	AAAA	AAAA	-	AAAA	AAAA	AAAA	AAAB	AAAA	AAAA	AAAA	AAAA	AAAA	AAAA	-	AAAA	AAAA	-	AAAB	AAAB	AAAA	AAAA	AAAA	AAAA	AAAA
chr1_10420580	A/T	1	4351751	+	NA	NA	NA	NA	NA	NA	BBBB	ABBB	-	BBBB	AABB	ABBB	BBBB	BBBB	BBBB	AABB	AABB	BBBB	BBBB	BBBB	ABBB	BBBB	ABBB	ABBB	BBBB	AABB	BBBB	BBBB	ABBB	BBBB	ABBB	AABB	ABBB	ABBB	ABBB	BBBB	BBBB	ABBB	ABBB	BBBB	BBBB	BBBB	BBBB	BBBB	BBBB
chr1_10615526	C/T	1	4351753	+	NA	NA	NA	NA	NA	NA	AAAA	AAAA	AAAA	AAAA	AAAA	AAAA	AAAA	AAAB	AAAA	AAAA	AAAA	AAAA	AAAA	AAAA	AAAA	AAAA	AAAA	AAAA	AAAA	AAAA	AAAA	AAAA	AAAB	AAAA	AAAA	AAAA	AAAA	AAAA	AAAA	AAAA	AAAA	AAAA	AAAA	AAAB	AAAA	AAAA	AAAA	AAAB	AAAA
chr1_10615541	T/G	1	4362232	+	NA	NA	NA	NA	NA	NA	AAAA	AAAA	AAAA	AAAA	AAAA	AAAA	AAAA	AAAB	AAAA	AAAA	AAAA	AAAA	AAAA	AAAA	AAAA	AAAA	AAAA	AAAA	AAAA	AAAA	AAAA	AAAA	AAAB	AAAA	AAAA	AAAA	AAAA	AAAA	AAAA	AAAA	AAAA	AAAA	AAAA	AAAB	AAAA	AAAA	AAAA	AAAB	AAAA
chr1_10630661	G/C	1	4362250	+	NA	NA	NA	NA	NA	NA	AAAA	AAAA	AAAA	AAAB	AAAA	AAAA	AAAA	AAAB	AAAA	AAAA	AAAA	AAAA	AAAA	AAAA	AAAA	AAAA	AAAA	AAAA	AAAA	AAAA	AAAA	AAAA	AAAA	AAAA	AAAA	AAAB	AAAB	AAAA	AAAB	AAAB	AAAA	AAAA	AAAA	AAAA	AAAA	AAAA	AAAA	AAAA	AAAA
chr1_10847218	G/T	1	4362316	+	NA	NA	NA	NA	NA	NA	AAAA	AABB	AAAA	AAAA	AAAA	AABB	AAAA	AAAA	AABB	AAAB	-	AAAA	AAAB	AAAA	AAAB	AAAA	-	-	AAAB	AAAA	AAAB	AAAB	AAAA	AAAA	AAAA	-	-	AAAA	-	AAAA	AAAA	AAAB	AABB	AAAB	AAAB	-	AAAA	AAAB	-
chr1_10847229	G/A	1	4362465	+	NA	NA	NA	NA	NA	NA	BBBB	AABB	BBBB	BBBB	BBBB	AABB	BBBB	BBBB	AABB	ABBB	-	BBBB	AABB	BBBB	ABBB	BBBB	-	-	ABBB	BBBB	ABBB	ABBB	BBBB	BBBB	BBBB	-	-	BBBB	-	BBBB	BBBB	ABBB	AABB	ABBB	ABBB	-	BBBB	ABBB	-
chr1_10847236	A/G	1	4362469	+	NA	NA	NA	NA	NA	NA	AAAA	AABB	AAAA	AAAA	AAAA	AABB	AAAA	AAAA	AABB	AAAB	-	AAAA	AAAB	AAAA	AAAB	AAAA	-	-	AAAB	AAAA	AAAB	AAAB	AAAA	AAAA	AAAA	-	-	AAAA	-	AAAA	AAAA	AAAB	AABB	AAAB	AAAB	-	AAAA	AAAB	-
chr1_11149944	G/A	1	4409721	+	NA	NA	NA	NA	NA	NA	AAAA	AAAA	AAAA	AAAB	AAAA	AAAA	AAAA	AAAB	AAAA	AAAA	AAAB	AAAA	AAAA	AAAA	AAAB	AAAB	AAAA	-	AAAA	AAAA	AAAB	AAAA	AAAA	AAAA	-	AAAA	AAAA	AAAA	AAAB	AAAA	AAAA	AAAA	AAAB	AAAA	AAAA	AAAA	AAAA	AAAA	AAAA
chr1_11149949	A/G	1	4547534	+	NA	NA	NA	NA	NA	NA	ABBB	BBBB	BBBB	AABB	BBBB	BBBB	ABBB	AABB	BBBB	BBBB	ABBB	BBBB	BBBB	BBBB	ABBB	ABBB	BBBB	-	ABBB	BBBB	ABBB	ABBB	BBBB	ABBB	-	BBBB	AABB	BBBB	AABB	ABBB	AABB	BBBB	AABB	BBBB	BBBB	BBBB	BBBB	BBBB	ABBB
chr1_11149958	T/G	1	4564107	+	NA	NA	NA	NA	NA	NA	AAAB	AAAA	AAAB	AAAA	AAAA	AAAB	AAAB	AAAA	AAAA	AAAA	AAAA	AAAA	AAAA	AAAB	AAAA	AAAA	AAAA	-	AAAB	AAAA	AAAA	AAAB	AAAA	AAAA	-	AAAA	AAAB	AAAA	AAAA	AAAA	AAAB	AAAA	AAAA	AAAA	AAAA	AAAA	AAAA	AAAA	AAAB
chr1_11150683	A/G	1	4590125	+	NA	NA	NA	NA	NA	NA	AAAB	AAAB	AAAA	AAAA	AAAB	AAAB	AAAB	AABB	AAAA	AAAA	AABB	AABB	AAAB	AABB	AABB	AAAA	AAAB	AAAA	AAAB	AAAB	AAAB	AAAA	AAAB	AAAB	AAAA	AABB	AAAB	AABB	AAAB	AAAA	AAAB	AAAB	AAAA	AAAA	AAAA	AAAA	AAAB	AAAB	AAAA
chr1_11150718	T/A	1	4626239	+	NA	NA	NA	NA	NA	NA	AAAB	AAAA	AAAA	AAAA	AAAA	AAAB	AAAA	AAAA	AAAA	AAAA	AAAA	AAAA	AAAA	AAAA	AAAA	AAAA	AAAA	AAAA	AAAA	AAAA	AAAA	AAAA	AAAA	AAAA	AAAA	AAAA	AAAA	AAAA	AAAB	AAAB	AAAA	AAAA	AAAA	AAAA	AAAA	AAAB	AAAA	AAAA	AAAA
chr1_11150724	C/T	1	4626248	+	NA	NA	NA	NA	NA	NA	AAAB	AAAA	AAAA	AAAA	AAAA	AAAA	AAAB	AAAA	AABB	AAAB	AAAA	AAAA	AAAB	AAAB	AAAB	AAAA	AAAA	AAAA	AAAA	AAAA	AAAB	AAAA	AAAB	AAAB	AAAB	AAAA	AAAB	AAAA	AAAA	AAAB	AABB	AAAB	AABB	AAAB	AAAB	AAAA	AAAB	AAAA	AAAA
chr1_11150848	T/C	1	4642369	+	NA	NA	NA	NA	NA	NA	AAAA	AAAA	AAAA	-	-	-	-	AAAA	-	-	-	-	AAAA	-	-	AAAA	AAAA	-	AAAA	-	-	AAAA	AAAA	-	AAAA	AAAA	AAAA	AAAA	-	-	AAAA	-	-	AAAA	-	AAAA	-	-	AAAA
chr1_11150895	C/T	1	4642400	+	NA	NA	NA	NA	NA	NA	AAAA	AAAA	AAAA	AAAA	AAAA	AAAA	AAAA	AAAA	AAAA	AAAB	AAAA	AAAA	AAAA	AAAA	AAAA	AAAA	AAAB	AAAA	AAAA	AAAA	AAAA	AAAA	AAAA	AAAA	AAAA	AAAB	AAAB	AAAA	AAAA	AAAA	AAAA	AAAA	AAAB	AAAA	AAAA	AAAA	AAAA	AAAA	AAAA
chr1_11150899	C/A	1	4642409	+	NA	NA	NA	NA	NA	NA	AAAB	AAAB	AAAA	AAAB	AAAB	AABB	AABB	AAAA	AAAB	AAAA	AAAB	AABB	AAAA	AABB	AAAB	AAAA	AAAA	AAAA	AAAA	AAAA	AAAA	AAAB	AAAA	AAAA	AAAA	AAAB	AAAA	AAAA	AAAB	AAAA	AAAA	AAAB	AAAB	AAAB	AAAB	AAAA	AAAB	AABB	AAAA
chr1_11150913	A/C	1	4671335	+	NA	NA	NA	NA	NA	NA	AAAA	AAAA	AAAB	AAAA	AAAA	AAAB	AAAA	AAAB	AAAA	AAAA	AAAA	AAAA	AAAA	AAAA	AAAA	AAAA	AAAA	AAAB	AAAA	AAAA	AAAB	AAAA	AAAB	AAAB	AAAA	AAAA	AAAA	AAAA	AAAA	AAAA	AAAA	AAAA	AAAA	AAAA	AAAA	AAAA	AAAA	AAAA	AAAB
chr1_11152037	T/A	1	4699795	+	NA	NA	NA	NA	NA	NA	AAAA	AAAA	AAAA	AAAA	AAAA	AAAB	AAAB	AAAA	AAAA	AAAA	AAAB	AAAA	AAAB	AAAA	AAAB	AAAA	AAAA	AAAA	AAAA	AAAB	AAAB	AAAA	AAAA	AAAB	AAAB	AAAA	AAAB	AAAB	AAAB	AAAA	AAAB	AAAA	AAAA	AAAA	AAAA	AAAA	AAAA	AAAB	AAAA
chr1_11152231	G/T	1	4699823	+	NA	NA	NA	NA	NA	NA	BBBB	ABBB	ABBB	ABBB	BBBB	ABBB	BBBB	BBBB	ABBB	ABBB	ABBB	ABBB	ABBB	BBBB	BBBB	ABBB	ABBB	-	BBBB	BBBB	BBBB	ABBB	BBBB	BBBB	BBBB	ABBB	BBBB	ABBB	BBBB	ABBB	BBBB	BBBB	BBBB	ABBB	ABBB	ABBB	BBBB	BBBB	-
chr1_11152238	G/C	1	4727655	+	NA	NA	NA	NA	NA	NA	AAAA	AAAA	AAAB	AAAB	AAAA	AAAB	AAAA	AAAA	AAAA	AAAA	AAAB	AAAB	AAAA	AAAA	AAAA	AAAB	AAAB	-	AAAB	AAAA	AAAA	AAAA	AAAA	AAAA	AAAA	AAAB	AAAA	AAAA	AAAA	AAAB	AAAA	AAAA	AAAA	AAAB	AAAB	AAAA	AAAA	AAAA	-
chr1_11152266	T/G	1	4727663	+	NA	NA	NA	NA	NA	NA	BBBB	ABBB	AABB	ABBB	BBBB	ABBB	BBBB	ABBB	ABBB	ABBB	ABBB	ABBB	ABBB	BBBB	BBBB	ABBB	AABB	-	ABBB	BBBB	BBBB	ABBB	BBBB	BBBB	BBBB	ABBB	BBBB	ABBB	BBBB	ABBB	BBBB	BBBB	BBBB	AABB	ABBB	ABBB	BBBB	BBBB	-
chr1_11153433	A/G	1	4727692	+	NA	NA	NA	NA	NA	NA	AAAB	AAAB	AAAB	AAAB	AAAB	AAAB	AAAB	AAAB	AAAA	AAAB	AAAB	AAAA	AAAB	AAAB	AAAB	AAAB	AAAB	AAAB	AAAB	AAAB	AAAB	AAAB	AAAB	AAAB	AAAB	AAAB	AAAB	AAAB	AAAB	AAAA	AAAB	AAAB	AABB	AAAA	AAAB	AAAB	AAAA	AAAA	AAAB
chr1_11153466	A/G	1	4727717	+	NA	NA	NA	NA	NA	NA	ABBB	ABBB	BBBB	ABBB	ABBB	ABBB	ABBB	BBBB	ABBB	ABBB	ABBB	ABBB	ABBB	ABBB	ABBB	ABBB	ABBB	ABBB	BBBB	ABBB	ABBB	ABBB	ABBB	ABBB	ABBB	ABBB	ABBB	ABBB	ABBB	BBBB	ABBB	ABBB	ABBB	ABBB	ABBB	AABB	ABBB	ABBB	AABB
chr1_11392054	T/C	1	4727732	+	NA	NA	NA	NA	NA	NA	AAAA	AAAA	AAAA	AAAA	AAAA	AAAA	AAAA	AAAA	AAAA	AAAA	AAAB	AAAA	AAAA	AAAA	AAAA	AAAA	AAAA	AAAA	AAAA	AAAA	AAAA	AAAB	AAAA	AAAB	AAAA	AAAA	AAAA	AAAB	AAAA	AAAB	AAAA	AAAA	AAAA	AAAA	AAAA	AAAA	AAAA	AAAA	AAAA
chr1_11421177	A/T	1	4733477	+	NA	NA	NA	NA	NA	NA	AAAA	AAAA	AAAA	AAAA	AAAB	AAAA	AAAA	AAAA	AAAA	AAAA	AAAA	AAAB	AAAA	AAAA	AAAA	AAAB	AAAA	AAAB	AAAA	AAAA	AAAA	AAAA	AAAA	AAAB	AAAA	AAAA	AAAA	AAAA	AAAA	AAAA	AAAA	AAAB	AAAB	AAAA	AAAB	AAAA	AAAB	AAAA	AAAA
chr1_11421190	A/C	1	4733482	+	NA	NA	NA	NA	NA	NA	AAAA	AAAA	AAAA	AAAA	AAAB	AAAA	AAAA	AAAA	AAAA	AAAA	AAAA	AAAB	AAAA	AAAA	AAAA	AAAB	AAAA	AAAB	AAAA	AAAA	AAAA	AAAA	AAAA	AAAB	AAAA	AAAA	AAAA	AAAA	AAAA	AAAA	AAAA	AAAB	AAAB	AAAA	AAAB	AAAA	AAAB	AAAA	AAAA
chr1_12070938	T/C	1	4733486	+	NA	NA	NA	NA	NA	NA	ABBB	ABBB	ABBB	BBBB	ABBB	BBBB	BBBB	BBBB	BBBB	BBBB	BBBB	ABBB	ABBB	BBBB	BBBB	BBBB	BBBB	-	BBBB	BBBB	BBBB	BBBB	BBBB	BBBB	BBBB	-	ABBB	BBBB	BBBB	BBBB	BBBB	ABBB	ABBB	BBBB	BBBB	BBBB	ABBB	BBBB	BBBB
chr1_12085261	T/A	1	4733502	+	NA	NA	NA	NA	NA	NA	AAAA	AAAA	AAAA	AAAA	AAAB	AAAA	AAAA	AAAA	AAAA	AAAA	AAAA	AAAB	AAAA	AAAA	AAAA	AAAA	AAAA	AAAB	AAAA	AAAB	AAAB	AAAA	AAAB	AAAB	AAAB	AAAA	AAAA	AAAA	AAAB	AAAB	AAAA	AAAA	AAAB	AAAA	AAAB	AAAB	AAAA	AAAB	AAAA
chr1_12085329	C/A	1	4733505	+	NA	NA	NA	NA	NA	NA	AAAA	AAAA	AAAB	AABB	AAAA	AAAA	AAAA	AAAA	AAAA	AAAA	AAAB	AAAA	AABB	AAAA	AAAB	AABB	AAAA	AAAA	AAAB	AAAB	AAAB	AAAA	AAAB	AAAB	AAAA	AAAA	AAAB	AAAA	ABBB	AAAA	AAAB	AAAB	AAAA	AAAA	AAAA	AAAB	AAAB	AAAB	AABB
chr1_12085410	G/A	1	4737311	+	NA	NA	NA	NA	NA	NA	ABBB	ABBB	ABBB	AABB	BBBB	ABBB	ABBB	ABBB	ABBB	AABB	ABBB	ABBB	AABB	ABBB	ABBB	ABBB	BBBB	BBBB	AABB	ABBB	BBBB	AABB	ABBB	ABBB	ABBB	ABBB	ABBB	ABBB	AABB	ABBB	AABB	ABBB	BBBB	ABBB	BBBB	BBBB	AABB	ABBB	ABBB
chr1_12085501	C/T	1	4737317	+	NA	NA	NA	NA	NA	NA	ABBB	BBBB	BBBB	ABBB	ABBB	ABBB	ABBB	BBBB	BBBB	BBBB	BBBB	BBBB	BBBB	BBBB	BBBB	ABBB	BBBB	ABBB	BBBB	BBBB	BBBB	BBBB	BBBB	ABBB	BBBB	BBBB	ABBB	BBBB	BBBB	BBBB	BBBB	BBBB	BBBB	BBBB	BBBB	BBBB	BBBB	BBBB	BBBB
chr1_12085502	G/A	1	4737320	+	NA	NA	NA	NA	NA	NA	ABBB	BBBB	BBBB	ABBB	BBBB	ABBB	ABBB	BBBB	BBBB	BBBB	BBBB	BBBB	BBBB	BBBB	BBBB	ABBB	BBBB	ABBB	BBBB	ABBB	BBBB	BBBB	BBBB	BBBB	BBBB	BBBB	ABBB	BBBB	BBBB	ABBB	BBBB	BBBB	BBBB	BBBB	BBBB	BBBB	BBBB	BBBB	BBBB
chr1_12085503	C/T	1	4737359	+	NA	NA	NA	NA	NA	NA	ABBB	BBBB	BBBB	ABBB	BBBB	ABBB	ABBB	BBBB	BBBB	BBBB	BBBB	BBBB	BBBB	BBBB	BBBB	ABBB	BBBB	ABBB	BBBB	ABBB	BBBB	BBBB	BBBB	ABBB	BBBB	BBBB	ABBB	BBBB	BBBB	ABBB	BBBB	BBBB	BBBB	BBBB	BBBB	BBBB	BBBB	BBBB	BBBB
chr1_12085504	C/T	1	4737368	+	NA	NA	NA	NA	NA	NA	ABBB	BBBB	BBBB	ABBB	BBBB	ABBB	ABBB	BBBB	BBBB	BBBB	BBBB	BBBB	BBBB	BBBB	BBBB	ABBB	BBBB	ABBB	BBBB	BBBB	BBBB	BBBB	BBBB	BBBB	BBBB	BBBB	ABBB	BBBB	BBBB	BBBB	BBBB	BBBB	BBBB	BBBB	BBBB	BBBB	BBBB	BBBB	BBBB
chr1_12251338	A/C	1	4737377	+	NA	NA	NA	NA	NA	NA	ABBB	ABBB	ABBB	ABBB	ABBB	ABBB	BBBB	ABBB	ABBB	ABBB	ABBB	ABBB	ABBB	ABBB	ABBB	BBBB	ABBB	ABBB	ABBB	ABBB	ABBB	ABBB	BBBB	ABBB	ABBB	ABBB	ABBB	BBBB	ABBB	ABBB	BBBB	ABBB	ABBB	BBBB	ABBB	BBBB	ABBB	ABBB	BBBB
chr1_12251339	A/G	1	4940877	+	NA	NA	NA	NA	NA	NA	AAAB	AAAB	AAAB	AAAB	AAAA	AAAB	AAAA	AAAA	AAAB	AAAA	AAAB	AAAA	AAAB	AAAB	AAAB	AAAA	AAAA	AAAB	AAAB	AAAA	AAAB	AAAA	AAAA	AAAB	AAAB	AAAA	AAAA	AAAA	AAAB	AAAA	AAAA	AAAB	AAAB	AAAA	AAAA	AAAA	AAAB	AAAA	AAAA
chr1_12251351	G/T	1	4940886	+	NA	NA	NA	NA	NA	NA	ABBB	ABBB	ABBB	ABBB	ABBB	ABBB	BBBB	ABBB	ABBB	ABBB	ABBB	ABBB	ABBB	ABBB	ABBB	BBBB	ABBB	ABBB	ABBB	ABBB	ABBB	ABBB	BBBB	ABBB	ABBB	ABBB	ABBB	BBBB	ABBB	ABBB	BBBB	ABBB	ABBB	BBBB	ABBB	BBBB	ABBB	ABBB	BBBB
chr1_12251357	A/T	1	4940888	+	NA	NA	NA	NA	NA	NA	ABBB	ABBB	BBBB	ABBB	ABBB	ABBB	BBBB	ABBB	ABBB	ABBB	ABBB	ABBB	ABBB	ABBB	ABBB	BBBB	ABBB	ABBB	ABBB	ABBB	ABBB	ABBB	BBBB	ABBB	ABBB	ABBB	ABBB	BBBB	ABBB	ABBB	BBBB	ABBB	ABBB	ABBB	ABBB	BBBB	ABBB	ABBB	BBBB
chr1_12396830	G/C	1	5283664	+	NA	NA	NA	NA	NA	NA	AAAA	AAAB	AAAA	AAAA	AAAB	AAAA	AAAA	AAAA	AAAA	AAAA	AAAA	AAAB	AAAA	AAAA	AAAA	AAAA	AAAA	AAAA	AAAA	AAAA	AAAB	AAAA	AAAA	AAAB	AAAA	AAAA	-	AAAA	AAAA	AAAA	AAAA	AAAA	AAAA	AAAB	AAAA	AAAA	AAAA	AAAB	AAAA
chr1_12396861	C/G	1	5368593	+	NA	NA	NA	NA	NA	NA	ABBB	BBBB	BBBB	AABB	ABBB	ABBB	ABBB	ABBB	BBBB	ABBB	AABB	ABBB	BBBB	ABBB	BBBB	BBBB	BBBB	ABBB	ABBB	ABBB	BBBB	BBBB	ABBB	BBBB	BBBB	BBBB	-	BBBB	ABBB	ABBB	ABBB	BBBB	AABB	ABBB	ABBB	ABBB	BBBB	BBBB	BBBB
chr1_12396880	A/C	1	5368621	+	NA	NA	NA	NA	NA	NA	AAAA	AAAB	AAAA	AAAA	AAAB	AAAA	AAAA	AAAA	AAAA	AAAA	AAAA	AAAB	AAAA	AAAA	AAAA	AAAA	AAAA	AAAA	AAAA	AAAA	AAAB	AAAA	AAAA	AAAB	AAAA	AAAA	-	AAAA	AAAA	AAAA	AAAA	AAAA	AAAA	AAAA	AAAA	AAAA	AAAA	AAAB	AAAA
chr1_12396899	G/A	1	5379491	+	NA	NA	NA	NA	NA	NA	ABBB	ABBB	BBBB	AABB	AABB	ABBB	ABBB	ABBB	BBBB	ABBB	AABB	AABB	BBBB	ABBB	BBBB	BBBB	BBBB	ABBB	ABBB	ABBB	ABBB	BBBB	ABBB	ABBB	BBBB	BBBB	-	BBBB	ABBB	ABBB	ABBB	BBBB	ABBB	AABB	ABBB	ABBB	BBBB	ABBB	BBBB
chr1_12460238	A/G	1	5383584	+	NA	NA	NA	NA	NA	NA	AAAA	AAAA	AAAA	AAAA	AAAA	AAAA	AAAA	AAAA	AAAA	AAAB	AAAA	AAAA	AAAA	AAAB	AAAA	AAAA	AAAA	AAAA	AAAA	AAAA	AAAB	AAAB	AAAA	AAAA	AAAA	AAAA	AAAA	AAAA	AAAB	AAAA	AAAA	AAAA	AAAA	AAAA	AAAA	AAAA	AAAA	AAAA	AAAA
chr1_12460492	C/T	1	5406865	+	NA	NA	NA	NA	NA	NA	ABBB	BBBB	ABBB	BBBB	ABBB	BBBB	BBBB	BBBB	BBBB	BBBB	BBBB	BBBB	BBBB	BBBB	BBBB	BBBB	BBBB	BBBB	ABBB	ABBB	ABBB	BBBB	BBBB	BBBB	BBBB	ABBB	BBBB	BBBB	BBBB	BBBB	BBBB	BBBB	BBBB	BBBB	BBBB	BBBB	BBBB	BBBB	BBBB
chr1_12460516	C/T	1	5406874	+	NA	NA	NA	NA	NA	NA	BBBB	BBBB	BBBB	BBBB	BBBB	BBBB	BBBB	BBBB	BBBB	BBBB	BBBB	ABBB	BBBB	BBBB	BBBB	BBBB	BBBB	BBBB	ABBB	BBBB	BBBB	BBBB	BBBB	BBBB	BBBB	BBBB	BBBB	BBBB	BBBB	ABBB	BBBB	BBBB	BBBB	BBBB	BBBB	BBBB	BBBB	BBBB	BBBB
chr1_13028516	A/G	1	5435789	+	NA	NA	NA	NA	NA	NA	BBBB	BBBB	BBBB	BBBB	BBBB	BBBB	ABBB	BBBB	BBBB	BBBB	BBBB	ABBB	BBBB	ABBB	BBBB	BBBB	BBBB	BBBB	ABBB	BBBB	BBBB	BBBB	ABBB	ABBB	BBBB	ABBB	BBBB	BBBB	BBBB	BBBB	BBBB	BBBB	BBBB	BBBB	BBBB	BBBB	ABBB	BBBB	BBBB
chr1_13169725	T/C	1	5530910	+	NA	NA	NA	NA	NA	NA	BBBB	ABBB	BBBB	AABB	ABBB	AABB	BBBB	BBBB	ABBB	AABB	AABB	BBBB	ABBB	BBBB	BBBB	ABBB	BBBB	BBBB	BBBB	ABBB	ABBB	ABBB	BBBB	AABB	ABBB	BBBB	ABBB	BBBB	AABB	BBBB	ABBB	ABBB	BBBB	BBBB	ABBB	ABBB	ABBB	BBBB	BBBB
chr1_13224466	G/A	1	5530936	+	NA	NA	NA	NA	NA	NA	ABBB	BBBB	BBBB	BBBB	ABBB	AABB	ABBB	ABBB	BBBB	BBBB	AABB	BBBB	ABBB	ABBB	ABBB	ABBB	BBBB	ABBB	ABBB	ABBB	AABB	BBBB	BBBB	BBBB	BBBB	BBBB	BBBB	ABBB	ABBB	AABB	AABB	BBBB	BBBB	AABB	ABBB	AABB	BBBB	BBBB	BBBB
chr1_13637693	C/T	1	5542518	+	NA	NA	NA	NA	NA	NA	BBBB	BBBB	BBBB	BBBB	BBBB	BBBB	BBBB	BBBB	BBBB	BBBB	ABBB	BBBB	ABBB	BBBB	BBBB	ABBB	BBBB	BBBB	BBBB	BBBB	ABBB	ABBB	BBBB	ABBB	BBBB	BBBB	BBBB	BBBB	BBBB	BBBB	BBBB	BBBB	BBBB	BBBB	BBBB	BBBB	BBBB	BBBB	BBBB
chr1_13639501	A/C	1	5742158	+	NA	NA	NA	NA	NA	NA	AAAB	AAAA	AAAB	AAAA	AAAB	AAAA	AAAA	AAAA	AAAB	AABB	AAAB	AAAA	AAAA	AAAA	AAAB	AAAB	AABB	AAAA	AABB	AAAB	AAAA	AAAA	AAAB	AABB	AAAB	AABB	AAAA	AAAB	AAAA	AAAA	AAAA	AAAA	AAAB	AAAA	AAAA	AABB	-	AABB	AABB
chr1_13639534	T/A	1	5742161	+	NA	NA	NA	NA	NA	NA	AAAA	AAAA	AAAA	AABB	AAAA	AAAA	AAAB	AAAA	AAAA	AAAA	AAAB	AAAA	AAAA	AAAA	AAAA	AAAB	AAAA	AAAA	AAAA	AAAB	AAAB	AAAA	AAAA	AAAA	AAAB	AAAA	AAAA	AAAB	AAAB	AAAB	AAAB	AAAA	AAAB	AAAA	AAAB	AAAA	-	AAAA	AAAA
chr1_13694622	G/A	1	5742183	+	NA	NA	NA	NA	NA	NA	AAAA	AAAA	AAAA	AAAA	AAAA	AAAB	AAAA	AAAA	AAAA	AAAA	AAAA	AAAA	AAAA	AAAB	AAAA	AAAA	AAAA	AAAA	AAAA	AAAA	AAAA	AAAA	AAAB	AAAA	AAAA	AAAA	AAAB	AAAB	AAAB	AAAA	AAAA	AAAA	AAAA	AAAA	AAAA	AAAA	AAAA	AAAA	AAAA
chr1_13694629	G/A	1	5742200	+	NA	NA	NA	NA	NA	NA	AAAA	AAAA	AAAA	AAAA	AAAA	AAAA	AAAA	AAAA	AAAA	AAAA	AAAA	AAAA	AAAA	AAAA	AAAA	AAAA	AAAA	AAAA	AAAA	AAAA	AAAB	AAAA	AAAA	AAAA	AAAA	AAAA	AAAA	AAAA	AAAA	AAAA	AAAB	AAAA	AAAA	AAAA	AAAA	AAAA	AAAA	AAAA	AAAA
chr1_13694639	A/G	1	5742217	+	NA	NA	NA	NA	NA	NA	BBBB	BBBB	BBBB	BBBB	BBBB	ABBB	BBBB	BBBB	BBBB	BBBB	BBBB	BBBB	BBBB	ABBB	BBBB	BBBB	BBBB	BBBB	BBBB	BBBB	ABBB	BBBB	ABBB	BBBB	BBBB	BBBB	ABBB	ABBB	ABBB	BBBB	ABBB	BBBB	BBBB	BBBB	BBBB	BBBB	BBBB	BBBB	BBBB
chr1_13694645	G/A	1	5742237	+	NA	NA	NA	NA	NA	NA	AAAA	AAAA	AAAA	AAAA	AAAA	AAAB	AAAA	AAAA	AAAA	AAAA	AAAA	AAAA	AAAA	AAAB	AAAA	AAAA	AAAA	AAAA	AAAA	AAAA	AAAA	AAAA	AAAB	AAAA	AAAA	AAAA	AAAB	AAAB	AAAB	AAAA	AAAA	AAAA	AAAA	AAAA	AAAA	AAAA	AAAA	AAAA	AAAA
chr1_14206429	C/T	1	5745683	+	NA	NA	NA	NA	NA	NA	AAAA	AAAA	AAAA	AAAA	AAAA	AAAA	AAAA	AAAA	AAAA	AAAA	AAAB	AAAA	AAAA	AAAA	AAAA	AAAA	AAAA	AAAA	AAAA	AAAA	AAAA	AAAB	AAAB	AAAA	AAAA	AAAA	AAAA	AAAA	-	AAAA	AAAA	AAAA	AAAA	AAAA	AAAA	AAAA	AAAA	AAAA	AAAB
chr1_14206447	G/A	1	5745707	+	NA	NA	NA	NA	NA	NA	AAAB	AABB	AAAA	AAAA	AAAA	AAAA	AAAA	AAAB	AAAB	AAAA	AAAA	AAAA	AAAA	AAAA	AAAA	AAAB	AAAA	AAAA	AAAA	AAAA	AAAA	AAAA	AAAA	AAAA	AAAB	AAAA	AAAB	AAAA	-	AAAA	AAAB	AAAB	AAAA	AAAB	AAAB	AAAA	AAAA	AAAA	AAAA
chr1_14206465	C/T	1	5765193	+	NA	NA	NA	NA	NA	NA	AABB	ABBB	AAAA	AAAA	ABBB	AAAB	AAAB	AAAB	AAAB	ABBB	AAAA	AAAA	AAAB	AAAB	AAAA	AAAB	AAAB	AAAB	AAAA	AAAA	AAAB	AAAA	AAAA	AAAB	ABBB	AAAB	ABBB	AAAB	-	AAAB	AAAB	AAAB	AAAB	ABBB	AAAB	AAAA	AAAA	AAAB	AAAA
chr1_14206474	G/A	1	5795391	+	NA	NA	NA	NA	NA	NA	AAAB	AAAA	AAAA	AAAB	AAAA	AAAB	AAAB	AAAA	AAAA	AAAA	AAAB	AAAB	AAAA	AAAA	AAAB	AAAB	AAAB	AAAA	AAAB	AAAB	AAAB	AABB	AAAA	AAAA	AAAA	AAAA	AAAA	AAAB	-	AAAA	AAAB	AAAB	AAAA	AAAA	AAAB	AAAB	AAAB	AAAB	AAAB
chr1_14258740	T/C	1	5811455	+	NA	NA	NA	NA	NA	NA	AAAB	AAAB	AABB	AAAB	AAAA	AAAB	AAAA	AAAB	AAAA	AAAA	AAAA	AAAB	AAAB	AAAB	AAAB	AAAB	AAAB	AAAB	AAAA	AAAB	AAAB	AAAB	AAAA	AAAB	AAAB	AAAA	AABB	AAAA	AAAB	AAAB	AAAA	AAAB	AAAB	AAAB	AAAB	AAAA	AAAB	AAAA	AAAA
chr1_14322757	C/T	1	5811509	+	NA	NA	NA	NA	NA	NA	AAAA	ABBB	AAAA	AAAA	AAAB	AAAB	AAAB	AAAB	AABB	AAAA	AAAB	AABB	AAAB	AAAB	AAAA	AAAB	AAAA	AAAA	AAAB	AAAB	AAAB	AAAA	AAAA	AAAB	AAAB	AAAA	AAAA	AAAA	AAAB	AAAB	AAAA	AAAA	AAAB	AAAA	AAAB	AAAA	AABB	AAAB	AAAA
chr1_14367037	T/G	1	5817319	+	NA	NA	NA	NA	NA	NA	AABB	AAAA	AABB	AABB	AABB	AABB	AABB	AABB	BBBB	AABB	BBBB	AABB	AABB	AABB	AABB	BBBB	AABB	BBBB	AABB	BBBB	BBBB	AABB	AAAA	BBBB	AABB	AABB	BBBB	BBBB	AABB	AABB	AABB	AABB	AABB	AAAA	AAAA	BBBB	AABB	AAAA	BBBB
chr1_14371955	G/A	1	5938081	+	NA	NA	NA	NA	NA	NA	ABBB	ABBB	AAAB	AAAB	BBBB	BBBB	ABBB	ABBB	BBBB	BBBB	AAAB	BBBB	AAAB	BBBB	ABBB	AAAB	BBBB	BBBB	AAAB	AABB	ABBB	ABBB	BBBB	AAAB	AAAB	ABBB	ABBB	AAAB	ABBB	ABBB	ABBB	ABBB	AAAA	BBBB	AAAA	BBBB	-	ABBB	ABBB
chr1_14825573	C/T	1	5948492	+	NA	NA	NA	NA	NA	NA	AAAB	AAAA	AAAB	AAAB	AAAA	AAAA	AAAA	AAAA	AAAA	AAAA	AAAA	AAAB	AAAB	AAAA	AAAA	AAAA	AAAA	AAAA	AAAA	AAAA	AAAB	AAAA	AAAA	AAAB	AAAA	AAAA	AAAA	AABB	AAAB	AABB	AABB	AAAA	AAAA	AAAB	AAAB	AAAB	AAAA	AAAA	AAAA
chr1_14825584	T/A/C	1	5953622	+	NA	NA	NA	NA	NA	NA	ABBB	BBBB	ABBB	ABBB	BBBB	BBBB	BBBB	BBBB	BBBB	BBBB	BBBB	ABBB	ABBB	BBBB	BBBB	BBBB	BBBB	BBBB	BBBB	BBBB	ABBB	BBBB	BBBB	ABBB	BBBB	BBBB	BBBB	AABB	ABBB	AABB	AABB	BBBB	BBBB	ABBB	ABBB	ABBB	BBBB	BBBB	BBBB
chr1_14838800	A/G	1	6042851	+	NA	NA	NA	NA	NA	NA	AAAB	AAAB	AAAB	AAAB	AAAB	AAAB	AAAB	AAAA	AAAA	AAAA	AABB	AAAB	AAAB	AAAB	AAAB	AAAB	AAAA	AAAB	AAAB	AAAB	AAAA	AAAA	AABB	AAAA	AAAB	AAAA	AABB	AAAA	AABB	AAAB	AAAB	AAAB	AAAA	AAAB	AAAB	AAAB	AAAB	AAAA	AAAA
chr1_14838823	A/T	1	6042921	+	NA	NA	NA	NA	NA	NA	AAAA	AAAB	AAAA	AAAA	AAAB	AAAA	AAAB	AAAA	AAAA	AAAA	AAAA	AAAA	AAAA	AAAA	AAAB	AAAB	AAAA	AAAA	AAAA	AAAB	AAAB	AAAB	AAAA	AAAA	AAAA	AAAA	AAAA	AAAA	AAAA	AAAA	AAAA	AAAA	AABB	AAAB	AAAB	AAAB	AAAB	AAAB	AAAA
chr1_14838858	T/C	1	6044479	+	NA	NA	NA	NA	NA	NA	AAAA	AAAB	AAAA	AAAA	AAAB	AAAA	AAAB	AAAA	AAAA	AAAA	AAAA	AAAA	AAAA	AAAA	AAAB	AAAB	AAAA	AAAA	AAAA	AAAB	AAAB	AAAB	AAAA	AAAA	AAAA	AAAA	AAAA	AAAA	AAAA	AAAA	AAAA	AAAA	AABB	AAAB	AAAB	AAAB	AAAB	AAAB	AAAA
chr1_15338459	C/T	1	6044836	+	NA	NA	NA	NA	NA	NA	AAAA	AAAA	AAAA	AAAB	AAAB	AAAA	AAAB	AAAB	AAAB	-	-	AAAA	-	AAAA	AAAB	AAAA	AAAA	AAAA	AAAA	AAAA	AAAA	AAAA	AAAA	AAAA	AAAA	AAAA	AAAA	AAAB	AAAA	AAAA	AAAA	AAAA	AAAA	AAAA	AAAA	-	AAAA	AAAB	AAAB
chr1_15345121	G/A	1	6045349	+	NA	NA	NA	NA	NA	NA	ABBB	AABB	ABBB	ABBB	ABBB	BBBB	BBBB	ABBB	BBBB	BBBB	BBBB	AABB	BBBB	BBBB	ABBB	-	BBBB	BBBB	BBBB	ABBB	BBBB	ABBB	ABBB	ABBB	BBBB	BBBB	BBBB	BBBB	BBBB	BBBB	ABBB	AAAB	ABBB	ABBB	ABBB	BBBB	ABBB	AABB	BBBB
chr1_15358631	T/G	1	6073645	+	NA	NA	NA	NA	NA	NA	AAAA	AAAA	AAAB	-	AAAA	AAAA	-	AAAA	AAAA	-	AAAB	AAAA	AAAA	AAAA	AAAA	AAAA	AAAA	AAAA	AAAA	AAAA	AAAA	AAAA	AAAB	AAAA	AAAA	AAAA	AAAA	AAAB	-	AAAA	-	AAAA	AAAA	AAAA	-	AAAA	AAAA	AAAA	AAAB
chr1_15736015	C/T	1	6076855	+	NA	NA	NA	NA	NA	NA	AAAA	AAAA	AAAA	AAAB	AAAA	AAAA	AAAA	AAAA	AAAA	AAAA	AAAA	AAAA	AAAA	AAAA	AAAA	AAAA	AAAA	AAAA	AAAA	AAAA	AAAA	AAAA	AAAA	AAAA	AAAA	AAAA	AAAB	AAAA	AAAA	AAAA	AAAA	AAAB	AAAA	AAAA	AAAA	AAAA	AAAA	AAAA	AAAA
chr1_15736039	T/C	1	6076875	+	NA	NA	NA	NA	NA	NA	AAAA	AAAA	AAAA	AAAB	AAAA	AAAA	AAAA	AAAA	AAAA	AAAA	AAAA	AAAA	AAAA	AAAA	AAAA	AAAA	AAAA	AAAA	AAAA	AAAA	AAAA	AAAA	AAAA	AAAA	AAAA	AAAA	AAAB	AAAA	AAAA	AAAA	AAAA	AAAB	AAAA	AAAA	AAAA	AAAA	AAAA	AAAA	AAAA
chr1_15789879	T/A	1	6076910	+	NA	NA	NA	NA	NA	NA	AAAA	AAAB	-	AABB	AAAA	AAAA	AAAB	AAAA	AAAA	AAAA	AAAA	AAAA	AAAA	AAAA	AAAB	AAAA	AAAB	AAAA	AAAB	AAAB	-	AAAB	AAAB	AAAB	AAAA	AABB	AABB	AAAA	AAAB	AAAA	AAAA	-	AAAB	AAAB	AAAA	AAAA	AABB	AAAA	AAAA
chr1_15789885	A/G	1	6094817	+	NA	NA	NA	NA	NA	NA	AAAA	AAAA	-	AAAA	AAAA	AAAA	AAAA	AAAB	AAAA	AAAB	AAAB	AAAA	AABB	AAAB	AAAA	AABB	AAAA	AAAB	AAAB	AAAA	-	AAAA	AAAA	AAAB	AAAB	AAAA	AAAA	AAAB	AAAB	AAAB	AABB	-	AAAA	AAAA	AAAB	AAAB	AAAA	AAAA	AAAA
chr1_15789897	A/G	1	6094853	+	NA	NA	NA	NA	NA	NA	AAAA	AAAA	AAAA	AAAA	AAAA	AAAA	AAAA	AAAB	AAAA	AAAB	AAAB	AAAA	AAAB	AAAB	AAAA	AABB	AAAA	AAAB	AAAB	AAAA	AAAA	AAAA	AAAA	AAAB	AAAB	AAAA	AAAA	AAAB	AAAB	AAAB	AABB	AAAA	AAAA	AAAA	AAAB	AAAB	AAAA	AAAA	AAAA
chr1_15789906	A/G	1	6094859	+	NA	NA	NA	NA	NA	NA	BBBB	BBBB	BBBB	BBBB	BBBB	BBBB	BBBB	ABBB	BBBB	ABBB	BBBB	BBBB	ABBB	-	BBBB	AABB	BBBB	ABBB	ABBB	BBBB	BBBB	BBBB	BBBB	ABBB	ABBB	BBBB	BBBB	ABBB	ABBB	ABBB	ABBB	BBBB	BBBB	BBBB	ABBB	ABBB	BBBB	BBBB	BBBB
chr1_15789918	C/T	1	6139025	+	NA	NA	NA	NA	NA	NA	AAAA	AAAA	AAAA	AAAA	AAAA	AAAA	AAAA	AAAB	AAAA	AAAB	AAAA	AAAA	AAAB	-	AAAA	AABB	AAAA	AAAB	AAAB	AAAA	AAAA	AAAA	AAAA	AAAB	AAAB	AAAA	AAAA	AAAB	AAAB	AAAB	AAAB	AAAA	AAAA	AAAA	AAAB	AAAB	AAAA	AAAA	AAAA
chr1_15834297	C/T	1	6139065	+	NA	NA	NA	NA	NA	NA	AAAB	AAAB	AAAB	AAAA	AAAA	AABB	AAAA	AAAB	AABB	AAAA	AAAB	AAAB	AAAA	AAAB	AAAB	AABB	AAAB	AAAB	AAAB	AABB	AAAA	AAAA	AAAA	AABB	AAAB	AAAB	AAAB	AAAA	AABB	AAAA	AAAA	AAAB	AAAB	AAAA	AAAA	AAAB	AAAA	AAAB	AABB
chr1_15834309	T/C	1	6139122	+	NA	NA	NA	NA	NA	NA	AABB	AABB	AABB	AAAA	AAAA	ABBB	AAAB	AABB	ABBB	AAAA	AABB	AAAB	AAAB	AABB	AABB	ABBB	AAAB	AAAA	AAAB	ABBB	AAAA	AAAB	AAAA	ABBB	AAAB	AAAB	AABB	AAAB	ABBB	AAAA	AAAB	AABB	AAAB	AAAB	AAAA	AAAB	AAAA	AAAB	ABBB
chr1_15834339	C/T	1	6139137	+	NA	NA	NA	NA	NA	NA	AAAA	AAAA	AAAA	AAAB	AAAA	AAAA	AAAB	AAAA	AAAA	AAAA	AAAA	AAAA	AAAA	AAAA	AAAA	AAAA	AAAA	AAAA	AAAB	AAAA	AAAA	AAAB	AAAA	AAAA	AAAA	AAAB	AAAA	AAAA	AAAA	AAAA	AAAA	AAAA	AAAB	AAAB	AAAA	AAAA	AAAB	AAAA	AAAA
chr1_15840506	T/C	1	6165366	+	NA	NA	NA	NA	NA	NA	AAAA	AAAB	AAAA	AAAA	AAAA	AAAA	AAAB	AAAA	AAAA	AAAA	AAAA	AAAA	AAAB	AAAA	AAAA	AAAB	AAAA	AAAB	AAAB	AAAA	AAAB	AAAB	AAAA	AAAA	AAAA	AAAA	AAAB	AAAA	AAAA	AAAA	AAAA	AAAA	AAAB	AAAB	AAAB	AAAA	AAAB	AAAA	AAAA
chr1_16020219	T/G	1	6165381	+	NA	NA	NA	NA	NA	NA	AAAB	AAAB	AAAB	AAAB	AAAA	AAAB	AAAB	AAAB	AAAB	AAAA	AAAA	AAAB	AAAB	AAAB	AAAB	AAAB	AAAB	AAAB	AAAA	AAAB	AAAA	AAAB	AAAA	AAAB	AAAA	AAAA	AAAA	AAAA	AAAB	AAAB	AAAB	AAAB	AAAB	AAAB	AAAB	AAAA	AAAB	AAAB	AAAA
chr1_16033141	G/A	1	6165384	+	NA	NA	NA	NA	NA	NA	AAAB	AAAA	AAAB	AAAA	AAAA	AAAA	AAAA	AAAA	AAAA	AAAA	AAAA	AAAA	AAAA	AAAA	AAAA	AAAA	AAAA	AAAA	AAAA	AAAA	AAAA	AAAA	AAAA	AAAB	AAAB	AAAA	AAAA	AAAB	AAAA	AAAA	AAAA	AAAB	AAAA	AAAA	AAAA	AAAA	AAAA	AAAA	AABB
chr1_16243492	G/A	1	6165399	+	NA	NA	NA	NA	NA	NA	BBBB	BBBB	BBBB	AABB	ABBB	BBBB	ABBB	BBBB	BBBB	-	BBBB	-	ABBB	BBBB	ABBB	BBBB	ABBB	ABBB	BBBB	BBBB	ABBB	ABBB	BBBB	BBBB	BBBB	AABB	BBBB	BBBB	ABBB	BBBB	AABB	BBBB	AABB	BBBB	ABBB	BBBB	ABBB	BBBB	BBBB
chr1_16292743	C/T	1	6189717	+	NA	NA	NA	NA	NA	NA	AAAA	AAAA	AAAA	AABB	AAAA	AAAA	AAAB	AAAA	AAAA	AAAA	AAAA	AAAA	AABB	AAAA	AAAB	AAAB	AAAB	AAAB	AAAB	AAAA	AABB	AAAA	AAAB	AAAB	AAAA	AABB	AAAA	AAAA	AAAB	AAAA	AABB	AAAA	AAAA	AAAB	AAAB	AAAA	AAAB	AAAA	AAAA
chr1_16293459	G/A	1	6189718	+	NA	NA	NA	NA	NA	NA	AAAB	AAAA	AAAB	AAAB	AAAA	AAAA	AAAA	AAAA	AABB	AAAA	AAAA	AAAB	AAAB	AAAB	AAAB	AAAA	AAAB	AAAA	AAAA	AABB	AAAA	AAAA	AAAA	AAAB	AAAA	AAAA	AAAA	AAAA	AAAB	AAAB	AAAB	AABB	AABB	AAAA	AABB	AAAA	AABB	AAAB	AAAA
chr1_16306891	G/A	1	6189721	+	NA	NA	NA	NA	NA	NA	AAAA	-	AAAA	AAAA	AAAA	-	AAAA	AAAA	AAAA	-	AAAA	AAAA	-	-	AAAA	-	AAAA	AAAA	AAAA	AAAA	AAAA	AAAB	AAAA	AAAA	AAAA	AAAA	-	AAAA	AAAA	AAAA	AAAA	-	AAAA	AAAA	AAAA	AAAA	-	AAAA	AAAA
chr1_16461857	T/A	1	6189730	+	NA	NA	NA	NA	NA	NA	BBBB	BBBB	BBBB	ABBB	-	-	ABBB	-	-	BBBB	BBBB	-	-	BBBB	ABBB	BBBB	ABBB	BBBB	-	BBBB	BBBB	-	ABBB	ABBB	-	ABBB	AABB	BBBB	-	-	-	BBBB	BBBB	-	ABBB	BBBB	ABBB	BBBB	-
chr1_16463569	C/G	1	6189744	+	NA	NA	NA	NA	NA	NA	AAAA	AAAA	AAAA	AAAA	-	AAAA	AAAA	AAAA	AAAA	AAAA	AAAB	AAAA	-	AAAA	AAAA	AAAA	AAAA	AAAA	AAAB	AAAA	AAAA	-	AAAA	AAAA	AAAA	AAAA	AAAA	-	AAAA	AAAA	AAAA	AAAB	AAAA	-	-	AAAB	AAAA	AAAB	AAAB
chr1_16482822	C/T	1	6189753	+	NA	NA	NA	NA	NA	NA	BBBB	ABBB	ABBB	ABBB	BBBB	BBBB	BBBB	-	ABBB	BBBB	-	ABBB	-	-	-	ABBB	-	BBBB	-	ABBB	BBBB	BBBB	BBBB	ABBB	BBBB	ABBB	BBBB	ABBB	-	-	-	-	-	BBBB	ABBB	-	BBBB	BBBB	-
chr1_16482922	G/A	1	6189765	+	NA	NA	NA	NA	NA	NA	AABB	BBBB	BBBB	ABBB	BBBB	ABBB	ABBB	BBBB	BBBB	AABB	BBBB	BBBB	AABB	BBBB	-	-	-	BBBB	ABBB	BBBB	BBBB	BBBB	ABBB	BBBB	BBBB	BBBB	BBBB	BBBB	ABBB	ABBB	BBBB	ABBB	ABBB	AABB	BBBB	BBBB	ABBB	BBBB	BBBB
chr1_16482966	A/G	1	6189768	+	NA	NA	NA	NA	NA	NA	ABBB	BBBB	BBBB	BBBB	BBBB	BBBB	ABBB	BBBB	BBBB	ABBB	BBBB	BBBB	ABBB	BBBB	-	-	-	BBBB	ABBB	BBBB	BBBB	BBBB	ABBB	BBBB	BBBB	BBBB	BBBB	BBBB	ABBB	BBBB	BBBB	ABBB	ABBB	AABB	BBBB	BBBB	ABBB	BBBB	BBBB
chr1_16482989	A/T	1	6189786	+	NA	NA	NA	NA	NA	NA	ABBB	BBBB	BBBB	ABBB	BBBB	BBBB	ABBB	BBBB	BBBB	ABBB	BBBB	BBBB	ABBB	BBBB	-	-	-	BBBB	ABBB	BBBB	ABBB	BBBB	ABBB	BBBB	BBBB	BBBB	BBBB	BBBB	ABBB	BBBB	BBBB	ABBB	ABBB	AABB	BBBB	BBBB	ABBB	BBBB	BBBB
chr1_16752566	G/A	1	6189798	+	NA	NA	NA	NA	NA	NA	AAAA	AAAB	AAAB	AAAA	AAAA	AAAA	AAAA	AAAA	AAAA	AAAB	AABB	AAAA	AAAA	AAAA	AAAA	AABB	AAAA	AAAB	AAAA	AAAB	AAAA	AAAB	AAAA	AAAA	AAAA	AAAA	AAAA	AABB	AAAB	AAAB	AAAA	AAAB	AAAB	AAAA	AAAA	AABB	AAAA	AAAB	AABB
chr1_16752571	G/A	1	6189813	+	NA	NA	NA	NA	NA	NA	AABB	AAAB	AAAB	AAAA	AABB	AABB	AAAA	AABB	AABB	AAAA	AAAA	AABB	AABB	AABB	AAAB	AAAA	AAAB	AAAA	AAAB	AAAA	AAAA	AAAA	AAAA	AAAB	AABB	AAAA	AAAA	AAAA	AAAA	AAAB	AAAB	AAAB	AAAB	AABB	AAAA	AAAA	AAAB	AAAB	AAAA
chr1_16752616	G/C	1	6189834	+	NA	NA	NA	NA	NA	NA	AABB	AAAB	AAAB	AAAA	AABB	AABB	AAAA	AABB	AABB	AAAA	AAAA	AABB	AABB	AABB	AAAB	AAAA	AAAB	AAAA	AAAB	AAAA	AAAA	AAAA	AAAA	AAAB	AABB	AAAA	AAAA	AAAA	AAAA	AAAB	AAAB	AAAB	AAAB	AABB	AAAA	AAAA	AAAB	AAAB	AAAA
chr1_16768511	A/T	1	6192671	+	NA	NA	NA	NA	NA	NA	AAAB	AAAB	AAAB	AAAA	AAAA	AAAB	AAAA	AAAA	AAAB	AAAA	AAAA	AAAA	AAAB	AAAA	AAAA	AAAA	AAAB	AAAB	AAAB	AAAB	AAAA	AAAA	AAAA	AAAA	AABB	AAAB	AAAB	AAAA	AAAA	AAAB	AAAA	AAAB	AAAA	AAAA	AAAA	AAAA	AAAA	AAAB	AAAB
chr1_17029664	G/A	1	6192675	+	NA	NA	NA	NA	NA	NA	AAAA	AAAB	AAAA	AAAB	AAAB	AAAB	AAAA	AAAB	AAAB	AAAA	AAAB	AAAA	AAAB	AAAB	AAAA	-	AAAB	AAAB	AAAB	AAAA	AAAB	AAAB	AAAA	AAAA	AAAA	AAAA	AAAA	AAAA	-	-	AAAA	-	AAAA	AAAA	AAAA	AAAB	AAAB	AAAB	AAAA
chr1_17341365	C/T	1	6393253	+	NA	NA	NA	NA	NA	NA	BBBB	AABB	BBBB	AAAA	AABB	BBBB	BBBB	AABB	AABB	AAAA	AABB	AABB	AABB	AABB	AAAA	AABB	AAAA	AABB	AABB	AABB	AABB	AABB	AABB	AABB	BBBB	AABB	AABB	AABB	AAAA	BBBB	AABB	AABB	AAAA	AABB	AABB	AABB	BBBB	AABB	AABB
chr1_17341425	A/G	1	6393424	+	NA	NA	NA	NA	NA	NA	AAAA	AAAB	AAAB	AAAB	AAAB	AAAA	AAAA	AAAB	AAAB	AABB	AAAB	AABB	AAAA	AAAB	AAAA	AAAB	AAAB	AABB	AAAB	AAAB	AAAB	AAAB	AAAB	AAAB	AAAA	AAAB	AAAB	AAAB	AAAB	AAAA	AAAB	AAAB	AAAB	AAAB	AAAB	AABB	AAAA	AAAB	AAAB
chr1_17341434	C/A	1	6444530	+	NA	NA	NA	NA	NA	NA	AAAB	AAAB	AAAB	AABB	AAAB	AAAA	AAAB	AAAB	AAAB	AABB	AAAB	AABB	AAAA	AAAB	AABB	AAAA	AAAB	AABB	AABB	AAAA	AAAB	AAAB	AAAB	AAAB	AAAA	AABB	AABB	AAAB	AAAB	AAAA	AAAB	AAAB	AAAB	AAAB	AAAB	AABB	AAAA	AAAB	AAAB
chr1_17341443	A/G	1	6444567	+	NA	NA	NA	NA	NA	NA	AAAB	AAAB	AAAB	AAAA	AAAB	AAAA	AAAB	AAAB	AAAB	AABB	AAAB	AABB	AAAA	AAAB	AAAA	AAAA	AAAB	AAAA	AAAB	AAAB	AAAA	AAAB	AAAA	AAAA	AAAA	AAAB	AAAA	AAAB	AAAB	AAAA	AAAB	AAAB	AAAA	AAAB	AAAA	AABB	AAAA	AAAB	AAAB
chr1_17341451	A/G	1	6444603	+	NA	NA	NA	NA	NA	NA	AAAB	AAAB	AAAB	AAAA	AAAB	AAAA	AAAB	AAAB	AAAB	AABB	AAAB	AABB	AAAA	AAAB	AAAA	AAAB	AAAB	AABB	AAAB	AAAB	AAAB	AAAB	AAAA	AAAA	AAAA	AAAB	AAAA	AAAB	AAAB	AAAA	AAAB	AAAB	AAAB	AAAB	AAAA	AABB	AAAA	AAAB	AAAB
chr1_17341458	T/G	1	6444605	+	NA	NA	NA	NA	NA	NA	ABBB	BBBB	ABBB	ABBB	BBBB	BBBB	ABBB	BBBB	BBBB	ABBB	BBBB	AABB	BBBB	BBBB	ABBB	BBBB	BBBB	BBBB	ABBB	ABBB	BBBB	BBBB	BBBB	ABBB	BBBB	AABB	ABBB	BBBB	ABBB	BBBB	ABBB	BBBB	BBBB	BBBB	BBBB	ABBB	BBBB	BBBB	BBBB
chr1_17402513	T/G	1	6444677	+	NA	NA	NA	NA	NA	NA	AAAB	AAAA	AAAA	AAAB	AAAA	AAAA	AAAB	AAAA	AAAA	AAAA	AAAA	AAAA	AAAA	AAAA	AAAA	AAAA	AAAB	AAAB	AAAA	AAAA	AAAA	AAAA	AAAB	AAAB	AAAA	AAAB	AAAB	AAAA	AAAB	AAAB	AAAB	AAAA	AAAA	AAAB	AAAA	AAAB	AAAB	AAAA	AAAA
chr1_17441422	G/A	1	6446299	+	NA	NA	NA	NA	NA	NA	AABB	ABBB	BBBB	ABBB	BBBB	BBBB	BBBB	BBBB	ABBB	BBBB	BBBB	AABB	BBBB	BBBB	ABBB	BBBB	AABB	BBBB	BBBB	BBBB	BBBB	ABBB	BBBB	BBBB	ABBB	ABBB	BBBB	BBBB	AABB	BBBB	BBBB	AABB	BBBB	ABBB	BBBB	BBBB	BBBB	BBBB	BBBB
chr1_17456558	T/C	1	6446315	+	NA	NA	NA	NA	NA	NA	AAAA	AAAB	AAAB	AAAB	AAAA	AAAA	AAAA	AAAA	AAAA	AAAA	AAAA	AAAA	AABB	AAAA	AAAA	AAAA	AAAA	AAAB	AAAA	AAAA	AAAA	AAAB	AAAB	AAAB	AAAA	AAAA	AAAA	AAAA	AAAA	AAAA	AAAA	AAAA	AAAA	AAAA	AAAA	AAAA	AAAB	AAAB	AAAB
chr1_17524425	C/T	1	6446318	+	NA	NA	NA	NA	NA	NA	AAAA	AAAB	AAAB	AABB	AAAA	AAAB	AAAA	AAAA	AABB	AAAA	AAAA	AABB	AAAA	AAAA	AAAB	AAAA	AAAB	AAAA	AAAA	AAAB	AAAA	AAAB	AAAA	AAAA	AAAB	AAAA	AAAA	AAAA	AAAA	AAAA	AAAA	AAAA	AAAA	AAAA	AAAA	AAAA	AAAB	AAAA	AAAA
chr1_17524441	A/G	1	6446326	+	NA	NA	NA	NA	NA	NA	AAAB	AAAB	AAAB	AAAA	AAAA	AAAB	AAAB	AAAA	AAAA	AAAA	AABB	AAAA	AAAA	AAAB	AAAA	AAAA	AAAB	AAAA	AAAA	AAAB	AABB	AAAB	AAAB	AAAB	AAAA	AAAA	AABB	AAAA	AAAA	AAAA	AAAA	AAAB	AAAA	AAAB	AAAA	AAAB	AAAA	AAAB	AAAB
chr1_17525138	A/T	1	6446343	+	NA	NA	NA	NA	NA	NA	AAAA	AABB	AAAB	AAAB	AAAA	AAAA	AAAA	AAAA	AAAB	AAAA	AAAA	AAAB	AAAB	AAAA	AABB	AAAA	AAAB	AAAA	AAAA	AABB	AAAA	AAAA	AAAA	AAAA	AAAB	AAAB	AAAB	AAAA	AAAB	AAAA	AAAB	AAAB	AAAB	AAAA	AAAA	AAAA	AAAA	AAAA	AAAA
chr1_17533509	T/A	1	6446351	+	NA	NA	NA	NA	NA	NA	AAAA	AAAB	-	AAAB	AAAA	AAAB	AAAA	AAAA	AAAA	AAAA	-	AAAA	AAAB	AAAA	-	-	-	-	AAAA	-	-	AAAA	AAAA	AAAB	-	AAAA	AAAA	-	-	AAAA	AAAA	AAAB	-	AAAA	AAAA	AAAA	AAAA	AAAA	-
chr1_17556946	A/C	1	6446710	+	NA	NA	NA	NA	NA	NA	ABBB	BBBB	AABB	ABBB	BBBB	AABB	BBBB	BBBB	ABBB	BBBB	BBBB	AABB	BBBB	BBBB	ABBB	BBBB	BBBB	BBBB	BBBB	ABBB	BBBB	ABBB	BBBB	AABB	ABBB	BBBB	ABBB	BBBB	ABBB	ABBB	BBBB	ABBB	ABBB	ABBB	BBBB	BBBB	ABBB	BBBB	BBBB
chr1_17598066	A/G	1	6446743	+	NA	NA	NA	NA	NA	NA	AAAA	AAAA	AAAA	AAAA	AAAA	AAAA	AAAA	AAAA	AAAA	AAAA	AAAA	AAAA	AAAA	AAAA	AAAB	AAAA	AAAB	AAAA	AAAB	AAAB	AAAB	AAAB	AAAA	AAAB	AAAA	AAAB	AAAB	AAAA	AAAB	AAAA	AAAB	AAAA	AAAB	AAAB	AAAA	AAAA	AAAA	AAAA	AAAA
chr1_17598080	G/C	1	6446745	+	NA	NA	NA	NA	NA	NA	BBBB	BBBB	BBBB	BBBB	BBBB	BBBB	BBBB	BBBB	BBBB	BBBB	BBBB	BBBB	BBBB	BBBB	ABBB	BBBB	ABBB	BBBB	ABBB	ABBB	ABBB	ABBB	BBBB	ABBB	BBBB	ABBB	ABBB	BBBB	ABBB	BBBB	ABBB	BBBB	ABBB	ABBB	BBBB	BBBB	BBBB	BBBB	BBBB
chr1_17598102	A/G	1	6446835	+	NA	NA	NA	NA	NA	NA	AAAA	AAAA	AAAA	AAAA	AAAA	AAAA	AAAB	AAAA	AAAA	AAAA	AAAA	AAAA	AAAA	AAAA	AAAB	AAAA	AAAB	AAAA	AAAB	AAAB	AAAB	AAAB	AAAA	AAAB	AAAA	AAAB	AAAB	AAAA	AAAB	AAAA	AAAB	AAAA	AAAB	AAAB	AAAA	AAAA	AAAA	AAAA	AAAA
chr1_17598245	C/G	1	6480035	+	NA	NA	NA	NA	NA	NA	AAAA	AAAA	-	AAAB	-	AAAA	AAAA	AAAA	AAAA	AAAA	AAAA	-	AAAB	-	AAAB	-	AAAA	AAAA	-	-	AAAA	-	AAAA	AAAB	AAAA	AAAB	AAAA	-	-	-	AAAB	AAAA	AAAB	AAAA	-	-	AAAA	-	AAAA
chr1_17615157	C/T	1	6480062	+	NA	NA	NA	NA	NA	NA	ABBB	ABBB	AABB	AABB	ABBB	AAAA	ABBB	AABB	AABB	BBBB	BBBB	AAAB	AABB	ABBB	AABB	ABBB	AABB	AABB	AABB	AAAB	ABBB	AABB	ABBB	AABB	ABBB	AABB	AABB	BBBB	AABB	ABBB	AABB	AABB	AABB	AABB	ABBB	BBBB	ABBB	BBBB	BBBB
chr1_17615204	G/A	1	6480066	+	NA	NA	NA	NA	NA	NA	BBBB	BBBB	ABBB	AABB	BBBB	AABB	BBBB	ABBB	ABBB	BBBB	BBBB	AABB	ABBB	BBBB	ABBB	BBBB	ABBB	ABBB	ABBB	AABB	BBBB	ABBB	BBBB	ABBB	BBBB	ABBB	ABBB	BBBB	ABBB	ABBB	ABBB	ABBB	ABBB	ABBB	BBBB	BBBB	ABBB	BBBB	BBBB
chr1_17615395	T/C	1	6484179	+	NA	NA	NA	NA	NA	NA	AAAA	AAAA	AAAA	AABB	AAAA	AAAA	AAAB	AAAA	AAAA	AAAA	AAAA	AAAA	AAAB	AAAA	AAAB	AAAB	AAAA	AAAB	AAAB	AABB	AABB	AAAA	AAAB	AAAB	AAAA	AAAB	AAAB	AAAA	AAAB	AAAA	AAAB	AAAA	AAAB	AAAB	AAAA	AAAA	AAAB	AAAA	AAAA
chr1_17615398	A/T	1	6561772	+	NA	NA	NA	NA	NA	NA	AAAA	AAAA	AAAA	AAAA	AAAA	AAAA	AAAA	AAAA	AAAA	AAAA	AAAA	AAAA	AAAB	AAAB	AAAA	AAAA	AAAB	AAAB	AAAA	AAAB	AAAA	AAAA	AAAB	AAAA	AAAA	AAAA	AAAB	AAAA	AAAA	AAAA	AAAA	AAAA	AAAB	AAAA	AAAB	AAAA	AAAB	AAAA	AAAB
chr1_17615461	T/C	1	6601171	+	NA	NA	NA	NA	NA	NA	AABB	AAAB	AAAA	AAAB	AAAB	AAAB	AAAA	AAAA	AAAA	AAAA	AAAA	AABB	AAAB	AAAA	AAAA	AAAA	AABB	AAAA	AAAB	AAAB	AAAA	AAAB	AAAA	AAAB	AABB	AAAA	AAAA	AAAA	AAAB	AABB	AAAB	AABB	AAAB	AABB	AAAA	AAAA	AAAB	AAAA	AAAA
chr1_17615504	A/G	1	6702428	+	NA	NA	NA	NA	NA	NA	AAAB	AAAB	AAAA	AAAB	AAAB	AAAB	AAAA	AAAA	AAAA	AAAA	AAAA	AAAB	AAAB	AAAA	AAAA	AAAA	AABB	AAAA	AAAB	AAAB	AAAA	AAAB	AAAA	AAAB	AABB	AAAA	AAAA	AAAA	AAAB	AABB	AAAB	AABB	AAAB	AABB	AAAA	AAAA	AAAB	AAAA	AAAA
chr1_17635870	C/T	1	6702434	+	NA	NA	NA	NA	NA	NA	AAAA	AABB	AAAB	AAAA	AAAB	AABB	AAAA	AAAB	AABB	AAAA	AAAA	AABB	AAAB	AAAA	AAAA	AAAA	AAAB	AAAB	AAAA	AAAB	AAAA	AAAA	AAAA	AAAA	AAAB	AAAA	AAAA	AAAA	AAAA	AAAB	AABB	AAAA	AAAA	AAAB	AAAA	AAAA	AAAB	AAAA	AAAA
chr1_17635902	A/C	1	6702445	+	NA	NA	NA	NA	NA	NA	BBBB	BBBB	BBBB	ABBB	BBBB	BBBB	ABBB	BBBB	BBBB	BBBB	BBBB	BBBB	BBBB	ABBB	BBBB	BBBB	BBBB	BBBB	ABBB	BBBB	BBBB	BBBB	BBBB	BBBB	BBBB	ABBB	ABBB	BBBB	BBBB	BBBB	BBBB	BBBB	BBBB	ABBB	BBBB	BBBB	ABBB	BBBB	BBBB
chr1_17635934	C/T	1	7111600	+	NA	NA	NA	NA	NA	NA	AAAA	AAAA	AAAA	AAAA	AAAA	AAAA	AAAA	AAAA	AAAA	AAAA	AAAA	AAAA	AAAA	AAAB	AAAA	AAAA	AAAA	AAAA	AAAB	AAAA	AAAA	AAAA	AAAA	AAAA	AAAA	AAAB	AAAA	-	AAAA	AAAA	AAAA	AAAA	AAAA	AAAB	AAAB	AAAA	AAAB	AAAA	AAAA
chr1_17635941	T/C	1	7114678	+	NA	NA	NA	NA	NA	NA	AAAA	AAAA	AAAA	AAAA	AAAA	AAAA	AAAA	AAAA	AAAA	AAAA	AAAA	AAAA	AAAA	AAAB	AAAA	AAAA	AAAA	AAAA	AAAB	AAAA	AAAA	AAAA	AAAA	AAAA	AAAA	AAAB	AAAA	-	AAAA	AAAA	AAAA	AAAA	AAAA	AAAB	AAAB	AAAA	AAAB	AAAA	AAAA
chr1_17636477	T/C	1	7152881	+	NA	NA	NA	NA	NA	NA	AAAB	AAAB	AAAA	AAAA	AAAA	AAAB	AAAA	AAAB	AAAB	AAAA	AAAA	AAAB	AAAA	AAAA	AAAA	AAAA	AAAB	AAAB	AAAA	AAAA	AAAA	AAAB	AAAA	AAAA	AAAB	AAAA	AAAB	AAAA	AAAA	AAAB	AAAA	AAAB	AAAB	AAAB	AAAA	AAAA	AAAA	AAAA	AAAA
chr1_17679037	A/T	1	7152889	+	NA	NA	NA	NA	NA	NA	AAAA	AAAB	AAAA	AAAA	AAAB	AAAB	AAAB	AAAA	AAAA	AAAA	AAAB	AAAA	AAAA	AAAA	AAAA	AAAA	AAAB	AAAA	AAAA	AAAA	AAAA	AAAA	AAAA	AAAA	AAAA	AAAA	AAAB	AAAA	AAAA	AAAA	AAAA	AAAA	AAAA	AAAA	AAAB	AAAB	AAAA	AAAB	AAAA
chr1_17682558	T/G	1	7152895	+	NA	NA	NA	NA	NA	NA	AAAA	AAAA	AAAB	AAAA	AAAA	AAAA	AAAA	AAAA	AAAA	AAAA	AAAA	AAAA	AAAA	AAAA	AAAA	AAAB	AAAA	AAAA	AAAA	AAAA	AAAA	AAAA	AAAB	AAAB	AAAA	AAAA	AABB	AAAA	AAAA	AAAA	-	AABB	AAAB	AAAA	AAAA	AAAB	-	AAAA	AAAB
chr1_17715295	T/C	1	7152921	+	NA	NA	NA	NA	NA	NA	BBBB	BBBB	BBBB	ABBB	BBBB	BBBB	AABB	BBBB	BBBB	BBBB	BBBB	BBBB	AABB	ABBB	BBBB	BBBB	ABBB	BBBB	BBBB	ABBB	AABB	BBBB	ABBB	BBBB	ABBB	ABBB	BBBB	BBBB	ABBB	BBBB	AABB	ABBB	BBBB	ABBB	BBBB	ABBB	BBBB	BBBB	BBBB
chr1_17715331	C/A	1	7152923	+	NA	NA	NA	NA	NA	NA	ABBB	BBBB	ABBB	ABBB	ABBB	ABBB	AABB	BBBB	BBBB	ABBB	ABBB	ABBB	BBBB	BBBB	ABBB	ABBB	AABB	BBBB	BBBB	AABB	AABB	BBBB	ABBB	ABBB	ABBB	BBBB	ABBB	ABBB	AABB	BBBB	AABB	AABB	BBBB	AABB	BBBB	AABB	BBBB	ABBB	ABBB
chr1_17715368	G/A	1	7152932	+	NA	NA	NA	NA	NA	NA	ABBB	BBBB	ABBB	ABBB	ABBB	ABBB	AABB	BBBB	BBBB	ABBB	ABBB	ABBB	BBBB	BBBB	ABBB	ABBB	AABB	BBBB	BBBB	AABB	AAAB	BBBB	ABBB	ABBB	ABBB	BBBB	ABBB	ABBB	AABB	ABBB	AABB	AABB	BBBB	AABB	BBBB	AABB	BBBB	BBBB	ABBB
chr1_17715713	C/T	1	7197314	+	NA	NA	NA	NA	NA	NA	AAAA	AAAA	AAAB	AAAA	AAAB	-	AAAB	AAAB	-	AAAA	AAAA	AAAB	AAAA	AAAA	AAAA	AAAA	AAAB	AAAA	AAAA	AAAB	AAAA	AAAA	-	AAAA	AAAA	AAAA	AAAB	AAAA	AAAB	AAAA	AAAB	AAAB	AABB	AAAA	AAAA	AAAA	AAAB	AAAA	AAAA
chr1_17719829	A/T	1	7199724	+	NA	NA	NA	NA	NA	NA	BBBB	BBBB	BBBB	BBBB	ABBB	ABBB	ABBB	ABBB	ABBB	BBBB	ABBB	ABBB	BBBB	BBBB	ABBB	BBBB	BBBB	ABBB	BBBB	BBBB	ABBB	BBBB	BBBB	BBBB	BBBB	BBBB	BBBB	ABBB	ABBB	BBBB	BBBB	ABBB	BBBB	BBBB	BBBB	ABBB	BBBB	BBBB	BBBB
chr1_17719842	G/A	1	7199778	+	NA	NA	NA	NA	NA	NA	AAAB	AAAA	AAAB	AAAA	AAAB	AAAB	AAAB	AAAB	AAAB	AAAA	AAAB	AAAB	AAAB	AAAA	AAAB	AAAB	AAAB	AAAB	AAAA	AAAA	AABB	AAAA	AAAB	AAAB	AAAB	AAAA	AAAB	AAAB	AABB	AAAB	AAAA	AABB	AAAA	AAAB	AAAA	AABB	AAAA	AAAB	AAAB
chr1_17719853	G/A	1	7199805	+	NA	NA	NA	NA	NA	NA	AAAB	AAAA	AAAB	AAAA	AABB	AAAB	AAAB	AAAB	AAAB	AAAA	ABBB	AAAB	AAAB	AAAA	AAAB	AAAB	AAAB	AAAB	AAAA	AAAA	AABB	AAAA	AAAB	AAAB	AAAB	AAAA	AAAB	AABB	AABB	AAAB	AAAA	AABB	AAAA	AABB	AAAA	AABB	AAAA	AAAB	AABB
chr1_17719860	T/A	1	7199833	+	NA	NA	NA	NA	NA	NA	AAAB	AAAB	AAAB	AAAA	AAAB	AAAA	AABB	AAAA	AAAB	AAAA	AAAA	AAAA	AABB	AAAB	AAAB	AABB	AAAB	AAAA	AAAB	AAAA	AAAA	AAAB	AAAB	AAAB	AAAB	AAAB	AAAB	AAAB	AAAA	AAAB	AAAA	AAAA	AAAB	AAAA	ABBB	AAAA	AABB	ABBB	AAAB
chr1_17789218	G/C	1	7199850	+	NA	NA	NA	NA	NA	NA	AAAB	AAAA	AAAA	AAAB	AAAA	AAAB	AAAB	AAAA	AAAB	AAAB	AABB	AAAA	AAAB	AAAA	AAAB	AAAB	AAAA	AAAA	AAAB	AAAB	AAAB	AAAB	AAAB	AABB	AAAA	AAAB	AABB	AAAA	AAAB	AAAA	AAAB	AABB	AABB	AAAB	AAAB	AAAB	AAAB	AAAB	AAAB
chr1_17789236	G/A	1	7199901	+	NA	NA	NA	NA	NA	NA	AAAA	AAAB	AAAA	AAAA	AAAB	AABB	AAAB	AABB	AAAA	AAAA	AAAA	AAAB	AAAA	AAAA	AABB	AAAA	AAAB	AABB	AAAA	AAAA	AAAA	AAAA	AAAA	AAAB	AAAA	AAAB	AAAA	AAAB	AABB	AAAB	AAAA	AAAB	AAAB	AAAB	AAAB	AAAA	AAAA	AAAA	AAAB
chr1_17789246	T/C	1	7271112	+	NA	NA	NA	NA	NA	NA	AAAB	AAAB	AAAA	AAAA	AAAB	AAAA	AAAB	AAAA	AABB	AABB	AAAB	AAAB	AAAB	AAAB	AAAA	AAAA	AAAB	AAAB	AABB	AAAB	AABB	AABB	AAAA	AAAA	AAAB	AAAB	AAAB	AABB	AAAA	AAAA	AABB	AAAA	AAAA	AAAB	AAAA	AAAA	AAAB	AAAA	AAAA
chr1_17789268	A/G	1	7271157	+	NA	NA	NA	NA	NA	NA	AAAB	AAAA	AAAA	AAAB	AAAA	AAAB	AAAB	AAAA	AAAB	AAAB	AABB	AAAA	AAAB	AAAA	AAAB	AAAB	AAAA	AAAA	AAAB	AAAB	AAAB	AAAB	AAAB	AABB	AAAA	AAAB	AABB	AAAA	AAAB	AAAA	AAAB	AABB	AABB	AAAB	AAAB	AAAB	AAAB	AAAB	AAAA
chr1_17789301	A/T	1	7271159	+	NA	NA	NA	NA	NA	NA	AAAB	AAAA	AAAA	AAAB	AAAA	AAAB	AAAB	AAAA	AAAB	AAAB	AAAB	AAAA	AAAB	AAAA	AAAB	AAAB	AAAA	AAAA	AAAB	AAAB	AAAB	AAAB	AAAB	AAAB	AAAA	AAAB	AAAB	AAAA	AAAB	AAAA	AAAB	AAAB	AAAB	AAAB	AAAB	AAAB	AAAB	AAAB	AAAB
chr1_17947152	T/C	1	7271166	+	NA	NA	NA	NA	NA	NA	ABBB	BBBB	BBBB	BBBB	BBBB	BBBB	BBBB	BBBB	BBBB	-	-	BBBB	-	ABBB	ABBB	-	BBBB	BBBB	BBBB	BBBB	-	ABBB	-	BBBB	BBBB	ABBB	BBBB	-	BBBB	BBBB	BBBB	BBBB	BBBB	BBBB	-	-	BBBB	BBBB	-
chr1_17990900	G/T	1	7274070	+	NA	NA	NA	NA	NA	NA	AAAA	AAAA	AAAB	AAAA	AAAA	AAAA	AAAA	AAAB	AAAA	AAAA	AAAA	AAAA	AAAA	AAAA	AAAB	AAAB	AAAB	AAAA	AAAB	AAAA	AAAA	AAAB	AAAA	AAAA	AAAA	AAAA	AAAA	AAAA	AAAA	AAAA	AAAA	AAAA	AAAA	AAAA	AAAA	AAAB	AAAA	AAAA	AAAA
chr1_17990924	G/C	1	7280136	+	NA	NA	NA	NA	NA	NA	AAAA	AAAB	AAAA	AAAB	AAAA	AABB	AAAB	AAAA	AABB	AAAB	AABB	AAAB	AAAA	AAAB	AAAA	AABB	AAAA	AAAB	AAAA	AAAA	AAAB	AAAA	ABBB	AAAA	AABB	AAAA	AAAA	AAAB	AAAB	AABB	AABB	ABBB	AAAA	AABB	AAAA	AAAB	AAAA	AAAA	AAAA
chr1_18000121	G/C	1	7360678	+	NA	NA	NA	NA	NA	NA	BBBB	ABBB	BBBB	ABBB	ABBB	AABB	ABBB	ABBB	ABBB	AABB	AABB	ABBB	BBBB	ABBB	AABB	BBBB	ABBB	AABB	BBBB	BBBB	ABBB	ABBB	AABB	ABBB	ABBB	BBBB	BBBB	AABB	ABBB	ABBB	ABBB	BBBB	ABBB	ABBB	ABBB	ABBB	BBBB	ABBB	-
chr1_18000648	G/T	1	7399663	+	NA	NA	NA	NA	NA	NA	AAAA	AAAA	AAAA	AAAB	AAAA	AAAA	AAAA	AAAA	AAAA	AAAA	AAAA	AAAA	AAAA	AAAA	AAAA	AAAA	AAAA	AAAA	AAAA	AAAA	-	AAAA	AAAA	AAAA	AAAA	AAAB	AAAA	AAAA	AAAA	AAAA	AAAA	AAAA	AAAA	AAAB	AAAA	AAAA	AAAA	-	-
chr1_18048242	G/A	1	7399676	+	NA	NA	NA	NA	NA	NA	AABB	AABB	AAAB	AAAB	AAAB	AAAA	AAAA	AABB	AAAA	ABBB	AAAB	AAAB	AAAA	AAAB	AAAA	AAAB	AAAB	AAAA	AAAB	AABB	AAAB	ABBB	AAAA	BBBB	ABBB	BBBB	AAAB	AAAA	BBBB	AABB	ABBB	AAAB	AAAB	AAAB	AAAA	AAAB	ABBB	AAAA	AAAA
chr1_18048254	T/C	1	7399682	+	NA	NA	NA	NA	NA	NA	AAAB	AAAA	AAAB	AAAA	AAAA	AAAA	AAAA	AAAA	AAAA	AAAA	AAAB	AAAA	AAAB	AAAA	AAAA	AAAB	AAAA	AAAA	AAAA	AAAA	AAAB	AAAA	AAAB	AAAA	AAAA	AAAA	AAAB	AAAB	AAAA	AAAA	AAAA	AAAB	AAAA	AAAB	AAAA	AAAB	AAAA	AAAB	AAAB
chr1_18048302	G/A	1	7469659	+	NA	NA	NA	NA	NA	NA	AAAA	AAAA	AAAA	AAAA	AAAA	AAAB	AAAB	AAAA	AAAA	AAAA	AAAA	AAAA	AAAB	AAAB	AAAB	AAAA	AABB	AAAA	AAAA	AAAB	AAAA	AAAA	AABB	AAAA	AAAA	AAAA	AAAB	AAAA	AAAA	AAAA	AAAA	AAAA	AAAB	AAAA	AABB	AAAA	AAAA	AAAB	AAAA
chr1_18048392	T/C	1	7974325	+	NA	NA	NA	NA	NA	NA	AAAB	AAAA	AABB	AAAA	AAAB	AAAB	AAAA	AAAA	AAAB	AAAA	AAAA	AABB	AAAA	AAAA	AAAA	AAAA	AABB	AAAA	AAAB	AABB	AAAA	AAAA	AAAA	AAAA	AABB	AAAB	AABB	AAAA	AAAA	AAAB	AAAA	AAAA	AAAB	AAAB	AAAA	AAAA	AAAB	AAAA	AAAA
chr1_18048410	A/T	1	7982297	+	NA	NA	NA	NA	NA	NA	AAAB	AAAB	AABB	AAAA	AAAB	AAAB	AAAA	AAAA	AAAB	AAAA	AAAA	AABB	AABB	AAAB	AABB	AAAB	AABB	AAAA	AABB	AABB	AAAA	AAAB	AAAA	AABB	AABB	AAAB	AABB	AAAB	AABB	AAAB	AABB	AAAA	AAAB	AABB	AAAB	AAAA	AAAB	AAAA	AAAA
chr1_18048680	A/G	1	8033440	+	NA	NA	NA	NA	NA	NA	AAAA	AAAA	AAAA	AAAB	AAAA	AAAA	AAAA	AAAA	AAAA	AAAA	AAAA	AAAA	AAAA	AAAA	AAAB	AAAB	AAAB	AAAB	AAAA	AAAB	AAAA	AAAA	AAAA	AAAB	AAAA	AAAB	AAAB	AAAA	AAAA	AAAA	AAAB	AAAA	AAAA	AAAA	AAAB	AAAA	AAAA	AAAA	AAAA
chr1_18052239	A/G	1	8038895	+	NA	NA	NA	NA	NA	NA	AABB	AAAA	AABB	AAAA	AAAB	AABB	AAAB	AAAB	AAAB	AAAB	AAAB	AAAA	AAAB	AAAA	AAAA	AAAB	AAAA	AAAB	AAAB	AAAA	AAAB	AAAA	AAAA	AAAB	AAAB	AAAB	AAAB	AAAB	AAAA	AAAA	AAAB	AAAB	AAAB	AAAB	AAAA	AAAB	AAAB	AAAA	AAAB
chr1_18052250	C/T	1	8267622	+	NA	NA	NA	NA	NA	NA	ABBB	BBBB	AABB	BBBB	ABBB	ABBB	BBBB	BBBB	ABBB	BBBB	ABBB	BBBB	ABBB	BBBB	ABBB	ABBB	BBBB	ABBB	ABBB	BBBB	ABBB	BBBB	BBBB	ABBB	ABBB	BBBB	ABBB	BBBB	BBBB	BBBB	ABBB	ABBB	ABBB	ABBB	BBBB	ABBB	ABBB	BBBB	ABBB
chr1_18052328	G/A/T	1	8268196	+	NA	NA	NA	NA	NA	NA	ABBB	BBBB	AABB	BBBB	BBBB	BBBB	BBBB	ABBB	BBBB	AABB	AABB	AABB	ABBB	BBBB	ABBB	ABBB	ABBB	BBBB	BBBB	BBBB	AABB	BBBB	ABBB	AAAB	ABBB	ABBB	AABB	ABBB	BBBB	BBBB	BBBB	ABBB	ABBB	AAAB	BBBB	ABBB	ABBB	ABBB	ABBB
chr1_18052342	G/A	1	8292248	+	NA	NA	NA	NA	NA	NA	AAAB	AAAA	AABB	AAAA	AAAA	AAAA	AAAA	AAAB	AAAA	AABB	AABB	AABB	AAAB	AAAA	AAAB	AAAB	AAAB	AAAA	AAAA	AAAA	AAAB	AAAA	AAAB	ABBB	AAAB	AAAB	AABB	AAAB	AAAA	AAAA	AAAA	AAAB	AAAB	ABBB	AAAA	AAAB	AAAB	AAAB	AAAB
chr1_18052363	T/G	1	8293592	+	NA	NA	NA	NA	NA	NA	AAAA	AAAA	AAAB	AAAA	AAAA	AAAA	AAAA	-	AAAA	AAAB	AAAB	-	AAAA	AAAA	-	AAAA	AAAA	AAAA	AAAA	AAAA	AAAB	AAAA	AAAA	-	AAAB	-	AAAA	AAAA	AAAA	AAAA	AAAA	AAAA	-	AAAB	AAAA	AAAA	-	AAAA	AAAA
chr1_18052389	A/G	1	8327116	+	NA	NA	NA	NA	NA	NA	AAAA	AAAA	AAAA	AAAB	AAAA	AAAA	AAAA	AAAA	AAAA	AAAB	AAAA	AAAA	AAAB	AAAA	AAAB	AAAA	AAAA	AAAA	AAAB	AAAA	AAAA	AAAB	AAAA	AAAA	AAAA	AAAB	AAAA	AAAA	AAAB	AAAA	AAAA	AAAA	AAAA	AAAA	AAAA	AAAA	AAAA	AAAA	AAAA
chr1_18063964	A/G	1	8380545	+	NA	NA	NA	NA	NA	NA	AAAA	AAAB	AAAB	AAAA	AAAA	AAAA	AAAA	AAAA	AAAA	AAAA	AAAB	AAAA	AAAB	AAAB	AAAA	AAAB	AAAA	AAAA	AAAA	AAAA	AAAA	AAAA	AAAA	AAAA	AAAB	AAAA	AAAB	AAAB	AAAA	AABB	AAAA	AAAB	AAAA	AAAB	AAAA	AAAA	AAAA	AAAA	AABB
chr1_18065359	T/C	1	8380587	+	NA	NA	NA	NA	NA	NA	AAAB	AAAA	AAAA	AAAA	AAAA	AAAB	AAAA	AAAB	AAAA	AAAA	AAAA	AABB	AAAA	AAAA	AAAB	AAAA	AAAB	AAAB	AAAA	AABB	AAAA	AAAB	AAAA	AAAA	AABB	AAAA	AABB	AAAA	AAAB	AAAB	AAAB	AABB	AAAA	AAAB	AAAA	AAAA	AABB	AAAA	AAAA
chr1_18066569	A/C/G	1	8380613	+	NA	NA	NA	NA	NA	NA	BBBB	BBBB	ABBB	BBBB	BBBB	BBBB	BBBB	ABBB	BBBB	BBBB	BBBB	BBBB	BBBB	ABBB	BBBB	ABBB	BBBB	BBBB	ABBB	BBBB	BBBB	BBBB	ABBB	ABBB	BBBB	BBBB	BBBB	ABBB	BBBB	BBBB	BBBB	BBBB	BBBB	ABBB	ABBB	ABBB	BBBB	BBBB	BBBB
chr1_18077165	T/A	1	8772507	+	NA	NA	NA	NA	NA	NA	AAAA	AABB	AAAB	AAAB	AAAA	AABB	AAAA	AAAB	AAAB	AAAA	AAAA	AAAB	AAAA	AAAA	AABB	AAAA	AAAA	AAAB	AAAA	AAAB	AAAA	AAAA	AAAA	AABB	AABB	AAAB	AAAB	AAAA	AAAA	AAAA	AABB	AAAB	AAAB	AAAB	AAAA	AAAA	AAAB	AAAA	AAAA
chr1_18169736	G/C	1	8807292	+	NA	NA	NA	NA	NA	NA	AABB	AAAA	AABB	AAAA	AAAA	-	AAAA	AAAA	-	AAAA	AAAB	AAAA	AAAB	AAAA	AAAA	AAAA	-	-	AAAA	-	AAAB	-	-	AABB	AAAB	AAAA	AAAB	AABB	-	-	-	AABB	-	AABB	AAAA	AABB	AAAA	AAAB	AAAB
chr1_18169753	A/G	1	8807309	+	NA	NA	NA	NA	NA	NA	AABB	BBBB	AABB	BBBB	BBBB	-	BBBB	BBBB	-	BBBB	ABBB	BBBB	ABBB	BBBB	BBBB	BBBB	-	-	BBBB	-	ABBB	-	-	AABB	ABBB	BBBB	ABBB	AABB	-	-	-	AABB	-	AABB	BBBB	AABB	BBBB	ABBB	ABBB
chr1_18209798	C/T	1	8807355	+	NA	NA	NA	NA	NA	NA	BBBB	ABBB	BBBB	BBBB	ABBB	-	BBBB	ABBB	BBBB	BBBB	ABBB	BBBB	BBBB	ABBB	ABBB	BBBB	BBBB	BBBB	BBBB	BBBB	BBBB	BBBB	BBBB	BBBB	ABBB	-	BBBB	BBBB	BBBB	ABBB	-	BBBB	ABBB	BBBB	BBBB	BBBB	ABBB	ABBB	BBBB
chr1_18209809	A/G	1	8807389	+	NA	NA	NA	NA	NA	NA	BBBB	BBBB	BBBB	ABBB	ABBB	ABBB	BBBB	BBBB	BBBB	BBBB	BBBB	ABBB	BBBB	BBBB	ABBB	BBBB	ABBB	BBBB	BBBB	ABBB	BBBB	BBBB	BBBB	BBBB	BBBB	-	ABBB	BBBB	BBBB	BBBB	-	BBBB	ABBB	BBBB	BBBB	BBBB	BBBB	BBBB	BBBB
chr1_18209832	C/T	1	8829076	+	NA	NA	NA	NA	NA	NA	AAAB	AAAB	AAAA	AABB	AABB	AABB	AAAA	AAAA	AAAA	AAAA	AAAA	AABB	AAAA	AAAA	AABB	AAAA	AAAB	AAAA	AAAA	AAAB	AAAA	AAAA	AAAA	AAAA	AAAA	AAAB	AAAB	AAAA	AAAB	AAAA	AAAB	AAAA	AAAB	AAAA	AAAA	AAAA	AAAA	AAAA	AAAA
chr1_18209889	A/T	1	8829080	+	NA	NA	NA	NA	NA	NA	AAAB	AAAB	AAAA	AABB	AABB	AABB	AAAA	AAAA	AAAA	AAAA	AAAA	AABB	AAAA	AAAA	AABB	AAAA	AABB	AAAA	AAAA	AAAB	AAAA	AAAA	AAAA	AAAB	AAAA	AAAB	AAAB	AAAA	AAAA	AAAB	AAAB	AAAB	AAAB	AAAA	AAAA	AAAA	AAAA	AAAA	AAAA
chr1_18209890	T/A	1	9126047	+	NA	NA	NA	NA	NA	NA	AAAA	AAAA	AAAA	AAAA	AAAA	AAAA	AAAA	AAAA	AAAB	AAAA	AAAB	AAAB	AAAA	AAAA	AAAB	AAAA	AAAA	AAAB	AAAA	AAAA	AAAB	AAAA	AAAA	AAAA	AAAA	AAAA	AAAA	AAAA	AAAA	AAAA	AAAA	AAAA	AAAA	AAAA	AAAA	AAAA	AAAA	AAAA	AAAA
chr1_18217001	G/A	1	9126061	+	NA	NA	NA	NA	NA	NA	ABBB	BBBB	ABBB	ABBB	ABBB	ABBB	BBBB	BBBB	ABBB	BBBB	BBBB	ABBB	BBBB	BBBB	ABBB	BBBB	ABBB	ABBB	ABBB	ABBB	BBBB	ABBB	BBBB	BBBB	ABBB	BBBB	ABBB	BBBB	BBBB	ABBB	ABBB	ABBB	ABBB	ABBB	BBBB	BBBB	BBBB	BBBB	BBBB
chr1_18242910	G/A	1	9126075	+	NA	NA	NA	NA	NA	NA	AAAA	AABB	BBBB	BBBB	AABB	AABB	BBBB	AABB	AABB	AABB	AABB	BBBB	AABB	AABB	AABB	AABB	AABB	BBBB	AAAA	AABB	BBBB	AAAA	BBBB	AABB	AAAA	AABB	AABB	AAAA	AABB	AAAA	AAAA	BBBB	AABB	AABB	AAAA	AABB	AABB	AABB	BBBB
chr1_18250326	A/T	1	9134522	+	NA	NA	NA	NA	NA	NA	AABB	AAAA	AAAA	AABB	AAAA	AAAA	AAAB	AAAA	AAAA	AAAB	AAAA	AAAA	AAAB	AAAB	AAAA	AABB	AAAB	AAAB	AAAB	AAAB	AAAB	AAAB	AAAB	AAAB	AAAA	AABB	AAAB	AAAA	AAAB	AAAA	AABB	AAAA	AABB	AAAB	AAAB	AAAA	AAAB	AAAA	AAAA
chr1_18250573	G/C	1	9134524	+	NA	NA	NA	NA	NA	NA	AAAA	AAAA	AAAA	AAAA	AAAB	AAAA	AAAA	AAAA	AAAB	AAAA	AAAA	-	AAAA	AAAA	AAAB	AAAA	AAAA	AAAA	AAAA	AAAA	AAAA	AAAB	AAAA	AAAB	AAAB	AAAB	-	AAAA	AAAA	AAAA	-	AAAA	AAAB	AAAA	AAAA	AAAA	AAAA	AAAA	AAAA
chr1_18604775	A/G	1	9134535	+	NA	NA	NA	NA	NA	NA	ABBB	-	ABBB	-	-	BBBB	BBBB	BBBB	BBBB	BBBB	BBBB	BBBB	BBBB	BBBB	ABBB	BBBB	BBBB	BBBB	BBBB	BBBB	BBBB	BBBB	BBBB	ABBB	BBBB	ABBB	BBBB	BBBB	BBBB	BBBB	ABBB	ABBB	BBBB	BBBB	BBBB	BBBB	BBBB	BBBB	-
chr1_18656286	G/A	1	9134538	+	NA	NA	NA	NA	NA	NA	BBBB	-	-	-	BBBB	AABB	-	ABBB	BBBB	ABBB	BBBB	ABBB	BBBB	-	BBBB	ABBB	-	-	AABB	AABB	ABBB	-	-	BBBB	ABBB	ABBB	BBBB	ABBB	ABBB	AABB	ABBB	BBBB	BBBB	BBBB	BBBB	AABB	-	ABBB	ABBB
chr1_18656307	A/G	1	9134543	+	NA	NA	NA	NA	NA	NA	BBBB	-	-	-	BBBB	BBBB	-	ABBB	BBBB	ABBB	BBBB	BBBB	BBBB	-	BBBB	ABBB	-	-	AABB	AABB	ABBB	-	-	BBBB	ABBB	BBBB	BBBB	ABBB	ABBB	ABBB	BBBB	BBBB	BBBB	BBBB	BBBB	AABB	-	ABBB	ABBB
chr1_18656319	G/A	1	9134547	+	NA	NA	NA	NA	NA	NA	AAAB	-	-	-	AAAA	AAAB	-	AAAB	AAAA	AAAA	AAAB	AAAB	AAAA	-	AAAA	AAAA	-	-	AAAB	AAAA	AAAA	-	-	AAAA	AAAA	AAAB	AAAB	AAAA	AAAB	AAAB	AAAB	AAAA	AAAA	AAAB	AAAB	AAAB	-	AAAB	AAAB
chr1_18999663	A/T	1	9134549	+	NA	NA	NA	NA	NA	NA	AABB	AAAA	AAAB	AAAB	AABB	AAAA	AAAB	AAAB	AAAA	AAAB	AAAB	AAAB	-	-	-	AAAB	AAAB	AAAB	AAAA	AAAB	AAAB	AAAA	AABB	AAAB	AAAA	AAAA	AAAA	AAAB	AAAA	-	AAAA	AAAB	AAAA	-	AABB	AABB	AAAA	-	-
chr1_19000644	A/G	1	9134552	+	NA	NA	NA	NA	NA	NA	ABBB	BBBB	BBBB	BBBB	ABBB	ABBB	BBBB	BBBB	ABBB	BBBB	BBBB	ABBB	BBBB	BBBB	ABBB	BBBB	ABBB	ABBB	BBBB	BBBB	BBBB	ABBB	BBBB	BBBB	ABBB	BBBB	BBBB	BBBB	ABBB	ABBB	ABBB	ABBB	BBBB	BBBB	BBBB	BBBB	BBBB	BBBB	BBBB
chr1_19032281	T/G/A	1	9135011	+	NA	NA	NA	NA	NA	NA	-	AABB	AAAA	-	-	AAAA	-	-	-	-	-	-	-	AAAA	AAAB	-	AAAA	AAAA	AAAA	-	AAAA	-	-	AAAB	AAAB	AAAB	AAAA	AAAA	AAAB	-	AAAA	AAAB	-	AAAA	-	AAAA	AAAA	AAAA	AAAA
chr1_19032282	G/C	1	9136154	+	NA	NA	NA	NA	NA	NA	-	AABB	BBBB	-	-	BBBB	-	-	-	-	-	-	-	BBBB	ABBB	-	BBBB	BBBB	BBBB	-	BBBB	-	-	ABBB	ABBB	ABBB	BBBB	BBBB	ABBB	-	BBBB	ABBB	-	BBBB	-	BBBB	ABBB	BBBB	BBBB
chr1_19032290	A/G	1	9136163	+	NA	NA	NA	NA	NA	NA	-	AAAA	AAAA	-	-	AAAB	-	-	-	-	-	-	-	AAAB	AAAA	-	AAAA	AAAA	AAAA	-	AAAA	-	-	AAAA	AAAA	AAAA	AAAA	AAAA	AAAA	-	AAAA	AAAA	-	AAAA	-	AAAA	AAAA	AAAB	AAAA
chr1_19032302	G/A/T	1	9136323	+	NA	NA	NA	NA	NA	NA	-	AAAB	AAAA	-	-	AAAA	-	-	-	-	-	-	-	AAAA	AAAB	-	AAAA	AAAA	AAAA	-	AAAA	-	-	AAAB	AAAB	AAAB	AAAA	AAAA	AAAB	-	AAAA	AAAB	-	AAAA	-	AAAA	AAAB	AAAA	AAAA
chr1_19032325	C/T	1	9136330	+	NA	NA	NA	NA	NA	NA	-	ABBB	BBBB	-	-	BBBB	-	-	-	-	-	-	-	BBBB	BBBB	-	BBBB	BBBB	BBBB	-	BBBB	-	-	ABBB	ABBB	ABBB	BBBB	BBBB	ABBB	-	BBBB	ABBB	-	BBBB	-	BBBB	ABBB	BBBB	BBBB
chr1_19032328	C/T/A	1	9136333	+	NA	NA	NA	NA	NA	NA	-	AAAB	AAAA	-	-	AAAA	-	-	-	-	-	-	-	AAAA	AAAB	-	AAAA	AAAA	AAAA	-	AAAA	-	-	AAAB	AAAB	AAAB	AAAA	AAAA	AAAB	-	AAAA	AAAB	-	AAAA	-	AAAA	AAAB	AAAA	AAAA
chr1_19048749	A/T	1	9136335	+	NA	NA	NA	NA	NA	NA	-	AAAB	AAAB	AAAB	AAAB	AAAB	AAAA	AAAA	AAAA	-	AAAA	AAAB	AAAA	-	AABB	-	AABB	AAAB	AAAA	AAAA	AAAA	AAAB	AAAA	AAAA	AAAB	AAAA	AAAA	-	AAAA	AAAA	AAAB	-	-	-	AAAA	AAAA	AAAA	AAAA	AAAA
chr1_19048757	A/T	1	9136346	+	NA	NA	NA	NA	NA	NA	-	AAAB	AAAB	AAAB	AAAB	AAAB	AAAA	AAAA	AAAA	-	AAAA	AAAB	AAAA	-	AABB	-	AABB	AAAB	AAAA	AAAA	AAAA	AAAB	AAAA	AAAA	AAAB	AAAA	AAAA	-	AAAA	AAAA	AAAB	-	-	-	AAAA	AAAA	AAAA	AAAA	AAAA
chr1_19049504	C/T	1	9136351	+	NA	NA	NA	NA	NA	NA	ABBB	BBBB	BBBB	ABBB	BBBB	BBBB	BBBB	BBBB	BBBB	BBBB	BBBB	BBBB	BBBB	-	BBBB	BBBB	ABBB	ABBB	ABBB	ABBB	ABBB	BBBB	ABBB	BBBB	BBBB	ABBB	ABBB	-	ABBB	BBBB	ABBB	BBBB	ABBB	BBBB	ABBB	BBBB	ABBB	BBBB	BBBB
chr1_19075144	G/C	1	9136371	+	NA	NA	NA	NA	NA	NA	AAAA	AAAB	AAAA	AAAA	AAAA	AAAA	AAAA	AABB	AAAA	AAAB	AAAA	AAAA	AAAB	AAAA	AAAA	AAAB	AAAA	AAAA	AAAB	AAAA	AAAA	AAAA	AAAA	AAAB	AAAB	AAAA	AAAA	AAAB	AAAB	AAAB	AAAA	AAAA	AAAA	AAAA	AAAA	AAAB	AAAA	AAAA	AAAA
chr1_19150351	G/T	1	9136375	+	NA	NA	NA	NA	NA	NA	AAAB	AAAA	AAAA	AAAA	AAAA	AAAA	AAAA	AAAB	AAAA	AAAA	AAAA	AAAA	AAAA	AAAA	AAAA	AAAA	AAAA	AAAA	AAAB	AAAB	AAAA	AAAA	AAAA	AAAB	AAAA	AAAA	AAAB	AAAB	AAAA	AAAA	AAAA	AAAA	AAAA	AAAA	AAAB	AAAA	AAAA	AAAB	AAAA
chr1_19156613	C/A	1	9293780	+	NA	NA	NA	NA	NA	NA	AAAB	AAAB	AAAB	AAAB	AAAB	AAAB	AABB	AABB	AAAB	AAAB	AABB	AAAB	AAAA	AAAA	AAAA	AAAB	AAAA	AAAA	AAAA	AAAA	AAAB	AAAB	AAAB	AAAA	AAAA	AAAA	AAAA	AABB	AAAB	AABB	AABB	AAAB	AAAA	AAAA	AAAB	AAAA	AAAB	AAAA	AAAA
chr1_19159192	A/C	1	9293804	+	NA	NA	NA	NA	NA	NA	-	AAAA	-	AAAB	AAAA	AAAA	AAAA	AAAA	AAAB	AAAA	-	AAAA	AAAA	AAAA	AAAA	-	-	AAAA	-	AAAA	AAAA	AAAA	AAAA	AAAA	AAAA	AAAB	-	AAAA	AAAA	AAAA	-	-	AAAA	AAAA	AAAA	AAAA	AAAA	AAAA	AAAA
chr1_19159215	C/T	1	9306095	+	NA	NA	NA	NA	NA	NA	AAAB	AAAA	AAAB	AAAA	ABBB	AAAB	AAAB	AABB	AAAB	AAAA	AAAA	AAAB	AAAA	ABBB	AAAB	AAAB	AAAA	AABB	AAAB	AAAA	AAAB	ABBB	AABB	AAAB	AAAA	AAAA	AAAB	AAAA	AABB	AAAB	AAAB	AAAA	AABB	AAAB	AAAA	AABB	AAAA	AAAA	AAAA
chr1_19159222	A/G	1	9306115	+	NA	NA	NA	NA	NA	NA	AAAA	AAAA	AAAA	AAAB	AAAA	AAAA	AAAA	AAAA	AAAB	AAAA	AAAA	AAAB	AAAA	AAAA	AAAA	AAAA	AAAA	AAAA	AAAA	AAAB	AAAA	AAAA	AAAA	AAAA	AAAB	AAAB	AAAA	AAAA	AAAA	AAAA	AAAA	AAAA	AAAA	AAAB	AAAA	AAAA	AAAA	AAAA	AAAA
chr1_19159228	A/G	1	9306159	+	NA	NA	NA	NA	NA	NA	AAAA	AAAA	AAAB	AAAA	AAAA	AAAA	AAAA	AAAA	AAAA	AAAA	AAAA	AAAA	AAAA	AAAA	AAAA	AAAA	AAAB	AAAA	AAAA	AAAA	AAAA	AAAA	AAAA	AAAA	AAAB	AAAA	AAAA	AAAB	AAAA	AAAA	AAAA	AAAB	AAAA	AAAA	AAAA	AAAA	AAAA	AAAB	AAAB
chr1_19173589	T/C	1	9306177	+	NA	NA	NA	NA	NA	NA	AAAA	AAAA	AAAA	AAAB	AAAA	AAAA	AAAA	AAAA	AAAA	AAAA	AAAA	AAAA	AAAB	AAAA	AAAA	AAAB	AAAB	AAAA	AAAB	AAAA	AAAB	AAAA	AAAB	AAAB	AAAA	AAAB	AAAA	AAAA	AAAA	AAAA	AAAB	AAAA	AAAB	AAAA	AAAB	AAAA	AAAA	AAAA	AAAA
chr1_19173620	G/A	1	9381879	+	NA	NA	NA	NA	NA	NA	AABB	AAAB	AAAA	AAAB	AAAB	AAAB	AAAB	AAAB	AAAB	AAAA	AAAA	AAAA	AAAA	AAAA	AAAB	AAAA	AAAA	AAAB	AAAA	AAAB	AAAA	AAAB	AAAA	AAAB	AAAB	AAAA	AAAA	AAAA	AAAB	AAAB	AAAA	AAAB	AAAA	AABB	AAAA	AAAA	AAAB	AAAA	AAAA
chr1_19213022	C/T	1	9381885	+	NA	NA	NA	NA	NA	NA	AAAA	AAAB	AAAA	AABB	AABB	AAAB	AAAB	AAAB	AABB	AAAB	AAAB	AABB	AAAA	AAAB	AAAA	AAAB	AAAA	AAAA	AAAA	AABB	AABB	AABB	AABB	AAAB	AAAB	AABB	AAAB	AAAB	AAAB	AAAA	AABB	AAAA	AAAB	AABB	AAAA	AAAB	AAAA	AAAA	AAAA
chr1_19250894	C/G	1	9381915	+	NA	NA	NA	NA	NA	NA	AAAB	AAAA	AAAA	AAAA	AAAA	AAAA	AAAB	AAAA	AAAA	AAAA	AAAB	AAAA	AAAB	AAAA	AAAA	AAAA	AAAB	AAAA	AAAA	AAAB	AAAB	AAAA	AAAA	AAAB	AAAB	AAAA	AAAA	AAAA	AAAA	AAAA	AAAA	AAAA	AAAA	AAAA	AAAA	AAAB	AAAA	AAAB	AAAA
chr1_19257314	A/G	1	9394771	+	NA	NA	NA	NA	NA	NA	BBBB	ABBB	ABBB	BBBB	ABBB	BBBB	ABBB	BBBB	BBBB	AABB	AABB	ABBB	AABB	AABB	ABBB	AABB	BBBB	ABBB	BBBB	ABBB	AABB	ABBB	AABB	AABB	BBBB	ABBB	BBBB	AABB	ABBB	ABBB	ABBB	BBBB	BBBB	BBBB	AABB	AABB	ABBB	AABB	AABB
chr1_19257332	G/A	1	9394773	+	NA	NA	NA	NA	NA	NA	AAAA	AAAB	AAAB	AAAA	AAAB	AAAA	AAAB	AAAA	AAAA	AABB	AABB	AAAB	AABB	AABB	AAAB	AABB	AAAA	AAAB	AAAA	AAAB	AABB	AAAB	AABB	AABB	AAAA	AAAB	AAAA	AABB	AAAB	AAAB	AAAB	AAAA	AAAA	AAAA	AABB	AABB	AAAB	AABB	AABB
chr1_19257359	G/A	1	9394807	+	NA	NA	NA	NA	NA	NA	AAAA	AAAB	AAAB	AAAA	AAAB	AAAA	AAAB	AAAA	AAAA	AABB	AABB	AAAB	AABB	AABB	AAAB	AABB	AAAA	AAAB	AAAA	AAAB	AABB	AAAB	AABB	AABB	AAAA	AAAB	AAAA	AABB	AAAB	AAAB	AAAB	AAAA	AAAA	AAAA	AABB	AABB	AAAB	AABB	AABB
chr1_19263533	A/G	1	9711205	+	NA	NA	NA	NA	NA	NA	AAAB	AAAA	AAAA	AAAB	AAAA	AAAA	AAAB	AAAA	AAAA	AAAA	AAAA	AAAA	AAAA	AAAB	AAAA	AAAB	AAAA	AAAB	AAAB	AAAB	AAAB	AAAA	AAAA	AAAB	AAAA	AAAB	AAAA	AAAA	AAAA	AAAA	AAAB	AAAA	AAAB	AAAA	AAAB	AAAA	AAAA	AAAA	AAAA
chr1_19312328	C/A	1	9712498	+	NA	NA	NA	NA	NA	NA	ABBB	BBBB	ABBB	BBBB	BBBB	BBBB	BBBB	BBBB	BBBB	BBBB	BBBB	BBBB	ABBB	BBBB	BBBB	ABBB	ABBB	BBBB	BBBB	ABBB	ABBB	BBBB	BBBB	ABBB	BBBB	BBBB	ABBB	ABBB	BBBB	BBBB	BBBB	ABBB	BBBB	ABBB	BBBB	AABB	BBBB	ABBB	ABBB
chr1_19680470	A/G	1	9725773	+	NA	NA	NA	NA	NA	NA	AAAB	AAAA	AAAA	AAAB	AAAA	AAAA	AAAB	AAAA	AAAA	AAAA	AAAB	AAAA	AAAB	AAAB	AAAA	AAAB	AAAA	AAAA	AAAA	AAAB	AABB	AAAB	AABB	AAAB	AAAA	AAAB	AAAB	AAAA	AAAB	AABB	AAAA	AAAA	AAAB	AAAB	AAAB	AAAA	AAAA	AAAA	AAAA
chr1_19700864	A/C	1	9811748	+	NA	NA	NA	NA	NA	NA	AAAB	AAAB	AAAB	AABB	AABB	AAAA	AAAA	AABB	AAAA	AAAB	AAAA	AAAB	AAAA	AABB	AABB	AAAB	AAAB	AAAB	AAAA	AAAA	AABB	AAAA	AAAB	AAAA	AAAB	AAAA	AAAA	AAAB	AAAB	AAAB	AAAA	AAAB	AAAA	AAAA	AAAB	AAAA	AAAB	AAAB	AAAB
chr1_19700877	G/T	1	10042075	+	NA	NA	NA	NA	NA	NA	ABBB	ABBB	ABBB	AABB	AABB	BBBB	BBBB	AABB	BBBB	ABBB	BBBB	ABBB	BBBB	AABB	AABB	ABBB	ABBB	ABBB	BBBB	BBBB	AABB	BBBB	ABBB	BBBB	ABBB	BBBB	BBBB	ABBB	ABBB	ABBB	BBBB	ABBB	BBBB	BBBB	ABBB	BBBB	ABBB	ABBB	ABBB
chr1_19780608	G/T	1	10042091	+	NA	NA	NA	NA	NA	NA	BBBB	ABBB	ABBB	BBBB	-	-	-	-	ABBB	ABBB	ABBB	BBBB	BBBB	-	BBBB	BBBB	ABBB	-	ABBB	BBBB	BBBB	-	BBBB	BBBB	BBBB	-	BBBB	ABBB	ABBB	BBBB	ABBB	BBBB	BBBB	ABBB	BBBB	BBBB	-	BBBB	BBBB
chr1_19780647	T/G	1	10042110	+	NA	NA	NA	NA	NA	NA	BBBB	BBBB	ABBB	BBBB	-	-	-	-	BBBB	BBBB	BBBB	BBBB	BBBB	-	BBBB	BBBB	BBBB	-	ABBB	BBBB	BBBB	-	BBBB	BBBB	BBBB	-	BBBB	ABBB	BBBB	BBBB	BBBB	BBBB	BBBB	ABBB	BBBB	BBBB	-	BBBB	BBBB
chr1_19798875	A/C	1	10042114	+	NA	NA	NA	NA	NA	NA	AAAA	AAAA	AAAA	AAAA	AAAB	AAAA	AAAA	AAAA	AAAB	AAAB	AAAA	AAAA	AAAA	AAAB	AAAA	AAAA	AAAA	AAAA	AAAA	AAAA	AAAA	AAAA	AAAA	AAAA	AAAA	AAAA	AAAB	AAAA	AAAA	AAAA	AAAA	AAAA	AAAB	AAAA	AAAA	AAAA	AAAA	AAAB	AAAA
chr1_19808722	T/A/-	1	10042117	+	NA	NA	NA	NA	NA	NA	AAAB	AAAA	AAAA	AAAA	AAAA	AAAA	AAAA	AAAA	AAAA	AAAB	AAAA	AAAA	AAAA	AAAA	AAAA	AAAB	-	-	AAAA	AAAB	AAAA	AAAB	AAAA	AAAB	AAAA	AAAA	AAAA	-	AAAA	AAAA	AAAB	-	AAAB	AAAB	AAAA	AAAA	AAAA	AAAA	AAAA
chr1_19808747	G/A	1	10101254	+	NA	NA	NA	NA	NA	NA	AAAB	AAAA	AAAA	AAAA	AAAA	AAAA	AAAA	AAAA	AAAA	AAAA	AAAA	AAAA	AAAA	AAAA	AAAA	AAAB	-	-	AAAA	AAAB	AAAA	AAAB	AAAA	AAAB	AAAA	AAAA	AAAA	-	AAAA	AAAA	AAAB	-	AAAB	AAAB	AAAA	AAAA	AAAA	AAAA	AAAB
chr1_19812005	A/T	1	10101266	+	NA	NA	NA	NA	NA	NA	ABBB	ABBB	ABBB	AAAB	BBBB	BBBB	ABBB	BBBB	BBBB	ABBB	BBBB	BBBB	ABBB	ABBB	BBBB	AAAB	AABB	BBBB	ABBB	BBBB	BBBB	BBBB	ABBB	ABBB	BBBB	ABBB	ABBB	ABBB	ABBB	BBBB	AABB	ABBB	BBBB	ABBB	ABBB	ABBB	ABBB	ABBB	ABBB
chr1_19812053	C/T	1	10101323	+	NA	NA	NA	NA	NA	NA	AAAB	AAAA	AAAA	AABB	AAAA	AAAA	AAAB	AAAA	AAAA	AAAA	AAAA	AAAA	AAAB	AAAB	AAAA	AAAB	AAAA	AAAA	AAAB	AAAA	AAAA	AAAA	AAAB	AAAA	AAAA	AAAB	AAAB	AAAA	AAAB	AAAA	AAAB	AAAA	AAAA	AAAB	AAAA	AAAA	AAAB	AAAA	AAAA
chr1_19844161	A/G	1	10101350	+	NA	NA	NA	NA	NA	NA	BBBB	-	ABBB	BBBB	BBBB	-	BBBB	BBBB	BBBB	-	-	BBBB	-	-	-	-	ABBB	-	-	ABBB	BBBB	BBBB	ABBB	-	-	-	-	ABBB	-	BBBB	ABBB	ABBB	-	ABBB	-	BBBB	-	BBBB	-
chr1_19849139	T/A	1	10114900	+	NA	NA	NA	NA	NA	NA	AAAA	AAAA	AAAB	AAAB	AAAA	AAAB	AAAB	AAAB	AAAA	AAAB	AAAA	AAAB	AAAB	AAAA	AAAB	AAAB	AAAA	AAAA	AAAA	AAAB	AAAB	AAAA	AAAA	AAAA	AAAA	AAAA	AAAA	AAAA	AAAB	AAAB	AAAA	AAAB	AAAB	AAAB	AAAB	AAAB	AAAB	AAAB	AAAA
chr1_19853691	G/A	1	10183062	+	NA	NA	NA	NA	NA	NA	BBBB	BBBB	AABB	ABBB	BBBB	BBBB	AABB	BBBB	BBBB	BBBB	BBBB	BBBB	AABB	AABB	BBBB	ABBB	ABBB	BBBB	ABBB	AABB	AABB	BBBB	AAAA	ABBB	AABB	ABBB	ABBB	ABBB	ABBB	BBBB	ABBB	ABBB	AABB	AAAB	ABBB	AAAB	ABBB	ABBB	ABBB
chr1_19853702	T/G	1	10183065	+	NA	NA	NA	NA	NA	NA	AAAA	AAAB	AABB	AAAB	AAAA	AAAA	AABB	AAAA	AAAA	AAAA	AAAA	AAAA	AABB	AABB	AAAA	AAAB	AAAB	AAAA	AAAB	AABB	AABB	AAAA	BBBB	AAAB	AABB	AAAB	AAAB	AAAA	AAAB	AAAA	AAAB	AAAB	AABB	ABBB	AAAB	ABBB	AAAB	AAAB	AAAB
chr1_19853718	C/T	1	10192827	+	NA	NA	NA	NA	NA	NA	AAAA	AAAB	ABBB	AAAB	AAAA	AAAA	AABB	AAAA	AAAA	AAAA	AAAA	AAAA	AABB	AABB	AAAA	AAAB	AAAB	AAAA	AAAB	AABB	ABBB	AAAA	AABB	AAAB	ABBB	AAAB	AAAB	AAAB	AAAB	AAAA	AAAB	AAAB	ABBB	ABBB	AAAB	ABBB	AAAB	AAAB	AAAB
chr1_19853722	A/T	1	10192878	+	NA	NA	NA	NA	NA	NA	BBBB	ABBB	AABB	ABBB	BBBB	BBBB	AABB	BBBB	BBBB	BBBB	BBBB	BBBB	AABB	AABB	BBBB	ABBB	ABBB	BBBB	ABBB	AABB	AABB	BBBB	AAAA	ABBB	AABB	ABBB	ABBB	ABBB	ABBB	BBBB	ABBB	ABBB	AABB	AAAB	ABBB	AAAB	ABBB	ABBB	ABBB
chr1_19853741	A/C	1	10201442	+	NA	NA	NA	NA	NA	NA	AAAA	AAAA	AAAA	AAAB	AAAA	AAAA	AABB	AAAA	AAAA	AAAA	AAAA	AAAA	AAAA	AABB	AAAA	AAAA	AAAB	AAAA	AAAB	AAAB	AAAA	AAAA	AAAA	AAAA	AAAA	AAAB	AAAA	AAAA	AAAB	AAAA	AAAB	AAAA	AABB	AAAB	AAAB	AAAA	AAAB	AAAA	AAAA
chr1_19948119	T/C	1	10265365	+	NA	NA	NA	NA	NA	NA	BBBB	BBBB	BBBB	ABBB	BBBB	BBBB	AABB	BBBB	BBBB	BBBB	BBBB	BBBB	ABBB	ABBB	ABBB	ABBB	BBBB	BBBB	ABBB	ABBB	ABBB	BBBB	BBBB	BBBB	BBBB	ABBB	ABBB	BBBB	ABBB	BBBB	ABBB	BBBB	ABBB	ABBB	ABBB	BBBB	BBBB	BBBB	BBBB
chr1_19948146	A/T	1	10265389	+	NA	NA	NA	NA	NA	NA	AAAA	AAAA	AAAA	AABB	AAAA	AAAA	AAAB	AAAA	AAAA	AAAA	AAAA	AAAA	AAAB	AAAB	AAAB	AAAB	AAAB	AAAA	AAAB	AAAB	AAAB	AAAA	AAAA	AAAB	AAAA	AAAB	AAAB	AAAA	AAAB	AAAA	AAAB	AAAA	AAAB	AAAB	AAAB	AAAA	AAAA	AAAA	AAAA
chr1_19948156	T/C	1	10304277	+	NA	NA	NA	NA	NA	NA	ABBB	AAAB	AAAB	AABB	AABB	AABB	AAAB	ABBB	AABB	AAAA	AAAA	ABBB	AAAA	AAAB	ABBB	AAAB	AAAB	BBBB	AABB	AAAB	AABB	AABB	AAAA	AAAA	AABB	ABBB	AAAB	AAAB	AAAB	AABB	AAAB	ABBB	AAAB	AAAB	AAAA	AAAA	ABBB	AAAB	AAAB
chr1_19948169	A/G	1	10320539	+	NA	NA	NA	NA	NA	NA	AAAA	AAAB	AAAA	AAAA	AAAA	AAAA	AAAA	AAAA	AAAA	AAAA	AAAB	AAAA	AAAB	AAAB	AAAA	AAAB	AAAA	AAAA	AAAB	AAAA	AAAA	AAAA	AAAA	AAAB	AAAA	AAAA	AAAA	AAAB	AAAB	AAAA	AAAA	AAAA	AAAA	AAAA	AAAB	AAAB	AAAA	AAAA	AAAA
chr1_19948176	C/A	1	10337979	+	NA	NA	NA	NA	NA	NA	AAAA	AAAB	AAAA	AAAA	AAAA	AAAA	AAAA	AAAA	AAAA	AAAA	AAAB	AAAA	AAAB	AAAB	AAAA	AAAB	AAAA	AAAA	AAAB	AAAA	AAAA	AAAA	AAAA	AAAB	AAAA	AAAA	AAAA	AAAB	AAAB	AAAA	AAAA	AAAA	AAAA	AAAA	AAAB	AAAB	AAAA	AAAA	AAAA
chr1_19948197	A/G	1	10337984	+	NA	NA	NA	NA	NA	NA	AAAA	AAAA	AAAA	AAAB	AAAA	AAAA	AAAA	AAAA	AAAA	AAAA	AAAA	AAAA	AAAB	AAAA	AAAA	AAAA	AAAB	AAAA	AAAA	AAAB	AAAA	AAAA	AAAA	AAAA	AAAA	AAAB	AAAA	AAAA	AAAB	AAAA	AAAB	AAAA	AAAB	AAAB	AAAA	AAAA	AAAA	AAAA	AAAA
chr1_19971636	T/A	1	10420579	+	NA	NA	NA	NA	NA	NA	AAAA	AAAB	AAAA	AAAA	AAAA	AAAA	AAAA	AAAA	AAAA	AAAA	AAAA	AAAA	AAAB	AAAA	AAAA	AAAB	AAAA	AAAA	AAAA	AAAA	AAAA	AAAA	AAAA	AAAA	AAAA	AAAA	AAAA	AAAB	AAAA	AAAB	AAAA	AAAA	AAAA	AAAA	AAAA	AAAB	AAAA	AAAA	AAAA
chr1_20003262	G/C	1	10445827	+	NA	NA	NA	NA	NA	NA	ABBB	ABBB	AABB	BBBB	AABB	ABBB	BBBB	AABB	BBBB	BBBB	AABB	ABBB	AABB	BBBB	ABBB	AABB	AABB	BBBB	BBBB	ABBB	AABB	BBBB	AABB	ABBB	AABB	ABBB	AABB	ABBB	ABBB	AABB	BBBB	AABB	ABBB	AABB	ABBB	ABBB	AABB	AABB	AABB
chr1_20037697	C/A	1	10445853	+	NA	NA	NA	NA	NA	NA	-	-	BBBB	ABBB	BBBB	ABBB	ABBB	BBBB	ABBB	ABBB	ABBB	ABBB	BBBB	ABBB	ABBB	BBBB	ABBB	ABBB	BBBB	ABBB	ABBB	BBBB	ABBB	BBBB	ABBB	ABBB	ABBB	ABBB	BBBB	BBBB	BBBB	ABBB	ABBB	ABBB	BBBB	BBBB	ABBB	BBBB	ABBB
chr1_20037730	A/G	1	10615482	+	NA	NA	NA	NA	NA	NA	-	-	BBBB	AABB	ABBB	ABBB	AABB	ABBB	ABBB	ABBB	ABBB	AABB	BBBB	ABBB	ABBB	BBBB	AABB	BBBB	AABB	AABB	ABBB	BBBB	ABBB	ABBB	ABBB	ABBB	ABBB	ABBB	BBBB	ABBB	BBBB	ABBB	AABB	ABBB	BBBB	BBBB	AABB	BBBB	ABBB
chr1_20037739	A/G/-	1	10615511	+	NA	NA	NA	NA	NA	NA	-	-	AAAA	AAAA	AAAB	AAAA	AAAB	AAAA	AAAA	AAAA	AAAA	AAAB	AAAA	AAAA	AAAA	AAAA	AAAB	AAAB	AAAA	AAAB	AAAA	AAAA	AAAA	AAAA	AAAA	AAAA	AAAA	AAAB	AAAA	AAAB	AAAA	AAAB	AAAB	AAAA	AAAA	AAAA	AAAB	AAAA	AAAB
chr1_20039734	C/G	1	10615526	+	NA	NA	NA	NA	NA	NA	AAAA	AAAA	AAAA	AAAA	-	AAAA	AAAA	AAAA	AAAA	AAAA	AAAA	AAAA	AAAA	AAAA	AAAA	AAAA	AAAB	AAAA	AAAA	AAAA	-	AAAA	AAAA	AAAB	AAAA	AAAB	AAAA	AAAB	AAAA	AAAA	AAAA	-	AAAA	-	AAAA	AAAA	AAAB	AAAA	AAAB
chr1_20039736	C/T/-	1	10615541	+	NA	NA	NA	NA	NA	NA	AAAB	AAAB	AAAA	AAAA	-	AAAA	AAAB	AABB	AAAA	AAAA	AAAA	AAAB	AAAA	AAAB	AAAB	AAAB	AAAA	AAAA	AAAB	AAAA	-	AAAA	AAAA	AAAA	AAAA	AAAA	AAAB	AAAB	AAAA	AAAA	AAAA	-	AAAB	-	AAAB	AAAA	AAAA	AAAB	AAAA
chr1_20121861	A/G	1	10615569	+	NA	NA	NA	NA	NA	NA	AAAB	AAAB	AAAB	-	AAAA	AAAA	AAAA	AAAA	-	-	AAAA	AAAA	AAAA	AAAA	-	AAAB	AAAB	AAAA	AAAA	AAAB	AAAA	-	AAAA	-	-	AAAA	-	AAAB	AAAA	AAAA	AAAA	AAAB	-	AAAB	-	AAAB	-	AAAA	AAAB
chr1_20161185	T/C	1	10615631	+	NA	NA	NA	NA	NA	NA	BBBB	BBBB	ABBB	BBBB	BBBB	BBBB	BBBB	BBBB	BBBB	BBBB	BBBB	BBBB	BBBB	BBBB	BBBB	ABBB	BBBB	BBBB	BBBB	BBBB	ABBB	BBBB	BBBB	BBBB	BBBB	BBBB	BBBB	ABBB	BBBB	BBBB	BBBB	BBBB	BBBB	BBBB	BBBB	BBBB	BBBB	ABBB	BBBB
chr1_20279057	C/T	1	10615652	+	NA	NA	NA	NA	NA	NA	AAAB	AAAA	AAAB	AAAB	AAAA	ABBB	AAAB	AABB	AABB	AAAB	AAAA	AAAB	AAAA	AAAB	AABB	AAAA	AAAA	AABB	AAAB	AAAB	AAAB	ABBB	ABBB	AAAA	AAAA	ABBB	AAAB	AAAA	AAAB	AABB	AAAB	AAAB	AAAB	AABB	AAAB	ABBB	ABBB	AAAB	AAAA
chr1_20352933	T/A	1	10615674	+	NA	NA	NA	NA	NA	NA	BBBB	BBBB	BBBB	ABBB	ABBB	ABBB	ABBB	ABBB	ABBB	ABBB	ABBB	ABBB	ABBB	ABBB	ABBB	BBBB	ABBB	ABBB	BBBB	ABBB	ABBB	ABBB	ABBB	ABBB	ABBB	BBBB	ABBB	ABBB	BBBB	ABBB	BBBB	ABBB	ABBB	BBBB	ABBB	ABBB	ABBB	ABBB	-
chr1_20360585	C/T	1	10615676	+	NA	NA	NA	NA	NA	NA	AAAB	AAAB	AAAA	AAAA	AAAA	AAAB	AAAB	-	AAAB	AAAB	AAAA	AAAB	AAAB	AAAB	AAAA	AAAB	AAAA	AAAA	AAAA	AAAA	AAAB	AAAB	AAAA	AAAA	AAAA	AAAA	AAAA	AAAA	AAAB	AAAA	AAAB	AAAB	AAAB	AAAA	AAAB	AAAA	AAAB	AAAA	AAAB
chr1_20417527	T/C	1	10615681	+	NA	NA	NA	NA	NA	NA	ABBB	BBBB	BBBB	BBBB	BBBB	BBBB	BBBB	BBBB	BBBB	ABBB	ABBB	BBBB	BBBB	BBBB	BBBB	BBBB	BBBB	BBBB	BBBB	ABBB	BBBB	BBBB	ABBB	BBBB	BBBB	BBBB	ABBB	BBBB	BBBB	BBBB	ABBB	BBBB	BBBB	ABBB	BBBB	ABBB	ABBB	BBBB	BBBB
chr1_20417918	G/T	1	10615707	+	NA	NA	NA	NA	NA	NA	AAAA	AAAA	AAAA	AAAB	AAAB	AAAA	AAAA	AAAA	AAAB	AAAA	AAAA	AAAA	AAAA	AAAA	AAAA	AAAA	AAAA	AAAA	AAAA	AAAB	AAAA	AAAA	AAAA	AAAA	AAAA	AAAA	AAAA	AAAA	AAAA	AAAB	AAAA	AAAA	AAAB	AAAA	AAAB	AAAA	AAAA	AAAB	AAAB
chr1_20664358	A/G	1	10615713	+	NA	NA	NA	NA	NA	NA	BBBB	BBBB	BBBB	ABBB	BBBB	BBBB	BBBB	BBBB	BBBB	-	BBBB	BBBB	ABBB	-	BBBB	BBBB	-	-	BBBB	BBBB	BBBB	-	ABBB	-	BBBB	-	-	BBBB	ABBB	BBBB	ABBB	BBBB	BBBB	ABBB	ABBB	BBBB	-	BBBB	BBBB
chr1_20810421	G/A	1	10653487	+	NA	NA	NA	NA	NA	NA	AAAB	AAAB	AAAA	AAAA	-	AAAA	AAAA	AAAB	AAAA	AAAA	AAAA	AAAB	AAAA	AAAA	AAAB	AAAA	AAAA	AAAA	AAAA	-	AAAA	-	AAAA	AAAA	AAAA	AAAA	AAAB	AAAA	AAAA	AAAA	AAAB	AAAB	AAAA	AAAA	AAAB	AAAA	AAAA	-	AAAA
chr1_20810433	A/T	1	10670674	+	NA	NA	NA	NA	NA	NA	ABBB	ABBB	ABBB	ABBB	-	BBBB	BBBB	ABBB	BBBB	BBBB	BBBB	ABBB	ABBB	BBBB	ABBB	BBBB	BBBB	BBBB	ABBB	-	BBBB	-	BBBB	BBBB	BBBB	BBBB	ABBB	BBBB	BBBB	BBBB	ABBB	ABBB	BBBB	BBBB	ABBB	BBBB	BBBB	-	BBBB
chr1_20810435	T/C	1	10670678	+	NA	NA	NA	NA	NA	NA	AAAB	AAAB	AAAA	AAAA	-	AAAA	AAAA	AABB	AAAA	AAAA	-	AAAB	AABB	-	AAAB	-	AAAA	AAAA	AAAB	-	AAAA	-	-	AAAA	AAAA	AAAA	AAAB	AAAA	AAAA	AAAA	AAAB	AAAB	AAAA	AAAA	AAAB	AAAA	AAAA	-	AAAA
chr1_20810450	G/A	1	10841546	+	NA	NA	NA	NA	NA	NA	AAAB	AABB	AAAA	AAAA	-	AAAA	AAAA	AAAB	AAAA	AAAA	-	AAAB	AAAA	-	AAAB	-	AAAA	AAAA	AAAA	-	AAAA	-	-	AAAB	AAAA	AAAA	AAAB	AAAB	AAAA	AAAB	AAAB	AAAB	AAAA	AAAA	AAAB	AAAA	AAAA	-	AAAA
chr1_20810454	T/A	1	10841552	+	NA	NA	NA	NA	NA	NA	AAAB	AAAA	AAAA	AAAA	-	AAAA	AABB	AAAA	AABB	AAAA	-	AAAB	AAAA	-	AAAA	-	AAAB	AAAA	AAAA	-	AAAB	-	-	AAAA	AAAB	AAAB	AAAB	AAAB	AAAB	AAAA	AAAA	AAAB	AABB	AAAB	AAAA	AAAA	AAAB	-	AABB
chr1_20811478	C/A	1	10845310	+	NA	NA	NA	NA	NA	NA	AAAA	AAAB	AAAB	AAAA	AAAA	AAAB	AAAA	AAAA	AAAB	AABB	ABBB	AAAA	ABBB	AAAB	AAAB	AAAB	AAAB	AAAB	AAAB	AAAB	AAAA	AAAB	AABB	AABB	AABB	AAAB	AAAA	AAAB	AAAB	AAAB	AAAB	AAAA	AAAA	AABB	AABB	AABB	AAAA	AAAA	AAAB
chr1_20811503	G/A	1	10845341	+	NA	NA	NA	NA	NA	NA	BBBB	ABBB	ABBB	BBBB	BBBB	ABBB	BBBB	BBBB	ABBB	AABB	AAAB	BBBB	AABB	ABBB	ABBB	ABBB	ABBB	ABBB	ABBB	ABBB	BBBB	ABBB	AABB	AABB	AABB	ABBB	BBBB	ABBB	ABBB	ABBB	ABBB	BBBB	BBBB	AABB	AABB	AABB	BBBB	BBBB	BBBB
chr1_20811506	G/T	1	11150679	+	NA	NA	NA	NA	NA	NA	AAAA	AAAA	AAAB	AAAA	AAAA	AAAB	AAAA	AAAA	AAAB	AABB	AAAA	AAAA	AAAB	AAAA	AAAB	AAAA	AAAB	AAAA	AAAA	AAAB	AAAA	AAAB	AABB	AAAB	AAAA	AAAB	AAAA	AAAA	AAAA	AAAA	AAAB	AAAA	AAAA	AABB	AAAA	AAAB	AAAA	AAAA	AAAB
chr1_20811515	A/T	1	11150683	+	NA	NA	NA	NA	NA	NA	BBBB	ABBB	ABBB	BBBB	BBBB	ABBB	BBBB	BBBB	ABBB	ABBB	AAAB	BBBB	AAAB	ABBB	ABBB	ABBB	ABBB	ABBB	ABBB	ABBB	BBBB	ABBB	AABB	AABB	AABB	ABBB	BBBB	ABBB	ABBB	ABBB	ABBB	BBBB	BBBB	AABB	AABB	AABB	BBBB	BBBB	ABBB
chr1_20811550	A/G	1	11150692	+	NA	NA	NA	NA	NA	NA	AAAA	AAAA	AAAA	AAAA	AAAA	AAAA	AAAA	AAAA	AAAB	AAAB	AAAA	AAAA	AAAB	AAAA	AAAB	AAAA	AAAB	AAAA	AAAA	AAAB	AAAA	AAAB	AAAB	AAAB	AAAA	AAAB	AAAA	AAAA	AAAA	AAAA	AAAB	AAAA	AAAA	AAAB	AAAA	AAAB	AAAA	AAAA	AAAB
chr1_20846956	T/G	1	11150700	+	NA	NA	NA	NA	NA	NA	BBBB	BBBB	BBBB	BBBB	BBBB	BBBB	BBBB	BBBB	BBBB	BBBB	BBBB	-	ABBB	ABBB	-	BBBB	BBBB	BBBB	BBBB	BBBB	BBBB	-	BBBB	ABBB	BBBB	BBBB	BBBB	ABBB	BBBB	BBBB	BBBB	BBBB	BBBB	BBBB	BBBB	BBBB	ABBB	BBBB	ABBB
chr1_20846994	G/A	1	11150718	+	NA	NA	NA	NA	NA	NA	AAAA	AAAA	AAAA	AAAA	AAAA	AAAA	AAAA	AAAA	AAAA	AAAA	AAAA	AAAA	AAAA	AAAA	AAAA	AAAA	AAAA	AAAA	AAAA	AAAA	AAAA	AAAA	AAAA	AAAA	AAAA	AAAA	AAAA	AAAA	AAAA	AAAA	AAAA	AAAA	AAAA	AAAA	AAAA	AAAA	AAAA	AAAA	AAAA
chr1_21064857	A/G	1	11150724	+	NA	NA	NA	NA	NA	NA	AABB	AAAB	AAAB	AAAA	AAAA	AAAB	AAAB	AABB	AAAB	AAAB	AAAB	AAAB	AAAB	AAAB	AAAB	AAAB	AAAB	AAAA	AAAB	AAAA	AAAA	AAAB	AAAA	AAAA	AAAB	AAAA	AAAB	AAAB	AAAA	AAAA	AAAB	AAAA	AAAA	AAAB	AAAA	AABB	AAAA	AAAB	AAAB
chr1_21064862	G/T	1	11150796	+	NA	NA	NA	NA	NA	NA	AABB	ABBB	ABBB	BBBB	BBBB	ABBB	ABBB	AABB	ABBB	ABBB	ABBB	ABBB	ABBB	ABBB	ABBB	ABBB	ABBB	BBBB	ABBB	BBBB	BBBB	ABBB	BBBB	BBBB	ABBB	BBBB	ABBB	ABBB	BBBB	BBBB	ABBB	BBBB	BBBB	ABBB	BBBB	AABB	ABBB	ABBB	ABBB
chr1_21064881	C/T	1	11150899	+	NA	NA	NA	NA	NA	NA	AABB	ABBB	AABB	BBBB	BBBB	AAAB	AABB	AAAB	AABB	ABBB	AABB	AABB	ABBB	ABBB	AABB	ABBB	ABBB	AABB	ABBB	BBBB	ABBB	AABB	ABBB	BBBB	ABBB	ABBB	AABB	AAAB	BBBB	BBBB	ABBB	ABBB	BBBB	AABB	BBBB	AABB	ABBB	ABBB	ABBB
chr1_21246456	A/G	1	11150913	+	NA	NA	NA	NA	NA	NA	AAAA	-	-	AAAA	-	AAAA	AAAA	AAAA	AAAA	AAAA	AAAA	AAAA	AAAA	AAAA	AAAA	AAAA	AAAA	AAAA	AAAA	AAAA	AAAA	AAAA	AAAB	AAAA	AAAB	AAAA	AAAB	AAAB	AAAA	AAAA	AAAA	AAAA	AAAA	AAAB	AAAB	AAAA	AAAA	AAAA	AAAA
chr1_21246512	T/A	1	11150931	+	NA	NA	NA	NA	NA	NA	AAAB	-	-	AAAA	-	AAAA	AAAA	AAAA	AAAB	AAAB	AAAB	AAAA	AAAB	AAAB	AAAA	AAAA	AAAB	AAAA	AAAA	AAAB	AAAB	AAAA	AAAA	AAAA	AAAA	AAAA	AAAB	AAAA	AAAB	AAAA	AAAB	AAAB	AAAA	AAAA	AAAB	AAAA	AAAB	AAAA	AAAB
chr1_21339360	C/A	1	11152060	+	NA	NA	NA	NA	NA	NA	BBBB	AABB	BBBB	BBBB	ABBB	BBBB	BBBB	BBBB	BBBB	BBBB	BBBB	ABBB	BBBB	BBBB	BBBB	ABBB	BBBB	BBBB	BBBB	ABBB	ABBB	BBBB	BBBB	ABBB	ABBB	ABBB	BBBB	ABBB	BBBB	BBBB	BBBB	ABBB	ABBB	BBBB	BBBB	BBBB	BBBB	AABB	BBBB
chr1_21339380	T/C	1	11152061	+	NA	NA	NA	NA	NA	NA	AAAA	AABB	AAAA	AAAA	AAAB	AAAA	AAAA	AAAA	AAAA	AAAA	AAAA	AAAB	AAAA	AAAA	AAAA	AAAB	AAAA	AAAA	AAAA	AAAB	AAAB	AAAA	AAAA	AAAB	AAAB	AAAB	AAAA	AAAB	AAAA	AAAA	AAAA	AAAB	AAAB	AAAA	AAAA	AAAA	AAAA	AABB	AAAA
chr1_21339387	T/C	1	11152107	+	NA	NA	NA	NA	NA	NA	AAAA	AABB	AAAA	AAAA	AAAB	AAAA	AAAA	AAAA	AAAA	AAAA	AAAA	AAAB	AAAA	AAAA	AAAA	AAAB	AAAA	AAAA	AAAA	AAAB	AAAB	AAAA	AAAA	AAAB	AAAB	AAAB	AAAA	AAAB	AAAA	AAAA	AAAA	AAAB	AAAB	AAAA	AAAA	AAAA	AAAA	AABB	AAAA
chr1_21375825	T/C	1	11152132	+	NA	NA	NA	NA	NA	NA	AAAA	AAAA	AAAB	AAAB	AAAA	AAAB	AAAB	AAAA	AABB	AABB	AAAB	AAAA	AAAB	AABB	AAAA	AAAB	AAAA	AAAB	AABB	AAAB	AABB	AAAB	AAAA	AAAB	AABB	AAAB	AAAA	AAAB	AAAA	AAAA	AAAB	AAAB	AAAA	AAAB	AAAB	AAAA	AAAA	AAAA	AAAB
chr1_21375837	C/T	1	11153323	+	NA	NA	NA	NA	NA	NA	AAAA	AAAA	AAAA	AAAB	AAAA	AAAA	AAAA	AAAA	AAAB	AAAA	AAAA	AAAA	AAAB	AAAA	AAAA	AAAB	AAAA	AAAB	AAAB	AAAA	AAAA	AAAB	AAAA	AAAB	AAAA	AAAA	AAAA	AAAB	AAAA	AAAA	AAAB	AAAA	AAAA	AAAA	AAAA	AAAA	AAAA	AAAA	AAAA
chr1_21375841	C/G	1	11153369	+	NA	NA	NA	NA	NA	NA	AAAA	AAAB	AAAA	AAAA	AAAA	AAAA	AAAA	AAAA	AAAA	AAAA	AAAA	AAAA	AAAA	AAAA	AAAA	AAAA	AAAB	AAAA	AAAA	AAAA	AAAA	AAAB	AAAA	AAAB	AAAA	AAAA	AAAA	AAAA	AAAB	AAAA	AAAA	AAAA	AAAA	AAAA	AAAA	AAAA	AAAA	AAAA	AAAA
chr1_21375843	T/C	1	11153446	+	NA	NA	NA	NA	NA	NA	AAAA	AAAA	AAAA	AAAB	AAAA	AAAA	AAAA	AAAA	AAAB	AAAA	AAAA	AAAA	AAAB	AAAA	AAAA	AAAB	AAAA	AAAA	AAAB	AAAA	AAAA	AAAB	AAAA	AAAB	AAAA	AAAA	AAAA	AAAB	AAAA	AAAA	AAAB	AAAA	AAAA	AAAA	AAAA	AAAA	AAAA	AAAA	AAAA
chr1_21406475	T/A	1	11153462	+	NA	NA	NA	NA	NA	NA	AAAA	AAAA	AAAA	AAAA	AAAA	AAAB	AAAA	AAAA	AAAA	AAAA	AAAA	AAAB	AAAA	AAAA	AAAB	AAAA	AAAA	AAAA	AAAB	AAAA	AAAA	AAAA	AAAA	AAAA	AAAA	AAAA	AAAA	AAAA	AAAA	AAAA	AAAA	AAAB	AAAA	AAAB	AAAA	AAAB	AAAA	AAAA	AAAA
chr1_21807932	C/T	1	11153466	+	NA	NA	NA	NA	NA	NA	AAAA	AAAA	AAAB	AAAB	AAAB	AAAB	AAAA	AAAA	AAAB	AAAA	AAAA	AAAB	AAAA	AAAA	AAAA	AAAA	AAAA	AAAB	AAAA	AAAA	AAAA	AAAA	AAAA	AAAA	AAAA	AAAA	AAAA	AAAA	AAAB	AAAB	AAAA	AAAB	AAAA	AAAB	AAAA	AAAB	AAAA	AAAA	AAAA
chr1_21888224	A/T	1	11153498	+	NA	NA	NA	NA	NA	NA	AABB	AAAB	AABB	AAAB	AAAA	AAAA	AAAA	AAAA	AAAB	AAAB	AAAA	AABB	AAAB	AAAA	AAAB	AABB	AAAA	AAAB	AAAA	AAAA	AAAB	AAAA	AAAB	AAAA	AABB	AAAB	AAAB	AAAB	AAAA	AAAB	AAAB	AAAB	AAAA	AAAA	AABB	AAAA	AAAB	-	AAAB
chr1_22399682	T/A	1	11363571	+	NA	NA	NA	NA	NA	NA	AABB	BBBB	ABBB	ABBB	AABB	ABBB	ABBB	AABB	AABB	ABBB	ABBB	ABBB	BBBB	AABB	AABB	BBBB	BBBB	AABB	BBBB	BBBB	ABBB	BBBB	ABBB	BBBB	ABBB	ABBB	ABBB	ABBB	BBBB	BBBB	ABBB	ABBB	BBBB	BBBB	ABBB	BBBB	BBBB	ABBB	BBBB
chr1_22920644	G/A	1	11388962	+	NA	NA	NA	NA	NA	NA	BBBB	BBBB	AABB	BBBB	BBBB	BBBB	BBBB	BBBB	BBBB	BBBB	BBBB	ABBB	AABB	ABBB	BBBB	AABB	BBBB	BBBB	BBBB	ABBB	BBBB	BBBB	ABBB	BBBB	BBBB	BBBB	BBBB	BBBB	ABBB	AABB	ABBB	BBBB	BBBB	AABB	BBBB	ABBB	BBBB	ABBB	BBBB
chr1_22945978	T/A	1	11388976	+	NA	NA	NA	NA	NA	NA	AAAA	AAAA	AAAB	AAAB	AAAA	AAAA	AAAA	AAAA	AAAA	AAAB	AAAA	AAAA	AAAA	AAAB	AAAB	AAAA	AAAA	AAAA	AAAB	AAAA	AAAB	AAAA	AAAA	AAAA	AAAA	AAAA	AAAA	AAAA	AAAA	AAAB	AAAA	AAAA	AAAA	AAAA	AAAA	-	AAAA	AAAA	-
chr1_22963080	A/G	1	11392045	+	NA	NA	NA	NA	NA	NA	AAAB	AAAB	AABB	AAAB	ABBB	ABBB	AAAA	ABBB	AAAB	AAAB	AABB	ABBB	AAAA	AAAA	ABBB	AAAB	AAAB	AABB	AAAA	AAAA	AAAB	ABBB	AABB	AAAA	AAAB	AABB	AAAA	AABB	AABB	AAAA	AAAB	AAAB	AAAB	AAAB	AAAB	AAAA	ABBB	AAAB	BBBB
chr1_22963901	A/C	1	11392046	+	NA	NA	NA	NA	NA	NA	ABBB	BBBB	BBBB	ABBB	BBBB	BBBB	-	-	BBBB	BBBB	BBBB	BBBB	BBBB	BBBB	BBBB	BBBB	BBBB	ABBB	BBBB	BBBB	BBBB	ABBB	BBBB	BBBB	BBBB	BBBB	BBBB	BBBB	BBBB	BBBB	BBBB	BBBB	BBBB	BBBB	BBBB	BBBB	-	BBBB	BBBB
chr1_22963917	T/C	1	11392054	+	NA	NA	NA	NA	NA	NA	AAAA	AAAB	AAAB	AAAB	AAAA	AAAA	-	-	AAAB	AAAA	AAAA	AAAB	AAAA	AAAB	AAAA	AAAB	AAAA	AAAB	AAAA	AAAA	AAAA	AAAA	AAAA	AAAA	AAAA	AAAA	AAAB	AAAA	AAAA	AAAA	AAAA	AAAA	AAAA	AAAB	AAAB	AAAA	-	AAAB	AAAA
chr1_22968421	G/A	1	11392076	+	NA	NA	NA	NA	NA	NA	AAAB	AAAA	AAAA	AAAB	AAAA	AAAA	AAAA	AAAA	AAAA	AAAB	AAAB	AAAB	AAAA	AAAA	AAAB	AAAA	-	AAAA	AAAB	AAAB	-	AAAB	AAAB	AAAA	AAAA	AAAB	-	AAAB	AAAB	AAAA	-	AAAA	AAAB	AAAA	AAAA	AAAA	AAAA	AAAA	AAAA
chr1_22968453	A/G	1	11392093	+	NA	NA	NA	NA	NA	NA	AAAA	AAAA	-	AAAA	AAAB	AAAA	AAAA	AAAA	AAAB	AAAA	AAAA	AAAA	AAAA	AAAA	AAAA	AAAA	-	AAAA	AAAB	AAAA	-	AAAA	AAAA	AAAA	AAAA	AAAA	-	AAAA	AAAA	AAAA	-	AAAB	-	AAAA	AAAA	AAAA	AAAA	-	AAAB
chr1_22968459	G/A	1	11392095	+	NA	NA	NA	NA	NA	NA	AAAB	AAAA	-	AAAA	AAAB	AAAA	AAAB	AAAA	AAAA	AAAA	AAAA	AAAA	AAAB	AAAB	AAAA	AAAA	AAAA	AAAA	AAAB	AAAB	-	AAAA	AAAA	AAAB	AAAA	AAAA	-	AAAA	AAAA	AAAA	AAAB	AAAA	-	AAAA	AAAA	AAAA	AAAB	-	AAAB
chr1_22968515	A/G	1	11392101	+	NA	NA	NA	NA	NA	NA	AAAB	AAAA	AAAA	AAAA	AAAB	AAAA	AAAB	AAAA	AAAA	AAAA	AAAB	AAAB	AAAB	AAAB	AAAA	AAAB	AAAB	AAAB	AAAB	AAAB	AAAB	AAAB	AAAB	AAAB	AAAB	AAAB	AAAA	AAAA	AAAB	AAAA	AAAA	AAAB	AAAB	AAAB	AAAB	AAAA	AAAA	-	AAAB
chr1_23003405	T/C/-	1	11421177	+	NA	NA	NA	NA	NA	NA	AAAA	AAAA	AAAA	AAAB	AAAA	AAAA	AAAA	AAAA	AAAA	AAAA	AAAA	AAAA	AAAA	AAAA	AAAA	AAAA	AAAA	AAAA	AAAB	AAAA	AAAA	AAAB	AAAA	AAAA	AAAA	AAAA	AAAA	AAAA	AAAA	AAAA	AAAA	AAAA	AAAA	AAAA	AAAA	AAAA	AAAA	AAAA	AAAA
chr1_23014142	A/G	1	11430257	+	NA	NA	NA	NA	NA	NA	BBBB	ABBB	BBBB	BBBB	ABBB	BBBB	BBBB	ABBB	BBBB	BBBB	BBBB	ABBB	BBBB	ABBB	ABBB	ABBB	BBBB	BBBB	BBBB	BBBB	BBBB	BBBB	BBBB	BBBB	BBBB	ABBB	BBBB	BBBB	BBBB	BBBB	BBBB	BBBB	ABBB	BBBB	BBBB	BBBB	BBBB	BBBB	ABBB
chr1_23109351	A/T	1	12067704	+	NA	NA	NA	NA	NA	NA	AAAA	AAAA	AAAA	AAAA	AAAB	AAAA	AAAA	-	AAAA	AAAB	AAAA	AAAA	AAAA	-	AAAA	AAAA	AAAB	AAAA	AAAB	AAAA	AAAA	AAAA	AAAA	AAAA	AAAA	AAAA	AAAA	-	AAAB	AAAB	AAAA	AAAB	AAAB	AAAA	AAAB	AAAA	AAAA	AAAA	AAAA
chr1_23315413	A/G	1	12067721	+	NA	NA	NA	NA	NA	NA	AAAB	AAAB	AAAA	AAAB	AABB	AABB	AAAB	ABBB	AAAB	AAAA	AABB	AAAB	AAAA	AAAA	ABBB	AAAA	AAAA	AAAA	AABB	AAAA	AAAB	AAAB	AABB	AAAB	ABBB	AAAB	AAAA	ABBB	AAAB	ABBB	ABBB	ABBB	AAAA	AABB	ABBB	ABBB	AAAA	AAAA	ABBB
chr1_23324911	A/G	1	12084192	+	NA	NA	NA	NA	NA	NA	AAAB	AABB	AAAA	AAAB	AAAA	AAAB	AAAA	AABB	AAAB	AAAA	AABB	AAAB	AAAB	AAAB	AAAA	AAAB	AAAA	AAAB	AABB	AAAA	AAAA	AAAB	AAAA	AAAA	AAAB	AAAA	AAAA	AAAB	AABB	AABB	AAAA	AAAB	AAAA	AAAB	AAAB	AAAB	AAAA	AAAA	AAAA
chr1_23349268	T/G	1	12084228	+	NA	NA	NA	NA	NA	NA	AAAA	AAAB	AAAA	AAAA	AABB	AABB	AAAA	AABB	AABB	AAAB	AABB	AAAB	AABB	AABB	AABB	AABB	AAAA	AAAA	AABB	AAAA	AAAA	AAAB	AAAA	AAAA	AABB	AAAB	AAAA	AABB	AABB	AAAB	AABB	AAAB	AAAA	AABB	AAAB	AABB	AAAA	AAAA	AAAA
chr1_23455833	C/T	1	12084588	+	NA	NA	NA	NA	NA	NA	BBBB	ABBB	BBBB	BBBB	ABBB	ABBB	ABBB	ABBB	BBBB	ABBB	ABBB	ABBB	BBBB	BBBB	BBBB	BBBB	BBBB	BBBB	BBBB	ABBB	ABBB	ABBB	BBBB	BBBB	BBBB	ABBB	ABBB	BBBB	ABBB	BBBB	BBBB	BBBB	ABBB	BBBB	BBBB	BBBB	AABB	BBBB	BBBB
chr1_23462394	T/C	1	12084622	+	NA	NA	NA	NA	NA	NA	BBBB	-	ABBB	-	-	-	-	-	-	ABBB	BBBB	BBBB	BBBB	-	BBBB	BBBB	-	ABBB	-	BBBB	-	BBBB	BBBB	BBBB	ABBB	BBBB	-	BBBB	-	BBBB	BBBB	BBBB	-	BBBB	BBBB	-	-	BBBB	BBBB
chr1_24004982	T/C	1	12084639	+	NA	NA	NA	NA	NA	NA	AAAA	AAAB	AAAA	AAAB	AAAB	AAAB	AAAB	AAAA	AAAA	AAAA	AAAA	AAAB	AAAA	AAAA	AAAB	AAAA	AAAA	AAAA	AAAB	AAAA	AAAB	AAAA	AAAA	AAAA	AAAB	AAAA	AAAA	AAAA	AAAA	AAAB	AAAA	AAAB	AAAB	AAAA	AAAB	AAAA	AAAA	AAAA	AAAA
chr1_24147072	A/T	1	12084651	+	NA	NA	NA	NA	NA	NA	BBBB	BBBB	BBBB	BBBB	BBBB	BBBB	BBBB	BBBB	ABBB	BBBB	BBBB	BBBB	ABBB	BBBB	BBBB	BBBB	ABBB	BBBB	BBBB	ABBB	BBBB	BBBB	BBBB	BBBB	BBBB	-	BBBB	BBBB	BBBB	-	BBBB	BBBB	BBBB	BBBB	-	-	BBBB	ABBB	BBBB
chr1_24155086	T/G	1	12091575	+	NA	NA	NA	NA	NA	NA	AABB	AAAA	AABB	AAAB	AAAA	AAAB	AAAB	AABB	AABB	AAAA	AAAA	AAAB	AAAA	AAAA	AABB	AAAB	AAAB	AAAA	AAAB	AABB	AABB	AAAB	AABB	AABB	AAAA	AABB	AAAB	AABB	AABB	AAAA	AABB	AABB	AAAA	AABB	AAAB	AAAB	AAAA	AAAA	AAAB
chr1_24163432	C/T	1	12251307	+	NA	NA	NA	NA	NA	NA	AAAB	AAAB	AAAB	AAAB	AAAB	AAAB	AAAA	AAAB	AAAB	AAAA	AAAA	AABB	AAAA	AAAB	AAAB	AAAB	AAAB	AAAB	AAAA	AAAA	AAAA	AAAA	AAAA	AAAA	AAAB	AAAA	AAAB	AAAA	AAAA	AAAB	AAAA	AAAA	AAAA	AAAA	AAAB	AAAA	AABB	AAAB	AAAB
chr1_24163525	A/G	1	12264562	+	NA	NA	NA	NA	NA	NA	BBBB	BBBB	BBBB	BBBB	BBBB	BBBB	BBBB	BBBB	BBBB	BBBB	BBBB	BBBB	BBBB	BBBB	BBBB	BBBB	BBBB	BBBB	BBBB	BBBB	BBBB	BBBB	BBBB	BBBB	BBBB	BBBB	ABBB	BBBB	BBBB	BBBB	BBBB	BBBB	BBBB	BBBB	ABBB	ABBB	ABBB	ABBB	BBBB
chr1_24181902	A/G	1	12271913	+	NA	NA	NA	NA	NA	NA	AAAA	AABB	AAAA	AAAB	AAAB	AAAA	AAAB	AABB	AAAA	AAAA	AAAB	AAAB	AABB	AAAB	AAAB	AAAB	AAAB	AAAB	AAAB	AAAB	AAAB	AAAB	AAAA	AAAB	AAAB	AAAB	AAAB	AABB	AABB	AABB	AAAB	AAAA	AABB	AAAB	AAAA	AAAB	AAAA	AAAB	AAAA
chr1_24624300	T/C	1	12271918	+	NA	NA	NA	NA	NA	NA	AABB	AABB	AABB	AABB	AABB	AABB	AABB	AABB	AABB	AABB	AABB	AAAA	AABB	AABB	AABB	AABB	AABB	AABB	AABB	AABB	AABB	AABB	AABB	AABB	AABB	AABB	AABB	AABB	ABBB	ABBB	AABB	ABBB	AABB	ABBB	ABBB	ABBB	AABB	ABBB	ABBB
chr1_24636512	C/T	1	12271945	+	NA	NA	NA	NA	NA	NA	ABBB	ABBB	BBBB	BBBB	ABBB	BBBB	ABBB	BBBB	BBBB	BBBB	BBBB	ABBB	ABBB	ABBB	BBBB	ABBB	ABBB	ABBB	ABBB	ABBB	AABB	BBBB	BBBB	AABB	AABB	AABB	ABBB	BBBB	ABBB	BBBB	BBBB	BBBB	ABBB	ABBB	ABBB	BBBB	BBBB	ABBB	ABBB
chr1_25991978	C/G	1	12271959	+	NA	NA	NA	NA	NA	NA	BBBB	BBBB	-	BBBB	BBBB	ABBB	-	ABBB	AABB	ABBB	ABBB	BBBB	BBBB	BBBB	BBBB	BBBB	ABBB	BBBB	AABB	-	BBBB	BBBB	ABBB	BBBB	BBBB	ABBB	BBBB	ABBB	ABBB	ABBB	BBBB	BBBB	ABBB	ABBB	ABBB	BBBB	BBBB	BBBB	BBBB
chr1_25993073	C/T	1	12271964	+	NA	NA	NA	NA	NA	NA	AABB	AABB	ABBB	BBBB	ABBB	ABBB	AABB	ABBB	ABBB	ABBB	ABBB	AABB	ABBB	ABBB	AABB	ABBB	AABB	AABB	ABBB	BBBB	AABB	AABB	BBBB	AABB	ABBB	ABBB	BBBB	ABBB	AABB	ABBB	ABBB	ABBB	BBBB	ABBB	ABBB	AABB	BBBB	BBBB	ABBB
chr1_26396013	C/T	1	12291109	+	NA	NA	NA	NA	NA	NA	ABBB	BBBB	BBBB	ABBB	ABBB	BBBB	ABBB	BBBB	BBBB	ABBB	BBBB	ABBB	ABBB	BBBB	BBBB	BBBB	ABBB	BBBB	BBBB	AABB	ABBB	BBBB	BBBB	ABBB	ABBB	BBBB	ABBB	ABBB	BBBB	BBBB	BBBB	AABB	AABB	ABBB	BBBB	ABBB	ABBB	ABBB	AABB
chr1_26396035	T/C	1	12291114	+	NA	NA	NA	NA	NA	NA	AAAB	AAAA	AAAA	AAAA	AAAA	AAAA	AAAB	AAAA	AAAA	AAAA	AAAA	AAAB	AAAB	AAAA	AAAA	AAAA	AAAB	AAAA	AAAA	AABB	AAAB	AAAA	AAAA	AAAB	AAAA	AAAA	AAAB	AAAB	AAAA	AAAA	AAAA	AAAA	AAAB	AAAB	AAAA	AAAB	AAAA	AAAB	AABB
chr1_26396040	T/C	1	12424463	+	NA	NA	NA	NA	NA	NA	AAAA	AAAA	AAAA	AAAB	AAAA	AAAA	AAAA	AAAA	AAAA	AAAA	AAAA	AAAA	AAAA	AAAB	AAAA	AAAB	AAAA	AAAB	AAAB	AAAA	AAAB	AAAB	AAAB	AAAA	AAAA	AAAB	AAAA	AAAA	AAAA	AAAA	AAAA	AAAA	AAAA	AAAA	AAAA	AAAA	AAAB	AAAA	AAAA
chr1_26454498	A/T	1	12424470	+	NA	NA	NA	NA	NA	NA	BBBB	BBBB	BBBB	-	AABB	ABBB	ABBB	AABB	AABB	ABBB	ABBB	BBBB	ABBB	ABBB	BBBB	BBBB	ABBB	ABBB	ABBB	BBBB	BBBB	BBBB	ABBB	BBBB	ABBB	BBBB	ABBB	BBBB	ABBB	ABBB	ABBB	BBBB	BBBB	BBBB	ABBB	ABBB	AABB	ABBB	ABBB
chr1_26493311	A/C/T	1	12424481	+	NA	NA	NA	NA	NA	NA	AAAA	AAAA	AAAB	AAAA	AAAA	AAAB	AAAA	AAAB	AAAB	AAAB	AAAA	AAAA	AAAA	AAAB	AAAA	AAAA	AAAA	AAAB	AAAA	AAAA	AAAA	AAAA	AAAA	AAAA	AAAA	AAAA	AAAA	AAAA	AAAA	AAAA	AAAA	AAAA	AAAA	AAAA	AAAA	AAAA	AAAB	AAAA	AAAA
chr1_26493323	G/T	1	12424483	+	NA	NA	NA	NA	NA	NA	AAAB	AABB	AAAA	AABB	AABB	AAAB	AAAB	AAAB	AAAB	AAAB	AABB	AABB	AAAA	AAAB	AABB	AAAB	AABB	AAAA	AABB	AAAA	AAAB	AAAA	AAAB	AABB	AAAB	AAAB	AAAA	AABB	AAAA	AABB	AAAA	AAAB	AAAA	AAAB	AABB	AAAA	AAAA	AAAA	AABB
chr1_26493338	T/G	1	12424487	+	NA	NA	NA	NA	NA	NA	AAAA	AAAA	AAAB	AAAA	AAAA	AAAA	AAAA	AAAA	AAAA	AAAA	AAAA	AAAA	AAAB	AAAA	AAAA	AAAA	AAAA	AAAA	AAAA	AABB	AAAA	AAAA	AAAB	AAAA	AAAB	AAAA	AAAB	AAAA	AAAA	AAAA	AAAA	AAAB	AAAB	AAAB	AAAA	AAAB	AAAA	AABB	AAAA
chr1_26524812	A/T/G	1	12424488	+	NA	NA	NA	NA	NA	NA	AAAB	AAAB	-	AAAB	AAAB	AAAA	AAAB	AAAA	AAAA	AAAB	AAAA	AAAA	AAAA	-	AAAA	AAAB	AAAB	AAAA	AAAA	-	AAAB	AABB	AAAA	AAAA	AAAA	-	AAAA	AAAB	AABB	-	AAAB	AAAA	AABB	AAAA	AAAB	AABB	AAAB	AAAB	AAAA
chr1_26524814	C/T	1	12424493	+	NA	NA	NA	NA	NA	NA	ABBB	ABBB	-	ABBB	ABBB	BBBB	ABBB	BBBB	BBBB	ABBB	BBBB	BBBB	BBBB	-	BBBB	ABBB	ABBB	BBBB	BBBB	-	ABBB	AABB	BBBB	BBBB	BBBB	-	ABBB	ABBB	AABB	-	ABBB	BBBB	AABB	BBBB	ABBB	AABB	ABBB	AABB	BBBB
chr1_26524823	T/A	1	12424494	+	NA	NA	NA	NA	NA	NA	AAAB	AAAB	-	AAAB	AAAB	AAAA	AAAB	AAAA	AAAA	AAAB	AAAA	AAAA	AAAA	-	AAAA	AAAB	AAAB	AAAA	AAAA	-	AAAB	AABB	AAAA	AAAA	AAAA	-	AAAB	AAAB	AABB	-	AAAB	AAAA	AAAB	AAAA	AAAB	AABB	AAAB	AABB	AAAA
chr1_26533094	A/G	1	12424498	+	NA	NA	NA	NA	NA	NA	AAAA	AAAB	AAAA	AAAB	AAAB	AAAB	AAAB	AAAB	AAAA	AAAB	AAAA	AAAB	AAAA	AAAB	AAAB	AAAB	AAAA	AAAB	AAAA	AAAB	AAAA	AAAA	AAAA	AAAA	AAAB	AAAA	AAAA	AAAA	AAAB	AAAA	AAAB	AAAA	AAAB	AAAA	AAAA	AAAA	AAAB	AAAA	AAAB
chr1_26822554	A/G/T	1	12424500	+	NA	NA	NA	NA	NA	NA	AAAB	AAAB	AAAA	AAAA	AAAA	AAAA	AAAA	AAAA	AAAA	AAAA	AAAA	AAAA	AAAA	AAAA	AAAA	AAAA	AAAB	AAAA	AAAA	AAAB	AAAA	AAAA	AAAB	AAAA	AAAA	AAAA	AAAB	AAAA	AAAA	AAAA	AAAA	AAAB	AAAA	AAAB	AAAA	AAAB	AAAA	AAAA	AAAB
chr1_26822588	T/C	1	12424509	+	NA	NA	NA	NA	NA	NA	AAAA	AAAA	AAAB	AAAB	AAAA	AAAA	AAAA	AABB	AAAA	AAAA	AAAB	AAAA	AAAA	AAAA	AABB	AAAA	AAAA	AAAA	AABB	AAAA	AABB	AAAB	AAAA	AAAA	AAAA	AAAB	AAAA	AAAB	AAAA	AAAA	AAAB	AAAB	AAAA	AAAB	AAAA	AAAA	AAAA	AAAA	AAAA
chr1_26867822	G/A	1	12424515	+	NA	NA	NA	NA	NA	NA	ABBB	BBBB	ABBB	BBBB	ABBB	BBBB	ABBB	BBBB	ABBB	ABBB	ABBB	BBBB	ABBB	ABBB	BBBB	BBBB	ABBB	BBBB	ABBB	ABBB	BBBB	ABBB	ABBB	-	ABBB	BBBB	ABBB	ABBB	ABBB	ABBB	ABBB	ABBB	ABBB	ABBB	ABBB	BBBB	BBBB	BBBB	BBBB
chr1_26868252	T/G	1	12450138	+	NA	NA	NA	NA	NA	NA	AAAA	AAAB	AAAA	AAAA	AAAA	AAAA	AAAB	AAAA	AAAA	AAAA	AAAA	AAAA	AAAA	AAAA	AAAB	AAAA	AAAA	AAAA	AAAA	AAAA	AAAA	AAAA	AAAA	AAAA	AAAA	AAAA	AAAB	AAAA	AAAA	AAAA	AAAA	AAAB	AAAA	AAAA	AAAA	AAAA	AAAB	AAAA	AAAA
chr1_27013551	C/T	1	12450147	+	NA	NA	NA	NA	NA	NA	AAAA	AAAB	AAAA	AAAA	AAAA	AAAB	AAAA	AAAB	AAAA	AAAB	AAAB	AAAA	AAAB	AAAA	AAAA	AAAA	AAAA	AAAA	AAAA	AAAA	AAAA	AAAB	AAAA	AAAA	AAAA	AAAA	AAAB	AAAA	AAAA	AAAA	AAAA	AAAB	AAAA	AAAA	AAAA	AAAA	AAAA	AAAA	AAAA
chr1_27013552	A/T	1	12450153	+	NA	NA	NA	NA	NA	NA	AAAA	AAAB	AAAA	AAAA	AAAA	AAAB	AAAA	AAAB	AAAA	AAAB	AAAB	AAAA	AAAB	AAAA	AAAA	AAAA	AAAA	AAAA	AAAA	AAAA	AAAA	AAAB	AAAA	AAAA	AAAA	AAAA	AAAB	AAAA	AAAA	AAAA	AAAA	AAAB	AAAA	AAAA	AAAA	AAAA	AAAA	AAAA	AAAA
chr1_27013661	C/T	1	12450155	+	NA	NA	NA	NA	NA	NA	AAAA	AAAA	AAAA	AAAA	AAAA	-	AAAA	AAAA	-	AAAA	AAAB	AAAA	-	AAAA	AAAA	AAAA	AAAA	-	AAAA	-	AAAA	-	-	AAAA	AAAA	AAAA	-	AAAA	-	-	AAAB	AAAA	-	AAAA	AAAA	AAAA	-	AAAA	-
chr1_27046481	G/C/A	1	12450156	+	NA	NA	NA	NA	NA	NA	AAAA	AAAA	AAAA	AAAB	AAAA	AAAA	AAAA	AABB	AAAA	AAAA	AAAA	AAAA	AAAA	AAAA	AAAA	AAAA	AAAA	AAAA	AAAA	AAAA	AAAB	AAAA	AAAB	AAAA	AAAA	AABB	AAAB	AAAA	AAAA	AAAA	AAAB	AAAB	AAAA	AAAB	AAAA	AAAB	AAAA	AAAA	AAAA
chr1_27046485	T/G	1	12450780	+	NA	NA	NA	NA	NA	NA	BBBB	BBBB	BBBB	ABBB	BBBB	BBBB	BBBB	AABB	BBBB	BBBB	BBBB	BBBB	BBBB	BBBB	BBBB	BBBB	BBBB	BBBB	BBBB	BBBB	ABBB	BBBB	ABBB	BBBB	BBBB	AABB	ABBB	BBBB	BBBB	BBBB	ABBB	ABBB	BBBB	ABBB	BBBB	ABBB	BBBB	BBBB	BBBB
chr1_27046640	T/A	1	12450816	+	NA	NA	NA	NA	NA	NA	AABB	BBBB	AABB	AABB	AABB	AABB	AABB	AABB	AAAA	AABB	AABB	AABB	AABB	AABB	AAAA	AABB	BBBB	AABB	AABB	AAAA	AAAA	AABB	AABB	AABB	AABB	AAAA	AABB	AAAA	AABB	BBBB	AABB	AABB	ABBB	ABBB	BBBB	ABBB	ABBB	BBBB	ABBB
chr1_27065355	T/C	1	12460204	+	NA	NA	NA	NA	NA	NA	AAAA	AAAA	AAAB	AAAA	AAAA	AAAA	AAAA	AAAB	AAAA	AAAA	AAAA	-	AAAA	AAAA	AAAA	AAAA	AAAA	AAAB	AAAA	-	AAAA	AAAA	AAAA	AAAA	AAAA	AAAA	AAAA	AAAA	AAAA	AAAA	AAAA	AAAA	AAAA	AAAA	AAAB	AAAA	AAAA	AAAB	AAAA
chr1_27075884	A/C	1	12460222	+	NA	NA	NA	NA	NA	NA	AAAA	AAAA	AAAA	AAAA	AAAA	AAAA	AAAA	AAAA	AAAA	AAAA	AAAA	AAAA	-	AAAA	AAAA	AAAA	AAAA	AAAA	-	AAAB	AAAB	AAAA	AAAA	AAAA	AAAA	AAAA	AAAA	AAAA	AAAA	AAAA	AAAB	AAAA	AAAA	AAAA	AAAA	-	AAAA	AAAA	AAAA
chr1_27506988	G/A	1	12460238	+	NA	NA	NA	NA	NA	NA	AAAA	AAAB	AAAA	AAAB	AAAB	AAAB	AAAB	AAAA	AAAA	AAAA	AAAB	AAAB	AAAA	AAAA	AAAA	AAAB	-	AAAA	AAAB	AAAA	AAAB	AAAA	AAAA	AAAA	AAAB	AAAA	AAAA	AAAA	AAAB	AAAA	AAAB	AAAA	-	AAAB	AAAA	AAAA	AAAB	AAAA	AAAB
chr1_27507049	T/A	1	12460243	+	NA	NA	NA	NA	NA	NA	AAAA	AAAA	AAAA	AAAA	AAAA	AAAA	AAAB	AAAA	AAAB	AAAB	AAAA	AAAA	AAAA	AAAA	AAAB	AAAA	-	AAAA	AAAA	AAAA	AAAB	AAAB	AAAA	AAAB	AAAA	AAAA	AAAA	AAAA	AAAA	AAAA	AAAB	AAAA	-	AAAA	AAAA	AAAB	AAAB	AAAA	AAAA
chr1_27507064	G/T	1	12460253	+	NA	NA	NA	NA	NA	NA	BBBB	BBBB	BBBB	BBBB	BBBB	BBBB	ABBB	BBBB	ABBB	BBBB	BBBB	BBBB	BBBB	BBBB	ABBB	BBBB	-	BBBB	ABBB	BBBB	ABBB	ABBB	BBBB	ABBB	BBBB	BBBB	BBBB	BBBB	BBBB	BBBB	ABBB	BBBB	-	BBBB	BBBB	ABBB	ABBB	BBBB	BBBB
chr1_27677351	A/T/-	1	12460408	+	NA	NA	NA	NA	NA	NA	AAAA	AAAA	AAAB	AAAA	AAAB	AAAB	AAAA	AAAA	AAAB	AAAA	AAAB	AAAA	AAAB	AAAB	AAAA	AAAA	AAAA	AAAB	AAAB	AAAA	AAAA	AAAB	AAAA	AAAA	AAAA	AAAA	AAAB	AAAA	AAAA	AAAA	AAAA	AAAA	AAAA	AAAA	AAAB	AAAA	AAAB	AAAB	AAAA
chr1_28113643	C/G/-	1	12460418	+	NA	NA	NA	NA	NA	NA	BBBB	BBBB	-	BBBB	BBBB	BBBB	BBBB	BBBB	BBBB	BBBB	BBBB	BBBB	BBBB	BBBB	BBBB	ABBB	BBBB	BBBB	ABBB	-	BBBB	BBBB	BBBB	BBBB	BBBB	-	BBBB	BBBB	BBBB	ABBB	BBBB	BBBB	-	BBBB	ABBB	-	BBBB	BBBB	BBBB
chr1_28373360	C/A	1	12460516	+	NA	NA	NA	NA	NA	NA	AAAA	AAAA	AAAB	AAAB	AAAB	AAAA	AAAB	AAAA	ABBB	AAAB	AAAB	AAAA	AAAB	AAAB	AAAB	AAAB	AABB	AAAA	AAAA	AAAB	AAAB	ABBB	AAAB	AABB	AAAA	AABB	ABBB	AAAA	AABB	AABB	ABBB	AABB	AAAB	AABB	AAAB	AABB	AAAB	AAAA	AAAA
chr1_28545036	G/A	1	12460542	+	NA	NA	NA	NA	NA	NA	AAAA	AAAB	AAAA	AAAA	AAAA	AAAA	AAAA	AAAA	AAAA	AAAA	AAAA	AAAA	AAAB	AAAB	AAAA	AAAA	AAAA	AAAA	AAAA	AAAA	AAAA	AAAA	AAAA	AAAA	AAAA	AAAA	AAAA	AAAA	AAAA	AAAB	AAAA	AAAA	AAAA	AAAA	AAAB	AAAA	AAAA	AAAA	AAAA
chr1_28545039	C/T/A	1	12461038	+	NA	NA	NA	NA	NA	NA	BBBB	ABBB	BBBB	BBBB	BBBB	BBBB	BBBB	BBBB	-	BBBB	-	BBBB	ABBB	-	BBBB	BBBB	BBBB	BBBB	BBBB	BBBB	BBBB	BBBB	BBBB	BBBB	BBBB	BBBB	BBBB	BBBB	BBBB	ABBB	BBBB	BBBB	BBBB	BBBB	ABBB	BBBB	BBBB	BBBB	BBBB
chr1_28566786	G/A	1	12461039	+	NA	NA	NA	NA	NA	NA	AAAA	AAAA	AAAA	AAAB	AAAA	AAAA	AAAA	AAAB	AAAA	AAAA	AAAB	AAAA	AAAA	AAAA	AAAA	AAAA	AAAA	AAAA	AAAA	AAAA	AAAA	AAAA	AAAA	AAAA	AAAA	AAAA	AAAA	AAAB	AAAA	AAAB	AAAA	AAAB	AAAA	AAAB	AAAA	AAAA	AAAA	AAAA	AAAA
chr1_28566795	A/T	1	12461053	+	NA	NA	NA	NA	NA	NA	BBBB	BBBB	BBBB	ABBB	BBBB	ABBB	BBBB	ABBB	BBBB	BBBB	ABBB	BBBB	BBBB	BBBB	BBBB	BBBB	BBBB	BBBB	BBBB	BBBB	BBBB	BBBB	BBBB	BBBB	BBBB	BBBB	BBBB	ABBB	BBBB	ABBB	BBBB	ABBB	BBBB	ABBB	BBBB	BBBB	BBBB	BBBB	BBBB
chr1_28709104	A/C	1	12461056	+	NA	NA	NA	NA	NA	NA	AAAA	AAAB	AAAA	AAAB	AAAB	AAAA	AAAA	AAAA	AAAB	AAAB	AABB	AAAA	AAAA	AAAA	AAAB	AAAB	AAAB	AAAA	AAAB	AAAA	AAAB	AAAB	AAAA	AAAB	AAAB	AAAA	AAAA	AAAB	AAAB	AABB	AAAB	AAAA	AAAA	AAAB	AAAB	AAAA	AAAA	AAAA	AAAA
chr1_28709123	C/T	1	12499753	+	NA	NA	NA	NA	NA	NA	BBBB	ABBB	BBBB	ABBB	ABBB	BBBB	BBBB	BBBB	ABBB	ABBB	AABB	BBBB	BBBB	BBBB	ABBB	ABBB	ABBB	BBBB	ABBB	BBBB	ABBB	ABBB	BBBB	ABBB	ABBB	BBBB	BBBB	ABBB	ABBB	AABB	ABBB	BBBB	BBBB	ABBB	ABBB	BBBB	BBBB	BBBB	BBBB
chr1_28752770	A/C	1	12499804	+	NA	NA	NA	NA	NA	NA	ABBB	ABBB	ABBB	BBBB	BBBB	BBBB	BBBB	BBBB	BBBB	ABBB	ABBB	-	ABBB	BBBB	BBBB	ABBB	BBBB	BBBB	BBBB	BBBB	ABBB	BBBB	ABBB	-	BBBB	BBBB	BBBB	ABBB	BBBB	ABBB	BBBB	ABBB	ABBB	ABBB	ABBB	ABBB	BBBB	BBBB	BBBB
chr1_28775277	C/T	1	12499834	+	NA	NA	NA	NA	NA	NA	BBBB	ABBB	BBBB	BBBB	BBBB	BBBB	BBBB	BBBB	BBBB	ABBB	AABB	BBBB	ABBB	BBBB	BBBB	AABB	BBBB	BBBB	BBBB	-	BBBB	BBBB	ABBB	BBBB	ABBB	-	BBBB	-	ABBB	AABB	BBBB	AABB	BBBB	ABBB	ABBB	BBBB	-	ABBB	BBBB
chr1_28778561	A/G	1	12598371	+	NA	NA	NA	NA	NA	NA	BBBB	ABBB	BBBB	BBBB	BBBB	BBBB	BBBB	BBBB	BBBB	BBBB	BBBB	BBBB	BBBB	BBBB	BBBB	BBBB	ABBB	BBBB	BBBB	ABBB	ABBB	BBBB	BBBB	ABBB	BBBB	BBBB	BBBB	BBBB	BBBB	BBBB	BBBB	BBBB	ABBB	BBBB	BBBB	BBBB	BBBB	ABBB	BBBB
chr1_28793800	A/G	1	12598385	+	NA	NA	NA	NA	NA	NA	AAAB	AAAB	AAAA	AAAB	AAAA	AAAB	AAAB	AAAB	AAAB	AAAA	AAAB	AAAA	-	AAAB	AABB	AAAA	AAAB	AAAB	AAAA	AAAA	AAAA	AAAB	-	-	AAAA	-	AAAB	AAAA	AAAA	-	AAAB	AAAB	AAAA	AAAA	-	AAAA	AAAB	AAAA	AAAA
chr1_28802180	C/A	1	12598403	+	NA	NA	NA	NA	NA	NA	ABBB	ABBB	ABBB	ABBB	ABBB	ABBB	ABBB	ABBB	ABBB	ABBB	ABBB	ABBB	ABBB	ABBB	ABBB	ABBB	ABBB	ABBB	ABBB	ABBB	ABBB	ABBB	ABBB	ABBB	ABBB	ABBB	ABBB	ABBB	ABBB	ABBB	ABBB	ABBB	ABBB	ABBB	ABBB	ABBB	ABBB	ABBB	ABBB
chr1_29014917	C/T	1	13028481	+	NA	NA	NA	NA	NA	NA	ABBB	AABB	ABBB	ABBB	BBBB	ABBB	BBBB	BBBB	ABBB	ABBB	AABB	ABBB	BBBB	BBBB	AABB	ABBB	BBBB	ABBB	BBBB	ABBB	BBBB	BBBB	ABBB	BBBB	ABBB	BBBB	BBBB	ABBB	BBBB	ABBB	ABBB	ABBB	BBBB	BBBB	AABB	BBBB	BBBB	ABBB	AABB
chr1_29018906	A/G/T	1	13028492	+	NA	NA	NA	NA	NA	NA	BBBB	BBBB	ABBB	ABBB	ABBB	-	ABBB	ABBB	BBBB	BBBB	BBBB	AABB	BBBB	ABBB	AABB	ABBB	AABB	BBBB	-	BBBB	BBBB	BBBB	BBBB	BBBB	BBBB	-	BBBB	ABBB	BBBB	ABBB	BBBB	BBBB	-	BBBB	BBBB	BBBB	-	BBBB	ABBB
chr1_29116258	T/A	1	13028505	+	NA	NA	NA	NA	NA	NA	BBBB	AABB	AABB	BBBB	AABB	ABBB	BBBB	BBBB	ABBB	ABBB	BBBB	BBBB	ABBB	ABBB	ABBB	BBBB	ABBB	BBBB	AABB	ABBB	-	ABBB	BBBB	BBBB	ABBB	BBBB	ABBB	ABBB	BBBB	BBBB	BBBB	BBBB	BBBB	BBBB	-	ABBB	BBBB	AABB	ABBB
chr1_29116263	G/A	1	13028516	+	NA	NA	NA	NA	NA	NA	AAAA	-	-	AAAA	-	-	AAAA	AAAA	-	AAAA	AAAA	AAAA	-	-	AAAA	AAAA	-	AAAA	-	-	-	-	AAAA	AAAA	AAAA	AAAA	-	-	AAAA	AAAA	AAAA	AAAA	AAAA	AAAA	-	-	AAAA	-	-
chr1_29116305	G/C	1	13028517	+	NA	NA	NA	NA	NA	NA	AAAA	AABB	AAAB	AAAA	AAAB	AAAA	AAAA	AAAA	AAAA	AAAA	AAAA	AAAA	AAAB	AAAB	AAAB	AAAA	AAAA	AAAA	AAAB	AAAA	-	AAAA	AAAA	AAAA	AAAA	AAAA	AAAA	AAAB	AAAA	AAAA	AAAA	AAAA	AAAA	AAAA	-	AAAA	AAAA	AAAB	AAAB
chr1_29116315	G/T/A	1	13028522	+	NA	NA	NA	NA	NA	NA	BBBB	AABB	ABBB	BBBB	ABBB	BBBB	BBBB	BBBB	BBBB	BBBB	BBBB	BBBB	ABBB	ABBB	ABBB	BBBB	BBBB	BBBB	ABBB	BBBB	-	BBBB	BBBB	BBBB	BBBB	BBBB	BBBB	ABBB	BBBB	BBBB	BBBB	BBBB	BBBB	BBBB	-	BBBB	BBBB	ABBB	ABBB
chr1_29123232	G/A	1	13028525	+	NA	NA	NA	NA	NA	NA	AABB	BBBB	BBBB	AABB	BBBB	AABB	ABBB	BBBB	AABB	BBBB	BBBB	BBBB	ABBB	BBBB	BBBB	BBBB	AABB	BBBB	BBBB	AABB	BBBB	ABBB	AABB	AABB	BBBB	ABBB	AABB	BBBB	BBBB	BBBB	AABB	AABB	BBBB	AABB	BBBB	AABB	BBBB	ABBB	BBBB
chr1_29123297	A/G	1	13124344	+	NA	NA	NA	NA	NA	NA	BBBB	ABBB	BBBB	ABBB	ABBB	BBBB	BBBB	BBBB	BBBB	ABBB	BBBB	BBBB	BBBB	ABBB	BBBB	BBBB	BBBB	BBBB	BBBB	ABBB	BBBB	ABBB	BBBB	BBBB	BBBB	ABBB	BBBB	BBBB	ABBB	BBBB	ABBB	ABBB	BBBB	ABBB	BBBB	BBBB	BBBB	ABBB	BBBB
chr1_29123298	G/C	1	13124349	+	NA	NA	NA	NA	NA	NA	BBBB	ABBB	BBBB	ABBB	ABBB	BBBB	BBBB	BBBB	BBBB	ABBB	BBBB	ABBB	BBBB	ABBB	BBBB	BBBB	BBBB	ABBB	ABBB	ABBB	BBBB	ABBB	BBBB	ABBB	ABBB	ABBB	BBBB	BBBB	ABBB	ABBB	ABBB	ABBB	BBBB	BBBB	BBBB	BBBB	BBBB	ABBB	BBBB
chr1_29123300	T/A	1	13124386	+	NA	NA	NA	NA	NA	NA	BBBB	ABBB	BBBB	ABBB	ABBB	BBBB	BBBB	BBBB	BBBB	ABBB	BBBB	ABBB	BBBB	ABBB	BBBB	BBBB	BBBB	ABBB	ABBB	AABB	BBBB	BBBB	BBBB	ABBB	ABBB	AABB	BBBB	BBBB	ABBB	ABBB	ABBB	ABBB	BBBB	BBBB	BBBB	BBBB	BBBB	ABBB	BBBB
chr1_29124438	T/A	1	13124452	+	NA	NA	NA	NA	NA	NA	BBBB	AABB	BBBB	BBBB	BBBB	BBBB	BBBB	BBBB	BBBB	BBBB	BBBB	AABB	BBBB	BBBB	BBBB	BBBB	BBBB	BBBB	ABBB	BBBB	BBBB	BBBB	BBBB	BBBB	ABBB	BBBB	BBBB	ABBB	BBBB	AABB	BBBB	BBBB	BBBB	BBBB	AABB	BBBB	BBBB	BBBB	BBBB
chr1_29130816	T/C	1	13124454	+	NA	NA	NA	NA	NA	NA	AABB	ABBB	ABBB	AABB	BBBB	ABBB	ABBB	ABBB	ABBB	ABBB	ABBB	BBBB	ABBB	ABBB	ABBB	BBBB	BBBB	BBBB	ABBB	-	BBBB	ABBB	-	BBBB	BBBB	BBBB	AABB	ABBB	BBBB	BBBB	ABBB	ABBB	BBBB	AABB	BBBB	BBBB	ABBB	BBBB	BBBB
chr1_29130838	C/T	1	13124455	+	NA	NA	NA	NA	NA	NA	AABB	AAAB	AAAB	AABB	AAAA	AAAB	AAAB	AAAB	AAAB	AAAB	AAAB	AAAA	AAAB	AAAB	AAAB	AAAA	AAAA	AAAA	AAAB	-	AAAA	AAAB	-	AAAA	AAAA	AAAA	AABB	AAAB	AAAA	AAAA	AAAB	AAAB	AAAA	AABB	AAAA	AAAA	AAAB	AAAA	AAAA
chr1_29130858	A/T	1	13124458	+	NA	NA	NA	NA	NA	NA	BBBB	AABB	ABBB	ABBB	AABB	ABBB	AABB	AABB	ABBB	ABBB	AABB	AAAA	ABBB	ABBB	ABBB	AABB	AABB	AAAB	AABB	-	AABB	ABBB	BBBB	AAAA	ABBB	ABBB	BBBB	AABB	AAAB	AAAA	ABBB	BBBB	AABB	BBBB	AABB	AABB	ABBB	AABB	ABBB
chr1_29479213	A/G	1	13169443	+	NA	NA	NA	NA	NA	NA	ABBB	ABBB	ABBB	ABBB	AABB	ABBB	ABBB	ABBB	AABB	AABB	ABBB	ABBB	ABBB	ABBB	ABBB	ABBB	ABBB	AABB	ABBB	BBBB	AABB	AAAB	BBBB	ABBB	ABBB	AAAB	BBBB	AAAB	ABBB	AABB	AAAB	ABBB	ABBB	ABBB	AAAA	ABBB	AAAB	ABBB	AABB
chr1_29479426	A/G	1	13169696	+	NA	NA	NA	NA	NA	NA	AAAA	AABB	AAAA	AAAB	ABBB	AAAA	AAAA	AAAA	AAAA	AAAB	AAAA	AAAA	AAAB	AAAA	AAAB	AABB	AAAA	AAAA	AAAB	AAAA	-	AAAB	AAAA	-	AABB	AAAB	AAAB	AAAB	AABB	AAAA	AAAA	AAAA	AAAB	AAAA	AAAB	AAAB	AAAB	AAAB	AAAB
chr1_29479441	A/G	1	13169701	+	NA	NA	NA	NA	NA	NA	AAAA	AAAA	AAAA	AAAA	AAAA	AAAA	AAAA	AAAA	AAAA	AAAA	AAAA	AAAA	AAAA	AAAB	AAAA	AAAB	AAAA	AAAA	AAAA	AAAA	-	AAAA	AAAB	-	AAAB	AAAA	AAAB	AAAA	AAAA	AAAA	AAAA	AAAA	AAAA	AAAA	AAAA	AAAB	AAAA	AAAA	AAAA
chr1_29480344	G/A	1	13169704	+	NA	NA	NA	NA	NA	NA	AAAA	AAAA	AAAA	AAAB	AAAA	AAAA	AAAA	AAAA	AAAA	AAAA	AAAA	AAAB	AAAA	AAAA	AAAA	AAAA	AAAA	AAAA	AAAA	AAAB	AAAA	AAAB	AAAA	AAAA	AAAA	AAAA	AAAA	AAAA	AAAA	AAAA	AAAA	AAAB	AAAA	AAAA	AAAA	AAAA	AAAA	AAAA	AAAA
chr1_29499313	T/C	1	13169713	+	NA	NA	NA	NA	NA	NA	ABBB	BBBB	BBBB	BBBB	BBBB	ABBB	BBBB	BBBB	BBBB	BBBB	ABBB	BBBB	BBBB	BBBB	BBBB	BBBB	AABB	BBBB	BBBB	AABB	BBBB	BBBB	AABB	BBBB	ABBB	ABBB	ABBB	BBBB	ABBB	AABB	BBBB	ABBB	BBBB	ABBB	BBBB	BBBB	BBBB	BBBB	BBBB
chr1_29499332	C/T	1	13169725	+	NA	NA	NA	NA	NA	NA	AAAB	AAAB	AAAA	AAAB	AAAA	AABB	AAAA	AAAA	AAAB	AAAB	AAAB	AAAA	AAAA	AAAA	AAAB	AAAA	AABB	AAAA	AAAA	AABB	AAAA	AAAB	AABB	AAAA	AAAB	AAAB	AAAB	AAAA	AAAB	AABB	AAAB	AABB	AAAA	AAAB	AAAA	AAAA	AAAA	AAAA	AAAA
chr1_29538069	T/C	1	13222659	+	NA	NA	NA	NA	NA	NA	BBBB	BBBB	BBBB	BBBB	BBBB	BBBB	BBBB	BBBB	BBBB	ABBB	ABBB	BBBB	BBBB	BBBB	BBBB	ABBB	BBBB	BBBB	BBBB	BBBB	BBBB	BBBB	BBBB	BBBB	BBBB	BBBB	BBBB	BBBB	BBBB	BBBB	BBBB	BBBB	-	BBBB	ABBB	BBBB	BBBB	BBBB	BBBB
chr1_29538075	C/T	1	13224466	+	NA	NA	NA	NA	NA	NA	AAAA	AAAA	AAAA	AAAA	AAAA	AAAA	AAAA	AAAA	AAAA	AAAB	AAAB	AAAA	AAAA	AAAA	AAAA	AAAB	AAAA	AAAA	AAAA	AAAA	AAAA	AAAA	AAAA	AAAA	AAAA	AAAA	AAAA	AAAA	AAAA	AAAA	AAAA	AAAA	-	AAAA	AAAB	AAAA	AAAA	AAAA	AAAA
chr1_29551158	C/T	1	13439908	+	NA	NA	NA	NA	NA	NA	AAAA	AABB	AABB	AABB	ABBB	AAAA	AAAB	AAAA	AABB	AAAB	AABB	AAAB	AAAB	AABB	AAAB	AAAA	AAAA	AAAB	ABBB	AAAA	AAAB	AABB	AAAA	AAAA	AABB	AAAA	AAAA	ABBB	ABBB	ABBB	AABB	AAAB	AABB	AABB	AAAB	AAAA	AAAB	AAAB	AABB
chr1_29552709	G/T	1	13439920	+	NA	NA	NA	NA	NA	NA	AAAA	AAAB	AAAB	AABB	AAAB	AAAB	AAAB	AAAB	AAAA	AABB	AAAA	AABB	AAAA	AAAB	AAAB	AAAA	AAAB	AAAA	AAAB	AAAA	AABB	AAAB	AAAA	AAAB	AAAA	AAAA	AAAA	AAAB	AAAB	AAAB	AAAA	AAAA	AAAA	AAAA	ABBB	AAAA	AABB	AAAA	AAAB
chr1_29641049	G/A	1	13545375	+	NA	NA	NA	NA	NA	NA	BBBB	BBBB	BBBB	BBBB	BBBB	ABBB	BBBB	BBBB	BBBB	ABBB	BBBB	BBBB	BBBB	BBBB	BBBB	BBBB	BBBB	ABBB	AABB	BBBB	BBBB	BBBB	ABBB	BBBB	BBBB	ABBB	BBBB	ABBB	BBBB	ABBB	ABBB	BBBB	ABBB	BBBB	BBBB	ABBB	BBBB	ABBB	ABBB
chr1_29641198	T/C	1	13545414	+	NA	NA	NA	NA	NA	NA	AAAB	AAAB	AAAB	AABB	AAAB	AAAA	AAAB	AAAB	AAAA	AAAA	AAAB	AAAA	AAAB	AAAA	AAAA	AAAB	AAAB	AAAB	AAAA	AAAA	AAAB	AAAA	AAAA	AAAA	AAAA	AAAB	AAAA	AAAA	AAAB	AAAB	AAAA	AABB	AAAB	AAAA	AAAB	AAAA	AAAA	AABB	AAAA
chr1_29641207	C/T	1	13569496	+	NA	NA	NA	NA	NA	NA	AABB	AABB	AABB	BBBB	ABBB	BBBB	BBBB	-	BBBB	BBBB	ABBB	BBBB	ABBB	BBBB	-	ABBB	ABBB	ABBB	BBBB	BBBB	ABBB	-	BBBB	BBBB	BBBB	ABBB	BBBB	BBBB	ABBB	ABBB	BBBB	ABBB	ABBB	BBBB	ABBB	BBBB	-	AABB	BBBB
chr1_29646696	T/C	1	13569533	+	NA	NA	NA	NA	NA	NA	BBBB	ABBB	BBBB	BBBB	ABBB	ABBB	ABBB	BBBB	AABB	ABBB	ABBB	ABBB	ABBB	BBBB	BBBB	BBBB	BBBB	BBBB	AABB	BBBB	BBBB	ABBB	BBBB	BBBB	BBBB	ABBB	BBBB	AABB	ABBB	AABB	BBBB	BBBB	BBBB	BBBB	ABBB	BBBB	ABBB	ABBB	ABBB
chr1_29646745	T/C	1	13569560	+	NA	NA	NA	NA	NA	NA	AABB	AAAA	AAAA	AAAB	AAAA	AAAB	AAAB	AAAB	AAAB	AAAA	AAAA	AAAB	AAAB	AAAB	AAAA	AAAA	AAAB	AAAB	AAAB	ABBB	AABB	AAAA	ABBB	AAAB	AAAB	AAAA	AABB	AAAB	AAAB	AAAB	AAAB	AAAB	AAAB	AAAB	AAAA	ABBB	ABBB	ABBB	AAAB
chr1_29646754	A/G	1	13570589	+	NA	NA	NA	NA	NA	NA	AAAB	AAAA	AAAA	AAAB	AAAA	AAAA	AAAA	AAAA	AAAA	AAAA	AAAA	AAAA	AAAA	AAAB	AAAA	AAAA	AAAA	AAAA	AAAB	AAAA	AAAB	AAAA	AAAB	AAAB	AAAB	AAAA	AAAB	AAAA	AAAA	AAAA	AAAB	AAAA	AAAA	AAAB	AAAA	AAAB	AAAA	AAAA	AAAA
chr1_29918498	T/C/A	1	13661866	+	NA	NA	NA	NA	NA	NA	AAAA	AAAA	AAAA	AAAA	AAAA	AAAA	AAAA	AAAA	AAAA	AAAA	AAAA	AAAA	AAAA	AAAA	AAAA	AAAA	AAAB	AAAA	AAAA	AAAA	AAAA	AAAA	AAAB	AAAA	AAAB	AAAA	AAAB	AAAB	AAAA	AAAA	AAAA	AAAB	AAAB	AAAB	AAAA	AAAA	AAAA	AAAA	AAAA
chr1_29952707	T/A/C	1	13661893	+	NA	NA	NA	NA	NA	NA	AAAB	AABB	AABB	AAAA	AABB	AAAA	AAAA	AABB	AAAA	AABB	AABB	AABB	ABBB	AAAA	AAAB	ABBB	AAAA	AAAA	AABB	AABB	AAAA	AAAA	AAAA	AAAA	AAAB	AAAB	ABBB	AABB	AABB	AABB	AAAA	AABB	AABB	AAAB	ABBB	AAAB	AABB	ABBB	AAAB
chr1_29952764	G/T/A	1	13661905	+	NA	NA	NA	NA	NA	NA	AAAB	AABB	AABB	AAAA	AABB	AAAA	AAAA	AABB	AAAA	AABB	AABB	AABB	ABBB	AAAA	AAAB	ABBB	AAAA	AAAA	AABB	AABB	AAAA	AAAA	AAAA	AAAA	AAAB	AAAB	ABBB	AABB	AABB	AABB	AAAA	AABB	AABB	AAAB	ABBB	AAAB	AABB	ABBB	AAAB
chr1_30157957	C/T	1	13668704	+	NA	NA	NA	NA	NA	NA	-	AAAA	AAAA	-	AAAB	AAAA	AAAA	AAAA	-	AAAA	-	AAAB	AAAA	AAAA	AAAB	AAAB	AAAA	AAAB	-	AAAB	AAAA	-	AAAB	-	-	AAAA	AAAA	AAAA	AAAB	AAAA	AAAB	AAAA	AAAA	AAAB	AAAA	AAAA	AAAA	AAAA	AAAA
chr1_30158047	C/T	1	13668717	+	NA	NA	NA	NA	NA	NA	AAAA	AAAA	AAAA	AAAA	AAAB	AAAA	AAAA	AAAA	AAAA	AAAA	AAAA	AAAA	AAAA	AAAB	AAAA	AAAA	AAAA	AAAA	AAAA	AAAA	AAAA	AAAA	AAAA	AAAB	AAAA	AAAA	AAAA	AAAA	AAAA	AAAA	AAAA	AAAA	AAAA	AAAA	AAAA	AAAA	AAAA	AAAB	AAAA
chr1_30158049	A/T	1	13694593	+	NA	NA	NA	NA	NA	NA	AAAB	AAAA	AAAA	AAAA	AAAB	AAAA	AAAA	AAAB	AAAA	AAAA	AAAA	AAAA	AAAB	AAAA	AAAA	AABB	AAAA	AAAA	AAAB	AAAA	AAAA	AAAA	AAAB	AAAA	AAAA	AAAB	AAAB	AAAA	AAAB	AAAA	AAAB	AAAB	AAAA	AAAA	AAAA	AAAB	AAAA	AAAA	AAAA
chr1_30158068	G/A	1	13694596	+	NA	NA	NA	NA	NA	NA	AAAA	AAAB	AAAA	AABB	AAAA	AAAA	AABB	AAAA	AABB	AABB	AAAB	AAAA	AAAA	AAAA	AAAA	AAAA	AABB	AAAA	AABB	AAAA	AAAB	AAAB	AAAA	AAAA	AAAB	AAAA	AAAB	AAAA	AAAA	AAAB	AAAB	AAAA	ABBB	AAAB	AAAB	AAAA	AAAA	AAAB	AAAA
chr1_30158081	G/A	1	13694622	+	NA	NA	NA	NA	NA	NA	ABBB	AABB	AABB	BBBB	AABB	BBBB	BBBB	ABBB	ABBB	BBBB	ABBB	AAAB	AABB	AAAB	AAAB	BBBB	BBBB	ABBB	BBBB	AAAA	AABB	ABBB	BBBB	ABBB	AABB	ABBB	ABBB	AAAA	BBBB	ABBB	BBBB	AABB	BBBB	AABB	AABB	ABBB	AAAB	AAAB	AAAA
chr1_30158092	T/C	1	13694629	+	NA	NA	NA	NA	NA	NA	AAAA	AAAA	AAAA	AAAB	AAAA	AAAA	AAAA	AAAA	AAAA	AAAB	AAAA	AAAA	AAAA	AAAA	AAAA	AAAA	AAAA	AAAA	AAAA	AAAA	AAAA	AAAA	AAAA	AAAA	AAAA	AAAA	AAAA	AAAA	AAAA	AAAA	AAAB	AAAA	AAAB	AAAA	AAAA	AAAA	AAAA	AAAB	AAAA
chr1_30158114	G/A	1	13694639	+	NA	NA	NA	NA	NA	NA	AAAA	AAAB	AAAB	AAAB	AAAA	AAAB	AABB	AAAA	AABB	AAAA	AABB	AAAA	AAAA	AAAA	AAAA	AAAA	AABB	AAAB	AABB	AAAA	AAAB	AABB	AAAB	AAAB	AAAB	AAAA	AAAB	AAAA	AAAB	AAAB	AAAA	AAAA	AAAB	AAAB	AAAB	AAAA	AAAA	AAAA	AAAA
chr1_30167843	G/A	1	13694645	+	NA	NA	NA	NA	NA	NA	AAAA	AAAA	AAAA	AAAB	AAAA	AAAA	AAAB	AAAA	AAAA	AAAB	AAAA	AAAA	AAAA	AAAA	AAAA	AAAB	AAAA	AAAA	AAAB	AAAA	AAAB	AAAB	AAAA	AAAA	AAAA	AAAA	AAAA	AAAA	AAAA	AAAB	AAAB	AAAA	AAAA	AAAB	AAAA	AAAA	AAAA	AAAA	AAAA
chr1_30167881	A/G	1	13694687	+	NA	NA	NA	NA	NA	NA	AAAB	AAAB	AAAB	AAAB	AABB	AAAB	AAAB	AAAA	AAAA	AAAB	AAAB	AAAB	AAAB	AAAB	AAAB	AAAB	AAAA	AAAA	AAAB	AAAB	AAAA	AAAB	AAAB	AAAB	AAAA	AAAB	AAAB	AAAB	AAAA	AAAA	AAAB	AAAB	AAAA	AAAB	AAAB	AAAB	AAAB	AAAA	AAAA
chr1_30167892	C/T	1	13792270	+	NA	NA	NA	NA	NA	NA	AAAA	AAAA	AAAA	AAAB	AAAA	AAAA	AAAA	AAAB	AAAB	AAAA	AAAB	AAAB	AAAB	AAAA	AAAA	AAAA	AAAB	AAAA	AAAA	AAAA	AAAB	AAAA	AAAB	AAAB	AAAA	AAAA	AAAA	AAAB	AAAA	AAAB	AAAA	AAAA	AAAB	AAAB	AAAA	AAAB	AAAA	AAAB	AAAB
chr1_30169570	T/G/C	1	13792321	+	NA	NA	NA	NA	NA	NA	AAAA	AAAA	AAAA	AAAA	AAAA	AAAA	-	AAAA	AAAA	AAAB	AAAA	AAAA	AAAB	AAAA	AAAB	AAAA	AAAB	AAAA	AAAA	AAAA	AAAA	AAAA	AAAA	AAAA	AAAA	AAAA	AAAA	AAAA	AAAA	AAAA	AAAA	AAAA	AAAA	AAAA	AAAA	AAAA	AAAA	AAAA	AAAA
chr1_30204800	C/T	1	13792328	+	NA	NA	NA	NA	NA	NA	AAAA	AAAA	AAAB	AAAA	AAAA	AAAA	AAAA	AAAA	AAAA	AAAA	AAAA	AAAB	AAAB	AAAB	AAAA	AAAB	AAAA	AAAA	AABB	AAAA	AAAA	AAAA	AAAA	AAAA	AAAA	AAAA	AAAB	AAAA	AAAB	AAAA	AAAA	AAAA	AAAB	AAAB	AAAB	AAAA	AAAA	AABB	AAAA
chr1_30204844	A/C	1	13792333	+	NA	NA	NA	NA	NA	NA	BBBB	BBBB	ABBB	BBBB	ABBB	BBBB	BBBB	ABBB	BBBB	BBBB	BBBB	ABBB	BBBB	BBBB	BBBB	BBBB	ABBB	BBBB	ABBB	BBBB	BBBB	BBBB	BBBB	ABBB	BBBB	BBBB	BBBB	BBBB	ABBB	ABBB	BBBB	BBBB	ABBB	ABBB	BBBB	ABBB	BBBB	BBBB	ABBB
chr1_30204845	T/G	1	13792347	+	NA	NA	NA	NA	NA	NA	BBBB	BBBB	ABBB	BBBB	BBBB	BBBB	BBBB	ABBB	BBBB	BBBB	BBBB	ABBB	BBBB	BBBB	BBBB	BBBB	ABBB	BBBB	ABBB	BBBB	BBBB	BBBB	BBBB	ABBB	BBBB	BBBB	BBBB	BBBB	ABBB	ABBB	BBBB	BBBB	ABBB	ABBB	BBBB	ABBB	BBBB	BBBB	ABBB
chr1_30204846	T/C	1	13803811	+	NA	NA	NA	NA	NA	NA	BBBB	BBBB	ABBB	BBBB	BBBB	BBBB	BBBB	ABBB	BBBB	BBBB	ABBB	ABBB	BBBB	BBBB	BBBB	BBBB	ABBB	BBBB	ABBB	BBBB	BBBB	BBBB	BBBB	ABBB	BBBB	BBBB	BBBB	BBBB	ABBB	ABBB	BBBB	BBBB	ABBB	ABBB	BBBB	ABBB	BBBB	BBBB	ABBB
chr1_30413472	T/C	1	14166364	+	NA	NA	NA	NA	NA	NA	AAAB	AABB	AAAB	AABB	AAAA	AAAA	AAAB	AAAA	AAAB	AAAB	AAAA	AAAB	ABBB	AABB	AAAB	ABBB	AAAA	AABB	AAAA	AAAA	AABB	AAAB	ABBB	AAAA	AABB	AAAB	AAAB	AABB	AAAB	AAAA	AABB	AAAA	AAAB	AAAB	AAAB	AAAB	AAAB	AAAB	AAAA
chr1_30414902	G/A	1	14166383	+	NA	NA	NA	NA	NA	NA	AAAA	AAAA	AAAA	AAAA	AAAB	AAAA	AAAA	AAAA	AAAA	AAAB	AAAB	AAAA	AAAB	AAAB	AAAA	AAAA	AAAA	AAAA	AAAA	AAAA	AAAA	AAAA	AAAA	AAAA	AAAB	AAAA	AAAA	AAAA	AAAA	AAAA	AAAA	AAAA	AAAB	AAAA	AAAB	AAAA	AAAA	AAAA	AAAA
chr1_30414908	A/G	1	14166390	+	NA	NA	NA	NA	NA	NA	AAAA	AAAA	AAAB	AAAA	AAAA	AAAA	AAAA	AAAA	AAAA	AAAA	AAAA	AAAA	AAAA	AAAA	AAAA	AAAA	AAAA	AAAA	AAAA	AAAA	AAAA	AAAA	AAAA	AAAA	AAAB	AAAA	AAAA	AAAA	AAAA	AAAA	AAAA	AAAA	AAAA	AAAA	AAAA	AAAA	AAAA	AAAA	AAAA
chr1_30414914	A/G	1	14166393	+	NA	NA	NA	NA	NA	NA	-	AAAA	AAAA	-	AAAA	-	-	-	-	AAAA	AAAA	-	-	AAAA	AAAA	AAAA	AAAA	-	-	-	-	AAAA	AAAA	AAAA	AAAA	-	-	-	-	-	AAAA	AAAA	AAAA	AAAA	-	-	AAAA	-	-
chr1_30414923	C/T	1	14166399	+	NA	NA	NA	NA	NA	NA	AAAA	AAAA	AAAA	AAAA	AAAB	AAAA	AAAA	AAAA	AAAA	AAAA	AAAB	AAAA	AAAB	AAAB	AAAB	AAAA	AAAA	AAAA	AAAA	AAAA	AAAA	AAAA	AAAA	AAAA	AAAB	AAAA	AAAA	AAAA	AAAA	AAAA	AAAA	AAAA	AAAB	AAAA	AAAB	AAAA	AAAA	AAAA	AAAA
chr1_30414955	C/T/-	1	14206396	+	NA	NA	NA	NA	NA	NA	AAAB	AAAA	AAAA	AAAB	-	AABB	AAAB	AAAB	AAAB	AAAB	AAAA	AABB	AAAB	AAAA	AAAA	AAAA	AAAA	AAAB	AAAB	AAAB	AAAB	AAAA	AAAA	AAAA	AAAA	AAAB	AAAB	AAAB	AAAB	AAAB	AAAA	AAAA	AAAA	AAAA	AAAA	-	AAAA	AAAB	AAAB
chr1_30439370	G/T	1	14206465	+	NA	NA	NA	NA	NA	NA	AAAA	AAAB	AAAA	AAAA	AAAB	AAAA	AAAA	AAAB	AAAA	AAAB	AAAA	AAAA	AAAA	AAAA	AAAA	AAAB	AAAA	AAAB	AAAB	AAAA	AAAA	AAAA	AAAA	AAAA	AAAA	AAAB	AAAA	AAAB	AAAA	AAAB	AAAA	AAAA	AAAA	AAAA	AAAA	AAAA	AAAB	AAAB	AAAB
chr1_30448257	C/T	1	14206474	+	NA	NA	NA	NA	NA	NA	AAAB	AAAA	AAAA	AABB	AAAA	-	AAAB	AAAA	AAAA	AAAA	AAAA	AAAA	AAAB	AAAA	AAAA	AAAB	AAAA	AAAA	AAAA	AAAB	AAAA	AABB	AAAA	AABB	AAAA	AAAA	AAAB	AAAA	AAAB	AAAA	AAAB	AAAA	AAAA	AAAB	AAAA	AAAB	AAAA	AAAA	AAAA
chr1_30484867	A/G	1	14258681	+	NA	NA	NA	NA	NA	NA	ABBB	ABBB	ABBB	BBBB	BBBB	BBBB	BBBB	BBBB	BBBB	BBBB	BBBB	ABBB	ABBB	BBBB	BBBB	BBBB	BBBB	BBBB	BBBB	BBBB	BBBB	BBBB	ABBB	ABBB	BBBB	BBBB	ABBB	ABBB	BBBB	BBBB	BBBB	ABBB	ABBB	ABBB	BBBB	BBBB	BBBB	BBBB	ABBB
chr1_30797507	G/A	1	14258708	+	NA	NA	NA	NA	NA	NA	AAAB	AAAA	AAAA	-	AAAB	AAAB	-	AABB	AAAA	AAAB	AAAA	AAAB	AAAA	AAAA	AAAB	AAAA	-	AAAA	AAAA	-	AAAA	AAAA	AAAA	AAAA	AAAA	AAAB	AAAA	AAAA	AAAB	AAAB	AAAA	AAAB	AAAB	-	AAAA	AAAA	AAAB	AAAA	AAAA
chr1_30798078	T/C	1	14258740	+	NA	NA	NA	NA	NA	NA	AAAB	AAAB	AAAB	AAAA	AAAA	AAAA	AAAA	AAAA	AAAA	AAAA	AAAA	AAAB	AAAB	AAAA	AAAA	AAAB	AAAB	AAAA	AAAA	AAAB	AABB	AAAA	AAAB	AABB	AABB	AAAA	AABB	AAAB	AAAA	AAAA	AAAA	AABB	AABB	AAAB	AAAA	AAAB	AAAA	AAAB	AABB
chr1_30798554	T/C	1	14269768	+	NA	NA	NA	NA	NA	NA	AAAA	AAAA	-	AAAA	AAAA	AAAA	AAAA	AAAA	AAAA	AAAA	AAAA	AAAA	AAAA	AAAA	AAAB	AAAA	AAAA	AAAA	AAAA	AAAA	AAAA	AAAA	AAAA	AAAB	AAAA	AAAA	AAAA	AAAA	AAAA	AAAA	AAAA	AAAA	AAAA	AAAA	AAAA	AAAA	AAAA	AAAA	AAAA
chr1_30798860	C/T	1	14322757	+	NA	NA	NA	NA	NA	NA	AAAA	AAAA	AAAA	AAAB	AAAB	AAAB	AAAA	AAAA	AAAB	AAAA	AAAA	AAAA	AAAA	AAAA	AAAB	AAAA	AAAA	AAAA	AAAA	AAAA	AAAA	AAAA	AAAA	AAAB	AAAA	AAAA	AAAA	AAAB	AAAB	AAAA	AAAB	AAAB	AAAA	AAAA	AAAA	AAAA	AAAB	AAAA	AAAA
chr1_30800200	G/T	1	14327900	+	NA	NA	NA	NA	NA	NA	BBBB	BBBB	ABBB	BBBB	BBBB	BBBB	BBBB	BBBB	BBBB	BBBB	BBBB	BBBB	BBBB	BBBB	BBBB	ABBB	BBBB	BBBB	BBBB	ABBB	ABBB	BBBB	ABBB	ABBB	BBBB	BBBB	BBBB	ABBB	BBBB	BBBB	BBBB	ABBB	ABBB	ABBB	BBBB	BBBB	BBBB	ABBB	BBBB
chr1_30800710	C/T	1	14348544	+	NA	NA	NA	NA	NA	NA	BBBB	ABBB	ABBB	BBBB	BBBB	BBBB	BBBB	BBBB	BBBB	BBBB	BBBB	BBBB	BBBB	BBBB	BBBB	BBBB	BBBB	BBBB	BBBB	ABBB	BBBB	BBBB	BBBB	ABBB	BBBB	BBBB	BBBB	BBBB	BBBB	BBBB	BBBB	ABBB	ABBB	BBBB	BBBB	BBBB	BBBB	BBBB	ABBB
chr1_30800746	T/C	1	14348551	+	NA	NA	NA	NA	NA	NA	AAAA	AAAB	AAAB	AAAA	AAAA	AAAA	AAAA	AAAA	AAAA	AAAA	AAAA	AAAA	AAAA	AAAA	AAAA	AAAA	AAAA	AAAA	AAAA	AAAB	AAAA	AAAA	AAAA	AAAB	AAAA	AAAA	AAAA	AAAA	AAAA	AAAA	AAAA	AAAB	AAAB	AAAA	AAAA	AAAA	AAAA	AAAA	AAAB
chr1_30801523	C/T	1	14360705	+	NA	NA	NA	NA	NA	NA	AAAB	AABB	AAAB	AAAA	AAAA	AAAA	AAAA	AAAA	AAAA	AAAA	AAAA	AABB	AABB	AAAA	AAAA	AABB	AAAB	AAAA	AAAA	ABBB	AABB	AAAA	AABB	AABB	AABB	AAAA	AAAB	AABB	AAAA	AAAA	AAAA	AABB	ABBB	AABB	AAAA	AABB	AAAA	AABB	AABB
chr1_30801535	A/G	1	14360729	+	NA	NA	NA	NA	NA	NA	ABBB	AABB	ABBB	BBBB	BBBB	BBBB	BBBB	BBBB	BBBB	BBBB	BBBB	AABB	AABB	BBBB	BBBB	AABB	ABBB	BBBB	BBBB	AABB	AABB	BBBB	ABBB	AABB	AABB	BBBB	ABBB	AABB	BBBB	BBBB	BBBB	AABB	ABBB	AABB	BBBB	AABB	BBBB	AAAB	AABB
chr1_30801566	G/C	1	14360738	+	NA	NA	NA	NA	NA	NA	AAAB	AAAA	AAAA	AAAA	AAAA	AAAA	AAAA	AAAA	AAAA	AAAA	AAAA	AAAA	AAAA	AAAB	AAAA	AAAA	AAAA	AAAB	AAAB	AAAA	AAAA	AAAA	AAAB	AAAA	AAAA	AAAB	AAAB	AAAA	AAAA	AAAA	AAAA	AAAA	AAAB	AAAA	AAAA	AAAA	AAAA	AAAA	AAAA
chr1_30801605	A/G/T	1	14362077	+	NA	NA	NA	NA	NA	NA	AAAA	AAAA	AAAA	AAAA	AAAA	AAAA	AAAA	AAAA	AAAA	AAAA	AAAA	AAAA	AAAA	AAAB	AAAB	AAAB	AAAA	AAAA	AAAB	AAAA	AAAA	AAAA	AAAA	AAAA	AAAA	AAAB	AAAA	AAAB	-	AAAB	AAAA	AAAA	AAAB	AAAA	AAAB	AAAA	AAAA	AAAA	AAAA
chr1_30801606	C/T	1	14362977	+	NA	NA	NA	NA	NA	NA	AAAA	AAAB	AAAB	AAAA	AAAA	AAAA	AAAA	AAAB	AAAB	AAAA	AAAB	AAAA	AAAA	AAAA	AAAA	AAAA	AAAA	AAAB	AAAA	AAAA	AAAA	AAAB	AAAB	AAAA	AAAB	AAAA	AAAA	AAAA	-	AAAA	AAAA	AAAB	AAAA	AAAA	AAAA	AAAA	AAAB	AAAA	AAAA
chr1_30801607	T/C	1	14367037	+	NA	NA	NA	NA	NA	NA	AAAB	AAAB	AAAA	AAAA	AAAA	AAAA	AAAA	AAAA	AAAA	AAAA	AAAA	AAAB	AAAB	AAAA	AAAA	AAAA	AAAB	AAAA	AAAA	AAAB	AAAA	AAAA	AAAB	AAAB	AAAA	AAAA	AAAB	AAAB	-	AAAA	AAAA	AAAB	AAAB	AAAB	AAAA	AAAB	AAAA	AAAB	AAAB
chr1_30801617	G/A	1	14367766	+	NA	NA	NA	NA	NA	NA	AAAA	AAAA	AAAB	AAAA	AAAB	AAAA	AAAA	AAAA	AAAA	AAAB	AAAA	AAAA	AAAA	AAAA	AAAA	AAAA	AAAB	AAAB	AAAB	AAAB	AAAA	AAAA	AAAB	AAAA	AAAA	AAAB	AAAA	AAAA	-	AAAB	AAAA	AAAA	AAAB	AAAA	AAAA	AAAA	AAAA	AAAA	AAAA
chr1_30900395	C/T	1	14367771	+	NA	NA	NA	NA	NA	NA	AAAB	AAAA	AAAB	AAAA	AAAA	AAAA	AAAA	AAAA	AAAA	AAAB	AAAA	AAAB	AAAA	AAAA	AAAA	AAAB	AAAA	AAAA	AAAA	AAAB	AAAA	AAAA	AAAA	AAAB	AAAA	AAAA	AAAB	AAAB	AAAA	AAAA	AAAA	AAAA	AAAA	AAAA	AAAA	AAAB	AAAA	AAAA	AAAB
chr1_30914562	T/C	1	14371955	+	NA	NA	NA	NA	NA	NA	-	-	BBBB	-	BBBB	BBBB	BBBB	-	BBBB	ABBB	BBBB	-	BBBB	BBBB	-	-	BBBB	BBBB	BBBB	BBBB	-	BBBB	-	BBBB	-	-	BBBB	-	-	-	-	ABBB	-	-	BBBB	BBBB	BBBB	BBBB	ABBB
chr1_30914602	C/T	1	14371964	+	NA	NA	NA	NA	NA	NA	-	-	BBBB	-	BBBB	BBBB	BBBB	BBBB	BBBB	ABBB	BBBB	-	BBBB	ABBB	-	-	BBBB	-	BBBB	BBBB	-	BBBB	-	BBBB	-	-	BBBB	-	-	-	-	BBBB	-	-	BBBB	BBBB	BBBB	BBBB	ABBB
chr1_30935558	T/A	1	14371967	+	NA	NA	NA	NA	NA	NA	BBBB	BBBB	BBBB	BBBB	BBBB	BBBB	BBBB	BBBB	BBBB	BBBB	BBBB	BBBB	ABBB	BBBB	BBBB	ABBB	BBBB	BBBB	BBBB	ABBB	ABBB	BBBB	ABBB	ABBB	BBBB	BBBB	BBBB	BBBB	BBBB	BBBB	BBBB	BBBB	BBBB	ABBB	BBBB	BBBB	BBBB	BBBB	BBBB
chr1_30967460	G/A	1	14455436	+	NA	NA	NA	NA	NA	NA	AAAB	AAAB	AAAB	AAAB	AAAB	AABB	AABB	AAAB	AAAB	AAAB	AAAB	AAAA	AAAB	AAAA	AAAB	AAAB	AAAB	AAAB	AAAA	AAAB	AAAB	AAAB	AABB	AAAA	AAAA	AAAB	AAAA	AAAA	AAAA	AAAA	AAAB	AAAA	AAAA	AABB	AAAA	AAAB	AABB	AAAB	AAAA
chr1_30967735	T/C	1	14455481	+	NA	NA	NA	NA	NA	NA	AABB	AABB	AABB	AAAA	AAAB	AAAA	AAAA	AAAA	AAAB	ABBB	AABB	AABB	ABBB	AAAB	AAAB	AAAB	AAAB	AABB	AAAB	ABBB	ABBB	AAAA	AABB	AAAA	AAAB	AABB	AAAB	AAAB	AAAB	AABB	AAAA	AABB	AABB	ABBB	ABBB	AAAA	AAAB	ABBB	AABB
chr1_30967738	C/T	1	14470330	+	NA	NA	NA	NA	NA	NA	AABB	AABB	AABB	BBBB	ABBB	BBBB	BBBB	BBBB	ABBB	AAAB	AABB	AABB	AAAB	ABBB	ABBB	ABBB	ABBB	AABB	ABBB	AAAB	AAAB	BBBB	AABB	BBBB	ABBB	AABB	ABBB	ABBB	ABBB	AABB	BBBB	AABB	AABB	AAAB	AAAB	BBBB	ABBB	AAAB	AABB
chr1_31007178	G/A	1	14527851	+	NA	NA	NA	NA	NA	NA	AAAA	AAAA	AAAA	-	AAAA	-	AAAA	AAAA	AAAA	AAAA	AAAA	AAAA	-	AAAA	AAAA	AAAA	AAAB	-	AAAA	AAAB	-	AAAB	AAAB	-	-	AAAB	AAAA	AAAA	AAAA	AAAA	AAAB	AAAA	AAAA	AAAB	AAAB	AAAA	AAAA	AAAA	AAAA
chr1_31007191	T/C	1	14527858	+	NA	NA	NA	NA	NA	NA	AAAA	AAAA	AAAA	-	AAAA	-	AAAA	AAAB	AAAA	AAAB	AAAA	AAAA	-	AAAB	AAAA	AAAA	AAAA	-	AAAA	AAAA	-	AAAA	AAAA	-	-	AAAA	AAAA	AAAA	AAAB	AAAB	AAAA	AAAA	AAAB	AAAA	AAAA	AAAB	AAAA	AAAA	AAAA
chr1_31024719	G/A	1	14527872	+	NA	NA	NA	NA	NA	NA	AAAB	AAAA	AAAA	AAAA	AAAB	AAAB	AAAA	AAAB	AAAB	AAAA	AAAA	AAAA	AAAA	AAAA	AAAA	-	AAAA	AAAA	AAAB	AAAA	AAAB	-	AAAA	AAAA	AAAA	AAAB	-	AAAA	AAAA	AAAA	AAAA	AAAA	AAAA	-	AAAB	AAAA	AAAA	AAAA	AAAB
chr1_31029308	G/A	1	14527886	+	NA	NA	NA	NA	NA	NA	AAAA	AAAA	AAAB	AAAA	AAAB	-	AAAA	AAAA	AAAA	AAAA	AAAB	AAAB	-	AAAB	AAAA	AAAA	AAAA	AAAA	AAAA	AAAB	AAAA	-	AAAA	AAAA	AAAA	AAAA	AAAA	AAAA	-	AAAA	AAAA	-	-	AAAB	AAAA	-	AAAB	AAAA	AAAA
chr1_31030324	T/C	1	14527956	+	NA	NA	NA	NA	NA	NA	AAAA	AAAB	AAAA	AABB	AAAA	AAAA	AAAA	AAAA	AAAB	AAAA	AAAA	AAAA	AAAA	AAAA	AAAB	AAAB	AAAA	AAAB	AABB	AAAA	AAAB	AAAA	AABB	AAAB	AAAA	AAAB	AAAB	AAAA	AAAA	AAAA	AAAA	AAAB	AAAA	AAAB	AAAB	AAAA	AAAB	AAAA	AAAA
chr1_31359806	A/T	1	14528974	+	NA	NA	NA	NA	NA	NA	AAAA	AAAA	AAAB	AAAA	AAAA	AAAB	AAAB	AAAA	AAAA	-	AAAA	AAAA	AAAB	AAAA	AAAB	AAAB	AAAA	AAAB	AAAA	AAAB	AAAB	AAAA	AAAA	AAAA	AAAA	AAAB	AAAA	AAAA	AAAB	AAAB	AAAB	AAAA	AAAA	AAAA	AAAA	AAAA	AAAA	AAAA	AAAA
chr1_31373377	T/C	1	14529013	+	NA	NA	NA	NA	NA	NA	AAAB	AAAB	AAAA	AAAA	AAAB	AAAB	AAAB	AAAB	AAAB	AAAB	AAAA	AAAA	AAAB	AAAB	AABB	AAAB	AAAA	AAAA	AAAB	AAAA	AABB	AABB	AAAB	AAAB	AAAB	AAAB	AAAB	AAAB	AAAB	AAAB	AAAB	AABB	AAAB	AAAB	AAAB	AAAB	AAAB	AAAA	AAAB
chr1_31373383	A/G	1	14755508	+	NA	NA	NA	NA	NA	NA	AAAB	AAAB	AAAA	AAAA	AAAB	AAAB	AAAB	AAAB	AAAB	AAAB	AAAA	AAAA	AAAB	AAAB	AABB	AAAB	AAAA	AAAA	AAAB	AAAA	AABB	AABB	AAAB	AAAB	AAAB	AAAB	AAAB	AAAB	AAAB	AAAB	AAAB	AABB	AAAB	AAAB	AAAB	AAAB	AAAB	AAAA	AAAB
chr1_31373388	C/T	1	14755534	+	NA	NA	NA	NA	NA	NA	AAAB	AAAB	AAAA	AAAA	AAAB	AAAB	AAAB	AAAB	AAAB	AAAB	AAAA	AAAA	AAAB	AAAB	AABB	AAAB	AAAA	AAAA	AAAB	AAAA	AAAB	AABB	AAAB	AAAB	AAAB	AAAB	AAAB	AAAB	AAAB	AAAB	AAAB	AABB	AAAB	AAAB	AAAB	AAAB	AAAB	AAAA	AAAB
chr1_31373390	C/T	1	14755626	+	NA	NA	NA	NA	NA	NA	AAAA	AAAA	AAAA	AAAA	AAAA	AAAB	AAAA	AAAB	AAAA	AAAA	AAAA	AAAB	AAAA	AAAA	AAAA	AAAB	AAAB	AAAA	AAAA	AAAA	AAAA	AAAA	AAAA	AAAB	AAAA	AAAA	AAAA	AAAA	AAAA	AAAA	AAAA	AAAA	AAAA	AAAA	AAAA	AAAA	AAAA	AAAA	AAAA
chr1_31474921	T/C	1	14825573	+	NA	NA	NA	NA	NA	NA	AAAB	AABB	AAAB	AAAA	AAAB	AAAA	AAAA	AAAA	AAAA	AAAA	AAAB	AAAA	AAAB	AAAB	AAAB	AAAB	AAAA	AAAB	AAAB	AAAB	AAAB	AAAA	AAAB	AAAA	AAAA	AAAB	AAAB	AAAB	AAAB	AAAB	AAAA	AAAB	AAAB	AAAB	AABB	AAAA	AAAA	AAAB	AAAB
chr1_31475103	T/C	1	14825584	+	NA	NA	NA	NA	NA	NA	ABBB	ABBB	BBBB	BBBB	BBBB	BBBB	BBBB	BBBB	BBBB	ABBB	BBBB	BBBB	BBBB	AABB	BBBB	AABB	BBBB	BBBB	BBBB	ABBB	AABB	BBBB	BBBB	-	ABBB	AABB	ABBB	ABBB	ABBB	BBBB	ABBB	BBBB	AABB	BBBB	AABB	ABBB	BBBB	ABBB	AABB
chr1_31475108	A/G	1	14825606	+	NA	NA	NA	NA	NA	NA	AAAA	AAAB	AAAA	AAAA	AAAA	AAAA	AAAA	AAAA	AAAA	AAAB	AAAA	AAAA	AAAA	AAAB	AAAA	AAAB	AAAA	AAAA	AAAA	AAAA	AAAA	AAAA	AAAA	-	AAAA	AAAB	AAAA	AAAB	AAAB	AAAA	AAAA	AAAA	AAAB	AAAA	AAAB	AAAA	AAAA	AAAB	AAAB
chr1_31495690	C/G	1	14825632	+	NA	NA	NA	NA	NA	NA	AAAA	AAAA	AABB	AAAA	AAAB	AABB	AAAA	AAAB	AAAA	AAAA	AAAB	AAAA	AAAA	AAAA	AAAA	AAAA	AAAA	AAAB	AAAA	AAAA	AAAB	-	AAAA	AAAB	AAAA	AAAA	AABB	AABB	AAAA	-	AAAB	AAAA	AAAB	AABB	AABB	AAAB	AAAB	AABB	-
chr1_31495722	T/C	1	14838805	+	NA	NA	NA	NA	NA	NA	BBBB	AABB	BBBB	ABBB	ABBB	BBBB	BBBB	ABBB	ABBB	ABBB	ABBB	AABB	BBBB	AABB	ABBB	ABBB	ABBB	BBBB	ABBB	ABBB	ABBB	-	BBBB	BBBB	BBBB	ABBB	BBBB	BBBB	ABBB	-	BBBB	AABB	BBBB	BBBB	BBBB	BBBB	BBBB	BBBB	-
chr1_31518270	G/A	1	14838826	+	NA	NA	NA	NA	NA	NA	AAAB	AAAA	AAAA	AAAA	AAAA	AAAA	AAAA	AAAA	AAAA	AAAA	AAAA	AAAA	AAAB	AAAA	AAAA	AAAA	AAAB	AAAA	AAAA	AAAA	AAAB	AAAA	AAAB	AAAB	AAAB	AAAA	AAAB	AAAA	AAAA	AAAA	AAAA	AAAB	AAAA	AAAA	AAAA	AAAB	AAAA	AAAB	AAAA
chr1_31594912	T/A	1	14838844	+	NA	NA	NA	NA	NA	NA	AAAA	-	-	-	AAAA	-	-	-	AAAB	-	AAAB	AAAA	-	-	AAAA	AAAA	AAAB	AAAB	AAAA	AABB	AAAA	AAAB	AAAA	AABB	AABB	AAAA	-	-	AAAA	AABB	AABB	-	AABB	-	AABB	AAAB	AAAA	AAAB	AAAB
chr1_31924289	A/C	1	14838846	+	NA	NA	NA	NA	NA	NA	AAAA	AAAA	AAAA	AAAB	AAAB	AAAA	AAAA	-	AAAA	AAAB	AAAB	AAAA	AAAA	-	AAAA	AAAA	AAAA	AAAA	AAAA	AAAA	-	AAAA	AAAA	AAAA	AAAA	AAAA	AAAA	AAAA	AAAA	AAAA	AAAA	-	-	AAAB	AAAA	AAAA	-	AAAA	AAAA
chr1_31980373	C/T	1	14838858	+	NA	NA	NA	NA	NA	NA	BBBB	AABB	BBBB	ABBB	ABBB	BBBB	ABBB	ABBB	AABB	AABB	BBBB	ABBB	AABB	ABBB	BBBB	ABBB	ABBB	ABBB	ABBB	BBBB	AABB	BBBB	AABB	BBBB	ABBB	BBBB	BBBB	AABB	ABBB	ABBB	ABBB	ABBB	ABBB	AABB	ABBB	AABB	AAAB	ABBB	AAAB
chr1_31994703	G/A	1	14838861	+	NA	NA	NA	NA	NA	NA	BBBB	BBBB	BBBB	ABBB	AABB	AABB	ABBB	AABB	BBBB	ABBB	BBBB	BBBB	BBBB	BBBB	BBBB	BBBB	ABBB	BBBB	BBBB	ABBB	ABBB	AABB	BBBB	AABB	BBBB	BBBB	BBBB	ABBB	BBBB	BBBB	ABBB	ABBB	BBBB	ABBB	BBBB	AABB	BBBB	ABBB	BBBB
chr1_32009135	A/G	1	14838865	+	NA	NA	NA	NA	NA	NA	ABBB	ABBB	ABBB	ABBB	BBBB	ABBB	BBBB	BBBB	ABBB	ABBB	ABBB	BBBB	ABBB	ABBB	AABB	BBBB	BBBB	ABBB	BBBB	ABBB	ABBB	AABB	AABB	BBBB	ABBB	AABB	BBBB	BBBB	ABBB	BBBB	AABB	ABBB	BBBB	ABBB	BBBB	BBBB	BBBB	BBBB	ABBB
chr1_32009677	C/G	1	14838889	+	NA	NA	NA	NA	NA	NA	AAAB	AAAA	AAAA	AAAB	AAAA	AAAA	AAAB	AAAA	AAAA	AAAB	AAAA	AAAA	AAAB	AAAB	AAAB	AAAB	AAAA	AAAB	AABB	AAAB	AAAB	AAAB	AAAB	AAAB	AABB	AAAB	AAAB	AAAA	AABB	AAAA	AAAB	AAAA	AAAB	AABB	AAAA	AAAB	AAAA	AAAA	AAAA
chr1_32009708	G/A	1	14838895	+	NA	NA	NA	NA	NA	NA	AAAA	AAAA	AABB	AAAA	AAAB	AABB	AAAA	AAAA	AABB	AAAB	AAAA	AABB	AAAA	AAAB	AAAA	AAAA	AABB	AAAA	AAAA	AAAB	AAAA	AAAB	AAAB	AAAB	AAAA	AAAB	AAAB	AABB	AAAA	AAAB	AAAB	AAAB	AAAA	AAAA	AABB	AABB	AAAB	AAAB	AAAB
chr1_32009783	T/G	1	14892081	+	NA	NA	NA	NA	NA	NA	AAAA	AAAA	AAAB	AAAB	AAAA	AAAA	AAAA	AAAA	AAAA	AAAA	AAAA	AAAA	AAAB	AAAB	AAAB	AAAA	AAAA	AAAA	AAAA	AAAB	AAAA	AAAB	AAAA	AAAA	AAAA	AAAB	AAAB	AAAA	AAAB	AAAA	AABB	AAAA	AAAB	AABB	AAAA	AAAA	AAAA	AAAA	AAAA
chr1_32075030	T/C	1	14892084	+	NA	NA	NA	NA	NA	NA	AAAA	AAAB	AAAA	AAAB	AAAB	AAAB	AAAB	AAAB	AAAB	AABB	AAAB	AAAA	AAAB	AAAA	AAAA	AAAA	AAAB	AAAA	AAAA	AAAA	AAAA	AAAB	AAAB	AAAB	AAAA	AAAA	AAAB	AAAA	AAAB	AAAA	AAAB	AAAA	AAAB	AAAA	AAAA	AAAB	AAAB	AAAB	AAAB
chr1_32075055	A/G	1	15287570	+	NA	NA	NA	NA	NA	NA	BBBB	ABBB	BBBB	ABBB	ABBB	ABBB	ABBB	ABBB	ABBB	AABB	ABBB	ABBB	ABBB	BBBB	BBBB	BBBB	ABBB	BBBB	BBBB	BBBB	BBBB	ABBB	ABBB	ABBB	BBBB	BBBB	ABBB	BBBB	ABBB	BBBB	ABBB	BBBB	ABBB	BBBB	BBBB	ABBB	ABBB	ABBB	ABBB
chr1_32075057	T/C	1	15287579	+	NA	NA	NA	NA	NA	NA	AAAA	AAAB	AAAA	AAAB	AAAB	AAAB	AAAB	AAAB	AAAB	AABB	AAAB	AAAB	AAAB	AAAA	AAAA	AAAA	AAAB	AAAA	AAAA	AAAA	AAAA	AAAB	AAAB	AAAB	AAAA	AAAA	AAAB	AAAA	AAAB	AAAA	AAAB	AAAA	AAAB	AAAA	AAAA	AAAB	AAAB	AAAB	AAAB
chr1_32099144	T/A	1	15789828	+	NA	NA	NA	NA	NA	NA	AAAA	AAAB	AAAA	AAAB	AAAB	AAAA	AAAB	AAAA	AAAA	-	AAAA	AAAA	AAAA	AAAA	AAAA	AAAA	AAAA	-	AAAA	AAAA	-	AAAA	AAAA	AAAA	AAAA	AAAB	AAAB	-	AAAA	AAAB	AAAA	AAAA	AAAB	AAAA	AAAA	-	-	AAAA	AAAA
chr1_32099150	T/C	1	15790113	+	NA	NA	NA	NA	NA	NA	AAAA	AAAB	AAAA	AAAB	AAAB	AAAA	AAAB	AAAA	AAAA	-	AAAA	AAAA	AAAA	AAAA	AAAA	AAAA	AAAA	-	AAAA	AAAA	-	AAAA	AAAA	AAAA	AAAA	AAAA	AAAB	-	AAAA	AAAB	AAAA	AAAA	AAAB	AAAA	AAAA	-	-	AAAA	AAAA
chr1_32363161	A/G	1	15790128	+	NA	NA	NA	NA	NA	NA	AAAB	AAAA	AAAA	AABB	AAAB	AAAA	AAAA	AAAA	AAAA	AAAA	AAAB	AAAA	AAAA	AAAA	AAAA	AAAB	AAAB	AAAA	AAAA	AAAB	AAAA	AAAA	AAAA	AAAA	AAAB	AAAA	AAAB	AAAA	AAAB	AAAA	AABB	AAAA	AAAA	AAAB	AAAA	AAAB	AAAA	AAAA	AAAA
chr1_32477328	T/G	1	15795597	+	NA	NA	NA	NA	NA	NA	AABB	AABB	AABB	AAAA	AABB	AABB	AABB	AAAA	AAAA	AAAA	AABB	AABB	AABB	AABB	AAAA	AABB	AABB	AAAA	AABB	AAAA	AABB	AABB	AABB	AAAA	AABB	AAAA	AABB	AABB	AAAA	AAAA	AAAA	AABB	AABB	AABB	AABB	AABB	AABB	AABB	AABB
chr1_32477354	A/G	1	15805244	+	NA	NA	NA	NA	NA	NA	AABB	AABB	AABB	AAAA	AABB	AABB	AABB	AAAA	AAAA	AAAA	AABB	AABB	AABB	AABB	AAAA	AABB	AABB	AAAA	AABB	AAAA	AABB	AABB	AABB	AAAA	AABB	AAAA	AABB	AABB	AAAA	AAAA	AAAA	AABB	AABB	AABB	AABB	AABB	AABB	AABB	AABB
chr1_32477372	C/T	1	15834285	+	NA	NA	NA	NA	NA	NA	AABB	AABB	AABB	AAAA	AABB	AABB	AABB	AAAA	AAAA	AAAA	AABB	AABB	AABB	AABB	AAAA	AABB	AABB	AAAA	AABB	AAAA	AABB	AABB	AABB	AAAA	AABB	AAAA	AABB	AABB	AAAA	AAAA	AAAA	AABB	AABB	AABB	AABB	AABB	AABB	AABB	AABB
chr1_32477388	A/T	1	15834297	+	NA	NA	NA	NA	NA	NA	AABB	AABB	AABB	AAAA	AABB	AABB	AABB	AAAA	AAAA	AAAA	AABB	AABB	AABB	AABB	AAAA	AABB	AABB	AAAA	AABB	AAAA	AABB	AABB	AABB	AAAA	AABB	AAAA	AABB	AABB	AAAA	AAAA	AAAA	AABB	AABB	AABB	AABB	AABB	AABB	AABB	AABB
chr1_32477389	G/A	1	15834309	+	NA	NA	NA	NA	NA	NA	AAAA	AAAB	AAAB	AAAA	AAAA	AAAA	AAAA	AAAB	AABB	AABB	AAAA	AAAA	AAAA	AAAB	AABB	AAAB	AAAA	AAAB	AAAA	AAAA	AAAB	AAAA	AAAA	AAAB	AAAA	AABB	AAAA	AAAB	AAAB	AABB	AAAA	AAAA	AAAB	AAAA	AAAA	AAAA	AAAA	AAAA	AAAB
chr1_32583619	A/G	1	15834339	+	NA	NA	NA	NA	NA	NA	AAAB	-	-	-	AAAA	AAAA	-	AAAB	AAAA	AAAA	AAAB	AAAA	AAAB	-	-	AAAA	AAAB	AAAA	-	AAAB	-	-	AAAB	AAAA	AAAB	-	AAAA	AAAB	AAAB	AAAA	AAAB	AAAA	AAAA	AAAA	AAAA	AAAB	-	AAAA	AAAA
chr1_32619652	C/T	1	15836011	+	NA	NA	NA	NA	NA	NA	AAAA	-	-	AAAA	-	AAAA	-	-	-	-	AAAA	AAAA	-	AAAA	AAAA	AAAA	AAAA	-	AAAA	AAAA	-	-	AAAA	AAAA	AAAA	AAAA	-	AAAA	AAAA	-	AAAA	AAAA	-	AAAA	-	-	-	-	-
chr1_32619680	G/A	1	15836018	+	NA	NA	NA	NA	NA	NA	AABB	ABBB	AABB	ABBB	ABBB	ABBB	ABBB	ABBB	ABBB	BBBB	BBBB	ABBB	AABB	BBBB	AABB	BBBB	AABB	ABBB	BBBB	BBBB	ABBB	BBBB	AABB	BBBB	ABBB	BBBB	BBBB	BBBB	BBBB	ABBB	ABBB	AAAB	ABBB	ABBB	BBBB	ABBB	ABBB	ABBB	BBBB
chr1_32853949	G/A	1	15840506	+	NA	NA	NA	NA	NA	NA	AAAA	AAAB	AAAA	AAAA	AAAA	AAAA	AAAA	AAAA	AAAA	AAAB	AAAB	AAAA	AAAB	AAAB	AAAB	AAAB	AAAA	AAAA	AAAB	AAAA	AAAB	AAAA	AAAA	AAAA	AAAA	AAAB	AAAA	AAAB	AAAB	AAAB	AAAA	AAAA	AAAB	AAAA	AAAB	AAAA	AAAA	AAAB	AAAB
chr1_32853979	G/A/-	1	15840541	+	NA	NA	NA	NA	NA	NA	BBBB	ABBB	BBBB	BBBB	BBBB	BBBB	BBBB	BBBB	BBBB	AABB	ABBB	BBBB	ABBB	AABB	ABBB	ABBB	BBBB	BBBB	ABBB	BBBB	ABBB	BBBB	BBBB	BBBB	BBBB	ABBB	BBBB	BBBB	ABBB	ABBB	BBBB	BBBB	AABB	BBBB	AABB	BBBB	BBBB	ABBB	AABB
chr1_32854007	T/C/A	1	15863770	+	NA	NA	NA	NA	NA	NA	AAAA	AAAA	AAAA	AAAA	AAAA	AAAA	AAAB	AAAA	AAAA	AAAA	AAAB	AAAA	AAAA	AAAA	AAAB	AAAA	AAAA	AAAA	AAAA	AAAA	AAAB	AAAB	AAAA	AAAA	AAAB	AAAA	AAAA	AAAB	AAAA	AAAA	AAAB	AAAA	AAAA	AAAA	AAAA	AAAB	AAAA	AAAA	AAAA
chr1_32888972	G/A	1	15863771	+	NA	NA	NA	NA	NA	NA	ABBB	-	ABBB	BBBB	AABB	BBBB	-	ABBB	ABBB	ABBB	ABBB	ABBB	-	-	BBBB	-	BBBB	ABBB	BBBB	ABBB	ABBB	-	BBBB	-	BBBB	BBBB	-	ABBB	BBBB	ABBB	BBBB	ABBB	-	BBBB	ABBB	BBBB	BBBB	BBBB	-
chr1_32889002	T/C/A	1	15863783	+	NA	NA	NA	NA	NA	NA	AAAA	-	AAAA	AAAA	AAAA	AAAB	-	AAAA	AAAA	AAAA	AAAA	AAAB	-	-	AAAA	-	AAAA	AAAB	AAAA	AAAB	AAAA	-	AAAA	-	AAAA	AAAA	-	AAAA	AAAA	AAAA	AAAA	AAAA	-	AAAA	AAAA	AAAA	AAAA	AAAA	-
chr1_32900240	C/T	1	15863797	+	NA	NA	NA	NA	NA	NA	AAAA	AAAB	AAAB	AAAA	AAAA	AAAA	-	-	AAAA	AAAA	AAAA	-	AAAA	-	AAAA	AAAB	AAAA	-	AAAA	AAAB	AAAB	AAAA	AAAB	AAAB	AAAB	-	AAAB	AAAB	AAAA	-	AAAA	-	-	-	-	AAAB	AAAA	AAAB	-
chr1_32900921	T/C	1	15863801	+	NA	NA	NA	NA	NA	NA	AAAA	AAAA	AAAA	AAAA	AAAA	AAAA	AAAA	AAAA	AAAA	AAAA	AAAA	AAAA	AAAA	AAAB	AAAA	AAAB	AAAA	AAAA	AAAB	AAAA	AAAA	AAAA	AAAA	AAAA	AAAA	AAAA	AAAA	AAAB	AAAA	AAAB	AAAA	AAAA	AAAB	AAAA	AAAB	AAAA	AAAB	AAAA	AAAB
chr1_33110992	G/C	1	16033216	+	NA	NA	NA	NA	NA	NA	AAAA	AAAB	AAAA	AAAA	AABB	AAAA	AAAA	AABB	AAAA	AAAB	AAAB	AAAA	AAAA	AAAB	AAAB	AABB	AAAA	AAAB	AABB	AAAA	AAAB	AAAA	AAAA	AAAA	AAAA	AABB	AAAA	AAAB	AAAB	AAAB	AAAA	AAAA	AAAB	AAAA	AAAB	AAAA	AAAB	AAAA	AABB
chr1_33111030	G/A	1	16241092	+	NA	NA	NA	NA	NA	NA	AABB	ABBB	ABBB	BBBB	BBBB	BBBB	BBBB	BBBB	BBBB	BBBB	BBBB	ABBB	ABBB	BBBB	BBBB	BBBB	ABBB	BBBB	BBBB	BBBB	ABBB	BBBB	ABBB	AABB	ABBB	BBBB	BBBB	BBBB	BBBB	BBBB	BBBB	ABBB	BBBB	BBBB	BBBB	BBBB	BBBB	BBBB	ABBB
chr1_33111044	C/T	1	16241097	+	NA	NA	NA	NA	NA	NA	ABBB	-	-	BBBB	ABBB	-	ABBB	-	ABBB	ABBB	ABBB	ABBB	-	-	-	BBBB	ABBB	BBBB	-	BBBB	ABBB	-	AABB	ABBB	ABBB	BBBB	ABBB	-	ABBB	BBBB	ABBB	ABBB	ABBB	AABB	AABB	BBBB	-	BBBB	ABBB
chr1_33206979	C/T	1	16260638	+	NA	NA	NA	NA	NA	NA	BBBB	BBBB	BBBB	AABB	ABBB	AABB	AABB	AABB	BBBB	BBBB	ABBB	BBBB	BBBB	BBBB	ABBB	BBBB	ABBB	AABB	ABBB	BBBB	ABBB	ABBB	AABB	BBBB	ABBB	BBBB	AABB	ABBB	ABBB	BBBB	AABB	AABB	ABBB	BBBB	BBBB	ABBB	AABB	BBBB	ABBB
chr1_33207007	C/T	1	16260668	+	NA	NA	NA	NA	NA	NA	AAAA	AAAA	AAAA	AAAB	AAAB	AAAA	AAAB	AAAB	AAAA	AAAA	AAAA	AAAA	AAAA	AAAA	AAAB	AAAA	AAAA	AAAA	AAAA	AAAA	AAAA	AAAA	AAAA	AAAA	AAAA	AAAA	AAAA	AAAB	AAAA	AAAA	AAAB	AAAB	AAAA	AAAA	AAAA	AAAA	AAAB	AAAA	AAAA
chr1_33207848	G/A	1	16292773	+	NA	NA	NA	NA	NA	NA	-	-	-	AAAA	AAAA	AAAA	-	AAAA	AAAA	AAAA	AAAA	AAAA	AAAA	AAAA	AAAA	AAAB	AAAA	AAAA	AAAB	AAAA	AAAA	AAAA	AAAA	AAAA	AAAA	AAAA	AAAA	AAAB	-	AAAB	AAAA	AAAA	AAAA	AAAA	AAAA	AAAA	AAAA	AAAA	AAAA
chr1_33217742	G/A	1	16292776	+	NA	NA	NA	NA	NA	NA	AAAA	AAAA	AAAB	AAAA	AAAA	AAAA	AAAA	AAAA	AAAA	AAAA	AAAB	AAAA	AAAA	AABB	AAAA	AABB	AAAA	AAAA	AAAB	AAAA	AAAA	AAAA	AAAA	AAAA	AAAB	AAAB	AAAA	AAAB	AAAB	AAAA	AAAA	AAAA	AAAA	AAAA	AABB	AAAA	AAAB	AAAA	AABB
chr1_33243546	T/A	1	16292830	+	NA	NA	NA	NA	NA	NA	AAAA	AAAA	AABB	AAAB	AAAA	AAAA	AAAA	AAAB	AABB	AAAB	AAAA	AAAA	AAAA	AAAA	AAAA	AAAA	AAAB	AABB	AAAA	AAAA	-	AAAA	AAAA	AAAA	AAAA	AAAA	AAAA	AAAA	AAAA	AAAA	-	AAAA	AAAB	AABB	AAAB	AAAA	-	AAAB	AAAA
chr1_33246946	C/A	1	16293600	+	NA	NA	NA	NA	NA	NA	AAAB	AAAB	AAAB	AAAA	AAAA	AAAA	AAAB	AAAA	AAAA	AAAB	AAAA	AAAB	AAAB	AAAB	AAAA	AAAB	AAAA	AAAA	AAAB	AAAB	AAAB	AAAB	AAAB	-	AAAB	AAAB	AAAB	AAAB	AAAB	AAAA	AAAB	AAAA	AAAB	AAAB	AAAB	AAAB	AAAB	AAAA	AAAB
chr1_33552207	A/G	1	16293606	+	NA	NA	NA	NA	NA	NA	AAAB	AAAB	AAAA	AABB	AAAA	AABB	AAAB	AAAB	AAAB	AAAB	AABB	AABB	AAAB	AAAA	AAAB	AAAA	AAAB	AAAB	AAAA	AAAA	AAAB	AAAB	AAAB	AAAB	AAAA	AAAA	AAAA	AAAB	AAAA	AAAA	AABB	AAAA	AAAA	AAAB	AAAB	AAAB	AABB	AAAA	AAAB
chr1_33552240	T/A	1	16305036	+	NA	NA	NA	NA	NA	NA	ABBB	ABBB	BBBB	AABB	BBBB	AABB	ABBB	ABBB	ABBB	ABBB	AABB	AABB	ABBB	BBBB	ABBB	BBBB	ABBB	ABBB	BBBB	BBBB	ABBB	AABB	ABBB	ABBB	BBBB	BBBB	BBBB	ABBB	BBBB	BBBB	AABB	BBBB	BBBB	ABBB	ABBB	ABBB	AABB	BBBB	ABBB
chr1_33666903	C/T	1	16481465	+	NA	NA	NA	NA	NA	NA	AAAA	AAAA	AAAB	AAAA	AABB	AAAA	AAAA	AAAA	AABB	AABB	AAAB	AAAB	AAAA	AAAB	AAAB	AABB	AAAA	AAAB	AAAB	AAAA	AAAA	AAAB	AAAA	AAAB	AAAA	AABB	AAAB	AAAB	AAAB	AABB	AAAA	AAAA	AAAA	AAAA	AABB	AAAA	AAAB	AABB	AABB
chr1_33695686	C/T	1	16482924	+	NA	NA	NA	NA	NA	NA	-	AAAA	AAAA	AAAB	AAAA	-	AAAB	AAAB	AAAA	AAAA	-	AAAB	AAAB	AAAA	AAAA	AAAA	AAAB	AAAA	AAAA	-	AAAA	AAAB	AAAA	AAAB	AAAA	AAAA	-	AAAA	AAAA	AAAA	AAAB	AAAA	AAAA	AAAA	AAAA	AAAB	AAAB	AAAA	AAAA
chr1_33748720	A/C	1	16482946	+	NA	NA	NA	NA	NA	NA	AAAA	AAAB	AAAA	AAAB	AAAA	AAAA	AAAA	AAAA	AAAA	AABB	AAAA	AAAA	AABB	AAAA	AAAA	AABB	AAAA	AAAA	AAAB	AAAA	AABB	AAAA	AAAB	AAAB	AAAB	AAAB	AAAB	AAAB	AAAB	AAAB	AAAB	AAAA	AAAB	AAAB	-	AAAA	AAAA	AAAA	AAAB
chr1_33748750	C/T	1	16698419	+	NA	NA	NA	NA	NA	NA	AAAA	AAAA	AAAA	AAAA	AAAA	AAAA	AAAA	AAAA	AAAA	AAAA	AAAA	AAAA	AAAA	AAAA	AAAA	AAAA	AAAA	AAAA	AAAA	AAAA	AAAA	AAAA	AAAA	AAAA	AAAA	AAAA	AAAA	AAAA	AAAA	AAAB	AAAA	AAAA	AAAA	AAAA	AAAB	AAAA	AAAA	AAAA	AAAA
chr1_33760311	A/G	1	16698434	+	NA	NA	NA	NA	NA	NA	ABBB	-	ABBB	BBBB	ABBB	BBBB	BBBB	BBBB	BBBB	ABBB	BBBB	AABB	ABBB	ABBB	BBBB	AABB	BBBB	ABBB	ABBB	ABBB	ABBB	BBBB	ABBB	ABBB	AABB	ABBB	BBBB	AABB	BBBB	ABBB	BBBB	ABBB	ABBB	ABBB	BBBB	ABBB	-	AABB	ABBB
chr1_33760579	A/T	1	16698464	+	NA	NA	NA	NA	NA	NA	AAAB	AAAA	AAAA	AAAA	AAAA	AAAA	AAAB	AAAA	AAAA	AAAA	AAAA	AAAA	AAAB	AAAA	AAAA	AAAA	AAAA	AAAB	AAAA	AAAB	AAAB	AAAA	AAAA	AAAA	AAAB	AAAB	AAAA	AAAA	AAAB	AAAA	AAAA	AAAA	AAAA	AAAA	AAAA	AAAA	AAAA	AAAA	AAAA
chr1_33774842	G/A	1	16702865	+	NA	NA	NA	NA	NA	NA	BBBB	AABB	ABBB	BBBB	ABBB	BBBB	BBBB	ABBB	ABBB	AAAB	ABBB	BBBB	ABBB	AABB	ABBB	AABB	BBBB	ABBB	AABB	BBBB	ABBB	BBBB	BBBB	BBBB	BBBB	AABB	BBBB	ABBB	ABBB	ABBB	BBBB	BBBB	AABB	BBBB	AABB	BBBB	ABBB	AABB	ABBB
chr1_33774873	A/G	1	16702877	+	NA	NA	NA	NA	NA	NA	BBBB	AAAB	ABBB	BBBB	ABBB	BBBB	BBBB	ABBB	ABBB	AAAB	ABBB	BBBB	ABBB	AAAB	ABBB	AABB	BBBB	ABBB	AABB	BBBB	ABBB	BBBB	BBBB	BBBB	BBBB	AABB	BBBB	ABBB	ABBB	ABBB	BBBB	BBBB	AABB	BBBB	AABB	BBBB	ABBB	AABB	ABBB
chr1_33784359	A/C	1	16702878	+	NA	NA	NA	NA	NA	NA	AAAA	AABB	AAAB	AABB	AABB	AAAA	AABB	AAAA	AAAB	AABB	ABBB	AAAA	AAAB	AABB	AAAB	AABB	AAAA	AABB	ABBB	AAAA	AAAA	AAAB	AAAA	AAAB	AAAB	ABBB	AAAB	AABB	AAAB	AAAB	AABB	AAAA	AAAB	AAAA	AAAB	AAAB	AAAB	AAAB	AAAA
chr1_33784413	T/G	1	16702889	+	NA	NA	NA	NA	NA	NA	BBBB	BBBB	BBBB	BBBB	BBBB	BBBB	BBBB	ABBB	-	BBBB	BBBB	BBBB	ABBB	BBBB	BBBB	BBBB	BBBB	ABBB	ABBB	BBBB	BBBB	BBBB	ABBB	ABBB	BBBB	ABBB	ABBB	BBBB	BBBB	BBBB	BBBB	BBBB	BBBB	BBBB	ABBB	ABBB	-	BBBB	BBBB
chr1_33811714	C/T	1	16752566	+	NA	NA	NA	NA	NA	NA	AAAA	AAAB	AAAA	AAAA	AAAB	AAAA	AAAA	AAAA	AAAB	AAAB	AAAA	AAAA	AAAA	AAAB	AAAA	AAAA	AAAA	AAAA	AAAB	AAAA	AAAA	AAAA	AAAA	AAAA	AAAA	AAAB	AAAA	AAAB	AAAB	AABB	AAAA	AAAA	AAAB	AAAA	AABB	AAAA	AAAB	AAAB	AAAB
chr1_33817972	G/A	1	16752571	+	NA	NA	NA	NA	NA	NA	AAAA	AAAB	AAAA	AAAA	AAAB	AAAA	AAAA	AAAB	AAAA	AABB	AAAA	AAAA	AAAA	AAAB	AAAA	AABB	AAAA	AAAA	AAAA	AAAA	AABB	AAAA	AAAA	AAAB	AAAB	AAAB	AAAA	AAAA	AAAB	AAAA	AAAB	AAAB	AAAA	AAAB	AABB	AAAB	AAAB	AAAA	AAAB
chr1_33818056	C/T	1	16752616	+	NA	NA	NA	NA	NA	NA	AAAA	AABB	AAAB	AAAA	AAAB	AAAA	AAAA	AAAB	AAAB	AAAB	AAAA	AAAA	AABB	AAAB	AAAB	AABB	AAAA	AAAB	AAAB	AAAA	AAAB	AAAA	AAAA	AAAA	AAAB	AABB	AAAA	AAAA	AAAB	AAAA	AAAA	AAAA	AAAA	AAAA	AAAB	AAAA	AAAA	AAAA	AAAB
chr1_33887180	G/A	1	16768456	+	NA	NA	NA	NA	NA	NA	AAAA	AAAA	AAAA	AAAA	AAAA	AAAA	AAAA	AAAA	AAAA	AAAA	AAAA	AAAA	AAAA	AAAA	AAAA	AAAA	AAAB	AAAA	AAAA	AAAA	AAAB	AAAA	AAAB	AAAA	AAAA	AAAA	AAAA	AAAA	AAAA	AAAA	AAAA	AAAB	AAAB	-	-	AAAA	AAAA	AAAB	AAAA
chr1_33900479	T/A	1	16768534	+	NA	NA	NA	NA	NA	NA	AAAA	AABB	AAAB	AAAA	AAAA	AAAA	AAAA	AAAA	AAAB	AAAB	AAAA	AAAA	AAAA	AAAB	AAAB	AAAB	AAAA	AAAA	AAAB	AAAA	AAAB	AAAA	AAAA	AAAA	AAAA	AAAB	AAAA	AABB	AAAA	AABB	AAAA	AAAA	AAAA	AAAA	AABB	AAAA	AAAA	AAAB	AABB
chr1_34034148	C/T	1	16768540	+	NA	NA	NA	NA	NA	NA	BBBB	BBBB	BBBB	BBBB	ABBB	-	ABBB	BBBB	ABBB	BBBB	ABBB	ABBB	BBBB	ABBB	-	BBBB	BBBB	BBBB	BBBB	BBBB	BBBB	ABBB	BBBB	ABBB	-	BBBB	BBBB	BBBB	BBBB	BBBB	BBBB	ABBB	-	BBBB	BBBB	BBBB	-	ABBB	BBBB
chr1_34034238	C/T	1	16768563	+	NA	NA	NA	NA	NA	NA	AAAA	AAAA	AAAA	AAAB	AAAA	AAAA	AAAA	AAAB	AAAA	AAAB	AAAB	AAAA	AAAA	AAAA	AAAA	AAAA	AAAB	AAAA	AAAA	AAAA	AAAB	AAAB	AAAA	AAAA	AAAA	AAAA	AAAA	AAAA	AAAA	-	AAAB	AAAA	AAAA	AAAB	AAAA	AAAA	AAAB	AAAA	AAAA
chr1_34034354	A/G	1	17020620	+	NA	NA	NA	NA	NA	NA	AAAA	AAAA	AAAA	AAAA	AAAA	AAAA	AAAB	AAAA	AAAA	AAAA	AAAA	AAAA	AAAA	AAAA	AAAA	AAAA	AAAB	AAAA	AAAB	AAAA	AAAA	AAAA	AAAA	AAAA	AAAA	AAAA	AAAB	AAAA	AAAA	AAAA	AAAA	AAAA	AAAA	AAAA	AAAA	AAAB	-	AAAB	AAAA
chr1_34036247	T/A	1	17029705	+	NA	NA	NA	NA	NA	NA	AAAB	AAAA	AAAA	AAAB	AAAB	AAAB	AAAB	AAAA	AAAA	AAAA	AAAA	AAAA	AAAA	AAAA	AAAA	AAAB	AAAA	AABB	AAAA	AAAA	AAAA	AAAA	AAAA	AAAA	AAAA	AAAB	AAAB	AAAA	AAAA	AAAA	AAAB	AAAA	AAAA	AAAA	AAAA	AAAB	AAAA	AAAA	AAAA
chr1_34038255	C/T	1	17029717	+	NA	NA	NA	NA	NA	NA	AAAA	AAAA	AAAB	AAAA	AAAB	AAAA	AAAA	AAAB	AABB	AAAB	AAAB	AAAA	AAAA	AAAA	AAAA	AAAA	AAAA	AAAA	AAAA	AAAA	AAAB	AAAB	AAAA	AAAB	AAAB	AAAA	AAAB	AABB	AAAA	-	AAAB	AAAA	AAAA	AAAB	AABB	AAAB	AAAB	AABB	AAAA
chr1_34038303	T/C/G	1	17030958	+	NA	NA	NA	NA	NA	NA	AAAA	AAAA	-	AAAA	AAAB	AAAA	AAAA	AAAB	AAAB	AAAB	AAAB	AAAA	AAAA	AAAA	AAAA	AAAA	AAAA	AAAA	AAAA	AAAA	AAAB	AAAA	AAAA	AAAB	AAAB	AAAA	AAAA	-	AAAA	-	AAAB	AAAA	AAAA	AAAB	-	AAAA	AAAB	-	AAAA
chr1_34058330	A/G	1	17046246	+	NA	NA	NA	NA	NA	NA	BBBB	ABBB	ABBB	BBBB	BBBB	BBBB	BBBB	BBBB	BBBB	BBBB	BBBB	BBBB	BBBB	ABBB	BBBB	BBBB	BBBB	ABBB	BBBB	BBBB	BBBB	BBBB	BBBB	BBBB	BBBB	BBBB	BBBB	BBBB	BBBB	ABBB	BBBB	BBBB	BBBB	BBBB	ABBB	BBBB	BBBB	BBBB	BBBB
chr1_34090260	C/A	1	17046247	+	NA	NA	NA	NA	NA	NA	AAAB	AAAB	AAAA	AAAA	AAAB	AAAA	AAAB	AAAA	AAAA	AAAA	AAAA	AAAA	AAAB	AAAA	AAAA	AAAA	AAAB	AAAA	AAAA	AAAA	AAAA	AAAB	AAAB	AAAA	AAAA	AAAA	AAAB	AAAA	AAAA	AAAA	AAAB	AAAB	AAAA	AAAA	AAAB	AAAA	AAAA	AAAA	AAAA
chr1_34091810	C/T	1	17046249	+	NA	NA	NA	NA	NA	NA	BBBB	ABBB	ABBB	ABBB	ABBB	BBBB	BBBB	ABBB	ABBB	AABB	ABBB	ABBB	AABB	AABB	ABBB	AABB	AABB	BBBB	AABB	ABBB	ABBB	ABBB	ABBB	ABBB	ABBB	-	BBBB	ABBB	ABBB	ABBB	BBBB	ABBB	ABBB	AABB	ABBB	AABB	ABBB	BBBB	ABBB
chr1_34107021	C/T	1	17046281	+	NA	NA	NA	NA	NA	NA	BBBB	BBBB	ABBB	BBBB	BBBB	BBBB	BBBB	BBBB	BBBB	BBBB	BBBB	BBBB	BBBB	BBBB	BBBB	BBBB	BBBB	BBBB	BBBB	BBBB	BBBB	BBBB	BBBB	BBBB	BBBB	BBBB	BBBB	ABBB	BBBB	BBBB	BBBB	BBBB	BBBB	BBBB	BBBB	BBBB	ABBB	ABBB	BBBB
chr1_34107111	A/G/T/C	1	17046288	+	NA	NA	NA	NA	NA	NA	BBBB	BBBB	BBBB	BBBB	BBBB	BBBB	ABBB	BBBB	BBBB	ABBB	BBBB	BBBB	ABBB	BBBB	BBBB	BBBB	BBBB	ABBB	ABBB	BBBB	BBBB	BBBB	BBBB	BBBB	BBBB	BBBB	BBBB	BBBB	BBBB	BBBB	BBBB	BBBB	BBBB	BBBB	-	ABBB	-	-	BBBB
chr1_34124024	G/A	1	17046292	+	NA	NA	NA	NA	NA	NA	AAAA	AABB	AAAB	AAAA	AAAA	AAAA	AAAA	AAAA	AAAB	AAAA	AABB	AAAA	AAAA	AAAB	AAAA	AAAB	AAAA	AAAA	AABB	AAAA	AAAB	AAAA	AAAA	AAAA	AAAA	AAAB	AAAA	AAAB	AAAB	AAAB	AAAA	AAAA	AAAA	AAAA	AABB	AAAA	AAAB	AAAB	AAAB
chr1_34124047	A/C	1	17046301	+	NA	NA	NA	NA	NA	NA	AAAA	AAAB	AAAB	AAAA	AAAA	AAAA	AAAA	AAAA	AAAA	AAAA	AAAA	AAAA	AAAA	AAAA	AAAA	AAAB	AAAA	AAAA	AAAA	AAAA	AAAA	AAAA	AAAB	AAAA	AAAB	AAAA	AAAB	AAAB	AAAA	AAAA	AAAA	AAAB	AAAB	AAAA	AAAA	AAAB	AAAA	AAAB	AAAB
chr2_287902	G/A	2	1	+	NA	NA	NA	NA	NA	NA	AABB	ABBB	AABB	AABB	BBBB	BBBB	AABB	ABBB	AABB	ABBB	ABBB	BBBB	ABBB	BBBB	ABBB	ABBB	ABBB	ABBB	AABB	AABB	AABB	BBBB	ABBB	BBBB	BBBB	BBBB	AABB	ABBB	ABBB	ABBB	ABBB	BBBB	ABBB	BBBB	ABBB	ABBB	AABB	ABBB	ABBB
chr2_340704	C/T/-	2	2	+	NA	NA	NA	NA	NA	NA	AABB	AAAB	AAAA	AABB	AAAB	AAAA	AAAA	AABB	AAAA	AAAB	AAAA	AAAA	AAAA	AAAB	AAAB	AABB	AAAB	AAAA	AAAA	AAAB	AAAA	AAAA	AAAB	AAAA	AAAB	AAAB	AAAB	AAAA	AAAA	AAAA	AAAA	AAAB	AAAB	AAAB	AAAB	AAAA	AAAA	AABB	AAAB
chr2_340717	A/T	2	3	+	NA	NA	NA	NA	NA	NA	AAAA	AAAA	AABB	AAAA	AAAA	AAAB	AABB	AAAA	AAAA	AAAA	AABB	AABB	AAAA	AAAB	AAAA	AAAA	AAAA	AAAB	AAAB	AAAA	AAAA	AAAB	AAAA	AAAB	AAAA	AAAB	AAAB	AABB	AAAA	AAAA	AAAA	AAAA	AAAB	AAAA	AAAA	AAAA	AABB	AAAA	AAAB
chr2_420633	G/T	2	4	+	NA	NA	NA	NA	NA	NA	AAAA	AAAB	AAAA	AAAA	AAAA	AAAB	AAAA	AAAA	AAAA	AAAA	AAAA	AAAB	AAAB	AAAA	AAAA	AAAB	AAAB	AAAB	AAAA	AABB	AABB	AAAA	AAAA	AAAA	AABB	AAAB	AAAB	AABB	AABB	AAAB	AAAB	AABB	AAAA	AAAA	AABB	AAAB	AAAA	AAAA	AAAA
chr2_500444	A/G	2	5	+	NA	NA	NA	NA	NA	NA	AAAB	AAAA	AAAB	AAAB	AAAA	AAAB	AAAB	AABB	AAAA	AAAB	AAAA	AAAA	AAAA	AAAB	AAAB	AAAA	AAAB	AAAB	AAAB	AAAA	AAAA	AAAA	AAAB	AAAA	AAAA	AAAB	AAAB	AAAB	AAAB	AAAB	AAAA	AAAA	AAAA	AAAA	AAAA	AAAA	AAAA	AAAB	AAAA
chr2_756698	T/A	2	6	+	NA	NA	NA	NA	NA	NA	-	-	BBBB	-	-	-	BBBB	BBBB	BBBB	-	BBBB	BBBB	BBBB	-	BBBB	ABBB	BBBB	-	ABBB	-	ABBB	-	ABBB	BBBB	-	BBBB	-	-	BBBB	-	ABBB	ABBB	BBBB	BBBB	BBBB	-	BBBB	BBBB	ABBB
chr2_794323	G/A	2	7	+	NA	NA	NA	NA	NA	NA	AAAA	AAAA	AAAB	AAAB	AAAA	AAAA	AAAB	AAAA	AAAA	AAAA	AAAB	AAAA	AAAA	AAAB	AAAA	AAAA	AAAB	AABB	AAAA	AAAB	AAAA	AAAA	AAAA	AAAA	AAAB	AAAA	AABB	AAAA	AAAB	AAAA	AAAB	AAAB	AAAB	AAAA	AAAB	AAAA	AAAB	AAAA	AAAB
chr2_794342	C/A	2	8	+	NA	NA	NA	NA	NA	NA	AAAA	AAAA	AAAA	AAAB	AAAA	AAAA	AAAA	AAAA	AAAA	AAAA	AAAB	AAAA	AAAA	AAAB	AAAA	AAAA	AAAB	AABB	AAAA	AAAB	AAAA	AAAA	AAAA	AAAA	AAAA	AAAA	AABB	AAAA	AAAB	AAAA	AAAB	AAAB	AAAB	AAAA	AAAB	AAAA	AAAB	AAAA	AAAB
chr2_892719	A/G	2	9	+	NA	NA	NA	NA	NA	NA	AABB	BBBB	AABB	ABBB	ABBB	BBBB	BBBB	BBBB	ABBB	BBBB	BBBB	ABBB	BBBB	BBBB	BBBB	BBBB	ABBB	ABBB	BBBB	BBBB	ABBB	ABBB	BBBB	AABB	BBBB	BBBB	AABB	ABBB	BBBB	ABBB	BBBB	ABBB	ABBB	BBBB	ABBB	BBBB	BBBB	AABB	AABB
chr2_946583	C/T	2	10	+	NA	NA	NA	NA	NA	NA	ABBB	-	ABBB	ABBB	BBBB	BBBB	BBBB	BBBB	BBBB	-	-	-	BBBB	ABBB	-	-	ABBB	ABBB	BBBB	BBBB	-	-	BBBB	-	ABBB	-	BBBB	-	BBBB	-	-	-	BBBB	ABBB	-	BBBB	-	-	BBBB
chr2_946591	A/G	2	11	+	NA	NA	NA	NA	NA	NA	ABBB	-	ABBB	ABBB	BBBB	BBBB	BBBB	BBBB	BBBB	-	-	-	BBBB	ABBB	-	-	BBBB	ABBB	BBBB	BBBB	-	-	BBBB	-	ABBB	-	BBBB	-	BBBB	-	-	-	BBBB	BBBB	-	ABBB	-	-	BBBB
chr2_946606	T/C	2	12	+	NA	NA	NA	NA	NA	NA	ABBB	-	ABBB	ABBB	BBBB	BBBB	BBBB	BBBB	BBBB	-	-	-	BBBB	ABBB	-	-	ABBB	ABBB	BBBB	BBBB	-	-	BBBB	-	ABBB	-	BBBB	-	BBBB	-	-	-	BBBB	ABBB	-	ABBB	-	-	BBBB
chr2_946613	A/G	2	13	+	NA	NA	NA	NA	NA	NA	ABBB	-	ABBB	ABBB	BBBB	BBBB	BBBB	BBBB	BBBB	-	-	-	BBBB	ABBB	-	-	BBBB	ABBB	BBBB	BBBB	-	-	BBBB	-	ABBB	-	BBBB	-	BBBB	-	-	-	BBBB	BBBB	-	ABBB	-	-	BBBB
chr2_1015186	A/T	2	14	+	NA	NA	NA	NA	NA	NA	AAAA	-	-	AAAB	AAAB	AAAA	AAAA	-	AAAB	AAAA	-	AAAA	AAAA	-	-	AAAA	AAAA	AAAA	AAAA	AAAA	-	AAAA	-	AAAB	-	AAAA	AAAA	AAAA	AAAB	AAAA	AAAB	AAAA	AAAA	-	-	AAAA	AAAA	AAAA	-
chr2_1024715	A/G	2	15	+	NA	NA	NA	NA	NA	NA	BBBB	ABBB	BBBB	BBBB	BBBB	BBBB	ABBB	BBBB	BBBB	BBBB	BBBB	BBBB	BBBB	BBBB	BBBB	BBBB	BBBB	BBBB	BBBB	BBBB	BBBB	BBBB	BBBB	BBBB	BBBB	BBBB	BBBB	BBBB	BBBB	BBBB	BBBB	BBBB	BBBB	BBBB	BBBB	BBBB	BBBB	ABBB	BBBB
chr2_1194182	C/T	2	16	+	NA	NA	NA	NA	NA	NA	AAAA	AAAB	AAAB	-	-	-	AAAA	AAAA	AAAA	AAAA	AAAA	AAAA	AAAA	-	AAAA	AAAA	AAAA	AAAA	-	AAAB	AAAA	AAAA	AAAA	AAAB	AAAA	AAAA	AAAA	AAAB	-	AAAA	AAAA	AAAA	-	AAAB	-	-	AAAA	AAAA	AAAA
chr2_1194195	T/C	2	17	+	NA	NA	NA	NA	NA	NA	AAAB	AAAB	AAAA	-	-	-	AAAA	AAAB	AAAB	AAAA	AABB	AAAB	AAAA	-	AAAB	AAAB	AAAB	AAAB	-	AAAA	AAAB	AAAA	AAAA	AAAA	AAAA	AAAB	AAAB	AAAA	-	AAAB	AAAA	AAAB	-	AAAA	-	-	AAAA	AAAA	AAAA
chr2_1241889	C/T	2	18	+	NA	NA	NA	NA	NA	NA	AAAA	-	AAAA	AAAA	AAAA	AAAA	-	AAAA	AAAA	AAAA	-	AAAA	AAAA	AAAA	AAAA	AAAA	AAAA	AAAA	AAAB	-	-	AAAB	-	AAAB	AAAB	AAAA	AAAA	-	AAAA	AAAA	AAAA	AAAA	-	AAAA	AAAA	-	-	AAAA	-
chr2_1258988	T/C	2	19	+	NA	NA	NA	NA	NA	NA	ABBB	AAAB	AABB	ABBB	AAAB	BBBB	ABBB	BBBB	AABB	ABBB	AAAB	ABBB	AABB	ABBB	BBBB	AABB	BBBB	BBBB	AABB	ABBB	BBBB	ABBB	BBBB	AAAB	AABB	BBBB	BBBB	BBBB	AABB	ABBB	ABBB	BBBB	AABB	ABBB	BBBB	AABB	ABBB	ABBB	ABBB
chr2_1258992	T/C	2	20	+	NA	NA	NA	NA	NA	NA	AAAB	ABBB	AABB	AAAB	ABBB	AAAA	AAAB	AAAA	AABB	AAAB	ABBB	AAAB	AABB	AAAB	AAAA	AABB	AAAA	AAAA	AABB	AAAA	AAAA	AAAB	AAAA	ABBB	AABB	AAAA	AAAA	AAAA	AABB	AAAB	AAAB	AAAA	AABB	AAAB	AAAA	AABB	AAAB	AAAB	AAAB
chr2_1359192	T/C	2	21	+	NA	NA	NA	NA	NA	NA	AAAA	AAAA	AAAA	AAAA	AAAA	AAAA	AAAA	AAAA	AAAA	AAAB	AAAA	AAAA	AAAA	AAAA	-	AAAB	-	AAAA	AAAB	AAAA	AAAA	AAAB	AAAA	AAAA	AAAA	AAAB	AAAA	AAAA	AAAA	AAAA	AAAA	AAAB	AAAA	AAAA	AAAA	AAAB	AAAA	AAAB	AAAA
chr2_1359198	A/G	2	22	+	NA	NA	NA	NA	NA	NA	AAAA	AAAA	AAAA	AAAB	AAAB	AAAA	AAAA	AAAB	AAAB	AAAB	AAAB	AAAB	AAAB	AABB	-	AAAB	-	AAAB	AAAA	AAAA	AAAB	AAAA	AAAB	AAAB	AAAA	AAAA	AAAB	AAAA	AABB	AAAB	AABB	AAAA	AAAB	AAAB	AAAA	AAAA	AAAB	AAAB	AAAA
chr2_1441494	C/T	2	23	+	NA	NA	NA	NA	NA	NA	AAAB	AAAA	AAAA	AAAA	AAAA	AAAB	AAAA	AAAA	AAAB	AAAA	AAAA	AAAB	AAAA	AAAA	AAAA	AAAB	AAAA	AAAA	AAAA	AAAA	AAAA	AAAA	AAAB	AAAA	AAAA	AAAA	AAAA	AAAA	AAAB	AAAA	AAAB	AAAA	AAAA	AAAA	AAAA	AAAA	AAAA	AAAA	AAAA
chr2_1441517	T/C	2	24	+	NA	NA	NA	NA	NA	NA	AAAA	AAAA	AAAA	AAAA	AAAA	AAAA	AAAA	AAAA	AAAA	AAAA	AAAA	AAAA	AAAA	AAAB	AAAA	AAAB	AAAB	AAAA	AAAA	AAAA	AAAB	AAAB	AAAB	AAAA	AAAA	AAAA	AAAA	AAAA	AAAA	AAAA	AAAA	AAAB	AAAA	AAAB	AAAA	AAAB	AAAA	AAAA	AAAA
chr2_1441544	A/C	2	25	+	NA	NA	NA	NA	NA	NA	AAAA	AAAA	AAAA	AAAB	AAAA	AAAA	AAAA	AAAA	AAAB	AAAA	AAAA	AAAA	AAAB	AAAB	AAAA	AAAA	AAAA	AAAA	AAAA	AAAA	AAAA	AAAB	AAAA	AAAA	AAAA	AAAA	AAAA	AAAA	AAAA	AAAA	AAAB	AAAA	AAAA	AAAA	AAAA	AAAB	AAAA	AAAA	AAAA
chr2_1524015	A/C	2	26	+	NA	NA	NA	NA	NA	NA	AAAA	AAAB	AAAA	AAAA	AAAA	AAAB	AAAA	AAAB	AAAA	AAAA	AAAA	AAAA	AAAB	AAAA	AAAA	AAAB	AAAB	AAAA	AAAB	AAAB	AABB	AABB	AAAB	AAAA	AAAA	AABB	AAAA	AAAA	AAAB	AAAB	AAAA	-	AAAA	AAAA	AAAA	AAAB	AAAB	AAAB	AAAA
chr2_1524039	A/G	2	27	+	NA	NA	NA	NA	NA	NA	ABBB	ABBB	BBBB	ABBB	ABBB	ABBB	ABBB	BBBB	AABB	BBBB	ABBB	ABBB	ABBB	BBBB	AABB	BBBB	BBBB	ABBB	ABBB	BBBB	BBBB	BBBB	BBBB	ABBB	AABB	BBBB	BBBB	ABBB	ABBB	BBBB	AABB	-	ABBB	BBBB	AABB	ABBB	ABBB	BBBB	ABBB
chr2_1524048	C/T	2	28	+	NA	NA	NA	NA	NA	NA	AAAB	AAAA	AABB	AAAB	AAAB	AAAA	AAAB	AAAB	AAAA	AABB	AAAB	AAAB	AAAA	AAAB	AAAA	AAAB	AAAB	AAAB	AAAA	AAAB	AAAA	AAAA	AAAB	AAAB	AAAA	AAAA	AABB	AAAB	AAAA	AAAB	AAAA	-	AAAB	AAAB	AAAA	AAAA	AAAB	AAAA	AAAA
chr2_1524051	C/T	2	29	+	NA	NA	NA	NA	NA	NA	AAAB	AAAB	AAAA	AAAB	AAAB	AAAA	AAAB	AAAA	AAAB	AAAA	AAAB	AAAB	AAAB	AAAA	AAAB	AAAA	AAAA	AAAB	AAAB	AAAA	AAAA	AAAA	AAAA	AAAB	AABB	AAAA	AAAA	AAAB	AAAB	AAAA	AABB	-	AAAB	AAAA	AABB	AAAB	AAAB	AAAA	AAAB
chr2_1524054	T/C	2	30	+	NA	NA	NA	NA	NA	NA	AAAB	AAAA	AABB	AAAB	AAAB	AAAA	AAAB	AAAB	AAAA	AABB	AAAB	AAAB	AAAA	AAAB	AAAA	AAAB	AAAB	AAAB	AAAA	AAAB	AAAA	AAAA	AAAB	AAAB	AAAA	AAAA	AABB	AAAB	AAAA	AAAB	AAAA	-	AAAB	AAAB	AAAA	AAAA	AAAB	AAAA	AAAA
chr2_1539925	G/A	2	31	+	NA	NA	NA	NA	NA	NA	ABBB	ABBB	ABBB	BBBB	AABB	AABB	ABBB	BBBB	ABBB	ABBB	BBBB	AABB	BBBB	BBBB	ABBB	ABBB	BBBB	ABBB	BBBB	ABBB	ABBB	ABBB	ABBB	BBBB	ABBB	BBBB	BBBB	BBBB	BBBB	BBBB	BBBB	ABBB	ABBB	ABBB	ABBB	BBBB	ABBB	BBBB	ABBB
chr2_1566228	T/C	2	32	+	NA	NA	NA	NA	NA	NA	AAAB	AAAB	AAAA	AABB	AAAA	AABB	AAAB	AAAB	AAAB	AABB	AAAB	AAAB	AABB	AAAB	AAAB	AABB	AABB	AAAA	AAAB	AAAB	AAAA	AABB	AABB	AAAA	AAAB	AAAA	AAAA	AABB	AAAB	-	AABB	AAAB	AAAA	AAAA	AAAA	AAAB	AABB	AAAB	AAAB
chr2_1575050	C/A	2	33	+	NA	NA	NA	NA	NA	NA	-	BBBB	BBBB	ABBB	ABBB	-	BBBB	-	BBBB	-	ABBB	BBBB	ABBB	BBBB	-	-	-	-	-	ABBB	ABBB	BBBB	-	BBBB	ABBB	ABBB	-	-	-	-	ABBB	-	-	-	BBBB	-	BBBB	BBBB	-
chr2_1604826	A/C	2	34	+	NA	NA	NA	NA	NA	NA	BBBB	AAAA	AABB	BBBB	AABB	BBBB	BBBB	BBBB	AABB	AABB	BBBB	AAAA	BBBB	AABB	AABB	AAAA	AABB	BBBB	AAAA	BBBB	AABB	AABB	BBBB	AABB	BBBB	AAAA	AAAA	BBBB	BBBB	AABB	AABB	BBBB	BBBB	AABB	AABB	AABB	BBBB	AABB	AAAA
chr2_1606184	G/A	2	35	+	NA	NA	NA	NA	NA	NA	BBBB	-	AABB	BBBB	BBBB	BBBB	BBBB	BBBB	BBBB	ABBB	BBBB	AABB	BBBB	AABB	BBBB	AABB	ABBB	BBBB	ABBB	-	ABBB	AABB	ABBB	BBBB	ABBB	AABB	ABBB	BBBB	ABBB	ABBB	ABBB	ABBB	BBBB	AABB	ABBB	ABBB	BBBB	ABBB	BBBB
chr2_1606193	C/T	2	36	+	NA	NA	NA	NA	NA	NA	AAAB	AAAA	AAAA	ABBB	AAAB	ABBB	AABB	AAAB	AAAB	AAAA	AABB	AAAA	AABB	AAAB	AAAB	AAAA	AAAB	AABB	AAAB	AAAA	AAAB	AAAB	AAAB	AABB	AAAB	AAAB	AABB	AABB	AAAB	AABB	AABB	AAAB	AAAB	AAAA	AABB	AABB	AABB	AAAB	AAAB
chr2_1651455	G/T/C	2	37	+	NA	NA	NA	NA	NA	NA	AAAA	AAAA	AAAB	-	AAAA	AAAA	AAAA	AABB	AAAB	AAAA	AAAA	AAAB	-	AAAB	AAAA	AAAA	AAAB	AAAA	AAAB	AAAA	AAAA	AAAB	AAAA	AAAB	AAAA	AAAA	-	AAAA	AAAA	AABB	AAAA	AAAB	-	AAAB	AAAB	AAAA	AAAB	AABB	AAAA
chr2_1651463	A/C	2	38	+	NA	NA	NA	NA	NA	NA	BBBB	BBBB	ABBB	-	BBBB	BBBB	BBBB	AABB	ABBB	BBBB	BBBB	BBBB	-	BBBB	BBBB	BBBB	BBBB	BBBB	ABBB	BBBB	BBBB	BBBB	BBBB	ABBB	BBBB	BBBB	-	BBBB	BBBB	AABB	BBBB	BBBB	-	ABBB	ABBB	BBBB	ABBB	AABB	BBBB
chr2_1664704	G/C	2	39	+	NA	NA	NA	NA	NA	NA	AAAA	AABB	AAAB	AAAA	AAAA	AAAB	AAAA	AAAA	AAAA	AAAA	AAAA	AAAA	AAAA	AABB	AAAB	AAAB	AAAB	AAAA	AAAA	AAAA	AAAB	AAAB	AAAA	AAAB	AAAB	AAAB	AAAA	AAAA	AAAA	AAAA	AAAB	AABB	AAAA	AAAB	AAAB	AAAB	AAAA	AAAA	AABB
chr2_1664738	A/C	2	40	+	NA	NA	NA	NA	NA	NA	BBBB	BBBB	BBBB	BBBB	BBBB	BBBB	BBBB	ABBB	BBBB	ABBB	BBBB	BBBB	ABBB	BBBB	ABBB	BBBB	BBBB	BBBB	ABBB	ABBB	BBBB	ABBB	BBBB	BBBB	ABBB	BBBB	BBBB	BBBB	BBBB	BBBB	BBBB	BBBB	BBBB	BBBB	BBBB	BBBB	BBBB	BBBB	BBBB
chr2_1664744	C/T	2	41	+	NA	NA	NA	NA	NA	NA	ABBB	ABBB	ABBB	BBBB	BBBB	BBBB	ABBB	ABBB	BBBB	ABBB	BBBB	BBBB	ABBB	BBBB	ABBB	BBBB	BBBB	ABBB	ABBB	ABBB	BBBB	ABBB	BBBB	BBBB	ABBB	BBBB	BBBB	ABBB	BBBB	BBBB	BBBB	BBBB	ABBB	ABBB	BBBB	BBBB	AABB	BBBB	ABBB
chr2_1671795	A/T	2	42	+	NA	NA	NA	NA	NA	NA	AAAB	AAAA	AAAA	AAAA	-	AAAA	AAAA	AAAB	AAAA	AAAA	-	AAAA	AAAA	AAAA	AAAB	AAAB	-	AAAB	AAAA	AAAA	AAAA	-	AAAA	-	AAAB	AAAA	AAAA	-	AAAA	-	-	AAAA	-	AAAB	-	AAAB	-	AAAA	-
chr2_1671798	T/C	2	43	+	NA	NA	NA	NA	NA	NA	ABBB	BBBB	ABBB	BBBB	-	BBBB	BBBB	ABBB	BBBB	BBBB	-	BBBB	BBBB	ABBB	ABBB	ABBB	-	AABB	ABBB	BBBB	BBBB	-	BBBB	-	ABBB	BBBB	ABBB	-	BBBB	-	-	BBBB	-	ABBB	-	ABBB	-	BBBB	-
chr2_1737018	C/A	2	44	+	NA	NA	NA	NA	NA	NA	AAAB	AAAA	AAAA	AAAB	AAAA	AAAA	AAAB	AAAA	AAAA	AAAA	AAAB	AAAA	AAAA	AAAA	AAAA	AAAB	AAAB	AAAA	AAAB	AAAB	AAAB	AAAA	AAAB	AAAA	AAAB	AAAA	AAAB	AAAB	AAAB	AAAB	AAAB	AAAA	AAAA	AAAB	AAAA	AAAB	AAAA	AAAB	AAAA
chr2_1782927	T/A	2	45	+	NA	NA	NA	NA	NA	NA	AAAB	AAAA	AAAB	AABB	AAAA	AAAA	AAAA	AAAA	AAAB	AAAB	AAAA	AAAA	AAAB	AAAB	AAAA	AAAA	AAAA	AAAA	AAAB	AAAB	AAAB	AAAB	AAAB	AAAA	AAAB	AAAA	AAAA	AABB	AAAA	AAAB	AAAA	AAAA	AAAA	AAAA	AAAA	AAAB	AAAB	AAAA	AAAA
chr2_1815205	T/C	2	46	+	NA	NA	NA	NA	NA	NA	AAAA	AAAA	-	AAAA	-	AAAA	AAAA	AAAA	-	AAAA	AAAB	AAAA	AAAA	AAAA	AAAA	AAAA	AAAA	AAAA	AAAA	-	AAAA	AAAA	AAAA	-	AAAA	AAAB	AAAA	AAAB	AAAB	AAAA	AAAA	AAAB	AAAA	-	AAAA	AAAA	AAAA	-	AAAA
chr2_1820876	A/G	2	47	+	NA	NA	NA	NA	NA	NA	AAAA	AAAA	-	AAAA	AAAA	-	AAAA	-	AAAA	AAAA	AAAA	AAAA	AAAA	AAAA	AAAA	AAAA	-	AAAA	AAAB	-	AAAB	AAAA	AAAB	AAAA	AAAA	AAAA	-	-	AAAA	AAAA	-	AAAA	AAAB	AAAA	-	AAAA	-	AAAA	-
chr2_1836729	C/T	2	48	+	NA	NA	NA	NA	NA	NA	AAAA	AAAA	AAAA	AAAA	AAAA	AAAA	AAAA	AAAA	AAAA	AAAA	AAAA	AAAA	AAAA	AAAA	AAAA	AAAB	AAAA	AAAA	AAAA	AAAA	AAAA	AAAA	AAAA	AAAA	AAAB	AAAB	AAAA	AAAA	AAAA	AAAB	AAAA	AAAB	AAAA	AAAB	AAAA	AAAA	AAAA	AAAA	AAAA
chr2_1836752	C/G	2	49	+	NA	NA	NA	NA	NA	NA	AAAB	AABB	AABB	AAAB	AAAB	AABB	AAAA	AABB	AAAB	AAAB	AAAB	AABB	AABB	AABB	AAAA	ABBB	AABB	ABBB	AAAB	AAAA	AAAB	AABB	AAAA	AAAB	AABB	AAAA	AABB	AABB	AAAB	AAAB	AABB	AAAB	AAAB	AABB	AAAB	AABB	AAAB	AABB	AABB
chr2_1837565	T/C	2	50	+	NA	NA	NA	NA	NA	NA	AAAA	AAAB	AAAB	-	AAAA	AAAA	AAAA	AAAA	AAAA	AAAA	AAAB	AAAA	AAAB	AAAA	AAAB	AAAA	AAAA	AAAA	AAAB	AAAB	AAAA	AAAA	AAAA	AAAA	AAAA	AAAB	AAAA	AAAA	-	AAAB	AAAA	AAAA	AAAA	AAAA	AAAB	AAAA	AAAB	AAAA	AAAA
chr2_1837583	A/G	2	51	+	NA	NA	NA	NA	NA	NA	BBBB	AABB	AABB	-	ABBB	ABBB	BBBB	BBBB	BBBB	BBBB	AABB	BBBB	ABBB	ABBB	ABBB	BBBB	BBBB	ABBB	ABBB	ABBB	BBBB	BBBB	BBBB	BBBB	AAAB	ABBB	BBBB	BBBB	-	AABB	AAAB	BBBB	AAAB	BBBB	ABBB	BBBB	AABB	BBBB	BBBB
chr2_1837608	A/G	2	52	+	NA	NA	NA	NA	NA	NA	AAAA	AABB	AABB	-	AAAB	AAAB	AAAA	AAAA	AAAA	AAAA	AABB	AAAA	AAAB	AAAA	AAAB	AAAA	AAAA	AAAB	AAAB	AAAB	AAAA	AAAA	AAAA	AAAA	AABB	AAAB	AAAA	AAAA	-	AABB	AABB	AAAA	AABB	AAAA	AAAB	AAAA	AAAB	AAAA	AAAA
chr2_1837615	C/G	2	53	+	NA	NA	NA	NA	NA	NA	BBBB	AABB	AABB	-	ABBB	ABBB	BBBB	BBBB	BBBB	BBBB	AABB	BBBB	ABBB	ABBB	ABBB	BBBB	BBBB	ABBB	ABBB	ABBB	BBBB	BBBB	BBBB	BBBB	AAAB	ABBB	BBBB	BBBB	-	AABB	AAAB	BBBB	AAAB	BBBB	ABBB	BBBB	AABB	BBBB	BBBB
chr2_1837635	G/A	2	54	+	NA	NA	NA	NA	NA	NA	BBBB	AABB	ABBB	-	ABBB	ABBB	BBBB	BBBB	BBBB	BBBB	ABBB	BBBB	ABBB	BBBB	ABBB	BBBB	BBBB	ABBB	ABBB	ABBB	BBBB	BBBB	BBBB	BBBB	AABB	BBBB	BBBB	BBBB	-	ABBB	AABB	BBBB	AABB	BBBB	ABBB	BBBB	ABBB	BBBB	BBBB
chr2_1892833	C/T	2	55	+	NA	NA	NA	NA	NA	NA	AAAA	AAAA	AAAA	-	AAAA	AAAA	AAAB	AAAA	-	AAAA	-	AAAA	-	-	-	AAAA	AAAA	AAAA	AAAA	AAAA	-	AAAA	-	AAAA	AAAA	AAAA	AAAA	AAAB	-	AAAA	-	AAAA	-	-	AAAA	AAAB	-	-	AAAA
chr2_1893191	T/C	2	56	+	NA	NA	NA	NA	NA	NA	AAAA	AAAB	AAAA	AAAA	AAAB	AAAA	AABB	AAAA	AAAB	AAAA	AAAB	AAAA	AAAA	AAAA	AAAA	AAAA	AAAA	AABB	AAAB	AAAB	AAAB	AAAB	AAAB	AAAA	AAAB	AAAB	AAAA	AAAA	AAAB	AAAA	AAAA	AAAB	AAAB	AAAB	AAAB	AAAA	AAAB	AAAA	AAAB
chr2_1893197	G/A	2	57	+	NA	NA	NA	NA	NA	NA	AAAA	AAAA	AAAA	AAAA	AAAA	AAAA	AAAA	AAAB	AAAA	AAAA	AAAB	AAAA	AAAA	AAAA	AAAA	AAAB	AAAA	AAAA	AAAA	AAAA	AAAA	AAAA	AAAA	AAAA	AAAA	AAAA	AAAA	AAAA	AAAB	AAAB	AAAB	AAAA	AAAA	AAAA	AAAA	AAAA	AAAA	AAAA	AAAA
chr2_1893233	T/C	2	58	+	NA	NA	NA	NA	NA	NA	AAAA	AAAB	AAAA	AAAB	AAAA	AAAA	AAAB	AAAA	AAAA	AAAA	AAAA	AAAA	AAAA	AAAA	AAAB	AAAA	AAAA	AAAA	AAAA	AAAA	AAAA	AAAB	AAAA	AAAA	AAAB	AAAA	AAAA	AAAB	AAAA	AAAB	AAAA	AAAA	AAAA	AAAA	AAAA	AAAB	AAAA	AAAB	AAAA
chr2_1893236	T/A	2	59	+	NA	NA	NA	NA	NA	NA	AAAA	AAAA	AAAA	AAAA	AAAA	AAAA	AAAA	AAAB	AAAA	AAAA	AAAB	AAAA	AAAB	AAAB	AAAA	AAAA	AAAB	AAAA	AAAB	AAAA	AAAA	AAAA	AAAA	AAAB	AAAA	AAAA	AAAA	AAAB	AAAB	AAAA	AAAB	AAAB	AAAA	AAAB	AAAB	AAAA	AAAB	AAAA	AAAA
chr2_1893242	G/C	2	60	+	NA	NA	NA	NA	NA	NA	AAAA	AAAB	AAAA	AAAA	AAAB	AAAA	AABB	AAAB	AAAA	AAAA	AABB	AAAA	AAAB	AAAA	AAAA	AAAA	AAAB	AAAA	AABB	AAAA	AAAB	AAAB	AAAB	AAAB	AAAB	AAAA	AAAA	AAAA	AAAB	AAAA	AAAB	AABB	AAAB	AAAB	AAAB	AAAA	AAAB	AAAA	AAAA
chr2_1893254	C/A/T	2	61	+	NA	NA	NA	NA	NA	NA	AAAA	AAAB	AAAB	AAAA	AAAB	AAAB	AAAB	AAAB	AAAB	AAAB	AAAB	AAAA	AAAA	AAAB	AAAA	AAAA	AAAB	AAAB	AAAB	AAAA	AAAB	AAAB	AAAB	AAAB	AAAB	AAAB	AAAA	AAAB	AAAB	AAAA	AAAB	AAAB	AAAB	AAAB	AAAB	AAAA	AAAB	AAAA	AAAA
chr2_1893270	G/T	2	62	+	NA	NA	NA	NA	NA	NA	AAAA	AAAB	AAAA	AAAA	AAAB	AAAA	AAAB	AAAB	AAAA	AAAB	AAAB	AAAA	AAAA	AAAA	AAAA	AAAB	AAAA	AAAB	AAAB	AAAA	AAAA	AAAB	AAAB	AAAA	AAAB	AAAB	AAAA	AAAA	AAAB	AAAB	AAAB	AAAB	AAAB	AAAA	AAAB	AAAA	AAAB	AAAA	AAAA
chr2_1894028	G/C	2	63	+	NA	NA	NA	NA	NA	NA	BBBB	ABBB	BBBB	BBBB	ABBB	ABBB	BBBB	ABBB	ABBB	BBBB	ABBB	ABBB	BBBB	BBBB	ABBB	ABBB	ABBB	ABBB	ABBB	ABBB	ABBB	ABBB	ABBB	ABBB	ABBB	ABBB	ABBB	BBBB	BBBB	ABBB	BBBB	BBBB	BBBB	ABBB	BBBB	BBBB	BBBB	ABBB	ABBB
chr2_1894037	G/A	2	64	+	NA	NA	NA	NA	NA	NA	AAAA	AAAB	AAAA	AAAA	AAAB	AAAB	AAAA	AAAB	AAAB	AAAA	AAAB	AAAA	AAAA	AAAA	AAAB	AAAB	AAAB	AAAB	AAAB	AAAB	AAAB	AAAB	AAAB	AAAB	AAAB	AAAB	AAAB	AAAA	AAAA	AAAB	AAAA	AAAA	AAAA	AAAB	AAAA	AAAA	AAAA	AAAB	AAAB
chr2_1894042	T/C	2	65	+	NA	NA	NA	NA	NA	NA	AAAA	AAAB	AAAA	AAAA	AAAA	AAAA	AAAA	AAAA	AAAA	AAAA	AAAB	AAAA	AAAA	AAAA	AAAA	AAAA	AAAA	AAAA	AAAA	AAAA	AAAA	AAAA	AAAA	AAAB	AAAA	AAAA	AAAA	AAAA	AAAA	AAAA	AAAA	AAAA	AAAA	AAAA	AAAA	AAAA	AAAA	AAAB	AAAA
chr2_1894052	G/A	2	66	+	NA	NA	NA	NA	NA	NA	AAAB	AAAB	AABB	AABB	AAAB	AAAB	AABB	AAAB	AAAB	AABB	AAAA	AAAB	AAAB	AAAA	AAAB	AABB	AAAB	AABB	AAAB	AABB	AABB	AABB	AAAB	AABB	AAAB	AAAB	AABB	AABB	AABB	AABB	AABB	AAAB	AABB	AAAA	AABB	AABB	AAAB	AABB	AAAB
chr2_1894124	T/A	2	67	+	NA	NA	NA	NA	NA	NA	AAAB	AAAB	AAAA	AAAA	AAAA	AAAB	AAAB	AAAA	AAAA	AAAA	AAAB	AAAA	AAAA	AAAA	AAAB	AAAB	AAAA	AABB	AAAA	AAAA	AAAB	AAAA	AAAB	AAAA	AAAA	AAAA	AAAA	AAAA	AAAA	AABB	AAAB	AAAA	AAAA	AAAA	AAAA	AABB	AAAA	AAAB	AAAB
chr2_1894139	T/A	2	68	+	NA	NA	NA	NA	NA	NA	AAAA	AAAB	AAAA	AAAA	AAAA	AAAB	AAAA	AAAA	AAAA	AAAA	AAAB	AAAA	AAAA	AAAA	AAAB	AAAB	AAAA	AAAB	AAAA	AAAA	AAAB	AAAA	AAAA	AAAA	AAAA	AAAA	AAAA	AAAA	AAAA	AAAB	AAAA	AAAA	AAAA	AAAA	AAAA	AAAB	AAAA	AAAB	AAAA
chr2_1894244	A/C	2	69	+	NA	NA	NA	NA	NA	NA	AABB	AAAB	AAAB	AABB	BBBB	AAAB	AABB	AAAB	AABB	AABB	AABB	AABB	AABB	AAAB	AAAB	AAAA	AABB	AABB	AAAA	AAAA	AABB	BBBB	AABB	AAAB	AAAA	BBBB	AABB	AABB	AAAB	AABB	BBBB	AABB	BBBB	AABB	AABB	AAAB	AAAA	AABB	AAAB
chr2_1894292	A/G/C	2	70	+	NA	NA	NA	NA	NA	NA	AAAA	AAAA	AAAA	AAAA	AAAA	AAAA	AAAB	AAAB	AAAB	AAAA	AAAA	AAAA	AAAA	AAAB	AAAA	AAAA	AAAA	AAAA	AAAA	AAAA	AAAA	AAAA	AAAA	AAAA	AAAA	AAAA	AAAA	AAAA	AAAA	AAAA	AAAB	AAAA	AAAA	AAAB	AAAB	AAAA	AAAA	AAAB	AAAA
chr2_1894313	T/C/-	2	71	+	NA	NA	NA	NA	NA	NA	BBBB	BBBB	BBBB	BBBB	BBBB	BBBB	ABBB	ABBB	ABBB	BBBB	BBBB	BBBB	BBBB	ABBB	BBBB	BBBB	BBBB	BBBB	BBBB	BBBB	BBBB	BBBB	BBBB	BBBB	BBBB	BBBB	BBBB	BBBB	BBBB	BBBB	ABBB	BBBB	BBBB	ABBB	ABBB	BBBB	BBBB	ABBB	BBBB
chr2_1894326	A/T/-	2	72	+	NA	NA	NA	NA	NA	NA	AAAA	AAAA	AAAA	AAAA	AAAA	AAAA	AAAB	AAAB	AAAB	AAAA	AAAA	AAAA	AAAA	AAAB	AAAA	AAAA	AAAA	AAAA	AAAA	AAAA	AAAA	AAAA	AAAA	AAAA	AAAA	AAAA	AAAA	AAAA	AAAA	AAAA	AAAB	AAAB	AAAA	AAAB	AAAB	AAAA	AAAA	AAAB	AAAA
chr2_1894369	A/C/T	2	73	+	NA	NA	NA	NA	NA	NA	AABB	BBBB	ABBB	ABBB	ABBB	BBBB	BBBB	BBBB	ABBB	ABBB	ABBB	ABBB	ABBB	ABBB	BBBB	ABBB	AABB	ABBB	ABBB	ABBB	BBBB	ABBB	ABBB	BBBB	BBBB	BBBB	BBBB	ABBB	BBBB	BBBB	ABBB	BBBB	ABBB	ABBB	BBBB	ABBB	ABBB	ABBB	ABBB
chr2_1894454	C/T	2	74	+	NA	NA	NA	NA	NA	NA	AABB	-	ABBB	BBBB	ABBB	ABBB	BBBB	BBBB	AABB	BBBB	ABBB	AABB	BBBB	ABBB	ABBB	ABBB	ABBB	ABBB	BBBB	ABBB	BBBB	BBBB	AABB	BBBB	BBBB	-	ABBB	BBBB	-	BBBB	ABBB	ABBB	AABB	BBBB	-	ABBB	BBBB	AABB	AABB
chr2_1895804	T/C	2	75	+	NA	NA	NA	NA	NA	NA	-	AAAA	AAAA	-	AAAA	AAAA	AAAA	AAAA	AAAA	AAAA	AAAA	AAAA	AAAA	AAAA	AAAA	AAAA	AAAA	-	AAAA	AAAA	AAAA	AAAB	AAAA	AAAA	AAAA	AAAB	-	AAAB	AAAA	AAAA	AAAB	AAAA	AAAA	AAAA	AAAB	AAAA	AAAA	AAAA	-
chr2_1895816	G/A	2	76	+	NA	NA	NA	NA	NA	NA	-	AAAB	AABB	-	BBBB	BBBB	AAAB	BBBB	BBBB	AABB	BBBB	BBBB	ABBB	ABBB	ABBB	BBBB	ABBB	-	BBBB	ABBB	BBBB	AABB	AABB	ABBB	ABBB	ABBB	-	ABBB	BBBB	ABBB	ABBB	BBBB	ABBB	BBBB	AABB	ABBB	BBBB	ABBB	-
chr2_1895881	A/G	2	77	+	NA	NA	NA	NA	NA	NA	-	-	-	ABBB	-	ABBB	ABBB	ABBB	BBBB	-	-	BBBB	BBBB	BBBB	BBBB	BBBB	AABB	AABB	ABBB	AABB	ABBB	ABBB	ABBB	ABBB	-	ABBB	BBBB	BBBB	ABBB	ABBB	BBBB	BBBB	-	-	BBBB	BBBB	BBBB	BBBB	AABB
chr2_1895933	T/G	2	78	+	NA	NA	NA	NA	NA	NA	BBBB	BBBB	BBBB	AABB	BBBB	AABB	BBBB	ABBB	BBBB	ABBB	BBBB	BBBB	ABBB	BBBB	BBBB	BBBB	ABBB	ABBB	BBBB	ABBB	BBBB	ABBB	BBBB	BBBB	ABBB	ABBB	ABBB	BBBB	ABBB	ABBB	BBBB	BBBB	BBBB	BBBB	ABBB	BBBB	BBBB	BBBB	BBBB
chr2_1895942	G/T	2	79	+	NA	NA	NA	NA	NA	NA	AAAA	AAAA	AAAA	AABB	AAAA	AABB	AAAA	AAAB	AAAA	AAAB	AAAA	AAAA	AAAB	AAAA	AAAA	AAAA	AAAB	AAAB	AAAB	AAAB	AAAA	AAAB	AAAB	AAAA	AAAB	AAAB	AAAB	AAAA	AAAB	AAAB	AAAA	AAAA	AAAA	AAAA	AAAB	AAAA	AAAA	AAAA	AAAB
chr2_1895951	C/T	2	80	+	NA	NA	NA	NA	NA	NA	BBBB	BBBB	BBBB	AABB	BBBB	AABB	BBBB	ABBB	BBBB	ABBB	BBBB	BBBB	ABBB	BBBB	BBBB	BBBB	ABBB	ABBB	ABBB	ABBB	BBBB	ABBB	ABBB	BBBB	ABBB	ABBB	ABBB	BBBB	ABBB	ABBB	BBBB	BBBB	BBBB	BBBB	ABBB	BBBB	BBBB	BBBB	ABBB
chr2_1924873	G/A	2	81	+	NA	NA	NA	NA	NA	NA	AAAA	AAAA	AAAA	-	AAAA	AAAA	AAAA	AAAB	AAAA	AAAA	AAAA	AAAA	AAAA	AAAA	AAAA	AAAA	AAAA	AAAA	AAAB	AAAA	AAAA	AAAA	AAAA	AAAA	AAAA	AAAB	AAAA	AAAB	AAAA	AAAA	AAAA	AAAA	AAAA	AAAA	AAAA	AABB	AAAA	AAAA	AAAB
chr2_1924882	A/T	2	82	+	NA	NA	NA	NA	NA	NA	AAAA	AAAA	AAAA	-	AAAA	AAAA	AAAA	AAAB	AAAA	AAAA	AAAA	AAAA	AAAA	AAAA	AAAA	AAAA	AAAA	AAAA	AAAB	AAAA	AAAA	AAAA	AAAA	AAAA	AAAA	AAAB	AAAA	AAAB	AAAA	AAAA	AAAA	AAAA	AAAA	AAAA	AAAA	AABB	AAAA	AAAA	AAAB
chr2_1939984	A/G	2	83	+	NA	NA	NA	NA	NA	NA	AAAA	-	AAAB	AAAA	AAAB	AAAA	AABB	AAAB	AABB	AAAB	-	-	AAAA	AAAB	-	AAAA	AAAB	-	AAAB	-	-	AAAB	AAAB	AAAA	AAAA	-	AAAA	AAAB	AAAA	AAAB	AAAB	AAAB	AAAA	AAAB	AAAA	AAAB	-	AAAB	-
chr2_1940460	C/T/-	2	84	+	NA	NA	NA	NA	NA	NA	AAAA	AAAA	AAAB	AAAA	AAAB	AAAA	AAAB	-	AAAA	AAAA	AAAA	AAAB	AAAA	AAAB	AAAB	AAAB	AAAA	-	AAAA	AAAA	AAAB	AAAA	AAAA	-	-	AAAA	-	AAAA	AAAA	-	AAAA	AAAA	-	AAAB	AAAA	AAAA	AAAA	-	AAAB
chr2_1940475	G/A/-	2	85	+	NA	NA	NA	NA	NA	NA	BBBB	ABBB	BBBB	BBBB	BBBB	ABBB	ABBB	-	BBBB	BBBB	BBBB	BBBB	ABBB	BBBB	BBBB	BBBB	BBBB	-	BBBB	-	BBBB	BBBB	BBBB	-	-	ABBB	-	BBBB	BBBB	-	BBBB	BBBB	-	BBBB	BBBB	BBBB	BBBB	-	BBBB
chr2_1941923	G/A/-	2	86	+	NA	NA	NA	NA	NA	NA	ABBB	BBBB	BBBB	AABB	ABBB	BBBB	BBBB	BBBB	BBBB	ABBB	AABB	BBBB	BBBB	BBBB	BBBB	ABBB	ABBB	BBBB	ABBB	ABBB	ABBB	ABBB	BBBB	ABBB	BBBB	BBBB	ABBB	BBBB	ABBB	ABBB	ABBB	ABBB	AABB	BBBB	BBBB	AABB	ABBB	BBBB	BBBB
chr2_1941997	A/T/-	2	87	+	NA	NA	NA	NA	NA	NA	AAAB	AAAB	AAAB	AAAA	AAAA	AAAB	AAAB	AABB	AAAB	AAAA	AAAA	AAAB	AAAB	AAAB	AAAB	AAAA	AAAB	AAAB	AAAA	AAAA	AAAB	AAAA	AAAB	AAAA	AAAB	AABB	AAAA	AAAB	AAAA	AABB	AAAA	AAAA	AAAA	AAAB	AAAB	AAAA	AAAA	AAAB	AAAB
chr2_1942007	G/A/-	2	88	+	NA	NA	NA	NA	NA	NA	AAAB	AAAA	AAAB	AABB	AAAB	AAAB	AAAB	ABBB	AAAB	AABB	ABBB	AAAB	AAAB	AAAA	AAAA	AAAB	AAAB	AAAB	AAAB	AAAA	AAAB	AAAB	AAAB	AAAA	AAAA	-	AAAB	AAAA	AAAB	AAAA	AAAB	AAAA	AAAA	AAAB	AAAB	AAAB	AAAA	AAAB	AAAB
chr2_1942016	T/C	2	89	+	NA	NA	NA	NA	NA	NA	AAAB	AAAB	AAAA	AAAA	AAAA	AABB	AABB	AAAA	AAAA	AAAA	AAAA	AAAA	AAAA	AABB	AAAB	AAAB	AAAA	AAAB	AAAA	AAAA	AAAB	AAAA	AAAB	AAAA	AAAB	-	AAAB	AAAA	AAAA	AAAA	AABB	AAAB	AAAB	AAAA	AAAB	AAAA	AAAA	AAAA	AAAA
chr2_1980641	A/G	2	90	+	NA	NA	NA	NA	NA	NA	AAAA	AAAA	AAAA	AAAB	AAAA	AAAA	AAAA	AAAB	AAAB	AAAB	AAAB	AAAA	AAAA	AAAB	AAAA	AAAA	AAAB	AAAB	AAAA	AAAB	AAAA	AAAA	AAAA	AAAA	AAAA	AAAA	AAAB	AAAB	AAAA	AAAA	AAAB	AAAB	AAAA	AAAA	AAAA	AAAB	AAAA	AAAB	AAAA
chr2_1980671	A/G	2	91	+	NA	NA	NA	NA	NA	NA	BBBB	BBBB	BBBB	AABB	BBBB	BBBB	BBBB	ABBB	ABBB	AABB	ABBB	BBBB	BBBB	ABBB	BBBB	BBBB	ABBB	ABBB	BBBB	ABBB	BBBB	BBBB	BBBB	BBBB	BBBB	BBBB	ABBB	ABBB	BBBB	BBBB	AABB	ABBB	BBBB	BBBB	BBBB	AABB	BBBB	AABB	BBBB
chr2_2083300	T/C	2	92	+	NA	NA	NA	NA	NA	NA	AABB	AAAA	AABB	AAAA	AABB	AABB	BBBB	AAAA	AABB	AAAA	AABB	AAAA	AAAA	BBBB	BBBB	BBBB	AAAA	AABB	AABB	AABB	AABB	BBBB	AABB	AABB	BBBB	AABB	AABB	AABB	AABB	AABB	AABB	BBBB	AABB	AABB	BBBB	AAAA	AABB	AABB	AABB
chr2_2083303	C/G	2	93	+	NA	NA	NA	NA	NA	NA	AABB	BBBB	AABB	BBBB	AABB	AABB	AAAA	BBBB	AABB	BBBB	AABB	BBBB	BBBB	AAAA	AAAA	AAAA	BBBB	AABB	AABB	AABB	AABB	AAAA	AABB	AABB	AAAA	AABB	AABB	AABB	AABB	AABB	AABB	AAAA	AABB	AABB	AAAA	BBBB	AABB	AABB	AABB
chr2_2084163	T/G	2	94	+	NA	NA	NA	NA	NA	NA	AAAB	AAAB	AAAA	AAAB	AAAA	AAAA	AABB	ABBB	AAAA	AAAB	AAAB	ABBB	AAAA	AAAB	AAAB	AAAA	AAAB	AABB	AAAB	AAAB	ABBB	AAAA	AABB	AAAB	AAAB	AABB	AABB	AABB	AABB	AAAA	AAAB	AAAB	AAAB	AAAB	AAAB	AAAB	AAAA	AAAA	AAAA
chr2_2085730	G/A	2	95	+	NA	NA	NA	NA	NA	NA	AAAA	AAAA	AAAB	AAAA	AAAB	AAAA	AAAA	AAAA	AAAA	AAAA	AAAA	AAAA	AAAB	AAAA	AAAA	AAAB	AAAA	AAAA	AAAA	AAAB	AAAA	AAAB	AAAA	AAAB	AAAB	AAAA	AAAA	AAAA	AAAA	AAAA	AAAA	AAAA	AAAB	AAAB	AAAA	AAAA	AAAB	AAAA	AAAB
chr2_2246012	T/C	2	96	+	NA	NA	NA	NA	NA	NA	AAAA	AAAA	AAAA	AABB	AAAA	AAAA	AAAA	AAAA	AAAB	AAAA	AAAB	AAAA	AABB	AAAA	AAAA	AAAA	AAAB	AAAB	AAAB	AAAA	AAAA	AAAB	AAAB	AAAA	AAAA	AAAA	AAAB	AAAA	AAAB	AAAA	AAAA	AAAA	AAAA	AAAA	AAAA	AABB	AAAA	AAAB	AAAA
chr2_2246048	G/A	2	97	+	NA	NA	NA	NA	NA	NA	ABBB	AABB	ABBB	ABBB	ABBB	ABBB	ABBB	BBBB	ABBB	ABBB	ABBB	BBBB	ABBB	BBBB	BBBB	ABBB	BBBB	BBBB	BBBB	BBBB	BBBB	BBBB	BBBB	BBBB	BBBB	BBBB	BBBB	BBBB	ABBB	ABBB	ABBB	BBBB	BBBB	AABB	ABBB	ABBB	BBBB	ABBB	ABBB
chr2_2246049	A/C	2	98	+	NA	NA	NA	NA	NA	NA	ABBB	AABB	ABBB	ABBB	ABBB	ABBB	ABBB	ABBB	ABBB	ABBB	ABBB	BBBB	ABBB	ABBB	BBBB	ABBB	BBBB	BBBB	BBBB	BBBB	BBBB	BBBB	BBBB	BBBB	BBBB	BBBB	BBBB	BBBB	ABBB	ABBB	ABBB	BBBB	BBBB	AABB	ABBB	ABBB	BBBB	ABBB	ABBB
chr2_2246053	C/T	2	99	+	NA	NA	NA	NA	NA	NA	ABBB	AABB	ABBB	ABBB	BBBB	ABBB	ABBB	BBBB	BBBB	ABBB	ABBB	BBBB	ABBB	BBBB	BBBB	BBBB	BBBB	BBBB	BBBB	BBBB	BBBB	BBBB	BBBB	BBBB	BBBB	BBBB	BBBB	BBBB	ABBB	ABBB	ABBB	BBBB	BBBB	AABB	BBBB	ABBB	BBBB	ABBB	ABBB
chr2_2276893	G/A	2	100	+	NA	NA	NA	NA	NA	NA	-	BBBB	BBBB	BBBB	BBBB	BBBB	BBBB	BBBB	BBBB	BBBB	BBBB	BBBB	ABBB	BBBB	ABBB	BBBB	-	ABBB	ABBB	-	BBBB	BBBB	-	-	-	-	BBBB	-	BBBB	BBBB	BBBB	BBBB	-	BBBB	BBBB	-	BBBB	-	BBBB
chr2_2308155	G/A	2	101	+	NA	NA	NA	NA	NA	NA	AAAA	AAAA	AAAA	AAAA	AAAB	AAAA	AAAB	AAAA	AAAA	AAAA	AAAB	AAAA	AAAA	AAAA	AAAA	AAAA	AAAA	AAAA	AAAB	AAAA	AAAA	AAAA	AAAB	AAAA	AAAA	AAAA	AAAB	AAAA	AAAB	AAAA	AAAA	AAAA	AAAA	AAAB	AAAA	AAAA	AAAA	AAAA	AAAA
chr2_2308177	C/T	2	102	+	NA	NA	NA	NA	NA	NA	AAAA	AAAB	AAAB	AAAB	AAAB	AAAA	AAAA	AAAB	AAAA	AAAB	AAAB	AAAA	AAAB	AAAB	AAAB	AAAA	AABB	AAAB	AAAB	AAAA	AAAB	AAAB	AAAB	AAAB	AAAA	AAAB	AAAB	AAAB	AAAA	AAAA	AAAA	AAAA	AAAB	AAAA	AAAA	AABB	AAAA	AAAA	AAAA
chr2_2308178	C/T	2	103	+	NA	NA	NA	NA	NA	NA	AAAA	AAAA	AAAA	AAAB	AAAB	AAAA	AAAB	AAAA	AAAA	AAAB	AAAB	AAAA	AAAB	AAAA	AAAA	AAAA	AAAB	AAAA	AAAB	AAAA	AAAA	AAAA	AAAB	AAAA	AAAA	AAAA	AAAB	AAAA	AAAB	AAAA	AAAA	AAAA	AAAA	AAAB	AAAA	AAAA	AAAA	AAAA	AAAA
chr2_2308186	G/A	2	104	+	NA	NA	NA	NA	NA	NA	AAAA	AAAB	AAAB	AAAB	AAAB	AAAA	AAAA	AAAB	AAAA	AAAB	AAAB	AAAA	AAAB	AAAB	AAAB	AAAA	AABB	AAAB	AAAB	AAAA	AAAB	AAAB	AABB	AAAB	AAAA	AAAB	AAAB	AAAB	AAAA	AAAA	AAAA	AAAA	AAAB	AAAA	AAAA	AABB	AAAA	AAAA	AAAA
chr2_2308669	T/C	2	105	+	NA	NA	NA	NA	NA	NA	AAAB	AAAA	ABBB	AAAA	AAAB	AAAA	AAAB	AAAA	AABB	AAAA	AAAA	ABBB	AAAB	AAAB	ABBB	AABB	ABBB	AAAB	AAAA	AAAB	AAAA	AAAB	ABBB	AAAA	AAAB	AAAB	AABB	AAAA	ABBB	AAAB	ABBB	ABBB	AAAB	AAAB	AAAB	AAAB	AAAB	AAAB	AAAB
chr2_2308714	C/T	2	106	+	NA	NA	NA	NA	NA	NA	BBBB	-	BBBB	ABBB	BBBB	ABBB	ABBB	AABB	ABBB	BBBB	ABBB	BBBB	ABBB	BBBB	BBBB	ABBB	BBBB	BBBB	ABBB	ABBB	BBBB	BBBB	BBBB	BBBB	-	AABB	ABBB	ABBB	BBBB	ABBB	BBBB	BBBB	AABB	ABBB	-	ABBB	-	AABB	-
chr2_2308718	T/C	2	107	+	NA	NA	NA	NA	NA	NA	AAAA	-	AAAA	AAAB	AAAA	AAAA	AAAB	AABB	AAAB	AAAA	AAAB	AAAA	AAAB	AAAA	AAAA	AAAB	AAAA	AAAA	AAAA	AAAB	AAAA	AAAA	AAAA	AAAA	-	AABB	AAAB	AAAB	AAAA	AAAB	AAAA	AAAA	AABB	AAAB	-	AAAB	-	AABB	-
chr2_2310071	T/C	2	108	+	NA	NA	NA	NA	NA	NA	AAAA	AAAA	AAAB	AAAB	AAAA	AAAB	AAAA	AAAB	AAAA	AAAA	AAAB	AAAB	AAAA	AAAB	AAAA	AAAB	AAAA	AAAB	AAAA	AAAB	AAAB	AAAB	AAAB	AAAB	AAAB	AAAA	AAAA	AAAB	AAAB	AAAB	AAAA	AAAB	AAAB	AAAB	AAAA	AAAB	AAAB	AAAA	AAAB
chr2_2310077	A/G	2	109	+	NA	NA	NA	NA	NA	NA	BBBB	BBBB	ABBB	AABB	BBBB	ABBB	BBBB	ABBB	BBBB	ABBB	ABBB	ABBB	BBBB	ABBB	BBBB	ABBB	ABBB	ABBB	ABBB	ABBB	AABB	AABB	ABBB	BBBB	ABBB	BBBB	ABBB	ABBB	ABBB	ABBB	BBBB	ABBB	ABBB	ABBB	BBBB	ABBB	ABBB	BBBB	ABBB
chr2_2310090	C/T	2	110	+	NA	NA	NA	NA	NA	NA	BBBB	BBBB	ABBB	ABBB	BBBB	ABBB	BBBB	ABBB	BBBB	BBBB	ABBB	ABBB	BBBB	ABBB	BBBB	ABBB	BBBB	AABB	ABBB	ABBB	ABBB	AABB	ABBB	ABBB	ABBB	BBBB	ABBB	ABBB	ABBB	ABBB	BBBB	ABBB	ABBB	ABBB	BBBB	ABBB	ABBB	BBBB	ABBB
chr2_2310135	A/T	2	111	+	NA	NA	NA	NA	NA	NA	AABB	AAAB	AAAB	AAAA	AABB	AAAB	AAAB	AAAB	AABB	AAAA	AAAA	AAAA	AAAB	AAAB	AAAB	AAAA	AAAB	AAAA	AAAA	AAAB	AAAA	AAAA	AAAA	AAAB	AAAA	AAAA	AAAA	AAAB	AAAA	AAAB	AAAB	AAAB	AAAA	AAAA	AABB	AAAB	AAAA	AABB	AAAB
chr2_2310200	C/T	2	112	+	NA	NA	NA	NA	NA	NA	BBBB	-	BBBB	BBBB	BBBB	BBBB	BBBB	BBBB	ABBB	BBBB	ABBB	BBBB	ABBB	ABBB	ABBB	BBBB	BBBB	ABBB	ABBB	BBBB	AABB	BBBB	BBBB	AABB	BBBB	BBBB	BBBB	ABBB	ABBB	ABBB	BBBB	BBBB	BBBB	BBBB	BBBB	BBBB	ABBB	BBBB	BBBB
chr2_2310218	G/A	2	113	+	NA	NA	NA	NA	NA	NA	AAAA	-	AAAA	AAAA	AAAA	AAAA	AAAA	AAAA	AAAB	AAAA	AAAB	AAAA	AAAB	AAAB	AAAB	AAAA	AAAA	AAAB	AAAB	AAAA	AAAB	AAAA	AAAA	AAAB	AAAA	AAAA	AAAA	AAAB	AAAB	AAAB	AAAA	AAAA	AAAA	AAAA	AAAA	AAAA	AAAB	AAAA	AAAA
chr2_2340948	T/C	2	114	+	NA	NA	NA	NA	NA	NA	AAAB	AAAA	AABB	AAAB	AAAA	AAAB	AABB	AAAB	AAAB	AAAB	AAAB	AAAB	AAAA	AAAA	AAAB	AAAA	AAAA	AAAA	AAAB	AAAB	AAAA	AAAB	AAAB	AAAA	AAAB	AAAB	AAAA	AAAA	AAAA	AAAB	AAAA	AAAB	AAAA	AAAA	AAAA	AAAB	AAAA	AAAA	AAAB
chr2_2340973	T/C	2	115	+	NA	NA	NA	NA	NA	NA	AABB	AABB	ABBB	AAAB	AABB	AAAB	ABBB	AAAB	AABB	AAAB	AABB	AAAA	AABB	AAAB	AAAB	AAAA	AAAA	AAAA	AABB	AABB	AAAA	AAAB	AAAB	AAAB	AAAB	AAAB	AAAB	AAAB	AAAA	AAAB	AAAB	AAAB	AAAA	AAAB	AAAA	AAAB	AAAA	AAAA	AAAB
chr2_2340979	T/A	2	116	+	NA	NA	NA	NA	NA	NA	AABB	AABB	ABBB	AAAB	AAAB	AAAB	ABBB	AAAB	AABB	AAAB	AABB	AAAB	AABB	AAAB	AAAB	AAAA	AAAB	AAAA	AABB	AABB	AAAA	AAAB	AAAB	AAAA	AAAB	AAAB	AAAB	AAAB	AAAA	AAAB	AAAB	AAAB	AAAA	AAAB	AAAA	AAAB	AAAA	AAAA	AABB
chr2_2341005	G/A	2	117	+	NA	NA	NA	NA	NA	NA	AAAB	ABBB	ABBB	AAAB	ABBB	AAAB	ABBB	AAAB	AAAB	AAAB	AAAB	AAAA	AABB	AAAB	AAAB	AAAA	AAAB	AAAA	AAAB	AAAB	AAAA	AAAB	AAAB	AAAA	AAAB	AAAB	AAAB	AAAB	AAAA	AAAB	AAAB	AAAA	AAAA	AAAB	AAAA	AAAA	AAAA	AAAA	AAAB
chr2_2342102	C/T/-	2	118	+	NA	NA	NA	NA	NA	NA	AAAA	AAAB	AAAA	AAAA	AAAB	AAAA	AAAA	AAAA	AAAB	AAAA	AAAA	AAAB	AAAA	AAAA	AAAA	AAAA	AAAA	AAAA	AAAA	-	AAAA	AAAB	AAAA	AAAA	AAAA	AAAA	AAAA	-	AAAA	AAAA	AAAA	AAAA	-	AAAA	AAAA	-	-	AAAA	AAAA
chr2_2344239	T/C	2	119	+	NA	NA	NA	NA	NA	NA	ABBB	BBBB	ABBB	BBBB	BBBB	ABBB	BBBB	BBBB	BBBB	BBBB	ABBB	BBBB	BBBB	BBBB	BBBB	BBBB	BBBB	BBBB	BBBB	BBBB	BBBB	BBBB	ABBB	BBBB	ABBB	BBBB	BBBB	BBBB	BBBB	BBBB	BBBB	ABBB	BBBB	BBBB	ABBB	BBBB	BBBB	ABBB	BBBB
chr2_2379444	G/A	2	120	+	NA	NA	NA	NA	NA	NA	AAAA	AAAA	AAAA	AAAA	AAAA	AAAA	AAAA	AAAA	AAAA	AAAA	AAAA	AAAA	-	AAAA	AAAA	AAAA	AAAA	AAAA	AAAA	AAAA	AAAA	AAAA	AAAA	AAAA	AAAA	AAAB	AAAA	AAAA	AAAA	AAAA	AAAA	AAAB	AAAA	AAAB	AAAA	AAAB	AAAA	AAAB	AAAA
chr2_2472497	T/C	2	121	+	NA	NA	NA	NA	NA	NA	BBBB	BBBB	ABBB	BBBB	ABBB	-	BBBB	ABBB	ABBB	-	BBBB	-	BBBB	ABBB	ABBB	ABBB	ABBB	ABBB	ABBB	-	ABBB	ABBB	BBBB	-	BBBB	-	BBBB	ABBB	BBBB	-	-	ABBB	BBBB	ABBB	ABBB	ABBB	ABBB	ABBB	BBBB
chr2_2516482	C/G	2	122	+	NA	NA	NA	NA	NA	NA	-	-	AAAB	AAAA	AAAA	AAAB	AABB	-	AAAA	AAAA	AAAA	AAAB	AAAB	-	AAAA	AAAB	-	-	AABB	-	AABB	AAAA	-	AAAA	AAAB	-	AAAB	-	AAAB	AAAA	AAAB	AAAB	AAAB	AAAB	-	-	AAAA	-	AAAB
chr2_2603801	C/T	2	123	+	NA	NA	NA	NA	NA	NA	AAAA	AABB	-	AAAA	AAAA	AAAA	AAAB	AAAA	AAAB	AAAA	AAAA	AAAA	AAAA	AAAA	AAAB	AAAA	AAAA	AAAA	AAAA	AAAA	AAAA	AAAA	AAAA	AAAB	AAAA	AAAB	AAAB	AAAB	AAAB	-	AAAA	AAAA	AAAA	AAAA	AAAA	AAAA	AAAA	AAAB	AAAA
chr2_2603807	G/A	2	124	+	NA	NA	NA	NA	NA	NA	AAAA	AAAB	-	AAAA	AAAA	AAAA	AAAB	AAAA	AAAA	AAAB	AAAA	AAAA	AAAA	AAAA	AAAB	AAAB	AAAA	AAAA	AAAA	AAAA	AAAA	AAAA	AAAA	AAAA	AAAA	AAAB	AAAA	AAAB	AAAB	-	AAAA	AAAA	AAAA	AAAA	AAAA	AAAA	AAAA	AAAB	AAAA
chr2_2603825	A/G	2	125	+	NA	NA	NA	NA	NA	NA	AAAA	AAAB	-	AAAA	AAAB	AAAA	AABB	AAAA	AAAA	AAAB	AAAA	AAAB	AAAA	AAAA	AAAB	AABB	AAAA	AAAA	AAAB	AAAB	AAAA	AABB	AAAA	AAAA	AAAA	AAAB	AAAB	AAAB	AABB	-	AAAA	AAAB	AAAA	AAAA	AAAA	AAAA	AAAA	AABB	AAAB
chr2_2653316	G/C	2	126	+	NA	NA	NA	NA	NA	NA	BBBB	AABB	ABBB	AABB	BBBB	ABBB	ABBB	ABBB	ABBB	ABBB	ABBB	BBBB	BBBB	BBBB	ABBB	AABB	ABBB	ABBB	ABBB	BBBB	BBBB	ABBB	BBBB	BBBB	BBBB	BBBB	ABBB	BBBB	ABBB	ABBB	ABBB	BBBB	BBBB	ABBB	ABBB	ABBB	ABBB	BBBB	BBBB
chr2_2723983	A/T	2	127	+	NA	NA	NA	NA	NA	NA	AABB	BBBB	AABB	BBBB	BBBB	BBBB	ABBB	ABBB	ABBB	AABB	AABB	BBBB	ABBB	AABB	ABBB	BBBB	AABB	ABBB	BBBB	AABB	AABB	BBBB	AABB	BBBB	BBBB	BBBB	AABB	BBBB	BBBB	BBBB	BBBB	AABB	BBBB	BBBB	ABBB	AABB	BBBB	AABB	AABB
chr2_2723994	T/C	2	128	+	NA	NA	NA	NA	NA	NA	AABB	BBBB	AABB	BBBB	BBBB	BBBB	ABBB	ABBB	ABBB	AABB	AABB	BBBB	ABBB	AABB	ABBB	BBBB	AABB	ABBB	BBBB	AABB	AABB	BBBB	AABB	BBBB	BBBB	BBBB	AABB	BBBB	BBBB	BBBB	BBBB	AABB	BBBB	BBBB	ABBB	AABB	BBBB	AABB	AABB
chr2_2724018	G/A	2	129	+	NA	NA	NA	NA	NA	NA	AABB	BBBB	AABB	BBBB	BBBB	BBBB	ABBB	ABBB	ABBB	AABB	AABB	BBBB	ABBB	AABB	ABBB	BBBB	AABB	ABBB	BBBB	AABB	AABB	BBBB	AABB	BBBB	BBBB	BBBB	AABB	BBBB	BBBB	BBBB	BBBB	AABB	BBBB	BBBB	ABBB	AABB	BBBB	AABB	AABB
chr2_2771105	T/A	2	130	+	NA	NA	NA	NA	NA	NA	AAAA	AAAA	AAAA	AABB	AAAB	AAAA	AAAA	AAAB	AAAB	AABB	AAAB	AAAB	AAAB	AAAA	AAAB	AAAB	AAAB	AAAB	AAAB	AABB	AAAA	AABB	AAAA	AAAB	AAAB	AAAB	AAAB	AAAB	AAAB	AAAB	AABB	AAAA	AABB	AAAB	AAAA	AAAB	AAAA	AAAA	AAAA
chr2_2789959	A/T	2	131	+	NA	NA	NA	NA	NA	NA	AAAA	AAAA	AABB	AAAA	AAAA	AAAB	AAAB	AAAB	AAAB	AAAB	AAAA	AAAA	AAAB	AAAB	AAAA	AAAA	AAAA	AAAA	AAAA	AAAB	AAAB	AAAA	AAAA	AAAA	AAAA	AAAA	AAAB	AAAB	AAAA	AAAA	AAAA	AAAA	AAAA	AAAA	AAAB	AAAB	AAAA	AAAA	AAAB
chr2_2789977	T/C	2	132	+	NA	NA	NA	NA	NA	NA	ABBB	BBBB	AABB	BBBB	BBBB	ABBB	ABBB	ABBB	ABBB	AABB	BBBB	BBBB	ABBB	AABB	BBBB	BBBB	ABBB	BBBB	BBBB	ABBB	ABBB	BBBB	BBBB	BBBB	BBBB	BBBB	ABBB	AABB	BBBB	BBBB	BBBB	BBBB	BBBB	BBBB	ABBB	ABBB	ABBB	AABB	ABBB
chr2_2821185	G/A	2	133	+	NA	NA	NA	NA	NA	NA	AAAA	AABB	AAAA	AAAA	AAAB	AAAB	AAAB	AAAB	AAAB	AAAA	AAAA	AAAB	AAAA	AAAB	AAAB	AAAB	AAAA	AAAA	AAAA	AAAA	AAAA	AABB	AAAA	AAAA	AAAB	AABB	AAAA	AAAA	AAAA	AABB	AAAA	AAAB	AAAB	AAAA	AABB	AAAA	AAAB	AAAA	AAAB
chr2_3051758	A/T	2	134	+	NA	NA	NA	NA	NA	NA	AAAB	AAAB	AAAB	AAAA	AAAA	AAAA	AAAA	AAAA	AAAA	AAAA	AAAA	AAAA	AAAB	AAAA	AAAA	AAAA	AAAA	AAAA	AAAB	AAAA	AAAA	AAAB	AAAA	AAAA	AAAA	AAAA	AAAA	AAAA	AAAA	AAAA	AAAA	AAAA	AAAA	AAAB	AAAA	AAAA	AAAB	AAAB	AAAA
chr2_3504107	A/G	2	135	+	NA	NA	NA	NA	NA	NA	AAAB	AAAB	AAAB	AAAA	AAAB	AAAA	AAAA	AAAA	AAAA	AAAB	AAAA	AAAB	AAAA	AAAA	AAAA	AAAA	AAAA	AAAA	AAAB	AAAA	AAAA	AAAB	AAAA	AAAA	AAAA	AAAA	AAAA	AAAA	AAAA	AAAA	AAAA	AAAA	AAAA	AAAA	AAAA	AAAA	AAAA	AAAA	AAAA
chr2_3605832	G/A	2	136	+	NA	NA	NA	NA	NA	NA	AAAB	AAAB	AAAA	AAAB	AAAA	AAAB	AAAA	AAAA	AABB	AAAA	AAAA	AAAB	AAAB	AABB	AAAA	AAAB	AAAA	AAAB	AAAA	AAAA	AAAB	AAAB	AAAB	AAAB	AABB	AAAA	AABB	AAAA	AAAB	AAAB	AABB	AABB	AAAA	AAAA	AABB	AABB	AAAB	AAAB	AAAB
chr2_3807648	C/A	2	137	+	NA	NA	NA	NA	NA	NA	ABBB	AAAA	ABBB	ABBB	AAAB	AAAB	AABB	ABBB	AAAB	BBBB	BBBB	AABB	ABBB	AAAB	ABBB	ABBB	AABB	AABB	AABB	BBBB	AABB	AAAA	AAAB	ABBB	ABBB	AABB	AAAB	ABBB	AABB	ABBB	AABB	AAAA	ABBB	AABB	AABB	AAAB	AABB	ABBB	ABBB
chr2_3807802	G/A	2	138	+	NA	NA	NA	NA	NA	NA	AAAA	AAAA	AAAA	AAAA	AAAA	AAAA	AAAA	AAAA	AAAA	AAAA	AAAA	AAAA	AAAA	AAAA	AAAA	AAAA	AAAA	AAAA	AAAB	AAAA	AAAA	AAAA	AAAA	AAAA	AAAA	AAAA	AAAA	AAAA	AAAA	AAAA	AAAA	AAAA	AAAA	AAAA	AAAA	AAAB	AAAA	AAAB	AAAA
chr2_3807807	C/T	2	139	+	NA	NA	NA	NA	NA	NA	ABBB	BBBB	ABBB	AABB	BBBB	BBBB	ABBB	ABBB	BBBB	ABBB	ABBB	AABB	BBBB	BBBB	BBBB	ABBB	ABBB	ABBB	ABBB	ABBB	BBBB	ABBB	ABBB	BBBB	BBBB	BBBB	BBBB	ABBB	BBBB	BBBB	BBBB	BBBB	BBBB	BBBB	BBBB	ABBB	ABBB	AABB	ABBB
chr2_4123014	T/C	2	140	+	NA	NA	NA	NA	NA	NA	ABBB	ABBB	BBBB	AABB	BBBB	BBBB	ABBB	AABB	BBBB	AABB	ABBB	ABBB	ABBB	BBBB	ABBB	BBBB	ABBB	BBBB	BBBB	ABBB	BBBB	ABBB	ABBB	ABBB	BBBB	AABB	ABBB	ABBB	ABBB	AABB	BBBB	ABBB	ABBB	ABBB	BBBB	BBBB	AABB	BBBB	BBBB
chr2_4137660	A/T/G	2	141	+	NA	NA	NA	NA	NA	NA	AAAA	AAAA	AAAA	AAAB	AAAB	AAAA	AAAA	AABB	AABB	AAAA	AAAA	AAAA	AABB	AAAA	AAAA	AAAA	AAAA	AAAB	AAAB	AAAA	AAAA	AAAB	AAAA	AAAB	AAAA	AAAB	AAAB	AAAA	AAAB	AAAA	AAAB	AAAA	AAAB	AAAB	AAAB	AABB	AAAA	AAAA	AAAB
chr2_4151310	A/C	2	142	+	NA	NA	NA	NA	NA	NA	AAAB	AAAA	AABB	AAAA	AAAA	AAAA	AAAB	AABB	AABB	AAAA	AAAB	AAAA	AAAA	AAAB	AAAB	AAAA	AAAB	AAAA	AAAA	AAAB	AAAB	AAAA	AAAB	AAAA	AAAA	AAAA	AAAB	AAAB	AAAA	AAAA	AAAA	AAAA	AAAA	AAAA	AAAB	AAAB	AAAA	AAAB	AAAB
chr2_4151352	T/C	2	143	+	NA	NA	NA	NA	NA	NA	AAAA	AAAB	AAAA	AAAA	AAAA	AABB	AAAB	AAAA	AAAA	AAAA	AAAA	AAAA	AAAA	AAAA	AAAB	AAAA	AAAB	AAAB	AAAA	AAAA	AAAA	AAAB	AAAA	AAAA	AAAA	AAAB	AAAA	AABB	AAAB	AAAA	AAAA	AAAB	AAAA	AAAB	AAAA	AAAA	AAAB	AAAA	AAAA
chr2_4151419	A/G	2	144	+	NA	NA	NA	NA	NA	NA	AAAA	AAAA	AAAA	AAAA	AAAA	AAAA	AAAA	AAAA	AAAA	AAAA	AAAA	AAAA	AAAA	AAAA	AAAA	AAAB	AAAA	AAAA	AAAA	AAAA	AAAA	AAAA	AAAB	AAAB	AAAA	AAAA	AAAA	AAAA	AAAA	AAAA	AAAA	AAAA	AAAB	AAAB	AAAA	AAAA	AAAA	AAAB	AAAA
chr2_4326716	C/T	2	145	+	NA	NA	NA	NA	NA	NA	BBBB	ABBB	BBBB	ABBB	ABBB	BBBB	BBBB	BBBB	BBBB	BBBB	BBBB	ABBB	ABBB	BBBB	BBBB	ABBB	BBBB	ABBB	ABBB	BBBB	BBBB	ABBB	BBBB	ABBB	ABBB	ABBB	ABBB	ABBB	ABBB	-	ABBB	ABBB	ABBB	ABBB	BBBB	ABBB	BBBB	BBBB	BBBB
chr2_4405512	A/T	2	146	+	NA	NA	NA	NA	NA	NA	AABB	AAAB	BBBB	AABB	AABB	BBBB	ABBB	ABBB	AAAB	AABB	ABBB	ABBB	BBBB	BBBB	AAAB	AABB	AABB	AAAB	BBBB	AAAB	BBBB	ABBB	ABBB	BBBB	AAAB	AAAB	ABBB	ABBB	BBBB	ABBB	BBBB	ABBB	AAAB	ABBB	AAAB	AABB	ABBB	ABBB	ABBB
chr2_4405972	G/A	2	147	+	NA	NA	NA	NA	NA	NA	AAAA	AAAA	AAAA	AAAB	AAAB	AAAB	AAAB	AAAB	AAAA	AAAA	AAAA	AAAB	AAAA	AAAA	AAAB	AAAA	AAAA	AAAA	AAAA	AAAA	AAAA	AAAA	AAAA	AAAB	AAAB	AAAA	AAAA	AAAA	AAAA	AAAA	AAAA	AAAB	AAAA	AAAA	AAAA	AAAB	AAAA	AAAA	AAAA
chr2_4407610	T/C	2	148	+	NA	NA	NA	NA	NA	NA	AAAB	AAAA	AAAA	AAAA	AAAB	AAAA	AAAA	AABB	AAAB	AAAA	AAAA	AAAB	AAAA	AAAA	AAAB	AAAA	AAAA	AAAA	AAAA	AAAA	AAAA	AAAA	AAAA	AAAB	AAAA	AAAB	AAAA	AAAB	AAAB	AAAA	AAAA	AAAA	AAAA	AAAA	AAAB	AAAB	AAAA	AAAA	AAAA
chr2_4407640	C/T	2	149	+	NA	NA	NA	NA	NA	NA	AAAA	AAAB	AAAB	AAAB	AAAA	AAAB	AAAA	AAAB	AAAA	AAAA	AAAA	AAAB	AAAA	AAAA	AAAA	AAAB	AAAA	AAAB	AAAA	AAAA	AABB	AAAB	AAAA	AAAA	AAAB	AAAB	AAAB	AABB	AAAB	AAAA	AAAA	AAAB	AAAB	AAAA	AAAA	AAAB	AAAA	AAAB	AAAB
chr2_4407702	G/A	2	150	+	NA	NA	NA	NA	NA	NA	AAAA	AAAA	AAAA	AAAA	AAAB	AAAB	AAAB	AAAA	AAAB	AAAA	AAAA	AAAA	AAAA	AAAA	AAAA	AAAB	AAAB	AAAA	AAAA	AAAA	AAAA	AAAA	AAAA	AAAA	AAAA	AAAB	AAAA	AAAA	AAAB	AAAB	AAAA	AAAB	AAAA	AAAB	AAAB	AAAA	AAAA	AAAA	AAAA
chr2_4407760	A/G	2	151	+	NA	NA	NA	NA	NA	NA	AAAA	AAAA	AAAA	AAAA	AAAA	AAAA	AAAA	AAAA	AAAA	AAAA	AAAB	AAAA	AAAA	AAAA	AAAA	AAAA	AAAA	AAAA	AAAA	AAAA	AAAA	AAAB	AAAA	AAAA	AAAA	AAAA	AAAA	AAAA	AAAB	AAAA	AAAA	AAAA	AAAA	AAAA	AAAB	AAAA	AAAA	AAAA	AAAA
chr2_4407945	C/A	2	152	+	NA	NA	NA	NA	NA	NA	AAAA	AAAA	AAAA	AAAA	AAAA	AAAB	AAAB	AAAB	AAAA	AAAA	AAAA	AAAB	AAAA	AAAA	AAAA	AAAB	AAAB	AAAA	AAAA	AAAA	AAAA	AAAA	AAAA	AAAB	AAAA	AAAA	AAAA	AAAA	AAAA	AAAB	AAAB	AAAB	AAAA	AAAB	AAAA	AAAA	AAAB	AAAA	AAAA
chr2_4407951	T/A	2	153	+	NA	NA	NA	NA	NA	NA	AAAA	AAAA	AAAA	AAAA	AAAA	AAAA	AAAA	AAAA	AAAA	AAAA	AAAA	AAAA	AAAA	AAAA	AAAA	AAAA	AAAA	AAAA	AAAA	AAAA	AAAA	AAAB	AAAB	AAAA	AAAB	AAAA	AAAA	AAAA	AAAA	AAAA	AAAA	AAAA	AAAA	AAAA	AAAA	AAAB	AAAA	AAAB	AAAB
chr2_4407954	C/T	2	154	+	NA	NA	NA	NA	NA	NA	AAAB	AAAA	AAAA	AAAA	AAAA	AAAA	AAAA	AAAA	AAAB	AAAB	AAAA	AAAA	AAAA	AAAA	AAAB	AABB	AAAB	AAAA	AAAB	AABB	AABB	AAAB	AAAB	AAAB	AAAB	AAAB	AAAA	AAAB	AAAA	AAAB	AAAB	AAAB	AAAB	AAAA	AAAA	AAAB	AAAB	AAAB	AAAA
chr2_4411224	A/T	2	155	+	NA	NA	NA	NA	NA	NA	ABBB	ABBB	BBBB	ABBB	BBBB	BBBB	ABBB	ABBB	ABBB	BBBB	BBBB	BBBB	BBBB	BBBB	BBBB	BBBB	ABBB	BBBB	ABBB	BBBB	BBBB	ABBB	BBBB	BBBB	BBBB	BBBB	BBBB	ABBB	BBBB	BBBB	ABBB	ABBB	BBBB	ABBB	BBBB	BBBB	ABBB	BBBB	BBBB
chr2_4411255	T/G	2	156	+	NA	NA	NA	NA	NA	NA	AAAB	AAAB	AAAA	AAAB	AAAA	AAAA	AAAB	AAAB	AAAB	AAAA	AAAA	AAAA	AAAA	AAAA	AAAA	AAAA	AAAB	AAAA	AAAB	AAAA	AAAA	AAAB	AAAA	AAAA	AAAA	AAAA	AAAA	AAAB	AAAA	AAAA	AAAB	AAAB	AAAA	AAAB	AAAA	AAAA	AAAB	AAAA	AAAA
chr2_4411271	C/A	2	157	+	NA	NA	NA	NA	NA	NA	AAAA	AAAA	AABB	AAAA	AAAA	AAAB	AAAB	AAAA	AAAA	AAAB	AAAB	AAAA	AABB	AAAB	AABB	AAAA	AAAA	AAAB	AAAA	AAAA	AAAB	AAAA	AAAB	AAAA	AAAA	AAAA	AAAB	AAAA	AAAA	AAAA	AAAA	AAAA	AAAA	AAAA	AAAB	AAAA	AAAA	AAAB	AAAA
chr2_4411284	G/T	2	158	+	NA	NA	NA	NA	NA	NA	AAAB	AAAB	AAAA	AAAA	AAAA	AAAA	AAAB	AAAB	AAAB	AAAA	AAAA	AAAA	AAAA	AAAA	AAAA	AAAA	AAAA	AAAA	AAAB	AAAA	AAAA	AAAB	AAAA	AAAA	AAAA	AAAA	AAAA	AAAB	AAAA	AAAA	AAAB	AAAB	AAAA	AAAB	AAAA	AAAA	AAAB	AAAA	AAAA
chr2_4412727	G/T	2	159	+	NA	NA	NA	NA	NA	NA	AAAA	AAAB	AAAA	AAAB	AAAB	AAAB	AAAB	AAAB	AAAA	AAAA	AAAB	AAAB	AAAB	AAAA	AAAB	AAAB	AAAB	AAAA	AAAB	AAAB	AAAA	AAAA	AAAA	AAAA	AAAA	AAAB	AAAA	AAAB	AAAB	AAAB	AAAB	AAAA	AAAB	AAAA	AAAB	AAAA	AAAB	AAAA	AAAB
chr2_4412758	C/A	2	160	+	NA	NA	NA	NA	NA	NA	AAAA	AAAA	AAAA	AAAA	AAAA	AAAA	AAAA	AAAA	AAAA	AAAA	AAAA	AAAA	AAAA	AAAB	AAAA	AAAA	AAAA	AAAA	AAAA	AAAA	AAAA	AAAA	AAAA	AAAB	AAAA	AAAA	AAAA	AAAA	AAAA	AAAA	AAAB	AAAA	AAAA	AAAA	AAAB	AAAA	AAAA	AAAA	AAAA
chr2_4412792	C/T	2	161	+	NA	NA	NA	NA	NA	NA	AABB	AABB	AABB	AABB	AABB	AABB	AABB	AABB	BBBB	AABB	AABB	AAAA	AAAA	AABB	AAAA	AABB	AABB	AABB	AABB	AABB	AABB	BBBB	BBBB	AABB	BBBB	AABB	BBBB	AABB	AABB	AABB	AAAA	AABB	AAAA	BBBB	AABB	ABBB	AABB	ABBB	ABBB
chr2_4414175	A/T	2	162	+	NA	NA	NA	NA	NA	NA	AAAB	AABB	AABB	AABB	AABB	AAAA	AAAA	AABB	AABB	AABB	AAAA	AAAA	AAAA	AAAB	AAAB	AAAB	AAAB	AAAA	AAAB	AAAB	AAAB	AAAB	AAAB	AAAA	AAAB	AAAB	AAAB	AAAB	AAAB	AAAB	AAAB	AAAB	AAAB	AAAA	AAAB	AAAB	AAAA	AAAA	AAAB
chr2_4414190	T/C	2	163	+	NA	NA	NA	NA	NA	NA	AABB	AABB	AABB	AABB	AABB	AAAA	AAAA	AABB	AABB	AABB	AAAA	AAAA	AAAA	AABB	AABB	AABB	AAAB	AAAA	AAAB	AAAB	AAAB	AAAB	AAAB	AAAA	AAAB	AAAB	AAAB	AAAB	AAAB	AAAA	AAAB	AAAB	AAAB	AAAA	AAAB	AAAB	AAAA	AAAA	AAAB
chr2_4414206	G/T	2	164	+	NA	NA	NA	NA	NA	NA	AAAB	AABB	AAAB	AABB	AABB	AAAB	AABB	AABB	AAAB	AAAA	AABB	AABB	ABBB	AAAA	AAAB	AAAB	AAAB	AABB	AAAB	AABB	AAAB	AAAB	AAAA	AABB	AABB	AAAB	AABB	AABB	AAAB	AABB	AAAB	AAAB	AABB	AABB	AABB	AAAA	BBBB	AABB	AAAB
chr2_4565507	C/T	2	165	+	NA	NA	NA	NA	NA	NA	AAAB	AAAB	AAAB	AAAB	AAAB	AAAA	AAAA	AAAA	-	AAAA	AAAB	AAAB	-	AAAA	AAAA	AAAA	-	AAAA	AAAB	-	AAAA	AAAA	AAAA	AAAB	AAAA	AAAB	AAAB	AAAB	AAAA	AAAB	-	AAAA	AAAA	AAAA	-	-	AAAA	AABB	AAAA
chr2_4565512	G/A	2	166	+	NA	NA	NA	NA	NA	NA	AAAA	AAAB	AAAA	AAAA	AAAB	AAAA	AAAB	AAAA	-	AAAB	AAAB	AAAB	-	AAAB	AAAA	AAAB	-	AAAA	AAAB	-	AAAB	AAAB	AAAA	AAAB	AAAA	AAAB	AAAA	AAAA	AAAA	AAAA	-	AAAA	AAAA	AAAB	-	-	AAAA	AAAB	AAAB
chr2_4565520	A/G	2	167	+	NA	NA	NA	NA	NA	NA	AAAB	AAAB	AAAB	AABB	AAAB	AAAA	AAAA	AAAA	-	AAAA	AAAB	AAAB	-	AABB	AAAA	AABB	-	AAAA	AAAB	-	AAAA	AAAB	AAAA	AAAB	AAAA	AAAB	AAAB	AAAB	AAAA	AAAA	-	AAAA	AAAA	AAAB	-	-	AAAA	AABB	AAAA
chr2_4565526	C/T	2	168	+	NA	NA	NA	NA	NA	NA	AAAB	AAAB	AAAB	AAAB	AAAB	AAAA	AAAB	AAAA	-	AAAB	AAAB	AAAA	-	AAAA	AAAA	AAAB	-	AAAA	AABB	-	AAAB	AAAB	AAAA	AAAB	AAAA	AAAA	AAAB	AAAB	AAAA	AAAA	-	AAAA	AAAA	AAAB	-	-	AAAA	AABB	AAAA
chr2_4568263	T/A	2	169	+	NA	NA	NA	NA	NA	NA	AAAB	AAAA	AAAB	AABB	AAAA	AAAA	AAAA	AAAB	AAAA	AAAA	AAAB	AAAA	AABB	AABB	AABB	AAAB	AABB	AAAA	AAAB	AAAB	AAAB	AAAB	AABB	AAAB	AAAA	AABB	AABB	AAAA	AABB	AABB	AAAB	AAAA	AAAA	AAAB	AAAB	AABB	AAAB	AAAB	AAAB
chr2_4568264	T/A	2	170	+	NA	NA	NA	NA	NA	NA	ABBB	BBBB	ABBB	AABB	BBBB	BBBB	BBBB	ABBB	BBBB	BBBB	ABBB	BBBB	AABB	AABB	AABB	ABBB	AABB	BBBB	ABBB	ABBB	ABBB	ABBB	AABB	ABBB	BBBB	AABB	AABB	BBBB	AABB	AABB	ABBB	BBBB	BBBB	ABBB	ABBB	AABB	ABBB	ABBB	ABBB
chr2_4568279	T/G	2	171	+	NA	NA	NA	NA	NA	NA	ABBB	BBBB	ABBB	AABB	BBBB	BBBB	BBBB	ABBB	BBBB	BBBB	ABBB	BBBB	AABB	AABB	AABB	ABBB	AAAB	BBBB	ABBB	ABBB	ABBB	ABBB	AABB	ABBB	BBBB	AABB	AABB	BBBB	AABB	AABB	AABB	BBBB	BBBB	ABBB	ABBB	AAAB	ABBB	ABBB	ABBB
chr2_4568281	A/G	2	172	+	NA	NA	NA	NA	NA	NA	AAAA	AAAA	AAAA	AABB	AAAA	AAAA	AAAA	AAAB	AAAA	AAAA	AAAB	AAAA	AAAB	AAAB	AAAA	AAAB	AAAB	AAAA	AAAB	AAAB	AAAA	AAAA	AAAB	AAAB	AAAA	AABB	AAAB	AAAA	AABB	AABB	AABB	AAAA	AAAA	AAAB	AAAB	AAAB	AAAB	AAAA	AAAA
chr2_4568353	T/C	2	173	+	NA	NA	NA	NA	NA	NA	AAAB	AAAA	AAAB	AAAB	AAAB	AAAA	AAAB	AAAB	AAAB	AAAA	AAAB	AAAB	AABB	-	AAAA	AAAB	AAAB	AAAA	AAAB	AAAB	AAAA	AAAA	AAAB	AAAA	AAAA	AAAB	AABB	AAAB	AAAA	AABB	AAAB	AAAA	AAAB	AAAB	AAAA	AABB	-	AAAB	AAAA
chr2_4568378	A/T	2	174	+	NA	NA	NA	NA	NA	NA	AAAB	AAAB	AAAA	AAAB	AAAB	AAAB	AAAB	AAAB	AAAB	AAAB	AAAB	AAAB	AAAA	-	AAAA	AAAB	AAAB	AAAA	AAAB	AAAB	AABB	AAAB	AABB	AABB	AAAB	AABB	AAAA	AAAB	AAAB	AAAA	AAAB	AAAB	AAAB	AAAB	AAAA	AAAA	-	AAAB	AABB
chr2_4568381	T/A	2	175	+	NA	NA	NA	NA	NA	NA	AAAB	AAAA	AAAA	AAAA	AAAB	AAAB	AAAA	AAAA	AAAA	AAAA	AAAA	AAAA	AAAA	-	AABB	AAAA	AAAA	AAAB	AAAA	AAAA	AAAB	AAAA	AAAA	AAAB	AAAA	AAAA	AAAA	AAAA	AAAB	AAAA	AAAA	AAAB	AAAA	AAAA	AAAB	AAAA	AAAB	AAAA	AAAA
chr2_4568390	A/C	2	176	+	NA	NA	NA	NA	NA	NA	AAAB	AAAA	AAAB	AABB	AAAA	AAAB	AAAA	AABB	AAAB	AAAB	AAAB	AAAA	AAAA	-	AAAA	AAAA	AAAA	AAAB	AAAB	AAAA	AAAB	AAAA	AAAB	AAAA	AAAA	AAAB	AAAA	AAAB	AAAB	AAAA	AAAB	AAAA	AAAB	AAAA	AAAB	AAAA	AAAA	AAAB	AAAA
chr2_4568393	A/G	2	177	+	NA	NA	NA	NA	NA	NA	AAAB	AAAA	AAAB	AAAB	AAAB	AAAA	AAAB	AAAB	AAAB	AAAA	AAAB	AAAB	AABB	-	AAAA	AAAB	AAAB	AAAA	AAAB	AAAB	AAAA	AAAA	AAAB	AAAA	AAAA	AAAB	AABB	AAAB	AAAA	AABB	AAAB	AAAA	AAAB	AAAB	AAAA	AABB	AAAA	AAAB	AAAA
chr2_4576698	A/C	2	178	+	NA	NA	NA	NA	NA	NA	AAAB	AABB	AAAA	AAAA	AABB	AAAA	AAAB	AAAA	AAAA	AAAB	AAAB	AABB	AAAA	AAAB	AAAB	AABB	AAAB	AABB	AAAB	AAAB	AAAA	AAAA	AAAB	AAAB	AAAB	AAAB	AAAA	AAAB	AAAA	AABB	AAAA	AAAA	AABB	AAAA	AAAB	AABB	AAAA	AAAA	AAAA
chr2_4611831	T/G	2	179	+	NA	NA	NA	NA	NA	NA	BBBB	AABB	BBBB	AABB	BBBB	ABBB	BBBB	ABBB	AABB	BBBB	ABBB	ABBB	AABB	AABB	ABBB	BBBB	AAAB	BBBB	ABBB	BBBB	ABBB	ABBB	AABB	ABBB	BBBB	BBBB	ABBB	AABB	AAAB	AABB	AABB	BBBB	ABBB	ABBB	ABBB	AAAB	AABB	BBBB	BBBB
chr2_4653722	T/C	2	180	+	NA	NA	NA	NA	NA	NA	BBBB	ABBB	AABB	ABBB	ABBB	ABBB	-	BBBB	ABBB	BBBB	-	AABB	ABBB	-	BBBB	ABBB	ABBB	BBBB	BBBB	BBBB	ABBB	BBBB	ABBB	BBBB	BBBB	ABBB	ABBB	-	AABB	ABBB	ABBB	ABBB	ABBB	-	AABB	ABBB	BBBB	ABBB	BBBB
chr2_4653758	G/A	2	181	+	NA	NA	NA	NA	NA	NA	AAAA	AAAA	AAAA	AAAB	AAAB	AAAA	AAAA	AAAA	AAAA	AAAA	-	AAAA	AAAA	AAAA	AAAA	AAAA	AAAB	AAAB	AAAB	AAAA	AAAA	AAAA	AAAA	AAAA	AAAA	AAAB	AAAA	-	AAAB	AAAB	AAAB	AAAA	AAAA	AAAA	AAAA	AAAA	AAAA	AAAA	AAAA
chr2_4666847	A/G	2	182	+	NA	NA	NA	NA	NA	NA	AABB	AABB	AABB	AABB	AAAA	AABB	AABB	AABB	AABB	AABB	AABB	AABB	AABB	AABB	AABB	AAAA	AAAA	AAAA	AABB	-	AAAA	AABB	AAAA	-	AABB	AAAA	AABB	AABB	AAAA	AABB	AABB	AABB	AABB	AABB	AAAA	AAAA	AABB	AAAA	AAAA
chr2_4666891	A/C	2	183	+	NA	NA	NA	NA	NA	NA	AABB	AABB	AABB	AABB	AAAA	AABB	AABB	AABB	AABB	AABB	AABB	AABB	AABB	AABB	AABB	AAAA	AAAA	AAAA	AABB	-	AAAA	AABB	AAAA	-	AABB	AAAA	AABB	AABB	AAAA	AABB	AABB	AABB	AABB	AABB	AAAA	AAAA	AABB	AAAA	AAAA
chr2_4741230	A/T	2	184	+	NA	NA	NA	NA	NA	NA	AAAB	AAAA	AAAB	AAAA	AAAA	AAAB	AAAA	AAAA	AAAA	AAAA	AAAA	AAAA	AAAA	AAAA	AAAA	AAAA	AAAB	AAAA	AAAA	AAAA	AAAB	AAAA	AAAA	AAAA	AAAA	AAAA	AAAA	AAAA	AAAA	AAAA	AAAA	AAAA	AAAA	AAAA	AAAA	AAAB	AAAA	AAAB	AAAA
chr2_4749303	T/A	2	185	+	NA	NA	NA	NA	NA	NA	AAAA	AAAA	AAAA	AAAA	AAAA	AAAA	AAAA	AAAA	AAAA	AAAA	AAAA	AAAA	AAAA	AAAA	AAAA	AAAA	AAAA	AAAA	AAAA	AAAB	AAAA	AAAA	AAAB	AAAA	AAAA	AAAA	AAAA	AAAA	AAAA	AAAA	AAAA	AAAA	AAAA	AAAA	AAAA	AAAA	AAAA	AAAB	AAAA
chr2_4749320	G/A	2	186	+	NA	NA	NA	NA	NA	NA	BBBB	BBBB	AABB	AABB	ABBB	BBBB	BBBB	ABBB	BBBB	AABB	BBBB	BBBB	BBBB	AABB	BBBB	AABB	AABB	ABBB	ABBB	BBBB	ABBB	ABBB	ABBB	AABB	ABBB	ABBB	BBBB	BBBB	BBBB	BBBB	AABB	BBBB	ABBB	ABBB	ABBB	AABB	BBBB	ABBB	ABBB
chr2_4759685	T/A	2	187	+	NA	NA	NA	NA	NA	NA	AABB	AAAB	AAAA	AABB	AAAB	AAAA	AAAA	AAAA	AAAB	AAAA	AAAA	AAAA	AAAB	AAAB	AAAA	AAAA	AAAA	AAAA	AAAA	AAAB	AAAB	AAAB	AAAB	AAAB	AAAA	AAAB	AAAB	AAAA	AAAB	AAAB	AAAA	AAAA	AAAA	AAAB	AAAB	AAAB	AAAA	AAAA	AAAB
chr2_4759692	C/T	2	188	+	NA	NA	NA	NA	NA	NA	AAAA	AAAB	AAAA	AAAA	AAAA	AAAB	AAAB	AAAB	AAAA	AAAB	AAAB	AAAB	AAAA	AAAA	AAAB	AAAB	AAAB	AAAA	AAAA	AAAA	AAAA	AAAB	AAAA	AAAA	AABB	AAAB	AAAA	AAAA	AAAA	AAAA	AAAB	AAAB	AAAB	AAAA	AAAB	AAAA	AAAB	AAAB	AAAA
chr2_4759700	G/A	2	189	+	NA	NA	NA	NA	NA	NA	AAAA	AAAB	AAAA	AAAA	AAAA	AAAB	AAAB	AAAB	AAAA	AAAB	AAAB	AAAB	AAAA	AAAA	AAAB	AAAB	AAAB	AAAA	AAAA	AAAA	AAAA	AAAB	AAAA	AAAA	AABB	AAAB	AAAA	AAAA	AAAA	AAAA	AAAB	AAAB	AAAB	AAAA	AAAB	AAAA	AAAB	AAAB	AAAA
chr2_4759719	A/T	2	190	+	NA	NA	NA	NA	NA	NA	AAAB	AAAA	AAAB	AAAA	AAAB	AAAB	AAAB	AAAB	AAAB	AAAB	AAAB	AAAB	AAAB	AAAB	AAAB	AAAB	AAAB	AABB	AABB	AAAB	AAAB	AAAA	AAAB	AAAB	AAAA	AAAA	AAAB	AABB	AAAB	AAAB	AAAB	AAAB	AAAB	AAAB	AAAA	AAAB	AAAB	AAAB	AAAB
chr2_4865497	C/T	2	191	+	NA	NA	NA	NA	NA	NA	AAAB	AAAA	AAAA	AAAA	AAAA	-	AAAA	AAAA	AAAA	AAAA	AAAA	AAAB	AAAA	AAAA	AAAB	AAAB	AAAA	AAAA	AAAA	AAAA	AAAB	AAAA	AAAA	AAAA	AAAA	AAAB	AAAA	AAAA	AAAA	AAAA	AAAA	AABB	AAAB	AAAA	AAAA	AAAA	AAAB	AAAA	AAAA
chr2_4865566	T/C	2	192	+	NA	NA	NA	NA	NA	NA	ABBB	BBBB	BBBB	BBBB	BBBB	-	BBBB	BBBB	BBBB	BBBB	BBBB	ABBB	BBBB	BBBB	ABBB	ABBB	BBBB	BBBB	BBBB	BBBB	ABBB	BBBB	BBBB	BBBB	BBBB	ABBB	BBBB	BBBB	BBBB	BBBB	BBBB	AABB	ABBB	BBBB	BBBB	BBBB	ABBB	BBBB	BBBB
chr2_4886558	T/C	2	193	+	NA	NA	NA	NA	NA	NA	AAAA	-	AAAA	AAAA	AAAA	AAAB	AAAA	AAAA	AAAA	AAAA	AAAB	AAAA	-	-	-	AAAA	-	-	-	AAAA	AAAA	AAAB	AAAA	-	AAAA	AAAA	-	AAAA	AAAA	AAAA	-	-	AAAA	AAAA	-	-	AAAA	AAAA	AAAA
chr2_4886559	C/T	2	194	+	NA	NA	NA	NA	NA	NA	AAAA	-	AAAA	AAAA	AAAA	AAAA	AAAA	AAAA	AAAA	AAAA	AAAA	AAAA	-	-	-	AAAA	-	-	-	AAAA	AAAA	AAAB	AAAA	-	AAAA	AAAA	-	AAAA	AAAA	AAAA	-	-	AAAA	AAAA	-	-	AAAB	AAAA	AAAA
chr2_4886564	G/C	2	195	+	NA	NA	NA	NA	NA	NA	BBBB	-	BBBB	BBBB	ABBB	ABBB	BBBB	BBBB	ABBB	BBBB	ABBB	ABBB	BBBB	-	-	BBBB	-	-	-	BBBB	BBBB	AABB	BBBB	-	BBBB	ABBB	-	BBBB	BBBB	BBBB	-	-	BBBB	BBBB	-	-	AABB	BBBB	ABBB
chr2_4886600	A/T	2	196	+	NA	NA	NA	NA	NA	NA	BBBB	-	BBBB	BBBB	BBBB	ABBB	BBBB	BBBB	BBBB	BBBB	ABBB	BBBB	ABBB	-	-	BBBB	-	-	-	BBBB	BBBB	ABBB	BBBB	-	BBBB	BBBB	-	BBBB	BBBB	BBBB	-	-	BBBB	BBBB	-	-	BBBB	BBBB	BBBB
chr2_4903745	A/T	2	197	+	NA	NA	NA	NA	NA	NA	AAAB	AAAA	AAAB	AABB	AAAA	-	AAAA	AAAB	AAAB	AAAA	AABB	AAAA	AAAA	AAAA	AAAB	-	AAAB	AAAB	AAAA	AAAB	AAAB	AABB	AAAA	AAAA	AAAB	AAAA	AAAB	AAAB	-	-	AABB	AAAA	AAAA	AAAA	AAAB	AAAA	-	AAAA	AAAB
chr2_4947809	A/G	2	198	+	NA	NA	NA	NA	NA	NA	AAAA	AAAA	AAAA	AAAB	AAAB	AAAA	AAAA	AAAB	AABB	AAAA	-	AAAA	AAAA	-	AAAA	AAAA	AAAA	AAAA	AAAB	AAAA	AAAB	AAAA	AAAB	AAAB	AAAB	AAAA	-	AAAA	AAAA	AAAB	AABB	AAAA	AAAB	AAAB	-	AAAA	-	AAAA	AAAA
chr2_5292345	G/C	2	199	+	NA	NA	NA	NA	NA	NA	BBBB	BBBB	BBBB	AABB	BBBB	BBBB	BBBB	ABBB	BBBB	ABBB	BBBB	BBBB	BBBB	BBBB	BBBB	BBBB	ABBB	BBBB	BBBB	BBBB	BBBB	ABBB	BBBB	BBBB	BBBB	BBBB	BBBB	ABBB	ABBB	AABB	BBBB	ABBB	BBBB	ABBB	AABB	ABBB	ABBB	BBBB	BBBB
chr2_5292366	G/A	2	200	+	NA	NA	NA	NA	NA	NA	AAAA	AABB	AABB	AAAA	AAAB	AAAA	AAAA	AAAA	AAAA	AAAA	AAAA	AAAA	AAAA	AAAA	AAAB	AAAB	AAAA	AAAA	AAAB	AAAA	AAAA	AAAA	AAAB	AAAA	AAAA	AAAB	AAAB	AAAB	AAAA	AAAA	AAAA	AAAB	AAAA	AAAA	AAAA	AAAB	AAAA	AAAA	AAAA
chr2_5292549	A/G	2	201	+	NA	NA	NA	NA	NA	NA	AAAA	AAAA	AAAA	AAAB	AAAA	AAAA	AAAA	AAAA	AAAB	AAAA	AAAA	AAAA	AAAA	AAAB	AAAA	AAAA	AAAA	AAAA	AAAB	AAAA	AAAA	AAAA	AAAA	AAAA	AAAB	AAAA	AAAA	AAAA	AAAA	AAAB	AAAB	AAAA	AAAA	AAAB	AAAB	AAAA	AAAB	AAAA	AAAA
chr2_5292564	C/T	2	202	+	NA	NA	NA	NA	NA	NA	AAAB	AAAA	AAAA	AAAA	AAAA	AAAA	AAAA	AAAA	AAAA	AAAB	AAAB	AAAA	AAAA	AAAA	AAAA	AAAA	AAAA	AAAA	AAAA	AAAB	AAAA	AAAA	AAAA	AAAB	AAAA	AAAA	AAAB	AAAB	AAAA	AAAA	AAAA	AAAA	AAAB	AAAA	AAAA	AAAA	AAAA	AAAA	AAAA
chr2_5372830	G/A	2	203	+	NA	NA	NA	NA	NA	NA	AAAA	AAAA	AAAA	AAAA	AAAA	AAAA	AAAA	AAAA	AAAA	AAAA	AAAA	AAAB	AAAA	AAAB	AAAB	AAAA	AAAB	AAAB	AAAA	AAAA	AAAA	AAAB	AAAB	AAAA	AAAB	AAAA	AAAB	AAAB	AAAA	AAAA	AAAA	AAAA	AAAB	AAAA	AAAA	AAAA	AAAA	AAAA	AAAA
chr2_5372851	G/A	2	204	+	NA	NA	NA	NA	NA	NA	AAAA	AAAA	AAAA	AAAA	AAAB	AAAB	AAAA	AAAA	AAAA	AAAB	AAAA	AAAB	AAAA	AAAA	AAAA	AAAA	AAAA	AAAA	AAAA	AAAB	AAAA	AAAB	AAAA	AAAA	AAAA	AAAA	AAAA	AAAA	AAAA	AAAB	AAAB	AAAB	AAAA	AAAA	AAAA	AAAA	AAAA	AAAA	AAAB
chr2_5372852	T/G	2	205	+	NA	NA	NA	NA	NA	NA	AAAB	AABB	AAAA	AAAB	AAAB	AAAA	AAAB	AAAA	AAAA	AAAA	AAAB	AAAA	AAAA	AAAA	AAAA	AAAA	AAAB	AAAB	AAAB	AAAA	AAAA	AAAA	AAAB	AAAA	AAAA	AAAA	AAAB	AAAA	AAAA	AAAA	AAAA	AAAA	AAAA	AAAA	AAAA	AAAB	AAAA	AAAA	AAAA
chr2_5373217	G/A	2	206	+	NA	NA	NA	NA	NA	NA	AAAB	AAAB	AAAA	AABB	ABBB	AABB	ABBB	AABB	AAAB	ABBB	AABB	AABB	AABB	ABBB	AAAB	AAAB	ABBB	AAAB	BBBB	AABB	AAAA	AABB	AAAB	AAAB	AABB	AAAA	AAAB	AABB	AAAB	AAAA	BBBB	AAAB	AAAB	AAAB	AABB	AABB	BBBB	AAAB	AABB
chr2_5373226	C/T	2	207	+	NA	NA	NA	NA	NA	NA	AAAB	AAAB	AAAA	AABB	ABBB	AABB	ABBB	AABB	AAAB	ABBB	AABB	AABB	AABB	BBBB	AAAB	AAAB	BBBB	AAAB	BBBB	AABB	AAAA	AAAB	AAAB	AAAB	AABB	AAAA	AAAB	AABB	AAAB	AAAA	BBBB	AAAB	AAAB	AAAB	AABB	AABB	BBBB	AAAB	AABB
chr2_5386582	C/T	2	208	+	NA	NA	NA	NA	NA	NA	AABB	AABB	AAAB	AAAA	AAAB	AAAA	AAAA	AAAA	AAAB	AAAA	AAAB	AAAB	AAAA	AAAA	AAAA	AABB	AAAA	AAAB	AAAA	AAAA	AAAB	AAAB	AAAA	AAAA	AAAB	AAAA	AAAA	AAAA	AAAA	AAAA	AAAB	AAAA	AABB	AAAA	AABB	AAAA	AAAA	AAAB	AAAA
chr2_5386615	G/A	2	209	+	NA	NA	NA	NA	NA	NA	AAAA	AAAA	AAAA	AAAB	AAAA	AAAA	AAAA	AAAB	AAAA	AAAA	AAAA	AAAB	AAAA	AAAA	AAAA	AAAA	AAAA	AAAA	AAAB	AAAA	AAAA	AAAA	AAAB	AAAA	AAAA	AAAA	AAAA	AAAB	AAAB	AAAA	AAAB	AAAA	AAAA	AAAA	AAAA	AAAA	AAAA	AAAA	AAAA
chr2_5443327	A/T	2	210	+	NA	NA	NA	NA	NA	NA	AAAA	AABB	AAAB	AAAA	AAAB	AAAA	AAAA	AAAA	AAAB	AAAA	AAAB	AAAA	AAAB	AAAA	AABB	AAAA	AAAB	AAAA	AAAB	AAAA	AAAA	AAAB	AAAA	ABBB	AAAA	AABB	AAAB	AABB	AAAA	AABB	AAAB	AAAA	AAAB	AABB	AAAB	AAAB	AAAB	AAAA	AAAB
chr2_5443338	A/G	2	211	+	NA	NA	NA	NA	NA	NA	AAAB	AAAA	AAAA	AABB	AAAA	AAAA	AAAA	AAAB	AAAA	AAAA	AAAB	AAAB	AAAA	AAAA	AAAA	AAAB	AAAB	AAAB	AAAB	AAAB	AAAB	AAAA	AAAB	AAAA	AAAA	AAAB	AAAB	AAAB	AAAB	AAAB	AAAB	AAAA	AAAA	AAAA	AAAA	AAAA	AAAA	AAAA	AAAA
chr2_5447451	T/C	2	212	+	NA	NA	NA	NA	NA	NA	AAAB	AAAA	AAAB	AAAA	AAAA	AAAB	AAAA	AAAA	AAAA	AAAA	AAAB	AAAA	AAAA	AAAA	AAAA	AAAA	AAAB	AAAB	AAAA	AAAA	AAAB	AAAA	AAAA	AAAA	AAAA	AAAA	AAAA	AAAB	AAAA	AAAA	AAAA	AAAA	AAAA	AAAA	AAAA	AAAA	AAAA	AAAA	AAAA
chr2_5482242	T/C	2	213	+	NA	NA	NA	NA	NA	NA	AAAA	AAAA	AAAA	-	AAAA	-	-	AAAA	AAAA	AAAA	-	AAAA	AAAA	AAAA	AAAA	AAAA	AAAA	AAAA	AAAA	AAAA	AAAA	AAAA	-	AAAA	AAAA	AAAA	AAAA	-	AAAA	AAAA	AAAA	AAAA	AAAA	-	AAAA	AAAA	AAAA	-	AAAA
chr2_5482334	T/C	2	214	+	NA	NA	NA	NA	NA	NA	AAAA	AAAA	AAAB	AAAA	AAAA	AAAA	AAAB	AAAA	AAAB	AAAB	AAAA	AAAA	AAAA	AAAA	AAAB	AAAA	AAAA	AAAB	AAAA	AAAA	AAAA	AAAA	AAAB	AAAA	AAAA	AAAA	AAAB	AAAA	AAAA	AAAA	AAAA	AAAA	AAAA	AAAA	AAAB	AAAA	AAAA	-	AAAB
chr2_5742072	G/A	2	215	+	NA	NA	NA	NA	NA	NA	AAAA	AAAB	-	AAAA	AABB	AAAA	-	AAAB	-	AAAA	-	AAAB	-	-	-	AAAA	AAAA	AAAA	AAAA	AAAA	AAAA	AAAB	AAAA	AABB	AAAB	AABB	AAAA	AAAA	AAAA	AAAB	AAAA	AAAB	AABB	AAAA	AABB	AAAB	AAAA	AAAB	AAAA
chr2_5742243	A/C	2	216	+	NA	NA	NA	NA	NA	NA	AABB	ABBB	AABB	ABBB	BBBB	ABBB	BBBB	AABB	BBBB	AABB	ABBB	BBBB	BBBB	ABBB	AABB	AABB	AABB	ABBB	AABB	ABBB	ABBB	ABBB	ABBB	AABB	BBBB	AABB	ABBB	AABB	ABBB	ABBB	ABBB	BBBB	BBBB	ABBB	BBBB	ABBB	ABBB	BBBB	BBBB
chr2_5784402	T/C	2	217	+	NA	NA	NA	NA	NA	NA	AAAB	AAAA	AAAB	AABB	AAAA	AAAA	AAAB	AAAA	AAAB	AAAA	AABB	AAAA	AAAA	AABB	AAAA	AAAA	AAAA	AABB	AAAB	AAAB	AAAA	AAAB	AAAB	AAAB	AAAB	AAAA	AABB	AABB	AAAB	AAAB	AAAB	AAAA	AAAB	AAAA	AAAB	AAAB	AAAB	AABB	AAAA
chr2_5790925	T/C	2	218	+	NA	NA	NA	NA	NA	NA	AAAA	AAAA	AAAA	AAAA	AAAA	AAAA	AAAA	AAAB	AAAA	AAAA	AAAA	AAAB	AAAA	AAAA	AAAA	AABB	AAAB	AAAA	AAAB	AAAA	AABB	AAAA	AAAB	AAAB	AAAA	AAAA	AAAB	AAAA	AAAA	AAAA	AAAA	AAAA	AAAB	AAAA	AAAA	AAAA	AAAA	AAAA	AAAA
chr2_6005033	C/T	2	219	+	NA	NA	NA	NA	NA	NA	BBBB	ABBB	BBBB	BBBB	BBBB	BBBB	ABBB	ABBB	ABBB	ABBB	ABBB	ABBB	ABBB	ABBB	ABBB	BBBB	ABBB	BBBB	ABBB	BBBB	-	ABBB	BBBB	ABBB	BBBB	BBBB	BBBB	BBBB	-	BBBB	BBBB	BBBB	BBBB	-	-	BBBB	BBBB	BBBB	ABBB
chr2_6005090	A/T	2	220	+	NA	NA	NA	NA	NA	NA	AAAA	AAAA	AAAA	AAAB	AAAA	AAAA	AAAA	AAAA	AAAB	AAAA	AAAA	AAAA	AAAB	AAAB	AAAA	AAAA	AAAA	AAAA	AAAB	AAAA	AAAA	AAAB	AAAA	AAAB	AAAA	AAAA	AAAA	AAAA	AAAB	AAAB	AAAB	AAAA	AAAA	AAAA	AAAA	AAAA	AAAB	AAAA	AAAA
chr2_6005193	G/A	2	221	+	NA	NA	NA	NA	NA	NA	AABB	AABB	AAAA	AABB	AAAB	AABB	AAAB	AAAB	AAAB	AAAA	AABB	AAAB	AABB	AAAB	AAAB	AAAB	AAAA	AAAB	AAAA	AABB	AABB	AAAB	AAAB	AAAB	AAAB	AAAA	AAAB	AAAB	AAAA	AAAB	AAAA	AAAA	AABB	AAAA	AABB	AAAB	AAAB	AAAB	AABB
chr2_6092700	T/C	2	222	+	NA	NA	NA	NA	NA	NA	BBBB	BBBB	BBBB	AABB	BBBB	BBBB	BBBB	ABBB	ABBB	BBBB	BBBB	BBBB	BBBB	BBBB	BBBB	BBBB	BBBB	BBBB	BBBB	BBBB	BBBB	BBBB	BBBB	BBBB	BBBB	ABBB	BBBB	BBBB	ABBB	ABBB	ABBB	BBBB	BBBB	ABBB	BBBB	ABBB	BBBB	BBBB	BBBB
chr2_6191526	C/T/-	2	223	+	NA	NA	NA	NA	NA	NA	AAAB	AAAA	AAAA	-	AAAA	AAAA	AAAA	AAAA	AAAA	AAAA	AAAB	AAAA	AAAA	AAAA	AAAA	AAAB	AAAB	AAAB	AAAB	AAAA	AAAA	AAAA	AAAB	AAAA	AAAA	AAAA	AAAB	AAAB	AAAB	AAAB	AAAB	AAAA	AAAA	AAAA	AAAA	AAAA	AAAA	AAAA	AAAA
chr2_6326618	G/A/-	2	224	+	NA	NA	NA	NA	NA	NA	AAAA	AABB	AAAA	AAAA	-	AAAA	AABB	-	AAAB	AAAB	AAAA	AAAA	-	AAAA	AAAB	AAAA	AAAA	AAAB	AABB	AAAB	AAAA	AAAA	AAAA	AAAB	-	AAAA	AAAA	AAAA	AAAA	AAAA	AAAA	-	AAAA	AAAB	-	AAAA	AAAB	-	AAAA
chr2_6326621	G/A	2	225	+	NA	NA	NA	NA	NA	NA	BBBB	AABB	BBBB	BBBB	-	BBBB	BBBB	-	ABBB	ABBB	BBBB	BBBB	-	BBBB	ABBB	BBBB	BBBB	ABBB	AABB	ABBB	BBBB	BBBB	BBBB	ABBB	-	BBBB	BBBB	BBBB	BBBB	BBBB	BBBB	-	BBBB	ABBB	-	BBBB	ABBB	-	BBBB
chr2_6337353	T/G	2	226	+	NA	NA	NA	NA	NA	NA	AAAA	AAAA	AAAB	AAAA	AAAB	AAAA	AAAA	AAAB	AAAA	AAAA	AAAA	AAAB	AAAA	AAAA	AAAB	AAAB	AAAB	AAAB	AAAB	AAAA	AAAB	AAAA	AAAB	AAAA	AAAB	AAAA	AAAA	AAAA	AAAB	AAAA	AAAA	AAAB	AAAB	AAAA	AAAA	AAAA	AAAA	AABB	AAAA
chr2_6437250	G/C	2	227	+	NA	NA	NA	NA	NA	NA	ABBB	BBBB	BBBB	ABBB	BBBB	BBBB	BBBB	BBBB	BBBB	BBBB	ABBB	ABBB	BBBB	BBBB	BBBB	ABBB	BBBB	ABBB	BBBB	BBBB	ABBB	BBBB	BBBB	ABBB	BBBB	ABBB	ABBB	ABBB	ABBB	ABBB	BBBB	BBBB	ABBB	BBBB	BBBB	BBBB	BBBB	BBBB	BBBB
chr2_6437259	T/G/A	2	228	+	NA	NA	NA	NA	NA	NA	ABBB	BBBB	BBBB	ABBB	BBBB	BBBB	BBBB	BBBB	BBBB	BBBB	ABBB	ABBB	BBBB	BBBB	BBBB	ABBB	BBBB	ABBB	BBBB	BBBB	ABBB	BBBB	BBBB	ABBB	BBBB	ABBB	ABBB	ABBB	ABBB	ABBB	BBBB	BBBB	ABBB	BBBB	BBBB	BBBB	BBBB	BBBB	BBBB
chr2_6514981	G/A	2	229	+	NA	NA	NA	NA	NA	NA	AABB	BBBB	AABB	AABB	BBBB	BBBB	ABBB	BBBB	ABBB	BBBB	AABB	ABBB	BBBB	AABB	BBBB	AABB	AABB	BBBB	AABB	BBBB	ABBB	BBBB	AABB	ABBB	AABB	BBBB	AABB	BBBB	BBBB	AABB	AABB	ABBB	ABBB	BBBB	ABBB	ABBB	ABBB	AABB	ABBB
chr2_6578505	T/C	2	230	+	NA	NA	NA	NA	NA	NA	AAAB	AAAA	AAAA	AAAA	AAAA	AAAB	AAAA	AAAB	AAAB	AAAA	AAAA	AAAA	AAAA	AAAB	AAAA	AAAA	AAAA	AAAA	AAAA	AAAA	AAAA	AAAA	AAAA	AAAA	AAAA	AAAA	AAAA	-	AAAA	AAAA	AAAA	AAAA	AAAA	AAAA	AAAA	AAAA	AAAA	AAAA	AAAA
chr2_6696664	G/A	2	231	+	NA	NA	NA	NA	NA	NA	AAAB	AAAA	AAAA	AAAB	AAAA	AAAA	AAAA	AAAA	AAAA	AAAA	AAAA	AAAA	AAAA	AAAA	AAAA	AAAA	AAAB	AAAB	AAAB	AAAB	AAAA	-	AAAA	AAAB	AAAA	AAAB	AAAA	AAAB	AAAB	AAAB	AAAB	AAAA	AAAA	AAAA	AAAA	AAAA	AAAA	AAAA	AAAA
chr2_6697150	A/G	2	232	+	NA	NA	NA	NA	NA	NA	ABBB	BBBB	ABBB	BBBB	BBBB	BBBB	BBBB	BBBB	BBBB	BBBB	ABBB	BBBB	BBBB	BBBB	BBBB	BBBB	BBBB	ABBB	ABBB	ABBB	BBBB	BBBB	BBBB	BBBB	BBBB	ABBB	ABBB	ABBB	BBBB	BBBB	ABBB	BBBB	ABBB	BBBB	ABBB	ABBB	BBBB	ABBB	BBBB
chr2_6698036	T/A	2	233	+	NA	NA	NA	NA	NA	NA	AAAB	AAAB	AAAA	AAAA	AAAB	AAAA	AAAA	AAAA	AAAA	AAAB	AAAA	AAAB	AAAA	AAAA	AAAA	AABB	AAAA	AAAB	AAAB	AAAB	AAAA	AAAA	AAAA	AAAB	AAAB	AAAA	AAAA	AAAA	AAAA	AAAA	AAAA	AAAB	AAAA	AAAA	AAAA	AAAA	AAAB	AAAA	AAAA
chr2_6698063	A/T	2	234	+	NA	NA	NA	NA	NA	NA	AAAB	AAAA	AAAA	AAAB	AAAA	AAAA	AAAA	AAAA	AAAA	AAAA	AAAB	AAAA	AAAA	AAAA	AAAA	AAAA	AAAA	AAAB	AAAB	AAAB	AAAA	AAAA	AAAA	AAAA	AAAA	AAAA	AAAB	AAAB	AAAB	AAAA	AAAA	AAAA	AAAB	AAAA	AAAA	AAAA	AAAA	AAAA	AAAA
chr2_6740526	A/C/-	2	235	+	NA	NA	NA	NA	NA	NA	BBBB	BBBB	BBBB	-	BBBB	BBBB	BBBB	BBBB	BBBB	BBBB	BBBB	BBBB	BBBB	ABBB	BBBB	BBBB	-	ABBB	-	BBBB	BBBB	BBBB	BBBB	-	BBBB	BBBB	BBBB	BBBB	BBBB	-	BBBB	BBBB	BBBB	BBBB	BBBB	BBBB	BBBB	-	BBBB
chr2_6740771	C/T	2	236	+	NA	NA	NA	NA	NA	NA	AAAA	AAAA	AAAA	AAAA	AAAA	AAAA	AAAA	AAAA	AAAA	AAAA	AAAA	AAAA	AAAA	AAAA	AAAA	AAAB	AAAA	AAAA	AAAA	AAAA	AAAB	AAAA	AAAA	AAAB	AAAA	AAAB	AAAA	AAAA	AAAA	AAAB	AAAA	AAAA	AAAB	AAAA	AAAB	AAAA	AAAA	AAAA	AAAA
chr2_6740781	T/G/A	2	237	+	NA	NA	NA	NA	NA	NA	ABBB	BBBB	ABBB	BBBB	BBBB	ABBB	ABBB	ABBB	ABBB	BBBB	BBBB	BBBB	BBBB	BBBB	BBBB	BBBB	BBBB	BBBB	BBBB	BBBB	BBBB	BBBB	ABBB	BBBB	ABBB	BBBB	ABBB	BBBB	BBBB	BBBB	BBBB	BBBB	BBBB	BBBB	BBBB	BBBB	BBBB	BBBB	ABBB
chr2_6783264	A/T	2	238	+	NA	NA	NA	NA	NA	NA	AAAA	AAAA	-	AAAA	AAAA	AAAA	AAAA	AAAA	AAAA	AAAA	AAAA	AAAA	AAAA	AAAB	AAAA	AAAA	-	AAAA	AAAA	AAAA	AAAA	AAAA	AAAB	AAAA	AAAA	-	AAAA	AAAB	AAAA	AAAA	AAAA	-	-	AAAA	AAAA	-	AAAA	AAAA	AAAA
chr2_6793890	T/C	2	239	+	NA	NA	NA	NA	NA	NA	AAAA	AAAA	AAAA	AAAB	AAAA	AAAA	AAAA	AAAB	AAAA	AAAA	AAAA	AABB	AAAA	AAAA	AAAB	AAAB	AABB	AAAA	AAAA	AAAA	AAAA	AAAA	AAAB	AAAB	AAAA	AAAA	AAAA	AAAB	AAAA	AAAA	AAAA	AAAA	AAAA	AAAA	AABB	AAAB	AAAA	AAAB	AAAB
chr2_6793904	A/G	2	240	+	NA	NA	NA	NA	NA	NA	AAAA	AAAA	AAAA	AAAA	AAAA	AAAA	AAAA	AAAB	AAAA	AAAA	AAAA	AAAA	AAAA	AAAA	AAAA	AAAA	AAAB	AAAA	AAAA	AAAB	AAAA	AAAB	AAAA	AAAA	AAAA	AAAA	AAAA	AAAB	AAAB	AAAB	AAAA	AAAB	AAAA	AAAA	AAAA	AAAA	AAAA	AAAA	AAAA
chr2_6793918	A/C	2	241	+	NA	NA	NA	NA	NA	NA	AAAA	AAAA	AAAA	AAAA	AAAA	AAAA	AAAA	AAAB	AAAA	AAAA	AAAA	AAAA	AAAA	AAAA	AAAA	AAAA	AAAB	AAAA	AAAA	AAAB	AAAA	AAAB	AAAA	AAAA	AAAA	AAAA	AAAA	AAAB	AAAB	AAAB	AAAA	AAAB	AAAA	AAAA	AAAA	AAAA	AAAA	AAAA	AAAA
chr2_6793944	G/A	2	242	+	NA	NA	NA	NA	NA	NA	AAAA	AAAA	AAAA	AAAA	AAAB	AAAA	AAAB	AAAA	AAAB	AAAB	AAAA	AAAB	AAAA	AAAA	AAAB	AAAA	AAAA	AAAA	AAAA	AAAA	AAAA	AAAA	AAAB	AAAA	AAAB	AAAB	AAAB	AAAA	AAAA	AAAA	AAAA	AAAA	AAAA	AAAA	AAAA	AAAA	AAAA	AAAB	AAAA
chr2_6826614	T/C	2	243	+	NA	NA	NA	NA	NA	NA	-	ABBB	BBBB	BBBB	ABBB	BBBB	-	BBBB	ABBB	BBBB	-	BBBB	ABBB	-	BBBB	-	-	ABBB	BBBB	ABBB	-	-	-	-	BBBB	-	-	ABBB	BBBB	BBBB	-	ABBB	-	BBBB	BBBB	-	ABBB	-	ABBB
chr2_6828062	A/T	2	244	+	NA	NA	NA	NA	NA	NA	AAAB	BBBB	AAAB	ABBB	BBBB	BBBB	BBBB	ABBB	BBBB	ABBB	AAAB	AABB	BBBB	AABB	BBBB	AABB	AAAB	ABBB	ABBB	ABBB	BBBB	BBBB	ABBB	ABBB	BBBB	BBBB	ABBB	ABBB	BBBB	ABBB	ABBB	AABB	ABBB	BBBB	ABBB	ABBB	BBBB	AAAB	AAAB
chr2_6828095	A/T	2	245	+	NA	NA	NA	NA	NA	NA	AABB	BBBB	AABB	ABBB	BBBB	BBBB	BBBB	BBBB	BBBB	ABBB	AABB	ABBB	BBBB	AABB	BBBB	ABBB	AABB	ABBB	ABBB	ABBB	BBBB	BBBB	ABBB	ABBB	BBBB	BBBB	ABBB	ABBB	BBBB	ABBB	ABBB	BBBB	ABBB	BBBB	BBBB	ABBB	BBBB	AAAB	AAAB
chr2_6828105	C/T	2	246	+	NA	NA	NA	NA	NA	NA	AABB	BBBB	AABB	ABBB	BBBB	BBBB	BBBB	ABBB	BBBB	ABBB	AABB	ABBB	BBBB	AABB	BBBB	AABB	AAAB	ABBB	ABBB	ABBB	BBBB	BBBB	ABBB	ABBB	BBBB	BBBB	ABBB	ABBB	BBBB	ABBB	ABBB	ABBB	ABBB	BBBB	BBBB	ABBB	BBBB	AAAB	AAAB
chr2_6828128	T/C	2	247	+	NA	NA	NA	NA	NA	NA	ABBB	AAAA	ABBB	AAAB	AAAA	AAAA	AAAA	AAAB	AAAA	AAAB	ABBB	AAAB	AAAA	AABB	AAAA	AABB	ABBB	AAAB	AAAB	AAAB	AAAA	AAAA	AAAB	AAAB	AAAA	AAAA	AAAB	AAAB	AAAA	AAAB	AAAB	AAAB	AAAB	AAAA	AAAA	AAAB	AAAA	ABBB	ABBB
chr2_6851107	C/A	2	248	+	NA	NA	NA	NA	NA	NA	BBBB	BBBB	BBBB	BBBB	-	BBBB	BBBB	BBBB	BBBB	ABBB	-	BBBB	BBBB	BBBB	BBBB	BBBB	-	BBBB	BBBB	BBBB	BBBB	BBBB	-	BBBB	BBBB	-	BBBB	BBBB	BBBB	-	-	ABBB	BBBB	BBBB	BBBB	ABBB	BBBB	ABBB	BBBB
chr2_6851115	C/T	2	249	+	NA	NA	NA	NA	NA	NA	AAAB	AAAB	AAAB	AAAA	AAAB	AAAA	AAAA	AAAB	AAAA	AAAA	-	AAAB	AAAA	AAAA	AAAB	AAAA	-	AAAA	AAAA	AABB	AAAB	AAAB	AAAA	AAAB	AAAA	-	AABB	AAAB	AAAA	AAAA	AAAA	AAAA	AABB	AAAB	AAAB	AAAA	AAAA	AAAB	AAAB
chr2_6851117	G/A	2	250	+	NA	NA	NA	NA	NA	NA	AAAA	AAAA	AAAB	AAAA	AAAA	AAAA	AAAA	AAAA	AAAA	AAAB	-	AAAA	AAAA	AAAA	AAAA	AAAA	-	AAAA	AAAA	AAAA	AAAA	AAAA	AAAA	AAAA	AAAB	-	AAAA	AAAA	AAAA	AAAA	AAAA	AAAB	AAAA	AAAA	AAAA	AAAB	AAAA	AAAB	AAAA
chr2_6879635	A/G	2	251	+	NA	NA	NA	NA	NA	NA	AAAA	AAAA	AABB	AAAA	AAAA	AAAA	AAAB	AAAB	AAAA	AAAB	AAAB	AAAA	AAAA	AAAA	AAAA	AAAA	AAAA	AAAA	AAAA	AAAA	AAAA	AAAA	AAAA	AAAA	AAAA	AAAA	AAAA	AAAB	AAAA	AAAA	AAAA	AAAA	AAAA	AAAA	AAAB	AAAB	AAAA	AAAB	AAAA
chr2_6879643	T/C	2	252	+	NA	NA	NA	NA	NA	NA	AAAA	AAAB	AAAA	AAAB	AAAB	AAAB	AAAA	AAAB	ABBB	AAAA	AAAB	AAAA	AAAB	AAAA	AABB	AAAB	AAAA	AAAA	AAAB	AAAB	AAAA	AAAB	AAAA	AAAA	AAAB	AAAB	AAAB	AAAB	AAAB	AAAB	AAAB	AAAA	AAAA	AABB	AAAA	AAAA	AAAB	AAAA	AAAB
chr2_6880721	T/C	2	253	+	NA	NA	NA	NA	NA	NA	AAAB	AAAA	AAAA	AAAB	AABB	AAAB	AAAB	AAAA	AAAA	AAAA	AAAA	AAAA	AAAA	AAAA	AAAA	AAAB	AAAB	AAAB	AAAA	AAAA	AABB	AAAB	AAAB	AAAB	AAAA	AAAA	AAAB	AAAA	AAAB	AAAA	AABB	AAAA	AAAA	AAAA	AAAA	AAAB	AABB	AABB	AABB
chr2_6959290	G/T	2	254	+	NA	NA	NA	NA	NA	NA	AAAB	AAAA	AAAB	AABB	AAAA	AAAA	AAAB	AAAA	AAAB	AAAA	AAAB	AAAA	AAAB	AAAA	AAAA	AAAA	AAAB	AAAB	AAAB	AAAA	AAAA	AAAA	AAAB	AAAB	AAAA	AAAA	AAAA	AAAB	AAAA	AAAA	AAAB	AAAA	AAAA	AAAA	AAAA	AAAA	AAAA	AAAB	AAAA
chr2_6959303	G/T	2	255	+	NA	NA	NA	NA	NA	NA	AAAA	AAAB	AAAA	AAAA	AAAB	AAAA	AAAA	AAAA	AAAA	AAAB	AAAA	AAAA	AAAA	AAAA	AAAB	AAAA	AAAA	AAAB	AAAA	AAAA	AAAB	AAAA	AAAA	AAAA	AAAB	AAAB	AAAB	AAAB	AAAA	AAAA	AAAA	AAAB	AABB	AAAA	AAAB	AAAA	AAAA	AAAA	AAAA
chr2_6988146	A/G	2	256	+	NA	NA	NA	NA	NA	NA	AAAA	AABB	AAAA	AAAA	AAAA	AAAB	AAAA	AAAA	-	AAAA	AAAA	AAAB	AAAB	-	AAAA	AAAA	AAAA	AAAB	AAAA	AAAA	AAAA	AAAA	AAAB	AAAA	AAAA	AAAA	AAAB	AAAB	AAAB	-	AAAA	AAAB	-	AAAA	AAAB	AAAA	AABB	-	AAAA
chr2_7139966	C/T	2	257	+	NA	NA	NA	NA	NA	NA	AAAA	AAAA	AAAB	AAAA	AAAA	AAAA	AAAB	AAAA	AAAB	AAAA	AAAA	AAAA	AAAA	AAAA	AAAB	AAAA	AAAA	AAAB	AAAA	AAAA	AAAA	AAAA	AAAB	AAAA	AAAB	AAAA	AAAA	AAAA	AAAA	-	AAAA	AAAA	AAAA	AAAA	AAAB	AAAA	AAAA	AAAB	AAAB
chr2_7139980	A/G	2	258	+	NA	NA	NA	NA	NA	NA	AAAA	AAAA	AAAB	AAAA	AAAA	AAAA	AAAB	AAAA	AAAB	AAAA	AAAA	AAAA	AAAA	AAAA	AAAB	AAAA	AAAA	AAAB	AAAA	AAAA	AAAA	AAAA	AAAB	AAAA	AAAB	AAAA	AAAA	AAAA	AAAA	-	AAAA	AAAA	AAAA	AAAA	AAAB	AAAA	AAAA	AAAB	AAAB
chr2_7248587	G/A	2	259	+	NA	NA	NA	NA	NA	NA	BBBB	BBBB	ABBB	AABB	BBBB	BBBB	ABBB	BBBB	BBBB	BBBB	BBBB	BBBB	BBBB	BBBB	ABBB	ABBB	BBBB	ABBB	ABBB	BBBB	ABBB	BBBB	ABBB	BBBB	BBBB	ABBB	ABBB	BBBB	BBBB	AABB	ABBB	BBBB	BBBB	BBBB	AABB	BBBB	BBBB	ABBB	BBBB
chr2_7249845	G/A	2	260	+	NA	NA	NA	NA	NA	NA	AAAA	AAAA	AAAA	AAAA	AAAA	AAAA	AAAA	AAAA	AAAA	AAAA	AAAA	AAAA	AAAB	AAAA	AAAA	AAAA	AAAB	AAAA	AAAA	AAAB	AAAA	AAAA	AAAA	AAAA	AAAA	AAAA	AAAA	AAAB	AAAA	AAAA	AAAA	AAAA	AAAA	AAAA	AAAA	AAAA	AAAA	AAAA	AAAA
chr2_7249919	C/T	2	261	+	NA	NA	NA	NA	NA	NA	-	-	-	BBBB	BBBB	-	-	ABBB	-	-	ABBB	BBBB	-	ABBB	-	ABBB	BBBB	BBBB	-	ABBB	BBBB	ABBB	ABBB	BBBB	BBBB	ABBB	-	ABBB	ABBB	BBBB	-	-	ABBB	-	BBBB	BBBB	ABBB	BBBB	ABBB
chr2_7729668	A/T	2	262	+	NA	NA	NA	NA	NA	NA	AAAA	AAAA	AAAA	AAAA	AAAA	AAAA	AAAA	AAAA	AAAA	AAAA	AAAA	AAAA	AAAA	AAAA	AAAA	AAAA	AAAA	AAAA	AAAA	AAAA	AAAA	AAAA	AAAA	AAAA	AAAA	AAAA	AAAA	AAAA	AAAA	AAAA	AAAA	AAAA	AAAA	AAAA	AAAA	AAAA	AAAA	AAAA	AAAA
chr2_7894059	C/T	2	263	+	NA	NA	NA	NA	NA	NA	AAAA	AAAA	AAAA	AAAA	AAAB	AAAB	AAAB	AAAA	AAAA	AAAA	AAAA	AAAA	AAAB	AAAA	AAAA	AAAA	AAAB	AAAB	AAAA	-	AAAB	AAAB	AAAB	AAAA	AAAA	AAAA	AAAA	AAAA	AAAB	-	-	AAAB	AAAA	AAAA	AAAB	AAAA	AAAA	AAAA	AAAA
chr2_8026616	G/A	2	264	+	NA	NA	NA	NA	NA	NA	AAAA	AAAA	AAAA	AAAA	AAAA	AAAA	AAAA	AAAA	AAAA	AAAB	AAAA	AAAA	AAAA	AAAB	AAAA	AAAA	AAAB	AAAA	AAAA	AAAA	AAAA	AAAA	AAAA	AAAA	AAAB	AAAA	AAAA	AAAA	AAAA	AAAA	AAAA	AAAB	AAAA	AAAA	AAAA	AAAB	AAAA	AAAB	AAAA
chr2_8053208	T/G	2	265	+	NA	NA	NA	NA	NA	NA	AAAA	AAAA	AAAA	AAAA	AAAA	AAAA	AAAA	AAAA	AAAB	AAAA	AAAB	AAAA	AAAA	AAAB	AAAA	AAAA	AAAA	AAAA	AAAA	AAAA	AAAA	AAAB	AAAA	AAAA	AAAA	AAAB	AAAA	AAAA	AAAA	AAAA	AAAB	AAAA	AAAA	AAAB	AAAA	AAAA	AAAA	AAAA	AAAA
chr2_8053235	T/C	2	266	+	NA	NA	NA	NA	NA	NA	AAAA	AAAA	AAAA	AAAB	AAAA	AAAA	AAAA	AAAA	AAAA	AAAA	AAAA	AAAB	AAAA	AAAA	AAAA	AAAB	AAAA	AAAB	AAAB	AAAA	AAAA	AAAA	AAAA	AAAA	AAAA	AAAA	AAAA	AAAB	AAAA	AAAA	AAAB	AAAA	AAAA	AAAA	AAAA	AAAA	AAAA	AAAA	AAAA
chr2_8053242	G/C	2	267	+	NA	NA	NA	NA	NA	NA	AAAA	AAAA	AAAA	AAAA	AAAA	AAAA	AAAA	AAAA	AAAB	AAAA	AAAB	AAAA	AAAA	AAAB	AAAA	AAAA	AAAA	AAAA	AAAA	AAAA	AAAA	AAAB	AAAA	AAAA	AAAA	AAAB	AAAA	AAAA	AAAA	AAAA	AAAB	AAAA	AAAA	AAAB	AAAA	AAAA	AAAA	AAAA	AAAA
chr2_8053248	G/A	2	268	+	NA	NA	NA	NA	NA	NA	AAAA	AAAA	AAAA	AAAA	AAAA	AAAA	AAAA	AAAA	AAAB	AAAA	AAAB	AAAA	AAAA	AAAB	AAAA	AAAA	AAAA	AAAA	AAAA	AAAA	AAAA	AAAB	AAAA	AAAA	AAAA	AAAB	AAAA	AAAA	AAAA	AAAA	AAAB	AAAA	AAAA	AAAB	AAAA	AAAA	AAAA	AAAA	AAAA
chr2_8207617	C/T	2	269	+	NA	NA	NA	NA	NA	NA	BBBB	ABBB	BBBB	-	ABBB	ABBB	ABBB	ABBB	BBBB	BBBB	BBBB	-	ABBB	BBBB	ABBB	BBBB	ABBB	BBBB	ABBB	ABBB	ABBB	BBBB	ABBB	-	-	ABBB	ABBB	ABBB	ABBB	-	-	BBBB	ABBB	BBBB	BBBB	ABBB	BBBB	BBBB	BBBB
chr2_8226218	C/T	2	270	+	NA	NA	NA	NA	NA	NA	BBBB	ABBB	ABBB	BBBB	ABBB	BBBB	BBBB	ABBB	BBBB	ABBB	BBBB	BBBB	BBBB	ABBB	BBBB	ABBB	ABBB	BBBB	BBBB	BBBB	BBBB	BBBB	ABBB	BBBB	BBBB	ABBB	ABBB	BBBB	BBBB	BBBB	BBBB	BBBB	BBBB	BBBB	AABB	ABBB	ABBB	ABBB	BBBB
chr2_8226232	C/T	2	271	+	NA	NA	NA	NA	NA	NA	AAAB	AAAB	AAAB	AAAA	AAAA	AABB	AABB	AAAA	AABB	AAAA	AAAA	AAAA	AAAA	AAAB	AAAB	AAAB	AAAB	AAAB	AAAA	AAAA	AAAB	AAAB	AAAB	AAAB	AABB	AAAB	AAAB	AAAA	AAAB	AAAA	AAAA	AABB	AAAA	AAAA	AAAA	AAAB	AAAA	AAAB	AAAA
chr2_8226233	C/T	2	272	+	NA	NA	NA	NA	NA	NA	AAAA	AAAA	AAAA	AAAA	AAAB	AAAA	AAAA	AAAB	AAAA	AAAB	AAAA	AAAB	AAAA	AAAB	AAAA	AAAB	AAAB	AAAA	AAAA	AAAA	AAAA	AAAA	AAAA	AAAA	AAAA	AAAB	AAAB	AAAA	AAAA	AAAA	AAAA	AAAA	AAAA	AAAA	AAAA	AAAB	AAAB	AAAA	AAAA
chr2_8226262	G/C	2	273	+	NA	NA	NA	NA	NA	NA	BBBB	ABBB	ABBB	BBBB	ABBB	BBBB	BBBB	ABBB	BBBB	ABBB	BBBB	ABBB	BBBB	ABBB	BBBB	ABBB	ABBB	BBBB	BBBB	BBBB	BBBB	BBBB	ABBB	BBBB	BBBB	ABBB	ABBB	BBBB	BBBB	BBBB	BBBB	BBBB	BBBB	BBBB	AABB	ABBB	ABBB	ABBB	BBBB
chr2_8226286	C/T	2	274	+	NA	NA	NA	NA	NA	NA	AAAA	AAAA	AAAB	AAAA	AAAB	AAAB	AAAA	AAAB	AAAB	AAAB	AAAA	AAAB	AAAA	AAAB	AAAA	AAAB	AABB	AAAA	AAAA	AAAA	AAAA	AAAA	AAAA	AAAA	AAAA	AABB	AAAB	AAAA	AAAA	AAAA	AAAA	AAAA	AAAA	AAAA	AAAA	AAAB	AAAB	AAAA	AAAA
chr2_8745369	T/A	2	275	+	NA	NA	NA	NA	NA	NA	AAAA	AAAB	AAAB	-	-	AAAB	-	AAAB	AABB	AAAA	AAAA	AAAB	-	AAAA	AAAB	AAAA	AAAB	-	AAAA	AAAB	AAAA	AABB	AAAB	AAAA	AAAB	-	AAAA	AAAB	-	AAAA	AAAA	AABB	AAAA	AAAB	AAAA	AAAA	AAAB	AAAB	AAAB
chr2_8745371	T/C	2	276	+	NA	NA	NA	NA	NA	NA	AAAB	AAAA	AAAB	-	-	AAAB	-	AAAA	AAAA	AAAA	AAAB	AAAA	-	AAAB	AAAA	AAAA	AAAA	-	AAAA	AAAA	AAAA	AAAA	AAAA	AAAA	AAAA	-	AAAB	AAAB	-	AAAA	AAAA	AAAA	AAAA	AAAA	AAAB	AAAA	AAAA	AAAB	AAAA
chr2_8745433	C/A	2	277	+	NA	NA	NA	NA	NA	NA	AAAB	AAAB	AAAA	-	-	AAAB	-	-	AAAA	AAAA	AAAA	AAAA	-	AAAA	AAAA	-	AAAA	-	AAAA	-	AAAA	AAAA	AAAA	-	AAAA	-	AAAA	AAAA	-	-	AAAA	AAAB	-	AAAA	AAAB	-	AAAB	AAAA	AAAA
chr2_8767981	G/A	2	278	+	NA	NA	NA	NA	NA	NA	BBBB	AABB	BBBB	BBBB	BBBB	BBBB	BBBB	ABBB	BBBB	BBBB	BBBB	ABBB	BBBB	ABBB	BBBB	ABBB	BBBB	ABBB	BBBB	BBBB	ABBB	ABBB	ABBB	AABB	BBBB	ABBB	ABBB	BBBB	BBBB	BBBB	BBBB	BBBB	BBBB	BBBB	BBBB	BBBB	BBBB	AABB	ABBB
chr2_8768017	A/G	2	279	+	NA	NA	NA	NA	NA	NA	AAAA	AAAA	AAAA	AAAB	AAAA	AAAA	AAAA	AAAA	AAAA	AAAB	AAAB	AAAA	AAAA	AAAA	AAAA	AAAB	AAAB	AAAB	AAAA	AAAA	AAAB	AAAA	AAAB	AAAA	AAAA	AAAA	AAAB	AAAA	AAAB	AAAA	AAAB	AAAA	AAAB	AAAA	AAAA	AAAA	AAAA	AAAA	AAAA
chr2_8768410	C/T	2	280	+	NA	NA	NA	NA	NA	NA	AAAA	AAAA	AAAA	AAAB	AAAA	AAAB	AAAA	AAAA	AAAB	AAAA	AAAA	AAAA	AAAA	AAAB	AAAA	AAAA	AAAA	AAAA	AAAA	AAAB	AAAA	AAAA	AAAB	AAAA	AAAA	AAAA	AAAA	AAAB	AAAB	AAAA	AAAA	AAAB	AAAA	AAAB	AAAA	AAAB	AAAA	AAAA	AAAA
chr2_8824694	C/A	2	281	+	NA	NA	NA	NA	NA	NA	AAAB	AAAB	AAAA	AAAA	AAAA	AAAA	AAAA	AAAA	AAAA	AAAA	AABB	AAAA	AAAA	AAAA	AAAA	AAAA	AAAA	AAAA	AAAB	AAAB	AAAA	AAAA	AAAB	AAAA	AAAA	AAAB	AAAA	AAAB	AAAB	AAAB	AAAB	AAAA	AAAA	AAAA	AAAA	AAAA	AAAB	AAAA	AAAA
chr2_8958342	A/T	2	282	+	NA	NA	NA	NA	NA	NA	BBBB	BBBB	ABBB	-	ABBB	BBBB	BBBB	BBBB	ABBB	BBBB	BBBB	BBBB	BBBB	BBBB	BBBB	ABBB	BBBB	ABBB	BBBB	BBBB	BBBB	ABBB	BBBB	-	-	BBBB	BBBB	BBBB	ABBB	ABBB	BBBB	BBBB	BBBB	BBBB	BBBB	BBBB	BBBB	BBBB	BBBB
chr2_8958364	C/A	2	283	+	NA	NA	NA	NA	NA	NA	AAAB	AAAA	AAAB	-	AAAA	AAAA	AAAB	AAAB	AAAB	AABB	AABB	AAAA	AABB	AAAB	AAAB	AAAA	AAAA	AAAB	AAAA	AAAB	AAAA	AAAA	AAAB	AAAA	AAAA	AAAA	AABB	AAAA	AAAA	AAAA	AAAA	AAAA	AAAA	AAAA	AAAB	AAAA	AAAA	AAAA	AAAB
chr2_8977714	T/G	2	284	+	NA	NA	NA	NA	NA	NA	AAAA	AABB	AAAA	AAAB	AAAA	AAAB	AAAB	AAAB	AAAB	AABB	AAAB	AAAA	AAAA	AAAB	AAAA	AAAB	AAAA	AAAA	AAAB	AAAB	AAAA	AAAA	AAAB	AAAA	AAAA	-	AAAB	AABB	AAAB	AAAB	AAAA	AAAA	AAAB	AAAA	AAAA	AAAA	AAAB	AAAA	AAAB
chr2_8977794	T/A	2	285	+	NA	NA	NA	NA	NA	NA	AAAB	AAAA	AAAA	AAAA	AAAA	AAAA	AAAA	AAAB	AAAA	AAAA	AAAA	AAAA	AAAA	AAAA	AAAA	AAAA	AAAA	AAAA	AAAA	AAAA	AAAB	AAAA	AAAA	AAAA	AAAA	AAAA	AAAA	AAAA	AAAA	AAAA	AAAB	AAAA	-	AAAA	AAAA	AAAA	AAAA	AAAA	AAAA
chr2_8977798	C/A	2	286	+	NA	NA	NA	NA	NA	NA	AAAA	AAAA	AAAA	AAAA	AAAA	AAAB	AAAA	AAAB	AAAB	AAAB	AAAA	AAAA	AAAA	AAAB	AAAB	AAAA	AAAA	AAAA	AAAA	AAAA	AAAA	AAAA	AAAA	AAAA	AAAA	AAAA	AAAA	AAAA	AAAA	AAAA	AAAA	AAAA	-	AAAA	AAAA	AAAA	AAAA	AAAA	AAAA
chr2_9030333	C/T	2	287	+	NA	NA	NA	NA	NA	NA	AAAA	AAAB	AAAB	AAAA	AAAA	AAAA	AAAA	AAAB	AAAA	AAAA	AAAA	AAAA	AAAA	AAAA	AAAA	AAAA	AAAA	AAAA	AAAA	AAAA	AAAB	AAAA	AAAA	AAAA	AAAB	AAAA	AAAA	-	AAAA	AAAA	AAAA	AAAB	AAAB	AAAB	AAAA	AAAA	AAAA	AAAA	-
chr2_9075148	A/G/-	2	288	+	NA	NA	NA	NA	NA	NA	AAAB	AABB	AAAA	AAAB	AAAA	AAAA	AAAA	AAAA	AAAA	AAAA	AABB	AAAB	AAAA	AAAA	AAAA	AAAB	AAAB	AAAB	AAAB	AAAB	AAAB	AAAA	AAAB	AAAB	AAAA	AAAB	AAAB	AAAB	AAAB	AAAA	AAAB	AAAA	AABB	AAAA	AAAA	AAAA	AAAB	AAAA	AAAA
chr2_9075163	G/A/T/-	2	289	+	NA	NA	NA	NA	NA	NA	AAAB	AAAB	AAAA	AAAB	AAAA	AAAA	AAAA	AAAA	AAAA	AAAA	AABB	AAAB	AAAA	AAAA	AAAA	AAAB	AABB	AAAB	AAAB	AAAB	AAAB	AAAA	AAAB	AAAB	AAAA	AAAB	AAAB	AABB	AAAB	AAAA	AABB	AAAA	AAAB	AAAA	AAAA	AAAA	AAAB	AAAA	AAAA
chr2_9114266	G/A/-	2	290	+	NA	NA	NA	NA	NA	NA	AAAB	AAAB	-	AAAB	AAAA	AAAA	AAAB	AAAA	AAAB	AAAB	AAAA	AAAA	AAAA	AAAA	AAAB	AAAB	AAAA	AAAA	AAAA	AAAB	AAAA	AAAA	AAAB	AAAA	-	AAAB	AAAA	AAAA	AAAB	AAAA	AAAA	AAAA	AAAB	AAAA	AAAB	AAAA	AAAB	AAAB	AAAA
chr2_9326839	T/C	2	291	+	NA	NA	NA	NA	NA	NA	AABB	ABBB	BBBB	ABBB	BBBB	ABBB	BBBB	BBBB	ABBB	AABB	ABBB	BBBB	ABBB	BBBB	BBBB	BBBB	BBBB	BBBB	ABBB	AABB	BBBB	BBBB	ABBB	BBBB	BBBB	BBBB	ABBB	ABBB	ABBB	BBBB	BBBB	BBBB	BBBB	BBBB	BBBB	AABB	BBBB	BBBB	ABBB
chr2_9358726	T/C	2	292	+	NA	NA	NA	NA	NA	NA	-	-	AAAA	AAAB	-	-	-	-	-	-	AAAB	-	AAAA	AAAA	AAAA	-	-	-	AAAA	-	-	AAAA	AAAA	-	AAAA	AAAB	AAAB	-	-	-	AAAA	AAAA	AAAB	-	-	AAAA	AAAA	-	AAAA
chr2_9493676	A/G	2	293	+	NA	NA	NA	NA	NA	NA	AAAA	AAAA	AAAB	AAAA	AAAA	AAAA	AAAA	AAAA	AAAA	AAAA	AAAB	AAAA	AAAA	AAAA	AAAA	AAAA	AAAA	AAAA	AAAB	AAAB	AAAA	AAAA	AAAA	AAAA	AAAA	AAAA	AAAA	AAAA	AAAA	AAAA	AAAA	AAAA	AAAA	AAAB	AAAA	AAAA	AAAB	AAAB	AAAA
chr2_9497213	G/T	2	294	+	NA	NA	NA	NA	NA	NA	AAAA	AAAA	AAAA	AAAA	AAAA	AAAB	AAAB	AAAA	AAAA	AAAA	AAAA	AAAA	AAAB	AAAA	AAAB	AAAA	AAAB	AAAA	AAAA	AAAA	AAAA	AAAB	AAAA	AAAA	AAAA	AAAA	AAAA	AAAB	AAAB	AAAB	AAAA	AAAA	AAAA	AAAB	AAAB	AAAA	AAAA	AAAA	AAAA
chr2_9538952	T/A	2	295	+	NA	NA	NA	NA	NA	NA	AAAA	AAAA	AAAB	AAAA	AAAA	AABB	AAAA	AAAB	AAAB	AAAA	AABB	AAAA	AAAB	AAAB	AABB	AAAA	AAAB	AAAB	AAAA	AAAA	AAAA	AAAA	AAAB	AAAA	AAAA	AAAA	AAAB	AABB	AAAA	AAAA	AAAA	AAAA	AAAA	AAAA	AAAB	AABB	AAAA	AAAB	AAAA
chr2_9538983	A/G	2	296	+	NA	NA	NA	NA	NA	NA	BBBB	BBBB	ABBB	BBBB	BBBB	AABB	BBBB	ABBB	ABBB	ABBB	AABB	BBBB	ABBB	ABBB	AABB	BBBB	ABBB	ABBB	BBBB	BBBB	BBBB	BBBB	ABBB	BBBB	BBBB	BBBB	ABBB	AABB	BBBB	BBBB	BBBB	BBBB	BBBB	BBBB	ABBB	AABB	BBBB	ABBB	BBBB
chr2_9539007	T/G	2	297	+	NA	NA	NA	NA	NA	NA	BBBB	BBBB	ABBB	BBBB	BBBB	AABB	BBBB	ABBB	ABBB	ABBB	AABB	BBBB	ABBB	ABBB	AABB	BBBB	ABBB	ABBB	BBBB	BBBB	BBBB	BBBB	ABBB	BBBB	BBBB	BBBB	ABBB	AABB	BBBB	BBBB	BBBB	BBBB	BBBB	BBBB	ABBB	AABB	BBBB	ABBB	BBBB
chr2_9624254	A/G	2	298	+	NA	NA	NA	NA	NA	NA	ABBB	ABBB	-	ABBB	BBBB	BBBB	ABBB	BBBB	BBBB	BBBB	-	BBBB	ABBB	-	BBBB	ABBB	BBBB	ABBB	ABBB	BBBB	BBBB	BBBB	ABBB	BBBB	BBBB	ABBB	AABB	ABBB	BBBB	ABBB	ABBB	BBBB	ABBB	BBBB	BBBB	BBBB	-	AABB	BBBB
chr2_9639199	G/A	2	299	+	NA	NA	NA	NA	NA	NA	AAAB	BBBB	ABBB	AABB	BBBB	ABBB	ABBB	ABBB	BBBB	AABB	ABBB	AABB	BBBB	AABB	AABB	ABBB	ABBB	ABBB	BBBB	BBBB	BBBB	BBBB	ABBB	BBBB	BBBB	AABB	ABBB	ABBB	AABB	BBBB	AABB	BBBB	ABBB	BBBB	BBBB	BBBB	BBBB	BBBB	ABBB
chr2_9645896	G/A	2	300	+	NA	NA	NA	NA	NA	NA	BBBB	BBBB	ABBB	BBBB	BBBB	ABBB	BBBB	BBBB	BBBB	BBBB	BBBB	BBBB	BBBB	BBBB	BBBB	BBBB	BBBB	BBBB	BBBB	BBBB	BBBB	BBBB	ABBB	BBBB	BBBB	BBBB	BBBB	ABBB	BBBB	BBBB	BBBB	BBBB	BBBB	BBBB	BBBB	ABBB	BBBB	BBBB	BBBB
chr2_9645906	T/C	2	301	+	NA	NA	NA	NA	NA	NA	AAAA	AAAA	AAAB	AAAA	AAAA	AAAB	AAAA	AAAA	AAAA	AAAA	AAAA	AAAA	AAAA	AAAA	AAAA	AAAA	AAAA	AAAA	AAAA	AAAA	AAAA	AAAA	AAAB	AAAA	AAAA	AAAA	AAAA	AAAB	AAAA	AAAA	AAAA	AAAA	AAAA	AAAA	AAAA	AAAB	AAAA	AAAA	AAAA
chr2_9663138	A/G	2	302	+	NA	NA	NA	NA	NA	NA	AAAB	AAAA	AAAA	-	AAAA	AAAA	AAAA	AAAA	AAAA	AAAA	AAAB	AAAA	AAAB	AAAA	-	AAAA	AAAB	AAAA	AAAA	AAAA	-	AAAA	AAAA	AAAA	AAAA	AAAA	AAAA	AAAA	AAAA	AAAA	AAAA	AAAA	AAAA	AAAA	AAAB	AAAB	AAAA	AAAA	AAAB
chr2_9679722	C/T	2	303	+	NA	NA	NA	NA	NA	NA	-	AAAA	AAAA	-	-	AAAA	AAAA	AAAA	-	AAAB	AAAB	-	AAAB	AAAA	AAAA	AAAA	AAAA	-	AAAA	AAAB	AAAA	AAAA	AAAA	AAAA	-	AAAA	AAAB	AAAB	AAAB	AAAA	-	AAAA	-	AAAA	-	AAAA	-	AAAB	AAAB
chr2_9686153	T/G	2	304	+	NA	NA	NA	NA	NA	NA	AABB	AABB	AAAA	AAAA	AABB	AABB	AABB	AABB	AAAA	AAAA	AAAA	AABB	AABB	AAAA	AAAA	AABB	AAAA	AABB	AAAA	AAAA	AABB	AAAA	AAAA	AAAA	AAAA	AAAA	AABB	AABB	AABB	AABB	AABB	AABB	AAAA	AAAA	AAAA	AABB	AAAA	AAAA	AABB
chr2_9686276	C/T	2	305	+	NA	NA	NA	NA	NA	NA	AAAA	AAAB	-	-	AAAA	AAAB	AAAA	AAAA	AAAA	AAAA	AAAB	AAAA	AAAA	AAAA	AAAA	AAAA	AAAA	AAAA	-	AAAA	AAAA	AAAB	AAAA	AAAA	AAAB	AAAB	AAAA	AAAA	AAAA	AAAA	AAAA	AAAA	AAAA	AAAA	AAAA	AAAA	AAAA	-	AAAA
chr2_9692742	A/G	2	306	+	NA	NA	NA	NA	NA	NA	AAAB	AAAB	AAAA	AAAB	AAAB	AAAB	AAAB	AAAA	AAAA	AAAB	-	AAAA	AAAA	AAAA	AAAA	AAAA	AAAA	AAAA	AAAB	AAAB	AAAA	AAAA	AAAA	AAAA	AAAB	AAAB	AAAA	AAAA	-	AAAA	AAAB	AAAB	AAAB	AAAA	AAAA	AAAB	AAAA	AAAB	AAAB
chr2_9692762	C/T	2	307	+	NA	NA	NA	NA	NA	NA	AAAB	AAAB	AAAA	AAAB	AAAB	AAAA	AAAB	AAAA	AAAA	AAAB	-	AAAA	AAAA	AAAA	AAAA	AAAA	AAAA	AAAA	AAAB	AAAB	AAAA	AAAB	AAAA	AAAA	AAAB	AAAA	AAAA	AAAA	-	AAAA	AAAB	AAAA	AAAB	AAAA	AAAA	AAAA	AAAA	AAAA	AAAA
chr2_9692832	A/G	2	308	+	NA	NA	NA	NA	NA	NA	AAAB	AAAB	AAAA	AAAA	AAAB	AAAB	AABB	AABB	AAAB	AAAB	AAAA	AAAB	AAAB	AAAB	AAAA	AAAB	AAAA	AAAA	AAAA	AAAA	AAAB	AAAB	AAAB	AAAA	AAAB	AAAA	AAAA	AAAB	AABB	AABB	AAAB	AAAB	AAAA	AAAA	AAAB	AAAB	AAAA	AAAA	AAAA
chr2_9717303	T/A	2	309	+	NA	NA	NA	NA	NA	NA	AAAB	AAAA	AABB	AAAA	AAAB	AABB	AABB	AAAB	AAAB	AAAA	AAAB	AAAA	AAAB	AAAB	AAAB	AAAA	AAAB	AAAB	AAAA	AAAB	AAAA	AAAA	AAAB	AAAA	AAAA	AAAA	AABB	AABB	AAAA	AAAA	AAAA	AAAA	AAAA	AAAA	AABB	AAAB	AAAA	AAAB	AAAB
chr2_9717306	C/T	2	310	+	NA	NA	NA	NA	NA	NA	AAAB	AAAA	AAAB	AAAA	AAAB	AAAB	AAAB	AAAB	AAAB	AAAA	AAAB	AAAA	AAAB	AAAB	AAAB	AAAA	AAAB	AAAB	AAAA	AAAB	AAAA	AAAA	AAAB	AAAA	AAAA	AAAA	AAAB	AAAB	AAAA	AAAA	AAAA	AAAA	AAAA	AAAA	AAAB	AAAB	AAAA	AAAB	AAAB
chr2_9737121	A/G	2	311	+	NA	NA	NA	NA	NA	NA	BBBB	BBBB	BBBB	BBBB	BBBB	BBBB	BBBB	BBBB	BBBB	BBBB	BBBB	BBBB	BBBB	BBBB	BBBB	BBBB	BBBB	BBBB	BBBB	BBBB	BBBB	BBBB	BBBB	BBBB	BBBB	BBBB	BBBB	BBBB	BBBB	BBBB	BBBB	BBBB	BBBB	BBBB	BBBB	BBBB	BBBB	BBBB	BBBB
chr2_9774667	T/C	2	312	+	NA	NA	NA	NA	NA	NA	AABB	ABBB	BBBB	BBBB	ABBB	BBBB	AABB	BBBB	AABB	ABBB	ABBB	-	ABBB	BBBB	BBBB	BBBB	ABBB	BBBB	BBBB	ABBB	-	ABBB	AABB	ABBB	BBBB	BBBB	ABBB	ABBB	BBBB	BBBB	BBBB	BBBB	AABB	ABBB	BBBB	ABBB	ABBB	AABB	ABBB
chr2_9774682	A/T	2	313	+	NA	NA	NA	NA	NA	NA	AAAA	AAAB	AAAB	AAAA	AAAA	AAAA	AAAA	AAAA	AAAA	AAAA	AAAA	-	AAAA	AAAA	AAAA	AAAA	AAAA	AAAB	AAAA	AAAA	-	AAAA	AAAA	AAAA	AAAB	AAAB	AAAA	AAAA	AAAA	AAAA	AAAA	AAAA	AAAA	AAAA	AAAA	AAAA	AAAA	AAAA	AAAA
chr2_10016360	C/A	2	314	+	NA	NA	NA	NA	NA	NA	AAAA	AAAB	-	-	AAAA	AAAA	-	AAAB	AAAB	-	AAAA	AAAA	AAAB	-	AAAB	AAAA	AAAA	AAAA	AAAA	-	-	AAAA	AAAA	AAAB	-	-	AAAA	AAAB	-	-	-	-	-	AAAA	AAAA	AAAB	AAAA	-	AAAB
chr2_10016369	C/A	2	315	+	NA	NA	NA	NA	NA	NA	AAAA	AAAA	-	-	AAAB	AAAA	-	AAAB	AAAA	-	AAAA	AAAA	AAAA	-	AAAA	AAAA	AAAB	AAAB	AAAA	-	-	AAAB	AAAB	AAAA	-	-	AAAB	AAAA	-	-	-	-	-	AAAB	AAAB	AAAA	AAAB	-	AAAA
chr2_10016391	A/T	2	316	+	NA	NA	NA	NA	NA	NA	BBBB	BBBB	-	-	ABBB	BBBB	-	BBBB	BBBB	-	ABBB	ABBB	BBBB	-	BBBB	ABBB	BBBB	BBBB	ABBB	-	-	ABBB	BBBB	BBBB	-	-	ABBB	BBBB	-	-	-	-	-	BBBB	BBBB	BBBB	BBBB	-	ABBB
chr2_10056338	G/A	2	317	+	NA	NA	NA	NA	NA	NA	ABBB	BBBB	BBBB	AABB	BBBB	ABBB	ABBB	BBBB	ABBB	ABBB	ABBB	BBBB	ABBB	ABBB	BBBB	ABBB	AABB	ABBB	ABBB	BBBB	BBBB	BBBB	ABBB	BBBB	BBBB	ABBB	ABBB	BBBB	ABBB	ABBB	AABB	BBBB	BBBB	BBBB	ABBB	BBBB	ABBB	BBBB	ABBB
chr2_10056354	A/G	2	318	+	NA	NA	NA	NA	NA	NA	AAAB	AAAA	AAAA	AABB	AAAA	AAAA	AAAB	AAAA	AAAB	AAAA	AAAB	AAAA	AAAB	AAAB	AAAA	AAAB	AABB	AAAB	AAAB	AAAA	AAAA	AAAA	AAAB	AAAA	AAAA	AAAB	AAAB	AAAA	AAAB	AAAB	AABB	AAAA	AAAA	AAAA	AAAB	AAAA	AAAB	AAAA	AAAA
chr2_10097442	A/G	2	319	+	NA	NA	NA	NA	NA	NA	AAAB	-	-	AAAA	-	-	-	AAAA	AAAA	AAAB	AAAA	AAAA	AAAA	AAAA	AAAA	AAAA	AAAB	-	AAAA	-	-	AAAA	-	AAAA	AAAA	AAAA	AAAB	AAAA	-	AAAA	AAAA	-	AAAA	AAAA	-	-	-	AAAA	-
chr2_10099706	T/C	2	320	+	NA	NA	NA	NA	NA	NA	-	-	AAAA	AAAB	AAAA	AAAA	AAAA	AAAA	-	AAAA	AAAA	-	AAAA	AAAA	AAAA	AAAA	AAAB	AAAB	AAAA	AAAA	AAAA	AAAA	AAAA	AAAA	AAAA	AAAA	AAAA	AAAA	AAAA	AAAA	AAAA	AAAA	AAAA	AAAA	AAAA	AAAA	AAAA	AAAA	AAAB
chr2_10099758	A/G	2	321	+	NA	NA	NA	NA	NA	NA	AAAB	AAAA	AAAB	AAAB	AAAA	AAAB	AAAA	AABB	AAAA	AABB	AAAB	AAAA	AAAB	AAAB	AAAB	AAAA	AAAB	AAAB	AAAA	AAAA	AAAA	AAAA	AAAB	AAAA	AAAA	AAAA	AAAB	AABB	AAAA	AABB	AAAB	AAAA	AAAA	AAAA	AAAB	AAAA	AAAB	AAAB	AAAA
chr2_10099771	C/A	2	322	+	NA	NA	NA	NA	NA	NA	ABBB	BBBB	ABBB	ABBB	BBBB	ABBB	BBBB	AABB	BBBB	AABB	ABBB	BBBB	ABBB	ABBB	ABBB	BBBB	ABBB	ABBB	BBBB	BBBB	BBBB	BBBB	ABBB	BBBB	BBBB	BBBB	ABBB	AABB	BBBB	AABB	ABBB	BBBB	BBBB	BBBB	ABBB	BBBB	ABBB	ABBB	BBBB
chr2_10099846	G/A	2	323	+	NA	NA	NA	NA	NA	NA	-	-	-	ABBB	BBBB	ABBB	-	ABBB	-	ABBB	ABBB	BBBB	-	-	ABBB	BBBB	ABBB	ABBB	-	ABBB	BBBB	-	BBBB	ABBB	BBBB	BBBB	ABBB	-	BBBB	BBBB	ABBB	-	ABBB	ABBB	ABBB	BBBB	-	BBBB	ABBB
chr2_10223328	C/T	2	324	+	NA	NA	NA	NA	NA	NA	AAAA	AAAA	AAAA	AAAB	AAAA	AAAA	AAAA	AAAA	AAAA	AAAA	AAAB	AAAA	AAAB	AAAB	AAAA	AAAA	AAAA	AAAA	AAAB	AAAA	AAAA	AAAB	AAAA	AAAA	AAAA	AAAB	AAAA	AAAA	AAAB	AAAB	AAAB	AAAA	AAAA	AAAA	AAAA	AAAB	AAAB	AAAA	AAAA
chr2_10223365	G/A	2	325	+	NA	NA	NA	NA	NA	NA	AAAB	AAAA	AAAA	AAAA	AAAA	AAAB	AAAB	AAAA	AAAA	AABB	AAAB	AAAA	AAAA	AAAA	AAAB	AAAB	AAAB	AAAA	AAAA	AAAA	AAAA	AAAA	AAAB	AAAA	AAAA	AAAA	AAAB	AAAA	AAAA	AAAA	AAAA	AAAA	AAAB	AAAA	AAAA	AAAB	AAAA	AAAA	AAAB
chr2_10223373	G/A	2	326	+	NA	NA	NA	NA	NA	NA	AAAB	AAAA	AAAA	AAAA	AAAA	AAAB	AAAB	AAAA	AAAA	AABB	AAAB	AAAA	AAAA	AAAA	AAAB	AAAB	AAAB	AAAA	AAAA	AAAA	AAAA	AAAA	AAAB	AAAA	AAAA	AAAA	AAAB	AAAA	AAAA	AAAA	AAAA	AAAA	AAAB	AAAA	AAAA	AAAB	AAAA	AAAA	AAAB
chr2_10223385	T/C	2	327	+	NA	NA	NA	NA	NA	NA	ABBB	BBBB	BBBB	BBBB	BBBB	ABBB	ABBB	BBBB	BBBB	ABBB	ABBB	BBBB	BBBB	BBBB	ABBB	ABBB	ABBB	BBBB	BBBB	BBBB	BBBB	BBBB	ABBB	BBBB	BBBB	BBBB	ABBB	BBBB	BBBB	BBBB	BBBB	BBBB	ABBB	BBBB	BBBB	ABBB	BBBB	BBBB	ABBB
chr2_10262870	T/A	2	328	+	NA	NA	NA	NA	NA	NA	AAAB	AAAA	AAAB	AAAA	AAAB	AAAA	AAAA	AAAA	AAAB	AABB	AAAB	AAAA	AAAB	AAAA	AAAB	AABB	AAAA	AAAA	AAAA	AAAA	AAAB	AAAB	AAAA	AAAB	AAAB	AAAA	AAAB	AAAB	AAAA	AAAA	AAAA	AAAA	AAAB	AAAB	AAAA	AAAA	AAAB	AAAA	AABB
chr2_10263011	A/G	2	329	+	NA	NA	NA	NA	NA	NA	AAAA	AAAA	AAAA	AAAA	AAAA	AAAA	AAAA	AAAA	AAAA	AAAA	AAAA	AAAB	AAAA	AAAA	AAAA	AAAA	AAAA	AAAA	AAAA	AAAB	AAAA	AAAA	AAAA	AAAA	AAAA	AAAB	AAAA	AAAA	AAAA	AAAA	AAAA	AAAB	AAAB	AAAA	AAAA	AAAA	AAAB	AAAA	AAAA
chr2_10263374	T/G	2	330	+	NA	NA	NA	NA	NA	NA	AAAA	AAAA	AAAA	AAAB	AAAA	AAAB	AAAA	AAAA	AAAA	AAAA	AAAA	AAAB	AAAA	AAAB	AAAB	AAAA	AAAB	AAAA	AAAA	AAAB	AAAA	AAAA	AAAB	AAAB	AAAB	AABB	AAAB	AAAA	AABB	AABB	AABB	AAAA	AAAA	AAAA	AAAA	AAAB	AAAB	AAAB	AAAA
chr2_10263431	G/A	2	331	+	NA	NA	NA	NA	NA	NA	AAAB	AAAB	AAAB	AAAA	AABB	AAAA	AAAB	AABB	AAAB	AABB	AAAB	AAAB	AAAB	AAAA	AAAB	AAAB	AAAA	AABB	AAAB	AAAB	AAAB	AABB	AAAA	AAAB	AAAB	AAAA	AAAB	AAAB	AAAA	AAAA	AAAA	AAAB	AAAB	AAAB	AAAB	AAAA	AAAB	AAAB	AABB
chr2_10263920	A/C	2	332	+	NA	NA	NA	NA	NA	NA	AAAB	AAAA	AAAA	AAAA	AAAB	AAAA	-	AAAA	AAAA	AAAB	AAAA	AAAB	AAAA	AAAA	-	AAAB	AAAA	AAAA	AAAA	AAAA	AAAB	AAAB	AAAA	AAAA	AAAB	AAAB	AAAA	AAAA	AAAA	AAAA	AAAA	AAAB	AAAB	-	AAAA	AAAA	AAAB	AAAA	AAAB
chr2_10264022	G/A	2	333	+	NA	NA	NA	NA	NA	NA	AAAA	AAAA	AAAB	AAAA	AABB	AAAA	AAAB	AAAA	AAAA	AABB	AABB	AABB	AAAA	AAAA	AABB	AAAA	AAAA	AAAB	AAAB	AAAB	AAAB	AAAA	AAAA	AAAB	AAAA	AAAB	AAAB	AAAB	AAAA	AAAA	AAAA	AAAA	AAAB	AAAB	AAAA	AAAA	AABB	AAAB	AAAB
chr2_10264043	C/T	2	334	+	NA	NA	NA	NA	NA	NA	BBBB	BBBB	ABBB	BBBB	AABB	BBBB	ABBB	BBBB	BBBB	AABB	AABB	AABB	BBBB	BBBB	AABB	BBBB	BBBB	ABBB	ABBB	ABBB	ABBB	BBBB	BBBB	ABBB	BBBB	ABBB	ABBB	ABBB	BBBB	BBBB	BBBB	BBBB	ABBB	ABBB	BBBB	BBBB	AABB	ABBB	ABBB
chr2_10264340	A/T	2	335	+	NA	NA	NA	NA	NA	NA	BBBB	BBBB	BBBB	BBBB	ABBB	BBBB	ABBB	ABBB	BBBB	ABBB	ABBB	BBBB	BBBB	BBBB	BBBB	ABBB	BBBB	ABBB	BBBB	BBBB	BBBB	BBBB	BBBB	BBBB	BBBB	BBBB	ABBB	BBBB	BBBB	BBBB	BBBB	BBBB	BBBB	ABBB	BBBB	BBBB	ABBB	BBBB	ABBB
chr2_10264353	C/T	2	336	+	NA	NA	NA	NA	NA	NA	AAAB	AAAA	AAAA	AAAB	AAAA	AAAA	AAAA	AAAA	AAAA	AAAA	AAAA	AAAB	AAAA	AAAA	AAAA	AAAA	AAAA	AAAB	AAAA	AAAB	AAAB	AAAA	AAAB	AAAA	AAAA	AAAA	AAAB	AAAA	AAAB	AAAB	AAAA	AAAA	AAAB	AAAA	AAAA	AAAA	AAAB	AAAA	AAAA
chr2_10264400	A/G	2	337	+	NA	NA	NA	NA	NA	NA	AAAA	AAAA	AAAA	AAAA	AAAB	AAAA	AAAA	AAAB	AAAA	AAAB	AAAB	-	AAAA	AAAA	AAAA	AAAB	AAAA	AAAB	AAAA	AAAA	-	AAAA	AAAA	AAAB	AAAA	AAAA	AAAB	-	AAAA	AAAA	AAAA	AAAB	AAAA	AAAB	AAAA	AAAA	AAAB	AAAA	AAAA
chr2_10302684	T/C	2	338	+	NA	NA	NA	NA	NA	NA	BBBB	ABBB	BBBB	BBBB	BBBB	BBBB	BBBB	BBBB	BBBB	BBBB	ABBB	BBBB	BBBB	BBBB	BBBB	BBBB	ABBB	BBBB	ABBB	BBBB	BBBB	ABBB	BBBB	BBBB	BBBB	BBBB	BBBB	ABBB	BBBB	ABBB	BBBB	BBBB	BBBB	ABBB	BBBB	ABBB	BBBB	ABBB	BBBB
chr2_10318947	T/A/C	2	339	+	NA	NA	NA	NA	NA	NA	BBBB	BBBB	AABB	ABBB	BBBB	ABBB	BBBB	BBBB	ABBB	ABBB	ABBB	BBBB	BBBB	ABBB	BBBB	ABBB	ABBB	ABBB	BBBB	ABBB	BBBB	BBBB	BBBB	BBBB	BBBB	BBBB	ABBB	ABBB	ABBB	BBBB	BBBB	ABBB	BBBB	BBBB	BBBB	ABBB	BBBB	ABBB	BBBB
chr2_10319014	T/A	2	340	+	NA	NA	NA	NA	NA	NA	AAAA	AAAA	AAAB	-	AAAA	AAAA	AAAB	AAAA	AAAB	AAAB	AAAA	-	AAAA	-	AAAB	AAAA	-	AAAA	-	AAAA	AAAB	-	AAAB	-	AAAA	-	AAAA	AAAA	AAAA	-	AAAA	AAAA	AAAA	AAAA	AAAA	AAAA	-	-	-
chr2_10319266	C/A	2	341	+	NA	NA	NA	NA	NA	NA	AAAA	AAAA	AAAA	AAAA	AAAA	AAAA	AAAA	AAAA	AAAA	AAAA	AAAA	AAAA	AAAA	AAAA	AAAA	AAAB	AAAB	AAAA	AAAB	AAAB	AAAA	AAAA	AAAA	AAAA	AAAA	AAAA	AAAA	AAAA	AAAA	AAAA	AAAA	AAAB	AAAA	AAAA	AAAA	AAAB	AAAA	AAAA	AAAA
chr2_10372628	C/T	2	342	+	NA	NA	NA	NA	NA	NA	AAAB	AAAB	AAAB	AAAA	AAAB	AAAA	AAAB	AAAA	AAAA	AAAA	AAAB	AAAB	AAAB	AAAA	AAAB	AAAA	AAAA	AAAB	AAAB	AABB	AAAB	AABB	AAAB	AAAB	AAAB	AABB	AAAB	AAAA	AAAB	AAAB	AAAB	AAAB	AAAB	AAAA	AAAA	AAAB	AAAB	AAAB	AAAB
chr2_10375433	T/G	2	343	+	NA	NA	NA	NA	NA	NA	BBBB	BBBB	ABBB	AABB	ABBB	ABBB	ABBB	BBBB	ABBB	BBBB	BBBB	ABBB	BBBB	BBBB	BBBB	ABBB	AABB	ABBB	ABBB	ABBB	BBBB	ABBB	AABB	BBBB	BBBB	ABBB	ABBB	BBBB	AABB	ABBB	ABBB	BBBB	ABBB	ABBB	BBBB	ABBB	BBBB	ABBB	AABB
chr2_10375468	C/T	2	344	+	NA	NA	NA	NA	NA	NA	AAAB	AAAA	AAAA	AAAB	AAAA	AAAA	AAAB	AAAA	AAAA	AAAA	AAAB	AAAB	AAAA	AAAA	AAAA	AAAB	AAAB	AAAA	AABB	AAAB	AAAB	AAAA	AAAB	AAAB	AAAA	AABB	AAAB	AAAA	AAAB	AAAB	AAAA	AAAA	AABB	AABB	AAAA	AAAA	AAAA	AAAB	AAAA
chr2_10375496	T/C	2	345	+	NA	NA	NA	NA	NA	NA	AAAA	AAAA	AAAB	AAAA	AAAA	AAAA	AAAA	AAAA	AAAA	AAAA	AAAA	AAAA	AAAB	AAAA	AAAA	AAAA	AAAA	AAAA	AAAA	AAAA	AAAA	AAAA	AAAA	AAAA	AAAA	AAAA	AAAA	AAAA	AAAB	AAAA	AAAA	AAAA	AAAA	AAAA	AAAA	AAAA	AAAA	AAAA	AAAB
chr2_10387678	T/G	2	346	+	NA	NA	NA	NA	NA	NA	AAAA	AABB	AAAA	AAAA	AAAA	BBBB	BBBB	AABB	AABB	AAAA	BBBB	AAAA	AAAA	BBBB	AAAA	AABB	AABB	BBBB	AABB	AABB	AABB	BBBB	BBBB	BBBB	BBBB	BBBB	AAAA	AABB	BBBB	BBBB	BBBB	BBBB	AAAA	AABB	AABB	BBBB	AAAA	AAAA	AAAA
chr2_10393508	C/G	2	347	+	NA	NA	NA	NA	NA	NA	AAAA	-	AAAA	AAAA	AAAB	AAAB	AAAA	AAAB	AAAB	AAAA	AAAA	AAAB	AABB	AAAA	AAAB	AAAB	AAAB	AAAA	AAAB	AAAA	AAAA	-	AAAB	AAAA	-	AAAB	AAAA	AAAB	AAAB	AAAA	AAAB	AABB	AAAA	AABB	AAAA	AAAA	-	-	AAAB
chr2_10393512	C/A	2	348	+	NA	NA	NA	NA	NA	NA	AAAB	AAAA	AABB	AAAA	AAAA	AAAB	AAAB	AAAA	AAAB	AAAA	AAAB	AAAA	AAAA	AAAB	AAAB	AAAA	AAAB	AAAB	AAAA	AAAB	AAAA	-	AAAA	AAAA	-	AAAA	AAAB	AAAB	AAAA	AAAA	AAAA	AAAA	AAAA	AAAA	AABB	AAAB	-	-	AAAA
chr2_10397117	T/G	2	349	+	NA	NA	NA	NA	NA	NA	AAAA	AAAB	AAAA	AAAB	AAAA	AAAA	AAAA	AAAA	AAAA	AAAA	AAAA	AAAA	AAAA	AAAA	AAAA	AAAA	AAAB	AAAB	AAAA	AAAB	AAAA	AAAA	AAAB	AAAA	AAAA	AAAA	AAAA	AAAB	AAAA	AAAA	AAAB	AAAA	AAAB	AAAA	AAAA	AAAA	AAAB	AAAA	AAAA
chr2_10397126	C/T	2	350	+	NA	NA	NA	NA	NA	NA	AAAB	AAAB	AAAB	AAAA	AAAB	AAAA	AABB	AAAA	AAAA	AAAB	AAAB	AAAB	AABB	AAAA	AAAA	AAAA	AAAA	AAAB	AAAB	AAAA	AAAA	AABB	AAAA	AAAB	AAAB	AAAA	AAAA	AAAA	AAAA	AAAA	AAAA	AAAA	AAAA	AABB	AABB	AAAA	AAAB	AABB	AAAB
chr2_10397180	A/G	2	351	+	NA	NA	NA	NA	NA	NA	AAAB	AAAB	AAAB	AAAA	AAAB	AAAA	AABB	AAAA	AAAA	AAAB	AAAB	AAAB	AABB	AAAA	AAAA	AAAA	AAAA	AAAB	AAAB	AAAA	AAAA	AABB	AAAA	AAAB	AAAB	AAAA	AAAA	AAAA	AAAA	AAAA	AAAA	AAAA	AAAA	AABB	AABB	AAAA	AAAB	AABB	AAAB
chr2_10397192	G/T	2	352	+	NA	NA	NA	NA	NA	NA	AAAB	AAAB	AAAB	AAAA	AAAB	AAAA	AABB	AAAA	AAAA	AAAB	AAAB	AAAB	AABB	AAAA	AAAA	AAAA	AAAA	AAAB	AAAB	AAAA	AAAA	AABB	AAAA	AAAB	AAAB	AAAA	AAAA	AAAA	AAAA	AAAA	AAAA	AAAA	AAAA	AABB	AABB	AAAA	AAAB	AABB	AAAB
chr2_10917671	G/T	2	353	+	NA	NA	NA	NA	NA	NA	AAAA	AAAB	AAAA	AAAA	AAAA	AAAA	AAAB	AAAA	AAAA	AAAA	AAAA	AAAB	AAAA	AAAA	AAAA	AAAA	AAAB	AAAA	AAAA	AAAA	AAAB	AAAA	AAAB	AAAA	AAAA	AAAA	AAAA	AAAA	AAAB	-	AAAA	AAAA	AAAA	AAAA	AAAB	AAAB	AAAA	AAAA	AAAA
chr2_10917685	C/T	2	354	+	NA	NA	NA	NA	NA	NA	AAAA	AAAB	AAAA	AAAA	AAAA	AAAA	AAAB	AAAA	AAAA	AAAA	AAAA	AAAB	AAAA	AAAA	AAAA	AAAA	AAAB	AAAA	AAAB	AAAA	AAAB	AAAA	AAAB	AAAA	AAAA	AAAA	AAAA	AAAA	AAAB	-	AAAA	AAAA	AAAA	AAAB	AAAB	AAAB	AAAA	AAAA	AAAA
chr2_11078155	C/T	2	355	+	NA	NA	NA	NA	NA	NA	AAAB	AAAB	-	AAAB	AAAA	-	AAAA	AAAA	-	-	AAAB	AAAA	AAAA	AAAA	-	AAAB	AAAA	AAAB	AAAB	AAAB	AAAB	AAAA	AAAA	AAAA	AAAA	-	AAAB	AABB	AAAA	AABB	AAAA	-	AAAA	AAAA	-	AAAA	AAAB	AAAA	-
chr2_11078268	T/A	2	356	+	NA	NA	NA	NA	NA	NA	AAAA	AAAA	AAAA	AAAA	AAAB	AAAB	AAAA	AAAA	AAAB	AAAA	-	-	-	AAAA	AAAB	AAAA	AAAA	AAAA	-	AAAB	AAAA	AAAB	AAAB	AAAA	AAAA	AAAA	AAAB	AAAB	AAAA	AAAA	AAAA	AAAA	AAAB	AAAA	AAAA	AAAA	AAAA	AAAA	AAAB
chr2_11105664	A/G	2	357	+	NA	NA	NA	NA	NA	NA	AAAA	AAAA	AAAA	AAAA	AAAA	AAAB	AAAA	AAAA	AAAB	AAAB	AAAB	AAAA	AAAA	AAAA	AAAB	AAAA	AAAB	AAAB	AAAA	AAAA	AAAA	AAAA	AAAB	AAAA	-	AAAA	AAAB	AAAA	AAAA	AAAA	AAAA	AAAA	AAAA	AAAA	AABB	AAAB	AAAA	AAAB	AAAA
chr2_11105691	A/G/-	2	358	+	NA	NA	NA	NA	NA	NA	BBBB	BBBB	BBBB	BBBB	BBBB	ABBB	BBBB	BBBB	ABBB	ABBB	ABBB	BBBB	BBBB	BBBB	ABBB	BBBB	ABBB	ABBB	BBBB	BBBB	BBBB	BBBB	ABBB	BBBB	-	BBBB	ABBB	ABBB	BBBB	BBBB	BBBB	BBBB	BBBB	BBBB	AABB	ABBB	BBBB	ABBB	BBBB
chr2_11116205	T/C/-	2	359	+	NA	NA	NA	NA	NA	NA	AAAA	AAAA	AAAA	AAAB	AAAB	AAAA	AAAA	AAAB	AAAB	AAAA	AAAB	AAAA	AAAB	AABB	AAAA	AAAA	AAAB	AAAA	AAAB	AAAA	AAAA	AAAB	AAAA	AAAB	AAAB	AAAB	AAAA	AAAA	AAAB	AAAB	AABB	AAAA	AAAA	AAAA	AAAA	AAAB	AAAB	AAAA	AAAA
chr2_11276589	T/C/-	2	360	+	NA	NA	NA	NA	NA	NA	BBBB	BBBB	BBBB	ABBB	BBBB	BBBB	BBBB	ABBB	ABBB	BBBB	ABBB	BBBB	BBBB	BBBB	BBBB	BBBB	ABBB	BBBB	BBBB	BBBB	BBBB	ABBB	BBBB	ABBB	ABBB	BBBB	BBBB	BBBB	ABBB	ABBB	ABBB	BBBB	BBBB	ABBB	BBBB	BBBB	BBBB	BBBB	BBBB
chr2_11276607	A/G	2	361	+	NA	NA	NA	NA	NA	NA	AAAA	AAAA	AAAA	AAAB	AAAA	AAAA	AAAA	AAAB	AAAB	AAAA	AAAB	AAAA	AAAA	AAAA	AAAA	AAAA	AAAB	AAAA	AAAA	AAAA	AAAA	AAAB	AAAA	AAAB	AAAB	AAAA	AAAA	AAAA	AAAB	AAAB	AAAB	AAAA	AAAA	AAAB	AAAA	AAAA	AAAA	AAAA	AAAA
chr2_11278768	A/C/G	2	362	+	NA	NA	NA	NA	NA	NA	AAAB	AAAA	AAAB	AAAA	AAAA	AAAA	AAAA	AAAA	AAAA	AAAA	AAAA	AAAA	AAAA	AAAA	AAAB	AAAA	AAAB	AAAA	AAAA	AAAA	AAAA	AAAA	AAAA	AAAA	AAAA	AAAA	AAAB	AAAA	AAAA	AAAA	AAAA	AAAA	AAAA	AAAA	AAAB	AAAB	AAAA	AAAA	AAAA
chr2_11278920	T/C	2	363	+	NA	NA	NA	NA	NA	NA	AABB	AAAB	AAAB	AAAB	AAAA	AAAB	AAAA	AAAA	AAAB	AAAA	AAAB	AAAA	AAAA	AAAB	AAAB	AAAA	AAAA	AAAB	AAAA	AAAB	AAAA	AAAA	AAAB	AAAA	AAAA	AAAA	AAAB	AAAB	AAAA	AAAB	AAAB	AAAA	AAAA	AAAA	AAAB	AAAA	AAAA	AAAB	AAAA
chr2_11279030	A/C	2	364	+	NA	NA	NA	NA	NA	NA	BBBB	BBBB	ABBB	AABB	BBBB	BBBB	BBBB	ABBB	BBBB	BBBB	AABB	ABBB	ABBB	AABB	BBBB	BBBB	ABBB	BBBB	BBBB	AABB	BBBB	BBBB	BBBB	ABBB	BBBB	BBBB	ABBB	ABBB	ABBB	AABB	ABBB	BBBB	BBBB	BBBB	BBBB	ABBB	BBBB	BBBB	ABBB
chr2_11279039	C/G	2	365	+	NA	NA	NA	NA	NA	NA	BBBB	BBBB	ABBB	AABB	BBBB	BBBB	BBBB	ABBB	BBBB	AABB	AABB	ABBB	ABBB	AABB	BBBB	BBBB	ABBB	BBBB	BBBB	AABB	BBBB	BBBB	BBBB	ABBB	BBBB	BBBB	ABBB	ABBB	ABBB	AABB	ABBB	BBBB	BBBB	BBBB	BBBB	ABBB	BBBB	BBBB	ABBB
chr2_11308117	G/A	2	366	+	NA	NA	NA	NA	NA	NA	AAAA	AAAB	AAAA	AABB	AAAA	AAAA	AAAA	AAAA	AAAA	AAAA	AAAB	AAAA	AAAA	AAAA	AAAA	AABB	AAAA	AAAA	AABB	AAAA	AAAB	AAAA	AAAA	AAAA	AAAA	AAAA	AAAB	AAAA	AAAB	AAAB	AAAB	AAAA	AAAB	AAAA	AAAA	AAAA	AAAA	AAAA	AAAA
chr2_11316149	A/C	2	367	+	NA	NA	NA	NA	NA	NA	AAAA	AAAA	-	AAAB	AAAA	AAAA	-	AAAB	AAAA	AAAA	AAAA	-	-	AAAB	-	AAAA	AAAA	AAAA	AAAB	-	AAAA	-	-	AAAA	AAAB	AAAA	AAAA	AAAA	AAAB	AAAA	AAAB	-	AAAA	AAAB	-	AAAB	AAAA	AAAA	-
chr2_11554711	G/T	2	368	+	NA	NA	NA	NA	NA	NA	AAAA	AAAA	AAAA	AAAB	AAAB	AAAA	AAAA	AAAB	AAAA	AAAA	AAAB	AAAA	AAAB	AAAB	AAAA	AAAA	AAAB	AAAA	AAAB	AAAA	AAAA	AAAA	AAAA	AAAB	AAAB	AAAA	AAAA	AAAA	AAAB	AAAB	AAAB	AAAA	AAAA	AAAB	AAAA	AAAA	AAAB	AAAA	AAAA
chr2_11554722	A/G	2	369	+	NA	NA	NA	NA	NA	NA	AAAA	AAAA	AAAA	AAAB	AAAB	AAAA	AAAA	AAAB	AAAA	AABB	AAAB	AAAA	AAAB	AAAB	AAAA	AAAA	AAAB	AAAA	AAAB	AAAA	AAAA	AAAA	AAAA	AAAB	AABB	AAAA	AAAA	AAAA	AABB	AAAB	AABB	AAAA	AAAA	AAAB	AAAA	AAAA	AAAB	AAAA	AAAA
chr2_11554786	A/C	2	370	+	NA	NA	NA	NA	NA	NA	AABB	BBBB	ABBB	ABBB	ABBB	BBBB	AABB	AABB	ABBB	ABBB	ABBB	ABBB	ABBB	ABBB	ABBB	BBBB	ABBB	AABB	ABBB	ABBB	AABB	ABBB	ABBB	ABBB	ABBB	ABBB	ABBB	ABBB	ABBB	ABBB	ABBB	BBBB	ABBB	ABBB	ABBB	BBBB	AABB	ABBB	ABBB
chr2_11664851	G/A	2	371	+	NA	NA	NA	NA	NA	NA	BBBB	BBBB	BBBB	BBBB	BBBB	ABBB	BBBB	BBBB	BBBB	BBBB	BBBB	BBBB	BBBB	BBBB	BBBB	BBBB	BBBB	BBBB	BBBB	BBBB	BBBB	BBBB	ABBB	BBBB	BBBB	ABBB	BBBB	BBBB	BBBB	BBBB	BBBB	BBBB	BBBB	BBBB	BBBB	BBBB	BBBB	BBBB	BBBB
chr2_11664865	G/A	2	372	+	NA	NA	NA	NA	NA	NA	AAAA	AAAA	AAAA	AAAA	AAAA	AAAB	AAAA	AAAA	AAAA	AAAA	AAAA	AAAA	AAAA	AAAA	AAAA	AAAA	AAAA	AAAA	AAAA	AAAA	AAAA	AAAA	AAAB	AAAA	AAAA	AAAB	AAAA	AAAA	AAAA	AAAA	AAAA	AAAA	AAAA	AAAA	AAAA	AAAA	AAAA	AAAA	AAAA
chr2_11682582	C/T	2	373	+	NA	NA	NA	NA	NA	NA	AABB	AAAA	AABB	AAAA	AABB	AABB	AABB	AABB	BBBB	ABBB	AABB	AABB	AABB	AABB	AABB	AAAA	ABBB	ABBB	AABB	AABB	AABB	AABB	AABB	AABB	AABB	ABBB	AABB	AAAA	AABB	AABB	ABBB	ABBB	BBBB	AABB	AABB	AABB	AABB	AABB	ABBB
chr2_11682601	A/G	2	374	+	NA	NA	NA	NA	NA	NA	AABB	AAAB	AABB	BBBB	AABB	AABB	AABB	AABB	AAAA	AAAB	AABB	AABB	AABB	AABB	AABB	AABB	AAAB	AAAB	AABB	AAAB	AABB	AABB	AAAB	AABB	AABB	AAAB	AABB	BBBB	AABB	AABB	AAAB	AAAB	AAAA	AABB	AABB	AABB	AABB	AABB	AAAA
chr2_11682621	C/T	2	375	+	NA	NA	NA	NA	NA	NA	AABB	AAAB	AABB	BBBB	AABB	AABB	AABB	AABB	AAAA	AAAB	AABB	AABB	AABB	AABB	AABB	AABB	AAAB	AAAB	AABB	AAAB	AABB	AABB	AAAB	AABB	AABB	AAAB	AABB	BBBB	AABB	AABB	AAAA	AAAB	AAAA	AABB	AABB	AABB	AABB	AABB	AAAB
chr2_11682627	A/G	2	376	+	NA	NA	NA	NA	NA	NA	AABB	AAAB	AABB	BBBB	AABB	AABB	AABB	AABB	AAAA	AAAB	AABB	AABB	AABB	AABB	AABB	AABB	AAAB	AAAB	AABB	AAAB	AABB	AABB	AAAB	AABB	AABB	AAAB	AABB	BBBB	AABB	AABB	AAAB	AAAB	AAAA	AABB	AABB	AABB	AABB	AABB	AAAB
chr2_11682635	T/C	2	377	+	NA	NA	NA	NA	NA	NA	AAAA	AAAB	AAAA	AAAA	AAAA	AAAA	AAAA	AAAA	AAAA	AAAA	AAAA	AAAA	AAAA	AAAA	AAAA	AAAB	AAAA	AAAA	AAAA	AAAB	AAAA	AAAA	AAAB	AAAA	AAAA	AAAA	AAAA	AAAA	AAAA	AAAA	AAAA	AAAA	AAAA	AAAA	AAAA	AAAA	AAAA	AAAA	AAAA
chr2_11682644	A/G	2	378	+	NA	NA	NA	NA	NA	NA	AAAA	AAAB	AAAA	AAAA	AAAA	AAAA	AAAA	AAAA	AAAA	AAAA	AAAA	AAAA	AAAA	AAAA	AAAA	AAAB	AAAA	AAAA	AAAA	AAAB	AAAA	AAAA	AAAB	AAAA	AAAA	AAAA	AAAA	AAAA	AAAA	AAAA	AAAA	AAAA	AAAA	AAAA	AAAA	AAAA	AAAA	AAAA	AAAA
chr2_11710114	C/T	2	379	+	NA	NA	NA	NA	NA	NA	AAAA	AAAA	-	AAAA	AAAA	-	-	AAAA	AAAA	AAAA	AAAA	AAAA	-	AAAA	AAAB	AAAA	-	AAAB	AAAA	-	AAAA	AAAA	AAAA	AAAA	AAAA	AAAA	-	AAAB	AAAA	AAAA	AAAA	AAAB	AAAA	AAAA	-	AAAA	AAAA	-	-
chr2_11710133	G/A	2	380	+	NA	NA	NA	NA	NA	NA	AAAB	AAAB	AAAA	AAAB	AAAA	AAAA	AAAA	AAAA	AAAA	AAAA	AAAB	AAAB	AAAA	AAAA	AAAA	AAAB	AAAA	AAAB	AAAB	AAAA	AAAB	AAAA	AAAB	AAAA	AAAA	AAAA	AAAB	AAAB	AAAA	AAAB	AAAA	AAAA	AAAB	AAAA	AAAA	AAAA	AAAB	AAAA	AAAA
chr2_11750492	G/A	2	381	+	NA	NA	NA	NA	NA	NA	AAAA	AAAA	AAAA	AAAA	AAAB	AAAA	AAAB	AAAA	AAAA	AAAA	AAAA	AAAA	AAAA	AAAA	AAAA	AAAA	AAAA	AAAB	AAAA	AAAA	AAAB	AAAA	AAAA	AAAA	AAAB	AAAA	AAAA	AAAB	AAAA	AAAA	AAAA	AAAB	AAAA	AAAA	AAAA	AAAA	AAAB	AAAA	AAAB
chr2_11750651	A/G	2	382	+	NA	NA	NA	NA	NA	NA	AAAA	AAAA	AAAA	AAAB	AAAA	AAAA	AAAB	AAAB	AAAA	AAAA	AAAA	AAAA	AAAB	AAAA	AAAA	AAAA	AAAB	AAAA	AAAB	AAAA	AAAA	AAAB	AAAA	AAAB	AAAA	AAAA	AAAA	AAAA	AAAA	AAAA	AAAA	AAAA	AAAA	AAAB	AAAA	AAAB	AAAB	AAAA	AAAA
chr2_11796291	G/A	2	383	+	NA	NA	NA	NA	NA	NA	AAAA	AAAA	AAAA	AAAA	AAAA	AAAA	AAAA	AAAA	AAAA	AAAA	AAAA	AAAA	AAAA	AAAA	AAAB	AAAA	AAAA	AAAA	AAAB	AAAA	AAAA	AAAA	AAAA	AAAA	AAAA	AAAB	AAAA	AAAB	AAAA	AAAA	AAAA	AAAA	AAAA	AAAB	AAAA	AAAA	AAAA	AAAA	AAAA
chr2_11796296	A/T	2	384	+	NA	NA	NA	NA	NA	NA	AAAB	AAAA	AAAA	AAAA	AAAA	AAAA	AAAA	AAAA	AAAA	AAAB	AAAA	AAAA	AAAB	AAAA	AAAA	AAAA	AAAA	AAAA	AAAB	AAAA	AAAA	AAAA	AAAA	AAAA	AAAA	AAAA	AAAA	AAAA	AAAA	AAAA	AAAA	AAAA	AAAA	AAAA	AAAB	AAAA	AAAA	AAAA	AAAA
chr2_11812783	C/A	2	385	+	NA	NA	NA	NA	NA	NA	AAAA	AAAB	AAAA	AAAB	AAAA	AAAA	AAAA	AAAA	AAAA	AAAA	AAAB	AAAA	AAAA	AAAA	AAAA	AAAB	AAAA	AAAB	AAAB	AAAB	AAAA	AAAA	AAAB	AAAA	AAAA	AAAA	AAAA	AAAA	AAAA	AAAA	AAAB	AAAA	AAAB	AAAA	AAAA	AAAA	AAAA	AAAA	AAAA
chr2_11812798	A/G	2	386	+	NA	NA	NA	NA	NA	NA	AAAA	AAAA	AAAA	AAAA	AAAB	AAAA	AAAA	AAAA	AAAA	AAAA	AAAA	AAAB	AAAA	AAAA	AAAB	AAAA	AAAA	AAAB	AAAA	AAAA	AAAB	AAAA	AAAA	AAAA	AAAA	AAAB	AAAA	AAAB	AAAA	AAAA	AAAA	AAAB	AAAB	AAAA	AAAA	AAAA	AAAB	AAAA	AAAB
chr2_11812849	T/A	2	387	+	NA	NA	NA	NA	NA	NA	AAAA	AAAA	AAAA	AAAB	AAAB	AAAA	AAAA	-	AAAB	AAAA	-	AAAB	-	AAAB	AAAB	AAAA	AAAA	AAAB	AAAA	AAAA	AAAA	AAAA	-	AAAA	-	AAAA	AAAA	AAAB	AAAA	AAAB	AAAB	AAAA	AAAB	AAAB	-	AAAA	AAAB	AAAA	AAAB
chr2_11812888	C/G	2	388	+	NA	NA	NA	NA	NA	NA	AAAA	AAAA	AAAA	AAAA	AAAA	AAAA	AAAB	AAAA	AAAB	AAAA	AAAA	AAAA	AAAA	AAAA	AAAB	AAAA	AAAA	AAAA	AAAA	AAAA	AAAB	AAAA	AAAA	AAAA	AAAA	AAAB	AAAA	AAAB	AAAA	AAAA	AAAA	AAAB	AAAB	AAAA	AAAA	AAAA	AAAA	AAAA	AAAB
chr2_11813029	T/C	2	389	+	NA	NA	NA	NA	NA	NA	AAAA	AAAA	AAAA	AAAA	AAAA	AAAA	AAAA	AAAA	AAAB	AAAB	AAAA	AAAA	AAAA	AAAA	AAAA	AAAA	AAAA	AAAB	AAAA	AAAA	AAAB	AAAA	AAAA	AAAB	AAAA	AAAB	AAAA	AAAA	AAAA	AAAA	AAAA	AAAA	AAAB	AAAA	AAAA	AAAA	AAAB	AAAA	AAAA
chr2_11813065	C/T	2	390	+	NA	NA	NA	NA	NA	NA	BBBB	BBBB	BBBB	ABBB	ABBB	BBBB	ABBB	BBBB	ABBB	ABBB	ABBB	BBBB	BBBB	ABBB	ABBB	BBBB	ABBB	BBBB	ABBB	BBBB	ABBB	BBBB	BBBB	AABB	ABBB	AABB	ABBB	BBBB	BBBB	AABB	ABBB	ABBB	ABBB	BBBB	BBBB	ABBB	ABBB	BBBB	BBBB
chr2_11998947	G/T	2	391	+	NA	NA	NA	NA	NA	NA	AAAA	-	AAAA	AAAB	AABB	AAAB	-	AAAA	AAAB	AAAA	AAAB	AAAA	-	AAAA	AAAA	AABB	AABB	AAAB	AABB	-	AAAA	AAAB	AAAA	-	-	AAAA	AAAA	AAAA	AAAA	AAAB	AAAB	AAAA	AAAB	AAAB	AAAB	AAAB	-	AABB	AAAA
chr2_12002306	A/G	2	392	+	NA	NA	NA	NA	NA	NA	AAAB	AAAA	AAAA	AAAB	AAAA	AAAA	AAAA	AAAA	AAAA	AAAA	AAAB	AAAB	AAAA	AAAA	AAAA	AAAB	AAAA	AAAB	AAAB	AAAA	AAAA	AAAA	AAAA	AAAA	AAAA	AAAA	AAAB	AAAA	AAAB	AAAA	AAAA	AAAA	AAAB	AAAA	AAAA	AAAA	-	AAAA	AAAA
chr2_12003710	T/C	2	393	+	NA	NA	NA	NA	NA	NA	AABB	ABBB	ABBB	AAAB	AAAB	ABBB	BBBB	ABBB	AABB	AAAB	AAAB	BBBB	ABBB	ABBB	ABBB	AABB	AABB	AABB	AABB	AABB	AABB	ABBB	ABBB	AABB	BBBB	ABBB	AABB	AABB	AABB	ABBB	BBBB	ABBB	AAAB	ABBB	BBBB	ABBB	AAAB	ABBB	AABB
chr2_12003726	A/C	2	394	+	NA	NA	NA	NA	NA	NA	AAAB	AAAB	AAAB	AAAB	AABB	AAAB	AAAA	AAAA	AAAB	AAAA	AABB	AAAA	AAAB	AAAB	AAAA	AAAB	AABB	AAAA	AAAB	AAAB	AAAA	AAAB	AAAB	AAAA	AAAA	AAAB	AAAB	AABB	AAAA	AAAA	AAAA	AAAA	AAAA	AAAB	AAAA	AAAB	AAAB	AAAB	AAAB
chr2_12003749	T/A	2	395	+	NA	NA	NA	NA	NA	NA	AAAB	AAAB	AAAB	AAAB	AAAB	AAAB	AAAA	AAAA	AAAB	AAAA	AABB	AAAA	AAAB	AAAB	AAAA	AAAB	AABB	AAAA	AAAB	AAAB	AAAA	AAAB	AAAB	AAAB	AAAA	AAAB	AAAB	AABB	AAAA	AAAA	AAAA	AAAA	AAAA	AAAB	AAAA	AAAB	AAAB	AAAB	AAAB
chr2_12040534	A/G	2	396	+	NA	NA	NA	NA	NA	NA	AAAA	AAAA	-	-	AAAA	AAAB	AAAA	AAAA	AAAA	-	AAAB	AAAA	AAAA	-	AAAA	-	AAAA	-	AAAB	AAAA	AAAA	AAAB	AAAA	AAAB	AAAB	AAAB	AAAA	-	-	-	AAAB	AAAA	AAAA	AAAB	AAAA	AAAB	AAAA	-	-
chr2_12074851	G/A	2	397	+	NA	NA	NA	NA	NA	NA	AAAB	AAAB	AAAA	AABB	AAAA	AAAA	AAAA	AAAA	AAAA	AAAB	AAAB	AABB	AAAA	AAAA	AAAA	AABB	AAAA	AAAB	AAAB	AAAB	AAAB	AAAA	AABB	AAAA	AAAA	AAAA	AAAB	AAAB	AAAB	AABB	AAAB	AAAA	AAAA	AAAA	AAAA	AAAA	AAAB	AAAA	AAAA
chr2_12078182	C/T	2	398	+	NA	NA	NA	NA	NA	NA	BBBB	ABBB	ABBB	BBBB	AABB	AAAB	ABBB	AAAB	AABB	BBBB	BBBB	ABBB	BBBB	ABBB	ABBB	ABBB	AAAB	ABBB	ABBB	BBBB	ABBB	AABB	BBBB	AABB	ABBB	BBBB	ABBB	ABBB	ABBB	ABBB	ABBB	AAAB	ABBB	BBBB	AAAB	BBBB	BBBB	ABBB	ABBB
chr2_12078183	C/T	2	399	+	NA	NA	NA	NA	NA	NA	AAAA	AAAB	AAAB	AAAA	AABB	ABBB	AAAB	ABBB	AABB	AAAA	AAAA	AAAB	AAAA	AAAB	AAAB	AAAB	ABBB	AAAB	AAAB	AAAA	AAAB	AABB	AAAA	AABB	AAAB	AAAA	AAAB	AAAB	AAAB	AAAB	AAAB	ABBB	AAAB	AAAA	ABBB	AAAA	AAAA	AAAB	AAAB
chr2_12097094	G/A	2	400	+	NA	NA	NA	NA	NA	NA	AABB	AABB	AAAA	AABB	AAAA	AABB	AABB	AABB	AABB	AAAA	AABB	-	AABB	AABB	AABB	AAAA	AAAA	-	AABB	-	AABB	AABB	AAAA	AAAA	AAAA	AAAA	AABB	AABB	AAAA	AAAA	AAAA	AABB	AABB	AAAA	AABB	AAAA	AAAA	AAAA	AAAA
chr2_12250115	G/A	2	401	+	NA	NA	NA	NA	NA	NA	BBBB	BBBB	ABBB	BBBB	BBBB	BBBB	BBBB	BBBB	BBBB	BBBB	BBBB	BBBB	BBBB	BBBB	BBBB	BBBB	BBBB	BBBB	BBBB	BBBB	BBBB	BBBB	BBBB	BBBB	BBBB	BBBB	BBBB	BBBB	BBBB	BBBB	BBBB	BBBB	BBBB	BBBB	BBBB	BBBB	BBBB	BBBB	BBBB
chr2_12250307	A/G	2	402	+	NA	NA	NA	NA	NA	NA	BBBB	ABBB	AABB	AABB	ABBB	BBBB	BBBB	AABB	BBBB	ABBB	ABBB	BBBB	ABBB	BBBB	BBBB	BBBB	ABBB	BBBB	BBBB	ABBB	AABB	ABBB	ABBB	BBBB	ABBB	ABBB	ABBB	ABBB	BBBB	AABB	ABBB	BBBB	BBBB	BBBB	ABBB	ABBB	AABB	AABB	ABBB
chr2_12294001	C/T	2	403	+	NA	NA	NA	NA	NA	NA	AAAA	AAAA	AAAA	AAAB	AAAA	AAAA	AAAA	AAAA	AAAA	AAAB	AAAB	AAAB	AAAA	AAAA	AAAA	AAAB	AAAA	AAAB	AAAA	AAAB	AAAB	AAAA	AAAB	AAAA	AAAA	AAAA	AAAB	AAAB	AAAA	AAAB	AAAA	AAAA	AAAA	AAAA	AAAA	AAAA	AAAB	AAAA	AAAA
chr2_12561274	A/G	2	404	+	NA	NA	NA	NA	NA	NA	ABBB	BBBB	ABBB	ABBB	AABB	BBBB	ABBB	ABBB	AABB	BBBB	AABB	BBBB	ABBB	BBBB	AABB	ABBB	AABB	AAAB	AABB	BBBB	ABBB	AABB	BBBB	BBBB	AABB	AABB	ABBB	AABB	AAAB	AABB	AABB	AABB	ABBB	BBBB	ABBB	BBBB	AABB	ABBB	AABB
chr2_12760178	C/T	2	405	+	NA	NA	NA	NA	NA	NA	AAAA	-	AAAA	AAAA	AAAA	AAAA	AAAB	AAAB	AAAA	AAAA	AAAB	AAAA	AAAA	AAAA	AAAB	AAAA	AAAB	AAAB	AAAA	AAAA	AAAA	AAAA	AAAA	AAAA	AAAA	AAAA	AAAA	AAAA	AAAA	AAAA	AAAA	AAAA	AAAA	AAAA	AAAA	AAAA	AAAA	AAAA	AAAB
chr2_12760195	G/A	2	406	+	NA	NA	NA	NA	NA	NA	BBBB	BBBB	ABBB	BBBB	ABBB	BBBB	ABBB	ABBB	ABBB	BBBB	AAAB	ABBB	ABBB	BBBB	ABBB	ABBB	AAAB	ABBB	ABBB	ABBB	BBBB	BBBB	BBBB	ABBB	BBBB	BBBB	ABBB	BBBB	ABBB	ABBB	BBBB	BBBB	BBBB	ABBB	ABBB	ABBB	ABBB	BBBB	ABBB
chr2_12772029	A/G	2	407	+	NA	NA	NA	NA	NA	NA	AAAA	AAAB	AABB	AAAA	AAAB	ABBB	AABB	AAAB	AAAA	AAAA	AABB	AAAA	AABB	AAAB	AAAB	AAAA	AAAA	AAAB	AAAB	AAAB	AAAA	AAAB	AAAB	AAAA	AAAB	AAAA	ABBB	AABB	AAAA	AAAA	AAAA	AAAA	AAAB	AAAA	AAAB	AAAB	AAAA	AAAB	AAAB
chr2_12772044	G/T	2	408	+	NA	NA	NA	NA	NA	NA	AAAA	AAAA	AAAA	AAAA	AAAB	AAAA	AAAA	AAAB	AAAB	AAAB	AAAB	AAAA	AAAB	AAAA	AAAA	AAAB	AAAB	AAAA	AAAA	AAAA	AAAA	AAAB	AAAA	AAAB	AAAB	AAAB	AAAA	AAAA	AAAB	AAAB	AAAB	AAAA	AAAA	AAAB	AAAA	AAAB	AAAB	AAAA	AAAA
chr2_12816709	G/A	2	409	+	NA	NA	NA	NA	NA	NA	AAAB	AAAB	AAAA	AAAA	AAAB	AAAB	AAAB	AAAB	AAAB	AAAA	AAAB	AAAA	AAAB	AAAA	AAAA	AAAB	AAAA	AAAB	AAAB	AAAB	AAAA	AAAA	AAAB	AAAA	AAAA	AAAA	AAAA	AAAB	AAAA	AAAB	AAAB	AAAB	AAAA	AAAB	AAAA	AAAB	AAAA	AAAB	AAAB
chr2_12816710	A/G	2	410	+	NA	NA	NA	NA	NA	NA	BBBB	ABBB	ABBB	ABBB	AABB	ABBB	ABBB	ABBB	BBBB	ABBB	ABBB	ABBB	BBBB	BBBB	AABB	ABBB	BBBB	BBBB	BBBB	BBBB	ABBB	BBBB	ABBB	BBBB	BBBB	ABBB	BBBB	ABBB	BBBB	BBBB	ABBB	ABBB	BBBB	AABB	ABBB	BBBB	BBBB	ABBB	ABBB
chr2_12816724	G/C	2	411	+	NA	NA	NA	NA	NA	NA	AAAA	AAAA	AAAA	AAAB	AAAA	AAAA	AAAA	AAAA	AAAA	AAAA	AAAA	AAAA	AAAA	AAAA	AAAB	AAAA	AAAA	AAAA	AAAA	AAAA	AAAA	AAAA	AAAA	AAAA	AAAA	AAAA	AAAA	AAAA	AAAA	AAAA	AAAA	AAAA	AAAA	AAAA	AAAA	AAAA	AAAA	AAAA	AAAA
chr2_12816744	T/C	2	412	+	NA	NA	NA	NA	NA	NA	AAAB	AAAA	AAAB	AAAA	AAAB	AAAB	AAAB	AAAA	AAAA	AAAB	AAAB	AAAB	AABB	AAAA	AAAA	AAAB	AAAA	AABB	AABB	AAAB	AAAB	AABB	AAAA	AAAA	AAAB	AAAA	AABB	AAAB	AAAA	AAAB	AAAB	AAAB	AAAA	AAAA	AAAB	AAAB	AABB	AAAB	AAAB
chr2_13237431	C/T	2	413	+	NA	NA	NA	NA	NA	NA	AAAA	AAAA	AABB	ABBB	AAAB	AAAA	AABB	AAAA	AAAA	AAAA	AAAB	AAAA	AAAB	AAAA	AAAB	AAAB	AAAB	AAAB	AAAA	AAAA	AAAA	AABB	AAAB	AAAA	AAAB	AAAA	AABB	AABB	AAAB	AAAB	AABB	AAAA	AAAB	AAAA	AAAA	AAAB	AAAB	AABB	AAAB
chr2_13237462	T/C	2	414	+	NA	NA	NA	NA	NA	NA	AABB	AABB	AAAA	AAAA	AAAA	AAAB	AAAA	AAAB	AAAB	AAAA	AABB	AABB	AAAA	AABB	AAAA	AAAA	AAAB	AAAB	AABB	AABB	AAAB	AAAA	AAAA	AAAA	AAAB	AAAA	AAAB	AAAA	AAAA	AAAB	AAAB	AAAA	AAAB	AAAA	AAAB	AAAA	AAAB	AAAA	AAAB
chr2_13237474	C/T	2	415	+	NA	NA	NA	NA	NA	NA	AABB	AABB	AABB	AAAA	AABB	AABB	AABB	AABB	AABB	BBBB	AAAA	AABB	AABB	AABB	AABB	AABB	AABB	AABB	AABB	AAAA	AABB	AABB	AABB	BBBB	AABB	BBBB	AAAA	AABB	AABB	AABB	AAAA	ABBB	AABB	BBBB	ABBB	ABBB	AAAA	AABB	AABB
chr2_13268131	G/A	2	416	+	NA	NA	NA	NA	NA	NA	AABB	AAAA	AAAB	AABB	AABB	AAAA	AAAA	AAAA	AAAA	AAAA	AABB	AAAA	AAAA	AAAA	AAAB	AABB	AABB	AAAB	AAAB	AABB	AABB	AABB	AAAB	AABB	AAAA	AAAA	AAAB	AAAB	AAAA	AABB	AABB	AAAA	AAAA	AAAA	AAAB	AAAA	AAAA	AAAA	AAAB
chr2_13333046	T/G	2	417	+	NA	NA	NA	NA	NA	NA	AAAB	AAAA	AAAA	AAAA	AAAA	AAAA	AAAA	AAAA	AAAA	AAAA	AAAA	AAAA	AAAA	AAAB	AAAA	AAAA	AAAA	AAAA	AAAA	AAAA	AAAB	AAAA	AAAB	AAAA	AAAA	AAAA	AAAB	AAAA	AAAB	AAAB	AAAB	AAAA	AAAA	AAAA	AAAA	AAAA	AAAA	AAAA	AAAA
chr2_13333081	A/T	2	418	+	NA	NA	NA	NA	NA	NA	AAAA	AAAA	AABB	AAAA	AAAA	AAAB	AAAA	AAAA	AAAB	AAAA	AAAA	AAAA	AAAB	AAAA	AAAA	AAAA	AAAA	AAAB	AAAA	AAAA	AAAA	AAAA	AAAA	AAAA	AAAA	AAAA	AAAA	AAAA	AAAA	AAAA	AAAA	AAAA	AAAA	AAAA	AAAA	AAAA	AABB	AAAB	AAAB
chr2_13361053	G/A	2	419	+	NA	NA	NA	NA	NA	NA	AAAA	AAAB	AAAA	AAAA	AAAA	AAAA	AAAA	AAAA	AAAA	AAAA	AAAA	AAAA	AAAA	AAAA	AAAA	AAAA	AAAA	AAAA	AAAA	AAAA	AAAA	AAAA	AAAA	AAAA	AAAA	AAAA	AAAA	AAAA	AAAA	AAAA	AAAA	AAAA	-	AAAA	AAAA	AAAA	-	AAAA	AAAA
chr2_13424550	T/A	2	420	+	NA	NA	NA	NA	NA	NA	AAAA	AAAA	AAAB	AAAA	AAAA	AAAA	AAAA	AAAA	AAAB	AAAA	AAAA	AAAA	AAAB	AAAA	AAAA	AAAA	AAAA	AAAA	AAAA	AAAB	AAAA	AAAA	AAAA	AAAA	AAAA	AAAA	AAAA	AAAA	AAAA	AAAA	AAAA	AAAA	AAAA	AAAA	AAAB	AAAA	AAAA	AAAA	AAAB
chr2_13424565	T/G	2	421	+	NA	NA	NA	NA	NA	NA	AAAB	AAAA	AAAB	AAAA	AAAA	AAAA	AAAA	AAAA	AAAB	AAAA	AAAA	AAAA	AAAB	AAAA	AAAA	AAAA	AAAA	AAAA	AAAA	AAAB	AAAA	AAAA	AAAB	AAAA	AAAA	AAAA	AAAA	AAAB	AAAA	AAAA	AAAA	AAAA	AAAA	AAAA	AAAB	AAAA	AAAA	AAAB	AAAB
chr2_13744474	A/T	2	422	+	NA	NA	NA	NA	NA	NA	AAAA	-	AAAA	-	AAAA	AAAA	AAAA	AAAA	AAAA	AAAA	AAAA	-	AAAA	-	AAAA	AAAA	AAAA	AAAA	-	-	AAAA	AAAA	-	-	AAAA	AAAA	-	AAAA	AAAA	AAAA	-	AAAA	AAAA	AAAA	AAAA	AAAA	AAAA	AAAA	AAAA
chr2_13796377	A/T	2	423	+	NA	NA	NA	NA	NA	NA	AAAB	AAAA	AAAA	AAAA	AABB	AAAB	AABB	AAAA	AAAA	AAAA	AAAB	AAAB	AABB	AAAA	AABB	AAAA	AAAB	AAAA	AABB	AAAA	AAAA	AAAB	AAAA	AAAA	AAAA	AAAB	AAAB	AAAB	AAAB	AAAA	AAAA	AAAB	AAAB	AABB	AABB	AABB	AAAA	AABB	AAAA
chr2_13860278	A/T	2	424	+	NA	NA	NA	NA	NA	NA	AAAA	AAAB	AAAB	AAAA	AAAA	AAAA	AAAB	AAAA	AAAA	AAAA	AAAB	AAAB	AAAB	AAAA	AAAA	AAAB	AAAA	AAAA	AAAA	AAAB	AAAA	AAAB	AAAA	AABB	AAAA	AAAA	AAAB	AAAA	AAAA	AAAB	AAAA	AAAA	AAAB	AAAB	AAAB	AAAB	AAAB	AAAB	AAAA
chr2_13942053	T/C	2	425	+	NA	NA	NA	NA	NA	NA	AAAA	AAAA	AAAA	AAAA	AAAB	-	AAAA	AAAA	AAAA	AAAA	AAAB	AAAA	AAAA	-	AAAA	AAAB	AAAA	AAAA	AAAA	AAAA	AAAA	AAAA	AAAA	AAAB	AAAA	AAAA	AAAA	AAAA	AAAB	AAAA	AAAA	AAAA	AAAB	AAAA	AAAA	AAAB	AAAA	AAAB	AAAA
chr2_13942061	A/G	2	426	+	NA	NA	NA	NA	NA	NA	AAAA	AAAA	AAAB	AAAA	AAAA	-	AAAA	AAAA	AAAB	AAAA	AAAA	AAAA	AAAA	-	AAAB	AAAA	AAAB	AAAA	AAAA	AAAB	AAAA	AAAA	AAAA	AAAA	AAAB	AAAB	AAAA	AAAA	AAAB	AAAA	AAAA	AAAA	AAAA	AAAA	AAAA	AAAA	AAAA	AAAA	AAAB
chr2_14031161	A/T	2	427	+	NA	NA	NA	NA	NA	NA	AAAA	AAAA	AAAB	AAAA	AAAA	AAAA	AAAA	AAAA	AAAA	AAAA	AAAA	AAAB	AAAA	AAAA	AAAA	AAAA	AAAA	AAAA	AAAA	AAAA	AAAA	AAAA	AAAA	AAAA	AAAB	AAAA	AAAA	AAAA	AAAA	AAAA	AAAA	AAAA	AAAA	AAAA	AAAB	AAAA	AAAB	AAAA	AAAB
chr2_14031198	T/C	2	428	+	NA	NA	NA	NA	NA	NA	AAAA	AAAB	AAAA	AAAA	AAAB	AAAB	AAAA	AAAA	AAAA	AAAA	AAAA	AAAB	AAAA	AAAB	AAAA	AAAA	AAAA	AAAA	AAAA	AAAA	AAAB	AAAB	AABB	AAAA	AAAB	AAAB	AAAB	AAAA	AAAB	AAAA	AAAA	AABB	AAAB	AAAB	AAAA	AAAA	AAAA	AAAB	AAAA
chr2_14062046	T/C	2	429	+	NA	NA	NA	NA	NA	NA	AAAA	-	AAAA	AAAA	AAAA	AAAA	-	-	-	AAAA	AAAA	AAAA	AAAA	-	AAAA	-	-	AAAA	-	AAAB	-	-	-	AAAA	AAAB	-	-	AAAA	AAAA	AAAA	AAAB	-	-	AAAA	-	-	AAAA	AAAA	AAAA
chr2_14154552	G/T	2	430	+	NA	NA	NA	NA	NA	NA	AAAB	AAAB	AAAA	AAAA	AABB	AAAB	AAAA	AAAA	AAAB	AAAB	AAAB	AAAB	AAAB	AABB	AAAB	AAAB	AAAA	AAAB	AAAB	AAAA	AABB	AABB	AAAB	AAAB	AAAA	AABB	AAAB	AAAA	-	AAAA	AAAB	AABB	AABB	AAAB	AAAA	AABB	AAAA	AABB	AAAB
chr2_14154557	G/T	2	431	+	NA	NA	NA	NA	NA	NA	AABB	AAAB	AAAB	AAAA	AABB	AAAB	AAAB	AAAA	AAAB	AAAB	AAAB	AAAB	AABB	AAAB	AAAB	AAAB	AAAA	AAAB	AAAB	AAAA	AAAB	ABBB	AABB	AAAB	AAAB	ABBB	AAAB	AAAB	AAAA	AAAA	AAAB	AAAB	AAAB	AAAB	AAAB	AAAB	AAAB	ABBB	AABB
chr2_14154614	A/T	2	432	+	NA	NA	NA	NA	NA	NA	AAAB	ABBB	AAAA	ABBB	AABB	AAAA	AAAA	AAAB	AAAB	AAAA	ABBB	ABBB	AAAA	AAAB	AAAA	AABB	AABB	AAAB	ABBB	AAAB	AAAB	AAAA	AAAA	ABBB	AAAA	AAAA	ABBB	AAAB	AAAB	AAAB	AAAB	AAAB	AAAB	ABBB	AAAA	AAAB	AAAB	AAAA	AAAA
chr2_14154633	C/T	2	433	+	NA	NA	NA	NA	NA	NA	AAAB	AAAA	AAAB	AAAA	AAAB	AAAB	AAAB	AAAA	AAAB	AAAA	AAAA	AAAA	AAAB	AAAB	AAAA	AAAA	AAAA	AAAB	AAAA	AAAA	AAAA	AABB	AABB	AAAA	AAAB	AAAB	AAAA	AAAB	AAAA	AAAA	AAAB	AAAA	AAAA	AAAA	AAAB	AAAB	AAAB	AAAB	AAAB
chr2_14288334	C/A	2	434	+	NA	NA	NA	NA	NA	NA	ABBB	AABB	BBBB	ABBB	BBBB	BBBB	BBBB	BBBB	BBBB	BBBB	BBBB	ABBB	BBBB	ABBB	BBBB	BBBB	BBBB	AABB	BBBB	BBBB	ABBB	BBBB	BBBB	BBBB	BBBB	BBBB	BBBB	ABBB	ABBB	BBBB	ABBB	ABBB	ABBB	BBBB	BBBB	BBBB	BBBB	BBBB	BBBB
chr2_14463705	A/G	2	435	+	NA	NA	NA	NA	NA	NA	AAAA	AAAA	AAAB	AAAA	AAAA	AAAA	AAAB	AAAA	AAAB	AAAB	AAAA	AAAA	AAAB	AAAA	AAAA	AAAA	AAAB	AAAA	AAAA	AAAA	AAAA	AABB	AAAA	AAAA	AAAA	AAAA	AAAA	AAAB	AAAA	AAAA	AAAA	AAAA	AAAA	AAAA	AAAB	AAAB	AAAA	AAAA	AAAA
chr2_14484851	C/T	2	436	+	NA	NA	NA	NA	NA	NA	AAAA	AAAA	AAAA	AAAA	AAAA	AAAA	AAAA	AAAA	AAAA	AAAB	AAAA	AAAA	-	-	AAAA	AAAB	AAAA	AAAB	AAAB	AAAA	AAAB	AAAA	-	AAAA	AAAA	-	AAAA	AAAA	-	AAAA	-	AAAB	AAAA	AAAA	AAAA	AAAB	AAAA	AAAA	AAAB
chr2_14484877	C/T	2	437	+	NA	NA	NA	NA	NA	NA	BBBB	BBBB	BBBB	BBBB	BBBB	BBBB	BBBB	BBBB	BBBB	BBBB	BBBB	BBBB	-	-	BBBB	ABBB	BBBB	ABBB	ABBB	BBBB	ABBB	BBBB	-	BBBB	BBBB	-	BBBB	BBBB	-	BBBB	-	BBBB	BBBB	BBBB	BBBB	BBBB	BBBB	BBBB	BBBB
chr2_14484883	G/A	2	438	+	NA	NA	NA	NA	NA	NA	AAAA	AAAA	AAAA	AAAA	AAAA	AAAA	AAAA	AAAA	AAAB	AAAA	AAAA	AAAA	AAAA	-	AAAB	AAAB	AAAA	AAAB	AAAB	AAAA	AAAB	AAAA	-	AAAA	AAAA	-	AAAA	AAAA	-	AAAA	-	AAAA	AAAA	AAAA	AAAA	AAAA	AAAA	AAAB	AAAA
chr2_14547896	T/A/G	2	439	+	NA	NA	NA	NA	NA	NA	AAAA	AAAA	AAAA	AAAA	AAAA	AAAA	AAAA	AAAA	AAAA	AAAA	AAAA	AAAA	AAAB	AAAB	AAAA	AAAA	AAAB	AAAA	AAAA	AAAB	AAAA	AAAA	AAAA	AAAA	AAAB	AAAA	AAAA	AAAB	AAAA	AAAA	AAAA	AAAA	AAAA	AAAA	AAAB	AAAA	AAAA	AAAA	AAAB
chr2_14667066	T/C	2	440	+	NA	NA	NA	NA	NA	NA	AAAA	AAAA	AAAB	AAAA	AAAB	-	-	AAAB	AAAA	AAAA	AAAA	AAAA	AAAB	AAAA	AAAA	AAAA	-	AAAB	AAAA	AAAA	AAAA	AAAA	AAAA	AAAB	-	AAAA	AAAB	AAAB	AAAA	AAAA	AAAA	-	AAAA	AAAB	-	AAAA	AAAB	AAAB	AAAB
chr2_14726123	T/G	2	441	+	NA	NA	NA	NA	NA	NA	AAAA	AAAA	AAAA	AAAA	AAAA	AAAA	AAAA	AAAA	AAAA	AAAA	AAAA	AAAA	AAAB	AAAA	AAAA	AAAA	AAAB	AAAA	AAAA	AAAA	AAAA	AAAA	AAAA	AAAA	AAAA	AAAA	AAAA	AAAB	AAAB	AAAB	AAAA	AAAB	AAAA	AAAA	AAAB	AAAB	AAAA	AAAA	AAAA
chr2_14726158	C/A/T	2	442	+	NA	NA	NA	NA	NA	NA	AABB	AAAB	AAAA	ABBB	AABB	AAAB	AAAB	AAAB	ABBB	AAAB	AAAA	AAAB	AAAA	AAAB	AAAA	AAAA	AAAA	AAAA	AAAB	AAAB	ABBB	AAAA	AAAB	AAAB	AAAB	AABB	ABBB	AAAB	AABB	AAAA	AABB	AAAB	AAAA	AAAA	AAAA	AAAA	AAAB	AAAB	AAAA
chr2_14867613	T/G	2	443	+	NA	NA	NA	NA	NA	NA	ABBB	BBBB	BBBB	BBBB	BBBB	ABBB	ABBB	BBBB	ABBB	ABBB	ABBB	BBBB	BBBB	ABBB	ABBB	BBBB	ABBB	BBBB	BBBB	BBBB	BBBB	BBBB	BBBB	BBBB	BBBB	BBBB	BBBB	BBBB	BBBB	BBBB	BBBB	BBBB	BBBB	BBBB	BBBB	BBBB	AABB	BBBB	ABBB
chr2_14990316	A/T	2	444	+	NA	NA	NA	NA	NA	NA	AAAA	AAAA	AAAA	AAAA	AAAB	AAAA	AAAB	AABB	AAAA	AAAB	AAAA	AAAA	-	AAAB	AAAA	AAAA	AAAA	AAAB	AAAA	AAAA	AABB	AAAA	AAAB	AAAA	AAAB	-	AAAA	AAAB	AAAA	AAAA	AAAA	AAAB	AAAB	-	AABB	AAAB	-	AABB	AAAB
chr2_14990320	G/T	2	445	+	NA	NA	NA	NA	NA	NA	AABB	AAAA	AABB	AABB	AAAA	AABB	AAAA	AAAA	AAAA	AAAB	AAAB	AABB	-	AAAA	AAAA	AAAA	AABB	AAAB	AAAB	AABB	AAAA	AAAB	AAAB	AAAB	AAAB	-	AABB	AAAA	AAAB	AAAB	AAAB	AAAA	AAAB	-	AAAA	AAAA	-	AAAA	AAAB
chr2_14990326	C/A	2	446	+	NA	NA	NA	NA	NA	NA	AABB	AAAA	AABB	AABB	AAAA	AABB	AAAA	AAAA	AAAA	AAAB	AAAB	AABB	-	AAAA	AAAA	AAAA	AABB	AAAB	AAAB	AABB	AAAA	AAAB	AAAB	AAAB	AAAB	-	AABB	AAAA	AAAB	AAAB	AAAB	AAAA	AAAB	-	AAAA	AAAA	-	AAAA	AAAB
chr2_14990331	T/C	2	447	+	NA	NA	NA	NA	NA	NA	BBBB	BBBB	BBBB	BBBB	ABBB	BBBB	ABBB	AABB	BBBB	ABBB	BBBB	BBBB	-	ABBB	BBBB	BBBB	BBBB	ABBB	BBBB	BBBB	AABB	BBBB	ABBB	BBBB	ABBB	-	BBBB	ABBB	BBBB	BBBB	BBBB	ABBB	ABBB	-	AABB	ABBB	-	AABB	ABBB
chr2_14990363	G/A	2	448	+	NA	NA	NA	NA	NA	NA	AABB	AAAA	AABB	AABB	AAAA	AABB	AAAA	AAAA	AAAA	AAAB	AAAB	AABB	-	AAAA	AAAA	AAAA	AABB	AAAB	AAAB	AABB	AAAA	AAAB	AAAB	AAAB	AAAB	-	AABB	AAAA	AAAB	AAAB	AAAB	AAAA	AAAB	-	AAAA	AAAA	-	AAAA	AAAB
chr2_15430893	T/G	2	449	+	NA	NA	NA	NA	NA	NA	BBBB	AABB	AABB	-	BBBB	AABB	BBBB	-	-	AAAB	BBBB	ABBB	BBBB	AAAB	BBBB	ABBB	ABBB	ABBB	ABBB	ABBB	AAAB	ABBB	AAAB	ABBB	AAAB	ABBB	BBBB	-	BBBB	BBBB	-	ABBB	BBBB	ABBB	ABBB	ABBB	BBBB	ABBB	ABBB
chr2_15486960	C/T	2	450	+	NA	NA	NA	NA	NA	NA	BBBB	ABBB	-	BBBB	BBBB	-	ABBB	BBBB	BBBB	BBBB	ABBB	BBBB	ABBB	BBBB	ABBB	BBBB	BBBB	BBBB	BBBB	ABBB	BBBB	-	BBBB	BBBB	-	BBBB	ABBB	-	BBBB	BBBB	BBBB	BBBB	ABBB	BBBB	-	BBBB	BBBB	-	BBBB
chr2_15649201	G/C	2	451	+	NA	NA	NA	NA	NA	NA	AAAB	AAAB	AAAB	AAAA	AAAA	AAAB	AAAB	-	-	AAAA	AAAB	AAAA	AAAB	AAAB	AAAA	AAAB	AAAB	AAAA	AAAB	AAAA	AAAA	-	AAAB	AAAB	AAAA	AAAA	AAAB	AAAA	AAAB	AAAB	AAAA	AAAB	AAAA	AABB	AAAA	AAAB	AAAB	AABB	AAAB
chr2_15654399	C/T	2	452	+	NA	NA	NA	NA	NA	NA	AAAB	AAAB	AAAB	AAAA	AAAA	AABB	AAAA	AAAA	AAAA	AAAA	AAAA	AAAB	AAAA	AAAA	AAAB	AAAB	AAAB	AAAB	AAAB	AAAB	AAAA	AAAA	AAAA	AAAA	AAAA	AAAA	AAAA	AAAA	AAAA	AAAA	AAAA	AAAA	AAAA	AAAA	AAAB	AAAB	AABB	AAAB	AAAB
chr2_15654441	A/C/T	2	453	+	NA	NA	NA	NA	NA	NA	AAAA	AAAA	AAAA	AAAB	AAAA	AAAA	AAAA	AAAA	AAAB	AAAA	AAAA	AAAA	AAAA	AAAA	AAAA	AAAA	AAAA	AAAA	AAAA	AAAA	AAAB	AAAB	AAAA	AAAB	AAAA	AAAB	AAAB	AAAA	AAAB	AAAB	AAAA	AAAB	AAAA	AAAB	AAAA	AAAA	AAAA	AAAA	AAAA
chr2_15874885	T/C	2	454	+	NA	NA	NA	NA	NA	NA	AAAA	AAAA	AAAA	AABB	AAAA	AAAA	AAAB	AAAA	AABB	AAAA	AAAB	AAAA	AAAA	AAAA	AAAA	AAAB	AAAB	AAAA	AAAA	AAAA	-	AAAB	AAAA	AAAA	AAAB	AAAA	AAAA	AAAA	AABB	AAAB	AAAB	AAAA	AAAA	AAAA	AAAA	AAAB	AAAA	AAAA	AAAA
chr2_15874901	G/A	2	455	+	NA	NA	NA	NA	NA	NA	AABB	BBBB	AABB	AABB	BBBB	BBBB	AABB	AABB	AABB	AABB	AABB	BBBB	BBBB	ABBB	BBBB	ABBB	ABBB	ABBB	BBBB	BBBB	-	ABBB	AABB	BBBB	AABB	BBBB	BBBB	ABBB	AABB	AABB	ABBB	BBBB	BBBB	BBBB	BBBB	ABBB	AABB	BBBB	ABBB
chr2_16079180	G/A	2	456	+	NA	NA	NA	NA	NA	NA	AAAA	AAAA	AAAA	AAAA	AAAB	AAAA	AAAA	AAAA	-	AAAA	AAAA	AAAB	AABB	AAAA	AAAA	AABB	AAAA	AAAA	AAAB	AABB	AAAA	AAAB	AAAA	AABB	AAAA	-	AAAB	AAAA	AAAA	AAAA	AAAB	AAAB	AAAA	AAAB	AABB	AABB	AAAB	AABB	AAAA
chr2_16091175	C/T	2	457	+	NA	NA	NA	NA	NA	NA	ABBB	ABBB	AABB	ABBB	BBBB	ABBB	BBBB	ABBB	ABBB	BBBB	ABBB	ABBB	BBBB	ABBB	BBBB	AAAB	ABBB	BBBB	AABB	AABB	ABBB	AABB	BBBB	ABBB	AABB	ABBB	BBBB	BBBB	BBBB	AABB	BBBB	ABBB	ABBB	AABB	ABBB	ABBB	ABBB	AABB	AAAB
chr2_16091177	T/A	2	458	+	NA	NA	NA	NA	NA	NA	AAAA	AAAA	AAAA	AAAB	AAAA	AAAA	AAAA	AAAB	AAAA	AAAA	AAAA	AAAA	AAAA	AAAA	AAAA	AAAB	AAAA	AAAA	AAAA	AAAA	AAAA	AAAA	AAAA	AAAB	AAAA	AAAA	AAAA	AAAA	AAAA	AAAB	AAAA	AAAA	AAAA	AAAB	AAAA	AAAB	AAAA	AAAA	AAAA
chr2_16091189	G/T	2	459	+	NA	NA	NA	NA	NA	NA	AAAA	AAAB	AAAA	AAAA	AAAA	AAAA	AAAA	AAAA	AAAA	AAAA	AAAB	AAAA	AAAA	AAAA	AAAA	AAAB	AAAA	AAAA	AAAA	AAAB	AAAA	AAAA	AAAA	AAAA	AAAA	AAAA	AAAA	AAAA	AAAA	AAAA	AAAA	AAAA	AAAB	AAAA	AAAA	AAAA	AAAB	AAAA	AAAA
chr2_16110353	T/A	2	460	+	NA	NA	NA	NA	NA	NA	AAAA	AAAA	AAAA	AAAA	AAAA	AAAA	AAAB	AAAA	AAAA	AAAA	AAAB	AAAA	AAAA	AAAA	AAAB	AAAA	AAAA	AAAA	AAAA	AAAA	AAAA	AAAA	AAAA	AAAA	AAAA	AAAA	AAAB	AAAB	AAAA	AAAA	AAAA	AAAB	AAAA	AAAA	AAAA	AAAB	AAAA	AAAB	AAAB
chr2_16110354	T/C/G	2	461	+	NA	NA	NA	NA	NA	NA	BBBB	BBBB	BBBB	BBBB	BBBB	BBBB	ABBB	BBBB	BBBB	BBBB	ABBB	BBBB	BBBB	BBBB	ABBB	BBBB	BBBB	BBBB	BBBB	BBBB	BBBB	BBBB	BBBB	BBBB	BBBB	BBBB	ABBB	ABBB	BBBB	BBBB	BBBB	ABBB	BBBB	BBBB	BBBB	ABBB	BBBB	ABBB	ABBB
chr2_16198085	A/T	2	462	+	NA	NA	NA	NA	NA	NA	AAAA	AAAA	AAAA	AAAA	AAAA	AAAB	AAAA	AAAA	AAAA	AAAA	AAAA	AAAB	AAAA	AAAB	AAAA	AAAA	AAAA	AAAA	AAAB	AAAA	AAAB	AAAA	AAAB	AAAA	AAAA	AAAA	AAAA	AAAA	AAAA	AAAA	-	AAAB	AAAA	AAAA	AAAA	AAAA	AAAA	AAAA	AAAB
chr2_16539186	C/T	2	463	+	NA	NA	NA	NA	NA	NA	AAAB	AAAA	AAAB	AAAA	AAAA	AAAA	AAAA	AAAA	AAAA	AAAA	AAAA	AAAB	AAAA	AAAA	AAAA	AAAB	AAAA	AAAB	AAAB	AAAA	AAAA	AAAA	-	AAAA	AAAA	AAAA	AAAA	AAAA	AAAA	AAAA	AAAA	AAAA	AAAA	AAAA	AAAA	AAAA	AAAB	AAAA	AAAB
chr2_16739425	G/A	2	464	+	NA	NA	NA	NA	NA	NA	AAAB	AAAA	AAAA	AAAB	AAAA	AAAA	AAAA	AAAA	AAAA	AAAB	AAAA	AAAA	AAAA	AAAA	AAAA	AAAA	AAAA	AAAA	AAAA	AAAA	AAAA	AAAB	AAAA	AAAA	AAAA	-	AAAA	AAAA	AAAA	AAAA	AAAB	AAAA	AAAA	AAAA	AAAA	AAAA	AAAA	AAAA	AAAA
chr2_16810584	T/A/G	2	465	+	NA	NA	NA	NA	NA	NA	AAAA	AABB	AABB	AAAA	AAAA	AABB	AAAA	AAAA	AABB	AAAA	AAAA	AABB	AAAA	AABB	AAAA	AABB	AABB	AAAA	AABB	AABB	AAAA	AABB	AABB	AAAA	AABB	AABB	AAAA	AAAA	AAAA	AAAA	AAAA	AAAA	AAAA	AABB	AABB	AAAA	AAAA	AABB	AABB
chr2_16899887	T/A/-	2	466	+	NA	NA	NA	NA	NA	NA	BBBB	ABBB	ABBB	BBBB	-	ABBB	BBBB	BBBB	ABBB	BBBB	BBBB	ABBB	BBBB	BBBB	BBBB	BBBB	ABBB	BBBB	BBBB	BBBB	BBBB	BBBB	ABBB	ABBB	ABBB	BBBB	BBBB	BBBB	BBBB	BBBB	-	BBBB	BBBB	ABBB	ABBB	BBBB	BBBB	BBBB	ABBB
chr2_16899896	A/G	2	467	+	NA	NA	NA	NA	NA	NA	BBBB	ABBB	ABBB	BBBB	-	ABBB	BBBB	BBBB	ABBB	BBBB	BBBB	ABBB	BBBB	BBBB	BBBB	BBBB	ABBB	BBBB	BBBB	BBBB	BBBB	BBBB	ABBB	ABBB	ABBB	BBBB	BBBB	BBBB	BBBB	BBBB	-	BBBB	BBBB	ABBB	ABBB	BBBB	BBBB	BBBB	ABBB
chr2_17170814	G/T	2	468	+	NA	NA	NA	NA	NA	NA	AAAB	AAAB	AAAA	AAAA	AAAB	AAAA	AAAA	AAAA	AAAA	AAAA	AAAB	AAAB	AAAB	AAAA	AAAB	AAAA	AAAA	AAAA	AAAB	AAAA	AAAA	AAAA	AAAA	AAAB	AAAA	AAAA	AAAB	AAAB	AAAA	AAAA	AAAA	AAAA	AAAB	AAAB	AAAB	AAAB	AAAB	AAAB	AAAB
chr2_17170824	G/C	2	469	+	NA	NA	NA	NA	NA	NA	AAAA	AAAA	AAAA	AAAA	AAAA	AAAB	AAAB	AAAB	AAAB	AAAB	AAAA	AAAA	AAAA	AAAB	AAAB	AAAA	AAAA	AAAA	AAAA	AAAA	AAAB	AAAA	AAAB	AAAA	AAAB	AAAB	AAAA	AAAA	AAAB	AAAA	AAAB	AAAA	AAAA	AAAA	AAAA	AAAA	AAAA	AAAA	AAAA
chr2_17170829	A/T	2	470	+	NA	NA	NA	NA	NA	NA	AAAA	AAAA	AAAA	AAAA	AAAA	AAAB	AAAB	AAAA	AAAB	AAAB	AAAA	AAAA	AAAA	AAAA	AAAB	AAAA	AAAA	AAAA	AAAA	AAAA	AAAB	AAAA	AAAB	AAAA	AAAB	AAAB	AAAA	AAAA	AAAB	AAAA	AAAB	AAAA	AAAA	AAAA	AAAA	AAAA	AAAA	AAAA	AAAA
chr2_17198585	A/T	2	471	+	NA	NA	NA	NA	NA	NA	AAAB	AAAA	AAAA	AAAB	AAAA	AAAA	AAAB	AAAB	AAAB	-	AAAB	-	AAAB	AAAA	AAAA	AAAB	AAAA	AAAA	AAAB	AAAB	AAAA	AABB	AAAA	AAAB	AAAA	AAAA	AAAA	AAAA	-	AAAB	AAAB	AAAA	AAAA	AAAB	AAAB	AABB	AAAA	AAAA	-
chr2_17198636	T/A	2	472	+	NA	NA	NA	NA	NA	NA	AAAB	AAAA	AAAA	AAAB	AAAA	AAAA	AAAB	AAAB	AAAB	-	AAAB	-	AAAB	AAAA	AAAA	AAAB	AAAA	AAAA	AAAB	AAAB	AAAA	AABB	AAAA	AAAB	AAAA	AAAA	AAAA	AAAA	-	AAAB	AAAB	AAAA	AAAA	AAAB	AAAB	AABB	AAAA	AAAA	-
chr2_17234506	T/A	2	473	+	NA	NA	NA	NA	NA	NA	BBBB	BBBB	BBBB	BBBB	ABBB	BBBB	BBBB	BBBB	ABBB	BBBB	-	BBBB	BBBB	BBBB	BBBB	BBBB	BBBB	ABBB	BBBB	-	ABBB	BBBB	BBBB	BBBB	BBBB	BBBB	ABBB	-	BBBB	BBBB	BBBB	ABBB	BBBB	-	BBBB	ABBB	BBBB	-	BBBB
chr2_17234626	A/G	2	474	+	NA	NA	NA	NA	NA	NA	AAAB	-	AABB	AAAA	AAAA	AAAB	AAAA	AAAB	AAAB	AAAA	AAAB	-	AAAA	AAAB	AAAB	AAAA	AAAA	AAAB	AAAB	AAAB	AAAB	AAAA	AAAB	AAAB	AAAA	AABB	AAAA	-	AAAA	AAAA	AAAA	AAAA	AAAB	AAAB	-	AAAA	AAAB	-	AABB
chr2_17234633	A/G	2	475	+	NA	NA	NA	NA	NA	NA	AAAB	-	AAAB	AAAA	AAAA	AAAB	AAAA	AAAA	AAAA	AAAA	AAAB	-	AAAA	AAAA	AAAA	AAAA	AAAB	AAAB	AAAA	AAAA	AAAA	AAAA	AAAB	AAAB	AAAA	AAAA	AAAA	-	AAAA	AAAA	AAAA	AAAA	AAAA	AAAA	-	AAAA	AAAA	-	AAAA
chr2_17254301	T/C	2	476	+	NA	NA	NA	NA	NA	NA	AAAB	AAAB	AAAA	AAAB	AAAB	AABB	AAAB	AAAB	AABB	AABB	AAAB	AABB	AAAB	AAAB	AAAB	AAAA	AAAA	AAAA	AAAB	AAAB	AAAB	AAAB	AAAA	AAAB	AABB	AAAB	AAAB	AAAA	AAAB	AAAB	AAAB	AAAB	AABB	AAAB	AAAB	AAAA	AAAA	AAAA	AAAA
chr2_17295678	T/C	2	477	+	NA	NA	NA	NA	NA	NA	AAAB	AAAB	AAAA	AAAA	AAAB	AAAA	AAAA	AAAA	AAAA	AAAA	AABB	AAAB	AAAB	AAAA	AAAB	AAAB	AAAA	AAAA	AAAB	AAAB	AAAA	AAAB	AAAA	AAAB	AAAA	AAAA	AAAB	AAAB	AAAA	AAAA	AAAA	AAAA	AAAB	AAAB	AAAA	AAAB	AAAB	AABB	AAAB
chr2_17321467	C/T	2	478	+	NA	NA	NA	NA	NA	NA	AAAB	AAAB	AAAA	-	AAAA	AAAB	AAAA	AAAA	AAAB	AABB	AAAA	AAAB	AAAB	AAAA	AAAA	AAAB	AABB	AAAB	AAAB	AABB	AAAB	AAAB	AAAA	AAAA	AAAB	AAAB	AAAA	AAAA	AAAA	AAAA	AAAB	AAAA	AAAA	AABB	AAAB	AAAB	AAAA	AAAA	AABB
chr2_17321469	G/A	2	479	+	NA	NA	NA	NA	NA	NA	AAAB	AAAA	AAAA	-	AAAB	AAAA	AAAA	AAAA	AAAA	AAAA	AAAB	AAAB	AAAB	AAAA	AAAA	AAAB	AAAA	AAAA	AAAB	AAAA	AAAA	AAAB	AAAA	AAAA	AAAA	AAAA	AAAA	AAAA	AAAA	AAAA	AAAA	AAAA	AAAA	AAAA	AAAA	AAAB	AAAB	AAAB	AAAA
chr2_17322135	A/C	2	480	+	NA	NA	NA	NA	NA	NA	AAAA	AAAA	AAAA	AAAA	AAAB	AAAB	ABBB	AAAA	AAAB	AAAA	AAAA	AAAB	AABB	AAAA	AAAA	AAAA	AAAB	AAAA	AAAA	AABB	AAAA	AAAB	AAAA	AAAB	AAAB	AAAA	AAAA	AAAB	AAAB	AAAB	AAAB	AAAB	AAAA	ABBB	AAAB	AABB	AAAA	AABB	AAAB
chr2_17464592	C/T	2	481	+	NA	NA	NA	NA	NA	NA	AAAA	AAAA	AAAA	AAAA	AAAA	AAAA	AAAA	AAAA	AAAA	AAAB	AAAA	AAAA	-	AAAA	AAAB	AAAB	AABB	AAAB	AAAB	AAAA	-	AAAA	AAAA	AAAA	AAAB	-	AAAA	AAAB	AAAB	AAAB	AAAB	AAAA	AAAA	AAAB	AAAB	AAAB	AAAB	AAAA	-
chr2_17479311	A/G	2	482	+	NA	NA	NA	NA	NA	NA	BBBB	BBBB	BBBB	BBBB	BBBB	ABBB	BBBB	BBBB	BBBB	BBBB	ABBB	-	BBBB	BBBB	BBBB	BBBB	BBBB	BBBB	BBBB	ABBB	BBBB	BBBB	ABBB	BBBB	BBBB	BBBB	BBBB	ABBB	ABBB	ABBB	BBBB	BBBB	ABBB	BBBB	BBBB	BBBB	ABBB	BBBB	BBBB
chr2_17791753	C/T	2	483	+	NA	NA	NA	NA	NA	NA	AAAA	-	AAAB	AAAA	AAAB	AAAA	AAAB	AAAA	AAAA	AAAA	AAAB	AAAA	AAAA	AAAA	AAAB	AAAA	AAAB	AAAA	AAAA	AAAA	AAAB	AAAA	AAAA	AAAA	AAAB	AAAB	-	AAAB	AAAA	AAAB	AAAB	AAAB	AAAA	AAAA	AAAB	AAAA	AAAA	AAAA	AAAA
chr2_18024693	C/T	2	484	+	NA	NA	NA	NA	NA	NA	BBBB	BBBB	BBBB	BBBB	ABBB	BBBB	BBBB	BBBB	BBBB	BBBB	BBBB	BBBB	BBBB	-	BBBB	BBBB	BBBB	BBBB	BBBB	BBBB	BBBB	BBBB	BBBB	BBBB	BBBB	BBBB	BBBB	BBBB	BBBB	-	BBBB	BBBB	ABBB	BBBB	BBBB	BBBB	BBBB	BBBB	BBBB
chr2_18060976	T/C	2	485	+	NA	NA	NA	NA	NA	NA	AAAB	AAAA	-	AAAA	AAAA	AAAB	AAAA	AAAA	AAAA	AAAB	AAAA	AAAA	AAAA	AAAA	AAAB	AAAA	AAAA	AAAA	AAAA	-	AAAA	AAAA	AAAB	AAAA	-	AAAB	AAAA	AAAB	AAAA	AAAA	AAAA	AAAA	AAAA	AAAA	AAAA	AAAA	AAAA	AAAA	AAAB
chr2_18061020	A/G	2	486	+	NA	NA	NA	NA	NA	NA	ABBB	BBBB	ABBB	BBBB	BBBB	ABBB	ABBB	BBBB	BBBB	ABBB	ABBB	BBBB	BBBB	BBBB	ABBB	BBBB	BBBB	ABBB	BBBB	-	BBBB	BBBB	AABB	AABB	ABBB	ABBB	BBBB	AABB	BBBB	BBBB	BBBB	BBBB	BBBB	BBBB	BBBB	BBBB	ABBB	BBBB	ABBB
chr2_18062188	A/G	2	487	+	NA	NA	NA	NA	NA	NA	AAAB	AAAA	AAAB	AAAA	AAAA	AAAA	AAAA	AAAB	AAAA	AAAA	AAAB	AAAA	AAAA	AAAB	AAAA	AAAA	AAAB	AAAB	AAAA	AAAA	AAAA	AAAA	AAAA	AAAB	AAAA	AAAA	AAAA	AAAB	AAAA	AAAA	AAAA	AAAA	AAAA	AAAA	AAAA	AAAA	AAAA	AAAA	AAAA
chr2_18107171	A/C	2	488	+	NA	NA	NA	NA	NA	NA	AAAA	AAAA	AAAA	AAAB	AAAA	AAAB	AAAA	AAAA	AAAA	-	AAAA	AAAA	AAAA	AAAB	AAAB	AAAA	AAAA	AAAA	AAAB	AAAA	AAAA	AAAA	AAAA	AAAB	-	AAAA	AAAA	AAAA	AAAA	AAAA	AAAA	AAAA	AAAA	AAAA	AAAA	AAAA	AAAA	AAAA	AAAA
chr2_18107188	G/A	2	489	+	NA	NA	NA	NA	NA	NA	AAAB	AAAB	AAAA	AAAA	AAAA	AAAA	AAAA	AAAB	AAAA	AAAA	AAAA	AAAA	AAAA	AAAB	AAAA	AAAA	AAAA	AAAB	AAAA	AAAB	AAAB	AAAA	AAAA	AAAB	-	AAAA	AAAB	AAAB	AAAA	AAAA	AAAA	AAAA	AAAA	AAAA	AAAA	AAAA	AAAA	AAAA	AAAA
chr2_18107199	T/A/G	2	490	+	NA	NA	NA	NA	NA	NA	AAAA	AAAA	AAAA	AAAA	AAAA	AAAA	AAAA	AAAA	AAAB	AAAA	AAAB	AAAB	AAAB	AAAB	AAAB	AAAA	AAAB	AAAA	AAAA	AAAB	AAAA	AAAA	AAAB	AAAA	-	AAAA	AAAA	AAAB	AAAB	AAAA	AAAA	AAAA	AAAB	AAAB	AAAB	AAAA	AAAB	AAAA	AAAA
chr2_18107202	G/A	2	491	+	NA	NA	NA	NA	NA	NA	AAAA	AAAA	AAAA	AAAA	AAAA	AAAB	AAAA	AAAA	AAAA	AAAA	AAAA	AAAA	AAAA	AAAA	AAAA	AAAA	AAAB	AAAA	AAAA	AAAB	AAAA	AAAA	AAAA	AAAA	-	AAAA	AAAA	AAAA	AAAA	AAAB	AAAA	AAAB	AAAA	AAAA	AAAA	AAAA	AAAA	AAAB	AAAA
chr2_18107209	A/G	2	492	+	NA	NA	NA	NA	NA	NA	AAAB	AAAB	AAAA	AAAA	AAAA	AAAB	AAAB	AAAA	AAAA	AAAA	AAAA	AAAA	AAAB	AAAB	AAAA	AAAA	AAAA	AAAA	AAAB	AAAB	AAAB	AAAA	AAAA	AAAA	-	AAAA	AAAB	AAAA	AAAB	AAAA	AAAA	AAAA	AAAB	AAAB	AAAA	AAAA	AAAA	AAAA	AAAB
chr2_18107215	T/A	2	493	+	NA	NA	NA	NA	NA	NA	AAAA	AAAA	AAAA	AAAA	AAAA	AAAA	AAAA	AAAB	AAAB	AAAA	AAAA	AAAB	AAAA	AAAA	AAAA	AAAB	AAAA	AAAA	AAAA	AAAA	AAAA	AAAA	AAAA	AAAA	-	AAAA	AAAA	AAAA	AAAB	AAAA	AAAA	AAAA	AAAB	AAAA	AAAA	AAAB	AAAB	AAAA	AAAA
chr2_18107245	A/G	2	494	+	NA	NA	NA	NA	NA	NA	ABBB	ABBB	BBBB	ABBB	BBBB	ABBB	ABBB	ABBB	BBBB	BBBB	ABBB	BBBB	BBBB	AABB	BBBB	BBBB	ABBB	ABBB	BBBB	BBBB	ABBB	BBBB	ABBB	BBBB	-	BBBB	ABBB	ABBB	ABBB	BBBB	-	BBBB	BBBB	BBBB	BBBB	ABBB	ABBB	AABB	AABB
chr2_18892163	C/G	2	495	+	NA	NA	NA	NA	NA	NA	ABBB	BBBB	ABBB	BBBB	BBBB	ABBB	ABBB	ABBB	ABBB	ABBB	ABBB	BBBB	ABBB	BBBB	ABBB	BBBB	BBBB	ABBB	BBBB	BBBB	BBBB	ABBB	ABBB	BBBB	ABBB	ABBB	BBBB	BBBB	BBBB	BBBB	BBBB	ABBB	ABBB	ABBB	ABBB	ABBB	BBBB	AABB	BBBB
chr2_18892175	C/G	2	496	+	NA	NA	NA	NA	NA	NA	ABBB	BBBB	AABB	BBBB	BBBB	ABBB	ABBB	ABBB	ABBB	AAAB	ABBB	BBBB	AABB	BBBB	ABBB	BBBB	BBBB	ABBB	ABBB	BBBB	BBBB	ABBB	ABBB	BBBB	ABBB	ABBB	BBBB	ABBB	BBBB	BBBB	BBBB	ABBB	ABBB	ABBB	BBBB	AABB	ABBB	AABB	ABBB
chr2_18892187	A/G	2	497	+	NA	NA	NA	NA	NA	NA	AAAB	AAAA	AAAA	AAAA	AAAA	AAAA	AAAA	AAAA	AAAA	AAAA	AAAA	AAAA	AAAA	AAAA	AAAA	AAAA	AAAA	AAAA	AAAA	AAAA	AAAA	AAAB	AAAA	AAAA	AAAA	AAAA	AAAA	AAAA	AAAA	AAAA	AAAA	AAAB	AAAA	AAAA	AAAA	AAAA	AAAA	AAAA	AAAA
chr2_18924245	A/C	2	498	+	NA	NA	NA	NA	NA	NA	-	AAAA	AAAA	-	AAAA	-	AAAA	AAAA	-	AAAA	-	-	AAAA	-	AAAA	AAAA	AAAA	-	-	AAAB	-	-	AAAA	AAAA	AAAB	AAAA	AAAA	AAAA	-	AAAA	AAAA	AAAA	-	-	AAAA	-	-	AAAB	AAAB
chr2_18980908	T/G	2	499	+	NA	NA	NA	NA	NA	NA	BBBB	ABBB	-	-	ABBB	BBBB	ABBB	ABBB	-	BBBB	-	BBBB	BBBB	-	BBBB	ABBB	BBBB	ABBB	ABBB	-	ABBB	BBBB	-	-	BBBB	BBBB	-	-	ABBB	ABBB	BBBB	-	ABBB	-	-	BBBB	-	ABBB	ABBB
chr2_18980916	G/T	2	500	+	NA	NA	NA	NA	NA	NA	BBBB	ABBB	-	-	ABBB	BBBB	ABBB	ABBB	-	BBBB	-	BBBB	BBBB	-	BBBB	ABBB	BBBB	ABBB	ABBB	-	ABBB	BBBB	-	-	BBBB	BBBB	-	-	ABBB	ABBB	BBBB	-	ABBB	-	-	BBBB	-	ABBB	ABBB
chr2_19179603	T/C	2	501	+	NA	NA	NA	NA	NA	NA	AAAA	AAAA	AAAB	AAAA	AAAA	AAAA	AAAA	AAAA	AAAB	AAAA	AAAA	AAAA	AAAA	AABB	AAAA	AAAB	AABB	AAAA	AAAB	AAAB	AAAB	AAAB	AAAB	AAAA	AAAB	AAAA	AAAA	AAAA	AAAA	AAAA	AAAA	AAAB	AAAA	AAAB	AAAB	AAAA	AAAA	AAAA	AABB
chr2_19179636	A/G	2	502	+	NA	NA	NA	NA	NA	NA	AAAA	AAAA	AAAA	AAAA	AAAB	AAAA	AAAB	AAAA	AAAA	AAAA	AAAA	AAAA	AAAB	AAAA	AAAA	AAAA	AAAA	AAAA	AAAA	AAAB	AAAB	AAAA	AAAA	AAAA	AAAA	AAAA	AAAA	AAAA	AAAA	AAAA	AAAA	AAAA	AAAB	AAAA	AAAA	AAAB	AAAA	AAAB	AAAA
chr2_19179729	G/A	2	503	+	NA	NA	NA	NA	NA	NA	BBBB	BBBB	AABB	BBBB	BBBB	BBBB	BBBB	BBBB	ABBB	BBBB	BBBB	BBBB	ABBB	ABBB	BBBB	ABBB	BBBB	BBBB	ABBB	ABBB	AAAB	ABBB	ABBB	ABBB	BBBB	ABBB	ABBB	BBBB	BBBB	BBBB	BBBB	ABBB	BBBB	BBBB	BBBB	BBBB	BBBB	BBBB	ABBB
chr2_19180424	G/A	2	504	+	NA	NA	NA	NA	NA	NA	AAAA	AAAA	AAAA	AAAB	AAAB	AAAA	AAAA	AAAA	AAAA	AAAA	AAAA	AAAA	AAAA	AAAA	AAAA	AAAB	AAAA	AAAB	AAAB	AAAA	AAAB	AAAA	AAAA	AAAA	AAAA	AAAA	AAAA	AAAA	AAAB	AAAB	AAAA	AAAA	AAAB	AAAA	AAAA	AAAA	AAAA	AAAA	AAAA
chr2_19180448	C/T	2	505	+	NA	NA	NA	NA	NA	NA	AAAA	AAAA	AAAA	AAAA	AAAA	AAAA	AAAA	AAAB	AAAA	AAAA	AAAA	AAAA	AAAA	AAAA	AAAA	AAAA	AAAA	AAAA	AAAA	AAAA	AAAA	AAAA	AAAB	AAAB	AAAA	AAAA	AAAA	AAAA	AAAA	AAAA	AAAA	AAAA	AAAA	AAAA	AAAA	AAAA	AAAB	AAAA	AAAA
chr2_19184691	G/A	2	506	+	NA	NA	NA	NA	NA	NA	AAAB	AAAB	AAAB	AABB	AABB	AAAA	AAAB	AAAA	AAAA	AABB	AABB	AAAA	AAAA	-	AAAB	AAAB	AAAA	AAAA	AABB	AAAA	AAAB	AAAA	AAAA	AAAA	AAAA	AAAA	AAAB	AAAB	AAAB	AAAB	AABB	AAAB	AAAA	-	AAAB	AAAA	AABB	AABB	-
chr2_19195099	G/A	2	507	+	NA	NA	NA	NA	NA	NA	AAAB	AAAB	AAAA	AABB	AAAB	AAAA	AAAA	AAAA	AAAA	AAAA	AAAB	AAAB	AABB	AAAB	AAAB	AAAB	AAAA	AAAB	AAAB	AABB	AAAA	AAAB	AAAB	AAAA	AAAA	AAAA	AAAA	AAAA	AABB	AABB	AAAB	AAAA	AAAB	AAAB	AAAA	AAAB	AAAB	AAAA	AAAA
chr2_19195126	C/T	2	508	+	NA	NA	NA	NA	NA	NA	AAAA	AAAB	AAAA	AAAB	AAAB	AAAA	AAAA	AAAA	AAAA	AAAA	AAAB	AAAA	AAAA	AAAB	AAAA	AAAB	AAAA	AAAB	AAAB	AAAB	AAAA	AAAA	AAAB	AAAA	AAAA	AAAA	AAAA	AAAA	AAAA	AAAB	AAAB	AAAA	AAAB	AAAA	AAAA	AAAA	AAAA	AAAA	AAAA
chr2_19661056	C/G	2	509	+	NA	NA	NA	NA	NA	NA	BBBB	BBBB	BBBB	ABBB	-	-	BBBB	ABBB	ABBB	-	BBBB	BBBB	ABBB	BBBB	BBBB	BBBB	ABBB	-	-	ABBB	BBBB	BBBB	-	BBBB	-	-	-	BBBB	-	-	BBBB	-	ABBB	BBBB	-	ABBB	BBBB	ABBB	-
chr2_19731009	T/C	2	510	+	NA	NA	NA	NA	NA	NA	ABBB	AABB	BBBB	BBBB	BBBB	ABBB	ABBB	AABB	BBBB	ABBB	ABBB	ABBB	BBBB	ABBB	AABB	ABBB	BBBB	BBBB	ABBB	ABBB	ABBB	ABBB	AABB	AABB	ABBB	BBBB	ABBB	ABBB	ABBB	AABB	BBBB	ABBB	BBBB	BBBB	BBBB	BBBB	ABBB	ABBB	ABBB
chr2_19731028	G/A	2	511	+	NA	NA	NA	NA	NA	NA	BBBB	ABBB	BBBB	BBBB	BBBB	ABBB	ABBB	ABBB	BBBB	BBBB	BBBB	BBBB	BBBB	BBBB	ABBB	-	BBBB	BBBB	ABBB	BBBB	ABBB	BBBB	ABBB	ABBB	ABBB	BBBB	BBBB	BBBB	BBBB	ABBB	BBBB	BBBB	BBBB	BBBB	BBBB	BBBB	BBBB	BBBB	ABBB
chr2_19736660	A/G	2	512	+	NA	NA	NA	NA	NA	NA	AAAA	AAAA	AAAA	AAAB	AAAA	AAAA	AAAB	AAAA	AAAA	AAAA	AAAA	AAAA	AAAA	AAAA	AAAA	AAAA	AAAB	AAAA	AAAA	AAAA	AAAA	AAAA	AAAA	AAAB	AAAA	AAAA	AAAA	AAAB	AAAA	AAAA	AAAA	AAAA	AAAA	AAAB	AAAA	AAAA	AAAA	AAAA	AAAA
chr2_19736665	T/A	2	513	+	NA	NA	NA	NA	NA	NA	AABB	AAAA	AAAB	AAAA	AAAA	AAAB	AAAB	AAAA	AABB	AAAA	AAAA	AAAB	AAAB	AAAA	AAAB	AAAB	AAAA	AABB	AAAB	AAAA	AAAB	AAAB	AAAB	AAAA	AABB	AAAA	AAAB	AAAB	AAAA	AAAA	AAAB	AABB	AAAB	AAAB	AAAA	AAAB	AABB	AAAB	AAAB
chr2_19736679	T/C	2	514	+	NA	NA	NA	NA	NA	NA	AABB	AAAA	AAAB	AAAA	AAAA	AAAB	AAAB	AAAA	AAAB	AAAA	AAAA	AAAB	AAAB	AAAA	AAAB	AAAB	AAAA	AABB	AAAB	AAAA	AAAB	AAAB	AAAB	AAAA	AABB	AAAA	AAAB	AAAB	AAAA	AAAA	AAAB	AABB	AAAB	AAAB	AAAA	AAAB	AABB	AAAB	AAAB
chr2_19736682	C/T	2	515	+	NA	NA	NA	NA	NA	NA	AAAA	AAAB	AAAA	AAAB	AABB	AAAB	AAAA	AAAB	AAAB	ABBB	ABBB	AAAB	AAAB	ABBB	AAAB	AAAB	AAAA	AAAA	AAAB	AABB	AAAB	AAAB	AAAB	AAAB	AAAA	AABB	AAAB	AAAA	AABB	AAAB	AAAB	AAAA	AAAB	AAAB	AABB	AAAB	AAAA	AAAB	AAAB
chr2_19736692	C/T	2	516	+	NA	NA	NA	NA	NA	NA	ABBB	BBBB	BBBB	ABBB	BBBB	BBBB	ABBB	BBBB	BBBB	BBBB	BBBB	BBBB	BBBB	BBBB	BBBB	BBBB	ABBB	BBBB	BBBB	BBBB	BBBB	BBBB	BBBB	ABBB	BBBB	BBBB	BBBB	ABBB	BBBB	BBBB	BBBB	BBBB	BBBB	ABBB	BBBB	BBBB	BBBB	BBBB	BBBB
chr2_19736705	A/G	2	517	+	NA	NA	NA	NA	NA	NA	AAAB	AAAA	AAAA	AAAA	AAAA	AAAA	AAAB	AAAA	AAAA	AAAA	AAAA	AAAA	AAAA	AAAA	AAAA	AAAB	AAAA	AAAA	AAAA	AAAA	AAAA	AAAA	AAAA	AAAA	AAAA	AAAA	AAAA	AAAA	AAAA	AAAA	AAAA	AAAA	AAAA	AAAA	AAAA	AAAB	AAAB	AAAA	AAAA
chr2_19736707	C/G	2	518	+	NA	NA	NA	NA	NA	NA	AAAA	AAAA	AAAB	AAAA	AAAA	AAAB	AAAA	AAAA	AAAB	AAAA	AAAA	AAAB	AAAB	AAAA	AAAB	AAAA	AAAA	AABB	AAAB	AAAA	AAAB	AAAB	AAAA	AAAA	AABB	AAAA	AAAA	AAAB	AAAA	AAAA	AAAA	AABB	AAAA	AAAA	AAAA	AAAA	AAAA	AAAA	AAAB
chr2_19736714	C/T	2	519	+	NA	NA	NA	NA	NA	NA	AAAA	AAAA	AAAB	AAAA	AAAA	AAAB	AAAA	AAAA	AAAB	AAAA	AAAA	AAAB	AAAB	AAAA	AAAB	AAAA	AAAA	AABB	AAAB	AAAA	AAAB	AAAB	AAAA	AAAA	AABB	AAAA	AAAA	AAAB	AAAA	AAAA	AAAA	AABB	AAAA	AAAA	AAAA	AAAA	AAAA	AAAA	AAAB
chr2_19740352	C/T	2	520	+	NA	NA	NA	NA	NA	NA	AAAA	AAAA	AAAA	AABB	AAAB	AAAB	AAAA	AAAB	AAAB	AAAA	AAAB	AAAA	AAAB	AAAB	AAAA	AAAB	AAAB	AAAA	AAAA	AABB	AAAB	AAAA	AAAA	ABBB	AAAA	AAAA	AAAA	AAAA	AAAA	AAAA	ABBB	AAAA	AAAB	AABB	AAAB	AAAB	AAAA	AAAA	AAAA
chr2_19740353	G/A/-	2	521	+	NA	NA	NA	NA	NA	NA	BBBB	BBBB	BBBB	BBBB	ABBB	ABBB	BBBB	ABBB	ABBB	BBBB	ABBB	BBBB	ABBB	ABBB	BBBB	ABBB	ABBB	BBBB	BBBB	AABB	ABBB	BBBB	BBBB	AAAB	BBBB	BBBB	BBBB	BBBB	BBBB	BBBB	AAAB	ABBB	ABBB	AABB	ABBB	ABBB	BBBB	BBBB	BBBB
chr2_19949872	C/T	2	522	+	NA	NA	NA	NA	NA	NA	AAAA	AAAA	AAAA	AAAA	AAAA	AAAA	AAAA	AAAA	AAAA	AAAA	AAAA	AAAA	AAAA	AAAA	AAAB	AAAA	AAAA	AAAA	AAAA	AAAA	AAAA	AAAA	AAAA	AAAA	AAAA	AAAA	AAAA	AAAA	AAAA	AAAB	AAAA	AAAA	AAAA	AAAA	AAAB	AAAA	AAAA	AAAA	AAAB
chr2_20403474	T/A	2	523	+	NA	NA	NA	NA	NA	NA	AAAA	-	AAAA	AAAA	AAAB	-	-	AAAA	AAAA	-	-	AAAA	AAAA	-	AAAA	AAAB	AAAA	AAAA	AAAA	AAAA	AAAA	AAAB	-	AAAA	AAAA	AAAB	-	AAAA	AAAA	AAAA	AAAB	AAAA	AAAA	AAAB	-	AAAA	AAAA	-	AAAB
chr2_20403508	T/C	2	524	+	NA	NA	NA	NA	NA	NA	AAAA	AAAA	AAAA	AAAA	AAAA	AAAA	AAAA	AAAA	AAAB	AAAA	AAAA	AAAB	AAAA	AAAA	AAAA	AAAA	AAAA	AAAA	AAAA	AAAA	AAAA	AAAA	AAAA	AAAA	AAAA	AAAA	AAAA	AAAA	AAAA	AAAA	AAAA	AAAA	AAAA	AAAA	AAAA	AAAA	AAAA	-	AAAA
chr2_20403514	G/A	2	525	+	NA	NA	NA	NA	NA	NA	AAAA	AAAA	AAAA	AAAA	AAAB	AAAA	AAAA	AAAA	AAAB	AAAA	AAAA	AAAA	AAAA	AAAA	AAAA	AAAB	AAAA	AAAA	AAAA	AAAA	AAAA	AAAB	AAAA	AAAA	AAAA	AAAB	AAAA	AAAA	AAAA	AAAA	AAAB	AAAA	AAAA	AAAB	AAAB	AAAA	AAAA	-	AAAA
chr2_20403534	G/A	2	526	+	NA	NA	NA	NA	NA	NA	AAAA	AAAA	AAAA	AAAA	AAAA	AAAA	AAAA	AAAB	AAAB	AAAA	AAAA	AAAA	AAAB	AAAA	AAAA	AAAA	AAAA	AAAA	AAAA	AAAA	AAAB	AAAA	AAAA	AAAA	AAAA	AAAA	AAAA	AAAA	AAAA	AAAA	AAAA	AAAA	AAAA	AAAA	AAAA	AAAB	AAAA	-	AAAA
chr2_20403576	G/A	2	527	+	NA	NA	NA	NA	NA	NA	ABBB	BBBB	BBBB	ABBB	BBBB	BBBB	BBBB	ABBB	BBBB	BBBB	BBBB	BBBB	BBBB	BBBB	BBBB	ABBB	BBBB	BBBB	ABBB	BBBB	BBBB	BBBB	ABBB	BBBB	BBBB	BBBB	BBBB	BBBB	BBBB	BBBB	BBBB	BBBB	BBBB	BBBB	BBBB	BBBB	BBBB	BBBB	BBBB
chr2_20403583	G/A	2	528	+	NA	NA	NA	NA	NA	NA	AAAA	AAAA	AAAB	AAAA	AAAA	AAAA	AAAA	AAAB	AAAA	AAAA	AAAA	AAAA	AAAA	AAAA	AAAB	AAAB	AAAA	AAAA	AAAA	AAAA	AAAA	AAAA	AAAA	AAAA	AAAB	AAAA	AAAA	AAAA	AAAA	AAAA	AAAB	AAAB	AAAA	AAAA	AAAB	AAAA	AAAA	AAAA	AAAA
chr2_20597226	T/C	2	529	+	NA	NA	NA	NA	NA	NA	AAAA	AAAA	AABB	AAAB	AAAB	AAAB	AAAB	AAAA	AAAB	AAAB	AAAB	AAAB	AAAB	AAAA	AAAB	AAAB	AABB	AAAA	AAAB	AAAB	AABB	AAAB	AAAB	AAAA	AABB	AABB	AAAA	AAAA	AABB	AAAB	AAAB	AAAA	AAAA	AAAB	AAAB	AAAB	AABB	AAAB	AAAB
chr2_20597258	C/G	2	530	+	NA	NA	NA	NA	NA	NA	ABBB	AABB	BBBB	ABBB	ABBB	BBBB	ABBB	AABB	ABBB	BBBB	ABBB	BBBB	ABBB	ABBB	ABBB	AABB	BBBB	ABBB	ABBB	AABB	BBBB	ABBB	ABBB	ABBB	BBBB	BBBB	ABBB	ABBB	BBBB	BBBB	AABB	ABBB	ABBB	ABBB	AABB	ABBB	BBBB	BBBB	BBBB
chr2_20597292	A/T	2	531	+	NA	NA	NA	NA	NA	NA	AAAA	AAAA	AAAA	AAAA	AAAB	AAAA	AAAA	AAAA	AAAA	AAAA	AAAB	AAAA	AAAA	AAAA	AAAA	AAAB	AAAB	AAAA	AAAA	AAAA	AAAB	AAAB	AAAA	AAAA	AAAA	AAAA	AAAA	AAAA	AAAB	AAAB	AAAB	AAAA	AAAA	AAAA	AAAA	AAAA	AAAB	AAAA	AAAB
chr2_20676752	T/C	2	532	+	NA	NA	NA	NA	NA	NA	AAAA	AAAB	ABBB	AAAA	AABB	AABB	AAAB	AABB	AAAB	AABB	AAAB	AAAB	AAAB	AAAB	AABB	AAAA	AABB	AAAA	AAAB	AAAB	AABB	AAAB	AAAA	AAAB	ABBB	AABB	AABB	AABB	AAAB	AAAA	AAAB	AAAB	AAAA	AAAA	AAAB	AAAA	AAAA	AAAB	AAAB
chr2_20676762	T/C	2	533	+	NA	NA	NA	NA	NA	NA	AAAA	AAAB	AAAA	AAAA	AABB	AAAB	AAAB	AAAA	AAAA	AABB	AAAA	AAAA	AAAA	AAAA	AAAB	AAAA	AAAA	AAAA	AAAB	AAAA	AAAB	AAAA	AAAA	AAAA	AAAB	AAAA	AAAB	AAAB	AAAB	AAAA	AAAB	AAAB	AAAA	AAAA	AAAB	AAAA	AAAA	AAAA	AAAA
chr2_20676764	G/A	2	534	+	NA	NA	NA	NA	NA	NA	AAAB	AABB	AAAA	AABB	AAAB	AAAA	AABB	AAAA	AAAB	AAAA	AAAB	AAAB	AAAA	AAAB	AAAB	AAAB	AAAA	AAAB	AABB	AABB	AAAB	AABB	AABB	AABB	AAAA	AAAA	AAAB	AAAB	AAAB	AAAA	AAAB	AAAA	AABB	AABB	AAAB	AAAA	AABB	AABB	AABB
chr2_20676770	A/T	2	535	+	NA	NA	NA	NA	NA	NA	BBBB	ABBB	AAAB	BBBB	AABB	AABB	ABBB	AABB	ABBB	AABB	ABBB	ABBB	ABBB	ABBB	AABB	BBBB	AABB	BBBB	ABBB	ABBB	AABB	ABBB	BBBB	ABBB	AAAB	AABB	AABB	AABB	ABBB	BBBB	ABBB	ABBB	BBBB	BBBB	ABBB	BBBB	BBBB	ABBB	ABBB
chr2_20724099	G/A	2	536	+	NA	NA	NA	NA	NA	NA	AAAA	AAAB	AAAA	AAAA	AAAA	AAAA	AAAA	AAAA	AABB	AAAA	AAAA	AAAA	AAAB	AAAB	AAAA	AAAB	AAAB	AAAA	AAAB	AAAA	AABB	AAAB	AAAA	AAAA	AAAB	AAAA	AAAA	AAAA	AAAA	AAAA	AAAA	AAAB	AAAA	AAAB	AAAA	AAAA	AAAA	AAAB	AAAA
chr2_20768006	T/C	2	537	+	NA	NA	NA	NA	NA	NA	ABBB	ABBB	BBBB	ABBB	BBBB	BBBB	AABB	BBBB	BBBB	AAAB	BBBB	BBBB	AABB	ABBB	ABBB	BBBB	BBBB	BBBB	AABB	AAAB	BBBB	BBBB	AABB	BBBB	BBBB	ABBB	BBBB	ABBB	ABBB	ABBB	ABBB	ABBB	BBBB	ABBB	ABBB	ABBB	ABBB	BBBB	BBBB
chr2_20768013	T/C	2	538	+	NA	NA	NA	NA	NA	NA	AAAA	AAAA	AAAA	AAAA	AAAB	AAAA	AAAA	AAAA	AAAA	AAAA	AAAA	AAAB	AAAA	AAAA	AAAA	AAAB	AAAA	AAAB	AAAA	AAAB	AAAB	AAAA	AAAB	AAAB	AAAA	AAAB	AAAA	AAAA	AAAB	AAAB	AAAA	AAAA	AAAB	AAAA	AAAB	AAAB	-	AAAB	AAAB
chr2_20772694	G/T	2	539	+	NA	NA	NA	NA	NA	NA	AAAA	AAAA	AAAB	AAAA	AAAA	AAAA	AAAA	AAAA	AAAB	AAAA	AAAA	AAAB	AAAB	AAAA	AAAA	AAAA	AAAA	AAAA	AAAB	AAAA	AAAA	AAAB	AAAA	AAAA	AAAA	AAAA	AAAA	AAAA	AAAA	AAAA	AAAA	AAAB	AAAA	AAAA	AAAA	AAAA	AAAA	AAAA	AAAB
chr2_21120070	C/T	2	540	+	NA	NA	NA	NA	NA	NA	BBBB	ABBB	BBBB	BBBB	BBBB	BBBB	BBBB	AABB	BBBB	BBBB	BBBB	BBBB	BBBB	BBBB	BBBB	BBBB	BBBB	ABBB	BBBB	AABB	ABBB	ABBB	BBBB	BBBB	ABBB	BBBB	BBBB	BBBB	BBBB	ABBB	BBBB	BBBB	AABB	BBBB	BBBB	AABB	ABBB	AABB	BBBB
chr2_21120080	G/A	2	541	+	NA	NA	NA	NA	NA	NA	BBBB	ABBB	BBBB	BBBB	BBBB	BBBB	BBBB	AABB	BBBB	BBBB	BBBB	BBBB	BBBB	BBBB	BBBB	BBBB	BBBB	ABBB	BBBB	AABB	ABBB	ABBB	BBBB	BBBB	ABBB	BBBB	BBBB	BBBB	BBBB	ABBB	BBBB	BBBB	AABB	BBBB	BBBB	AABB	ABBB	AABB	BBBB
chr2_21120085	G/T	2	542	+	NA	NA	NA	NA	NA	NA	BBBB	ABBB	BBBB	BBBB	BBBB	BBBB	BBBB	AABB	BBBB	BBBB	BBBB	BBBB	BBBB	BBBB	BBBB	BBBB	BBBB	ABBB	BBBB	AABB	ABBB	ABBB	BBBB	BBBB	ABBB	BBBB	BBBB	BBBB	BBBB	ABBB	BBBB	BBBB	AABB	BBBB	BBBB	AABB	ABBB	AABB	BBBB
chr2_21163464	G/A	2	543	+	NA	NA	NA	NA	NA	NA	BBBB	BBBB	ABBB	BBBB	AABB	ABBB	BBBB	ABBB	BBBB	BBBB	BBBB	BBBB	ABBB	BBBB	BBBB	BBBB	BBBB	BBBB	BBBB	ABBB	BBBB	BBBB	ABBB	BBBB	BBBB	BBBB	BBBB	BBBB	BBBB	BBBB	BBBB	AABB	ABBB	BBBB	BBBB	AABB	BBBB	AABB	BBBB
chr2_21166473	C/A	2	544	+	NA	NA	NA	NA	NA	NA	BBBB	BBBB	ABBB	BBBB	BBBB	BBBB	BBBB	AAAB	BBBB	BBBB	ABBB	BBBB	BBBB	BBBB	ABBB	BBBB	BBBB	ABBB	BBBB	ABBB	AABB	BBBB	BBBB	ABBB	AABB	AABB	ABBB	ABBB	BBBB	BBBB	BBBB	ABBB	ABBB	BBBB	BBBB	BBBB	ABBB	ABBB	BBBB
chr2_21199681	C/T	2	545	+	NA	NA	NA	NA	NA	NA	AAAA	AAAA	AAAA	AAAA	AAAA	AAAB	AAAB	AAAB	AAAA	AAAB	AAAA	AAAA	AAAA	AAAB	AAAA	AAAA	AAAA	AAAA	AAAA	AAAA	AAAA	AAAA	AAAB	AAAA	AAAB	AAAB	AAAA	AAAB	AAAA	AAAA	AAAA	AAAA	AAAA	AAAA	AAAB	AAAA	AAAA	AAAA	AAAA
chr2_21351688	C/T	2	546	+	NA	NA	NA	NA	NA	NA	-	AAAA	AAAA	AAAA	-	AAAA	AAAA	AAAA	AAAA	-	AAAA	-	AAAA	AAAA	-	AAAA	AAAA	AAAA	AAAA	AAAA	AAAA	AAAA	AAAA	AAAA	AAAA	-	-	AAAA	AAAA	AAAA	AAAA	AAAA	-	AAAA	AAAA	AAAA	AAAA	AAAB	AAAA
chr2_21403051	A/G	2	547	+	NA	NA	NA	NA	NA	NA	AAAA	AAAB	AAAB	AAAA	AAAA	AABB	AAAA	AAAA	AABB	AAAB	AAAA	AAAB	AAAA	AAAA	AAAB	AAAA	AAAB	AAAA	AAAB	AAAB	AAAA	AAAA	AAAB	AAAA	AAAB	AAAA	AAAA	AAAB	AAAA	AAAB	AAAB	AABB	AAAB	AAAA	AABB	AAAA	AAAA	AAAA	AAAA
chr2_21406122	G/T	2	548	+	NA	NA	NA	NA	NA	NA	AAAA	AAAA	AAAA	AAAA	AAAB	AAAA	AAAA	AAAA	AAAB	AAAB	AAAA	AAAA	AAAA	AAAA	AAAA	AAAA	AAAB	AAAA	AAAA	AAAA	AAAB	AAAA	AAAA	AAAA	AAAB	AAAB	AAAA	AAAA	AAAB	AAAA	AAAA	AAAB	AAAA	AAAA	AAAB	AAAB	AAAA	AAAA	AAAA
chr2_21406150	C/T	2	549	+	NA	NA	NA	NA	NA	NA	AAAA	AAAA	AAAA	AAAA	AAAB	AAAA	AAAA	AAAB	AAAB	AAAB	AAAA	AAAA	AAAA	AAAB	AAAA	AAAA	AAAB	AAAA	AAAA	AAAA	AAAB	AAAA	AAAB	AAAA	AAAB	AAAB	AAAA	AAAA	AAAB	AAAA	AAAA	AAAB	AAAA	AAAA	AAAB	AAAB	AAAA	AAAA	AAAA
chr2_21413386	G/A	2	550	+	NA	NA	NA	NA	NA	NA	AAAA	AAAA	AAAA	AAAA	AAAA	AAAB	AAAA	AAAA	AAAA	-	AAAA	AAAB	AAAB	AAAA	AAAB	AAAA	AAAB	AAAB	AAAB	AAAA	AAAA	AAAA	AAAB	AAAA	AAAB	AAAB	AAAA	-	AAAA	AAAA	AAAA	AAAB	AAAB	AAAB	AAAB	AAAB	AAAA	-	AAAB
chr2_22091157	C/T	2	551	+	NA	NA	NA	NA	NA	NA	BBBB	BBBB	BBBB	BBBB	BBBB	BBBB	BBBB	BBBB	BBBB	BBBB	ABBB	BBBB	BBBB	BBBB	BBBB	BBBB	BBBB	BBBB	BBBB	ABBB	BBBB	-	ABBB	BBBB	BBBB	BBBB	BBBB	BBBB	BBBB	BBBB	BBBB	BBBB	BBBB	BBBB	ABBB	BBBB	BBBB	BBBB	BBBB
chr2_22200013	G/A	2	552	+	NA	NA	NA	NA	NA	NA	AAAB	AAAA	AAAA	AAAB	AAAA	AABB	AAAB	AAAB	AAAB	AAAB	AAAB	AAAA	AAAA	AABB	AAAA	AAAB	AAAB	AAAA	AAAB	AAAA	AAAB	AAAB	AAAA	AABB	AAAB	AAAB	AAAA	AAAB	AABB	AAAB	AAAB	AAAB	AAAA	AAAA	AAAA	AAAA	AAAA	AAAA	AAAA
chr2_22202805	A/G	2	553	+	NA	NA	NA	NA	NA	NA	AAAB	AAAA	-	AAAB	AAAB	AAAA	AAAB	AAAA	AAAA	AAAA	AAAA	AAAA	AAAA	-	AAAA	AAAA	AAAA	AAAA	AAAA	AAAB	-	AAAB	AAAA	AAAA	AAAA	AAAA	AAAA	AAAA	AAAA	-	AAAA	-	AAAB	AAAA	AAAA	AAAA	AAAB	AAAB	AAAB
chr2_22203426	A/G	2	554	+	NA	NA	NA	NA	NA	NA	AAAA	AABB	AAAB	AAAB	AAAB	AABB	AAAA	AAAA	AABB	AAAB	AAAB	AABB	AAAA	AABB	AAAA	AABB	AAAB	AAAB	AAAB	AAAB	AAAB	AAAB	AABB	AAAA	AAAB	AAAB	AABB	AAAB	AAAB	AAAB	AAAB	AAAB	AABB	AABB	AABB	AAAB	AAAA	AAAB	AABB
chr2_22212768	A/C	2	555	+	NA	NA	NA	NA	NA	NA	AAAA	AAAB	AAAA	AAAA	AAAA	AAAA	AAAA	AAAA	AAAA	AAAB	AAAA	AABB	AAAA	AAAB	AAAA	AABB	AAAB	AAAA	AAAB	AAAB	AAAB	AAAB	AAAA	AAAA	AAAB	AAAA	AAAA	AAAA	AAAA	AAAA	AAAA	AAAB	AAAA	AAAB	AAAA	AAAA	AAAA	AAAA	AAAA
chr2_22428492	T/A	2	556	+	NA	NA	NA	NA	NA	NA	BBBB	BBBB	BBBB	BBBB	BBBB	BBBB	BBBB	BBBB	BBBB	BBBB	BBBB	ABBB	ABBB	BBBB	BBBB	BBBB	ABBB	ABBB	BBBB	ABBB	ABBB	BBBB	ABBB	BBBB	ABBB	BBBB	BBBB	BBBB	BBBB	BBBB	BBBB	BBBB	BBBB	BBBB	BBBB	BBBB	BBBB	ABBB	ABBB
chr2_22953609	G/T	2	557	+	NA	NA	NA	NA	NA	NA	AAAA	AAAA	AAAA	AAAB	AAAB	AAAB	AAAA	AAAA	AAAA	AAAB	AAAA	AAAB	AAAA	AAAA	AAAA	AAAA	-	AAAA	AAAA	AAAA	AABB	AAAA	AAAA	AAAA	AAAB	AAAB	AAAB	AAAA	AAAA	AAAA	AAAA	AAAB	AAAA	AAAA	AAAA	AAAB	AAAA	AAAB	AAAA
chr2_22953615	C/A/T	2	558	+	NA	NA	NA	NA	NA	NA	AAAA	-	AAAA	AAAB	AAAB	AAAB	AAAA	AAAA	AAAA	AAAB	AAAA	AAAB	AAAA	AAAA	AAAA	AAAA	-	AAAA	AAAA	AAAA	AAAB	AAAA	AAAA	AAAA	AAAB	AAAB	AABB	AAAA	AAAA	AAAA	AAAA	AAAB	AAAA	AAAB	AAAA	AAAB	AAAA	AAAB	AAAA
chr2_22953628	C/T	2	559	+	NA	NA	NA	NA	NA	NA	AAAA	-	AAAA	-	AAAA	-	AAAA	AAAA	-	AAAA	AAAA	-	AAAA	AAAA	AAAA	AAAA	-	AAAA	AAAA	AAAA	AAAA	AAAA	AAAA	AAAA	AAAA	-	AAAA	AAAA	AAAA	AAAA	AAAA	-	AAAA	AAAA	AAAA	-	AAAA	AAAA	AAAA
chr2_23030673	C/A	2	560	+	NA	NA	NA	NA	NA	NA	AAAA	AAAA	AAAA	AAAA	AAAA	AAAA	AAAA	AAAA	AAAA	AAAA	AAAA	AAAA	AAAA	AAAA	AAAA	AAAB	AAAA	AAAA	AAAA	AAAA	AAAA	AAAB	AAAA	AAAA	AAAA	AAAA	AAAA	AAAA	AAAA	AAAA	AAAA	AAAA	AAAB	AAAA	AAAB	AAAA	AAAB	AAAB	AAAB
chr2_23221554	T/C/A	2	561	+	NA	NA	NA	NA	NA	NA	ABBB	BBBB	BBBB	BBBB	BBBB	BBBB	BBBB	BBBB	AABB	BBBB	BBBB	BBBB	BBBB	BBBB	AABB	BBBB	BBBB	BBBB	BBBB	BBBB	BBBB	BBBB	BBBB	ABBB	BBBB	BBBB	BBBB	BBBB	BBBB	BBBB	ABBB	BBBB	ABBB	ABBB	BBBB	AABB	ABBB	ABBB	BBBB
chr2_23285327	C/G/A/T	2	562	+	NA	NA	NA	NA	NA	NA	AABB	AAAA	-	-	AAAA	AAAB	AAAA	AAAB	-	AAAA	AAAA	AAAA	AAAA	AAAB	AAAB	AAAA	AABB	AABB	AAAA	AAAA	AAAA	-	AAAA	AAAA	AAAA	AAAA	AAAB	AABB	AAAB	AAAA	-	AAAA	AAAA	AAAA	AAAA	AAAB	AAAB	AAAB	AAAA
chr2_23419618	T/C	2	563	+	NA	NA	NA	NA	NA	NA	BBBB	ABBB	ABBB	BBBB	BBBB	BBBB	BBBB	BBBB	BBBB	BBBB	BBBB	BBBB	BBBB	BBBB	BBBB	ABBB	BBBB	BBBB	BBBB	BBBB	BBBB	BBBB	ABBB	ABBB	BBBB	BBBB	BBBB	BBBB	BBBB	BBBB	ABBB	BBBB	BBBB	AABB	BBBB	BBBB	ABBB	BBBB	BBBB
chr2_23419630	G/A	2	564	+	NA	NA	NA	NA	NA	NA	BBBB	ABBB	ABBB	BBBB	BBBB	ABBB	BBBB	BBBB	ABBB	BBBB	BBBB	BBBB	BBBB	BBBB	BBBB	ABBB	BBBB	BBBB	BBBB	ABBB	BBBB	BBBB	ABBB	ABBB	ABBB	BBBB	ABBB	BBBB	BBBB	BBBB	ABBB	BBBB	BBBB	AABB	BBBB	BBBB	AABB	BBBB	ABBB
chr2_23419648	G/A	2	565	+	NA	NA	NA	NA	NA	NA	BBBB	ABBB	ABBB	BBBB	BBBB	ABBB	BBBB	BBBB	ABBB	BBBB	BBBB	BBBB	BBBB	BBBB	BBBB	ABBB	BBBB	BBBB	BBBB	ABBB	BBBB	BBBB	ABBB	ABBB	ABBB	BBBB	ABBB	BBBB	BBBB	BBBB	ABBB	BBBB	BBBB	AABB	BBBB	BBBB	AABB	BBBB	ABBB
chr2_23419711	G/C	2	566	+	NA	NA	NA	NA	NA	NA	AAAA	AAAB	AAAA	AAAA	AAAA	AAAB	AAAA	AAAA	AAAB	AAAA	AAAA	AAAB	AAAA	AAAA	AAAA	AAAB	AAAA	AAAA	AAAB	AAAB	AAAA	AABB	AAAA	AAAA	AAAB	AAAA	AABB	AAAA	AAAB	-	AABB	AAAB	AAAA	AAAB	AAAB	AAAB	AABB	AAAB	AABB
chr2_23477638	A/C	2	567	+	NA	NA	NA	NA	NA	NA	AAAB	AAAB	AAAA	AABB	AAAB	AAAB	AABB	AAAA	AABB	AABB	AAAB	AAAB	AAAB	AAAA	AAAB	AAAA	AAAA	AAAA	AAAB	AAAB	AAAB	AAAA	AAAB	AAAA	AAAB	AAAA	AABB	AAAB	AAAA	AABB	AABB	AAAB	AAAA	AABB	AAAB	AAAA	AAAA	AAAA	AAAA
chr2_23556878	C/T	2	568	+	NA	NA	NA	NA	NA	NA	AAAB	AAAA	-	AAAA	AAAA	AAAA	AAAA	AAAA	AAAB	AAAA	-	AAAA	-	AAAB	-	AAAB	AAAA	-	AAAA	AAAA	AAAB	AAAA	AAAB	-	AAAA	AAAA	AAAA	AAAA	-	-	AAAA	-	AAAB	AAAA	AAAB	-	AAAA	AAAA	AAAB
chr2_23556888	C/T	2	569	+	NA	NA	NA	NA	NA	NA	AABB	AAAA	-	AABB	AABB	AAAA	AAAA	AAAB	AABB	AAAB	-	AAAB	-	AAAA	-	AAAB	AAAA	-	AAAA	AAAB	AAAB	AAAB	AAAB	-	AAAB	AAAB	AAAA	AAAA	-	-	AAAA	-	AAAB	AAAB	AAAB	-	AAAB	AAAB	AAAB
chr2_23589725	G/A	2	570	+	NA	NA	NA	NA	NA	NA	BBBB	ABBB	BBBB	BBBB	AABB	BBBB	AABB	BBBB	BBBB	BBBB	BBBB	ABBB	BBBB	AABB	BBBB	ABBB	BBBB	ABBB	BBBB	ABBB	BBBB	ABBB	ABBB	BBBB	BBBB	ABBB	ABBB	BBBB	BBBB	BBBB	BBBB	BBBB	ABBB	ABBB	ABBB	ABBB	ABBB	AABB	AABB
chr2_23589745	G/A	2	571	+	NA	NA	NA	NA	NA	NA	AAAB	AAAB	AAAA	AAAB	AAAB	ABBB	AAAA	AAAB	AAAA	AAAA	AAAB	AAAB	AAAB	AAAA	AABB	AAAA	ABBB	AAAB	AABB	AAAA	ABBB	AAAA	AAAB	AAAB	AABB	AAAB	AAAB	AAAB	AAAA	AABB	AAAB	AABB	AAAB	AAAA	AAAB	AAAB	AAAA	AAAA	AAAA
chr2_23589787	T/A	2	572	+	NA	NA	NA	NA	NA	NA	AAAA	AAAB	AAAA	AAAA	AAAB	AAAA	AAAB	AAAA	AAAA	AAAA	AAAA	AAAB	AAAB	AABB	AAAA	AAAB	AAAA	AAAB	AAAA	AAAA	AAAA	AAAB	AAAB	AAAA	AAAA	AAAA	AAAB	AAAA	AAAA	AAAA	AAAA	AAAA	AAAA	AAAB	AAAB	AAAA	AAAB	AAAB	AAAA
chr2_23590681	T/A	2	573	+	NA	NA	NA	NA	NA	NA	AABB	AABB	AAAB	AAAB	AABB	AAAA	AAAB	AAAA	AAAA	AAAB	AAAB	AABB	AAAA	AAAA	AAAA	AAAB	AAAB	AAAB	AAAB	AAAB	AAAB	AABB	AAAB	AABB	AAAB	AAAA	AAAB	AAAA	AAAA	AAAB	AABB	AAAA	AAAB	AAAB	AAAB	AAAB	AABB	AAAB	AABB
chr2_23640902	T/A	2	574	+	NA	NA	NA	NA	NA	NA	BBBB	BBBB	BBBB	BBBB	BBBB	BBBB	BBBB	AABB	ABBB	ABBB	ABBB	BBBB	BBBB	ABBB	ABBB	ABBB	BBBB	ABBB	BBBB	ABBB	ABBB	BBBB	BBBB	BBBB	BBBB	AABB	AABB	BBBB	AABB	BBBB	ABBB	ABBB	ABBB	BBBB	BBBB	AABB	BBBB	ABBB	BBBB
chr2_23640909	G/C	2	575	+	NA	NA	NA	NA	NA	NA	AABB	AAAB	AAAA	AABB	AABB	AAAA	AABB	AAAA	AAAA	AAAB	AAAB	AAAA	AAAA	AAAA	AAAB	AAAB	AAAA	AAAB	AAAA	AAAA	AAAA	AAAA	AAAB	AAAA	AAAA	AAAA	AAAA	AABB	AAAA	AABB	AAAB	AAAB	AAAB	AAAA	AAAB	AAAA	AABB	AAAA	AAAA
chr2_23640918	T/C	2	576	+	NA	NA	NA	NA	NA	NA	AAAA	AAAB	AABB	AAAA	AAAA	AABB	AAAA	AAAA	AAAB	AAAA	AAAA	AABB	AABB	AAAB	AAAA	AAAA	AABB	AAAA	AABB	AAAB	AAAB	AABB	AAAB	AABB	AABB	AAAA	AAAA	AAAA	AAAA	AAAA	AAAA	AAAA	AAAA	AABB	AAAB	AAAA	AAAA	AAAB	AABB
chr2_24012385	C/T	2	577	+	NA	NA	NA	NA	NA	NA	AAAA	AAAB	AAAA	AAAB	AAAA	AAAA	AAAA	AAAA	AAAA	AAAA	AAAA	AAAB	AAAA	AAAA	AAAA	AAAA	AAAB	AAAA	AAAA	AAAA	AAAA	AAAA	AAAA	AAAA	AAAB	AAAA	AAAA	AAAA	AAAA	AAAB	AAAA	AAAB	AAAA	AAAA	AAAA	AAAA	AAAA	AAAA	AAAA
chr2_24012391	C/G	2	578	+	NA	NA	NA	NA	NA	NA	AAAA	AAAB	AAAB	AAAA	AAAA	AAAA	AAAA	AAAB	AAAB	AAAA	AAAA	AAAA	AAAB	AAAA	AAAB	AAAA	AAAA	AAAA	AAAB	AAAA	AAAA	AAAA	AAAA	AAAB	AAAA	AAAA	AAAA	AAAA	AAAA	AAAA	AAAA	AAAA	AAAA	AAAB	AAAB	AAAA	AAAA	AAAB	AAAA
chr2_24017040	G/A	2	579	+	NA	NA	NA	NA	NA	NA	AAAA	AAAB	-	AAAA	AAAA	AAAA	AAAA	AAAA	AAAB	AAAA	AAAA	AAAA	-	-	AAAA	AAAA	AAAA	-	AAAA	AAAA	AAAA	AAAA	AAAA	AAAA	AAAA	AAAA	AAAA	AAAA	AAAA	AAAA	AAAA	AAAA	AAAA	AAAA	AAAA	AAAA	AAAA	AAAB	AAAA
chr2_24032711	T/C	2	580	+	NA	NA	NA	NA	NA	NA	AAAA	AAAA	AAAA	AAAA	AAAA	AAAA	AAAA	AAAA	AAAA	AAAA	AAAA	AAAA	AAAA	AAAA	AAAA	AAAB	AAAA	AAAA	AAAB	AAAA	AAAB	AAAA	AAAB	AAAA	AAAA	AAAA	AAAA	AAAA	AAAA	AAAA	AAAB	AAAA	AAAA	AAAA	AAAA	AAAB	AAAA	AAAA	AAAB
chr2_24032736	C/T	2	581	+	NA	NA	NA	NA	NA	NA	AAAA	AAAA	AAAA	AAAA	AAAA	AAAA	AAAA	AAAA	AAAA	AAAA	AAAA	AAAA	AAAA	AAAA	AAAA	AAAB	AAAB	AAAA	AAAB	AAAA	AAAB	AAAA	AAAA	AAAA	AAAA	AAAA	AAAA	AAAA	AAAA	AAAA	AAAA	AAAA	AAAA	AAAA	AAAA	AAAA	AAAA	AAAA	AAAB
chr2_24032743	C/G	2	582	+	NA	NA	NA	NA	NA	NA	AAAA	AABB	AAAB	AAAA	AAAA	AAAA	AAAA	AAAB	AAAB	AAAA	AAAA	AAAA	AABB	AAAA	AABB	AAAA	AAAA	AAAA	AAAB	AAAA	AAAB	AAAA	AAAA	AAAB	AAAA	AAAA	AAAA	AAAA	AAAA	AAAA	AAAA	AAAB	AAAA	AAAB	AAAB	AAAA	AAAA	AAAB	AAAA
chr2_24032752	G/T	2	583	+	NA	NA	NA	NA	NA	NA	AAAA	AAAA	AAAA	AAAA	AAAA	AAAA	AAAA	AAAA	AAAA	AAAA	AAAA	AAAA	AAAA	AAAA	AAAA	AAAB	AAAB	AAAA	AAAB	AAAA	AAAB	AAAA	AAAA	AAAA	AAAA	AAAA	AAAA	AAAA	AAAA	AAAA	AAAA	AAAA	AAAA	AAAA	AAAA	AAAA	AAAA	AAAA	AAAB
chr2_24032878	C/A	2	584	+	NA	NA	NA	NA	NA	NA	AAAB	AAAA	AAAB	AAAA	AAAA	AAAA	AAAA	AAAA	AAAA	AAAA	AAAA	AAAB	AAAA	AAAA	AAAA	AAAA	AAAA	AAAB	AAAB	-	AAAA	-	AAAA	-	AAAB	-	AAAA	AAAA	AAAA	-	AAAA	AAAA	AAAA	AAAA	AAAA	AAAA	AAAA	AAAA	AAAA
chr2_24033967	A/T	2	585	+	NA	NA	NA	NA	NA	NA	AAAA	AAAA	AAAA	AAAB	AAAA	AAAA	AAAB	AAAB	AAAA	AAAB	AAAA	AAAA	AAAA	AAAA	AAAB	AABB	AAAA	AAAA	AAAB	AAAB	AAAB	AABB	AAAA	AAAB	AAAA	AAAA	AAAA	AAAB	AAAB	AAAB	AAAA	AAAA	AAAB	AAAA	AAAA	AAAA	AAAA	AAAA	AAAA
chr2_24033972	A/G	2	586	+	NA	NA	NA	NA	NA	NA	AAAB	AAAA	AAAB	AABB	AAAA	AAAA	AAAA	AAAA	AAAA	AAAA	AAAA	AAAA	AAAA	AAAB	AAAA	AAAA	AAAA	AAAA	AAAA	AAAB	AAAA	AAAA	AAAA	AAAB	AAAB	AAAA	AAAB	AAAA	AAAA	AAAB	AAAB	AAAB	AAAA	AAAA	AAAA	AAAA	AAAB	AAAA	AAAA
chr2_24033981	G/A	2	587	+	NA	NA	NA	NA	NA	NA	AAAA	AAAB	AAAA	AAAA	AAAB	AAAA	AAAA	AAAA	AAAB	AAAA	AABB	AAAA	AAAB	AAAB	AAAA	AAAA	AAAB	AABB	AAAB	AAAA	AAAB	AAAA	AAAB	AAAA	AAAA	AABB	AAAA	AAAB	AAAA	AAAA	AAAB	AAAB	AAAA	AAAA	AAAB	AABB	AAAB	AAAA	AAAB
chr2_24033990	T/G	2	588	+	NA	NA	NA	NA	NA	NA	AAAA	AAAB	AAAA	AAAA	AAAB	AAAB	AAAA	AAAB	AABB	AAAB	AABB	AAAB	AABB	AAAB	AAAA	AAAA	AAAB	AABB	AAAB	AAAA	AAAB	AAAA	AAAB	AAAA	AAAA	ABBB	AAAA	AAAB	AAAA	AAAA	AAAB	AAAB	AAAB	AAAA	AAAB	ABBB	AAAB	AAAA	AAAB
chr2_24033994	G/A	2	589	+	NA	NA	NA	NA	NA	NA	AAAA	AAAA	AAAA	AAAA	AAAA	AAAA	AAAA	AAAA	AAAA	AAAA	AAAA	AAAA	AAAA	AAAA	AAAA	AAAA	AAAA	AAAA	AAAA	AAAA	AAAA	AAAA	AAAA	AAAA	AAAA	AAAA	AAAB	AAAA	AAAA	AAAA	AAAA	AAAA	AAAA	AAAA	AAAB	AAAA	AAAA	AAAB	AAAB
chr2_24034150	T/G	2	590	+	NA	NA	NA	NA	NA	NA	AAAA	AAAB	AABB	AAAA	AAAA	AAAB	AAAA	AAAA	AAAB	AAAA	AAAA	AAAA	AAAB	AAAA	AAAA	AAAA	AAAA	AAAA	AAAA	AAAA	AAAB	AAAB	AAAA	AAAA	AAAA	AAAA	AAAA	AAAA	AAAA	AAAA	AAAA	AAAB	AAAB	AAAB	AAAB	AAAA	AAAA	AAAB	AAAA
chr2_24034182	A/T	2	591	+	NA	NA	NA	NA	NA	NA	AAAA	AAAA	AAAA	AAAA	AAAB	AAAA	AAAB	AAAA	AAAA	AAAA	AAAB	AAAA	AAAA	AAAA	AAAB	AAAA	AAAB	AAAA	AAAA	AAAA	AAAA	AAAA	AAAA	AAAA	AAAA	AAAA	AAAA	AAAA	AAAA	AAAA	AAAA	AAAA	AAAB	AAAB	AAAA	AAAA	AAAA	AAAA	AAAA
chr2_24034191	C/G	2	592	+	NA	NA	NA	NA	NA	NA	AAAA	AAAA	AAAA	AAAB	AAAA	AAAA	AAAA	AAAA	AAAA	AAAA	AAAA	AAAB	AAAA	AAAA	AAAB	AAAB	AAAA	AAAA	AAAA	AAAB	AAAA	AAAB	AAAA	AAAA	AAAA	AAAA	AAAA	AAAA	AAAA	AAAA	AAAA	AAAA	AAAA	AAAA	AAAA	AAAA	AAAA	AAAA	AAAA
chr2_24034192	G/A	2	593	+	NA	NA	NA	NA	NA	NA	AAAA	AAAA	AAAB	AAAA	AAAB	AAAB	AABB	AAAA	AAAA	AAAA	AAAB	AAAA	AAAB	AAAA	AAAA	AAAA	AAAB	AAAA	AAAA	AAAA	AAAA	AAAA	AAAB	AAAA	AAAB	AAAA	AAAA	AAAA	AAAB	AAAB	AAAA	AAAB	AAAB	AABB	AAAB	AAAA	AAAA	AAAB	AAAA
chr2_24038772	A/G	2	594	+	NA	NA	NA	NA	NA	NA	AAAA	AAAB	AAAA	AAAB	AAAA	AAAA	AAAB	AAAA	AAAA	AAAB	AAAA	AAAA	AAAB	AAAA	AAAB	AAAA	AAAB	AAAA	AAAA	AAAA	AAAA	AAAA	AAAA	AAAB	AAAA	AAAB	AAAA	AAAB	AAAA	AAAA	AAAA	AAAB	AAAA	AAAA	AAAB	AAAA	AAAA	AAAB	AAAB
chr2_24038788	T/C	2	595	+	NA	NA	NA	NA	NA	NA	AAAA	AAAB	AAAA	AAAB	AAAA	AAAA	AAAB	AAAA	AAAA	AAAB	AAAA	AAAA	AAAB	AAAA	AAAB	AAAA	AAAB	AAAA	AAAA	AAAA	AAAA	AAAA	AAAA	AAAB	AAAA	AAAB	AAAA	AAAB	AAAA	AAAA	AAAA	AAAB	AAAA	AAAA	AAAB	AAAA	AAAA	AAAB	AAAB
chr2_24038793	G/A	2	596	+	NA	NA	NA	NA	NA	NA	AAAB	AAAB	AAAB	AAAB	ABBB	AAAA	AAAB	AAAA	AAAB	AAAA	AAAB	AAAB	AAAA	AAAB	AAAA	AAAB	AAAB	AAAA	AAAA	AAAA	ABBB	AABB	ABBB	AAAB	AAAA	AAAB	ABBB	AAAB	ABBB	AAAA	AABB	AAAA	ABBB	AAAB	AAAA	AABB	AAAB	AAAA	AAAB
chr2_24038798	G/T	2	597	+	NA	NA	NA	NA	NA	NA	ABBB	ABBB	BBBB	ABBB	BBBB	BBBB	ABBB	BBBB	BBBB	ABBB	BBBB	BBBB	ABBB	BBBB	ABBB	BBBB	ABBB	BBBB	BBBB	BBBB	BBBB	ABBB	BBBB	ABBB	BBBB	ABBB	BBBB	ABBB	BBBB	BBBB	ABBB	ABBB	BBBB	BBBB	ABBB	ABBB	BBBB	ABBB	ABBB
chr2_24038815	T/A	2	598	+	NA	NA	NA	NA	NA	NA	AAAA	AAAB	AAAA	AAAB	AAAA	AAAA	AAAB	AAAA	AAAA	AAAB	AAAA	AAAA	AAAB	AAAA	AAAB	AAAA	AAAB	AAAA	AAAA	AAAA	AAAA	AAAA	AAAA	AAAB	AAAA	AAAB	AAAA	AAAB	AAAA	AAAA	AAAA	AAAB	AAAA	AAAA	AAAA	AAAA	AAAA	AAAB	AAAB
chr2_24038842	T/C	2	599	+	NA	NA	NA	NA	NA	NA	AAAA	AAAA	AAAB	AAAA	AAAA	AAAB	AAAA	AAAB	AAAB	AAAB	AAAA	AAAB	AAAB	AAAA	AAAB	AAAA	AAAA	AAAB	AAAB	AAAA	AAAA	AAAA	AAAA	AAAA	AAAA	AAAA	AAAA	AAAA	AAAA	AAAA	AAAA	AAAA	AAAA	AAAA	AAAB	AAAA	AAAA	AAAB	AAAA
chr2_24038846	G/A	2	600	+	NA	NA	NA	NA	NA	NA	AAAB	AAAB	AAAB	AAAB	ABBB	AAAA	AAAB	AAAA	AAAB	AAAA	AAAB	AAAB	AAAA	AAAB	AAAA	AAAB	AAAB	AAAA	AAAA	AAAA	ABBB	AABB	ABBB	AAAB	AAAA	AAAB	ABBB	AAAB	AABB	AAAA	AABB	AAAA	ABBB	AAAB	AAAA	AABB	AAAB	AAAA	AAAB
chr2_24221069	C/T	2	601	+	NA	NA	NA	NA	NA	NA	AABB	ABBB	BBBB	BBBB	ABBB	BBBB	ABBB	BBBB	BBBB	BBBB	BBBB	ABBB	BBBB	BBBB	BBBB	BBBB	BBBB	ABBB	BBBB	ABBB	ABBB	BBBB	ABBB	BBBB	BBBB	ABBB	BBBB	ABBB	BBBB	BBBB	ABBB	ABBB	ABBB	BBBB	BBBB	BBBB	BBBB	ABBB	ABBB
chr2_24221112	G/C	2	602	+	NA	NA	NA	NA	NA	NA	AAAB	AAAA	AAAA	AAAB	AAAA	AAAA	AABB	AAAB	AAAA	AAAA	AAAB	AABB	AAAB	AAAA	AAAB	AABB	AAAB	AAAA	AAAA	AAAA	AAAA	AABB	AAAA	AAAB	AAAB	AAAB	AAAA	AAAA	AAAB	AAAB	AAAB	AAAA	AAAB	AABB	AAAA	AABB	AABB	AAAA	AAAA
chr2_24221113	T/C	2	603	+	NA	NA	NA	NA	NA	NA	AABB	AABB	AAAA	AAAA	AABB	AAAA	AAAB	AAAB	AAAA	AAAA	AAAA	AAAB	AAAA	AAAA	AAAA	AAAA	AAAA	AAAB	AAAA	AABB	AABB	AAAA	AAAB	AAAA	AAAA	AAAB	AAAB	AAAB	AAAA	AAAA	AAAB	AABB	AAAB	AAAA	AAAA	AAAA	AAAB	AAAB	AAAB
chr2_24221118	C/T	2	604	+	NA	NA	NA	NA	NA	NA	AABB	AABB	AAAA	AAAA	AABB	AAAA	AAAB	AAAB	AAAA	AAAA	AAAA	AAAB	AAAA	AAAA	AAAA	AAAA	AAAA	AAAB	AAAA	AABB	AABB	AAAA	AAAB	AAAA	AAAA	AAAB	AAAB	AAAB	AAAA	AAAA	AAAB	AAAB	AAAB	AAAA	AAAA	AAAA	AAAB	AAAB	AAAB
chr2_24240039	C/A	2	605	+	NA	NA	NA	NA	NA	NA	AAAB	AABB	AAAA	AAAB	AAAB	AAAB	AABB	AAAA	AAAB	AAAA	AAAB	AAAA	AAAA	AAAB	AABB	AABB	AAAA	AAAA	AAAB	AAAA	AAAA	AABB	AAAA	AAAA	AAAA	AAAA	AAAB	AAAB	AAAB	AAAA	AAAB	AAAB	AAAA	AAAB	AAAA	AAAA	AAAB	AAAA	AAAB
chr2_24240052	T/G	2	606	+	NA	NA	NA	NA	NA	NA	AAAA	AAAA	AAAA	AAAA	AAAA	AAAA	AAAA	AAAB	AAAA	AAAA	AAAA	AAAB	AAAA	AAAB	AAAA	AAAA	AAAA	AAAB	AAAB	AAAB	AAAB	AAAA	AAAA	AAAB	AAAA	AAAB	AAAA	AAAA	AAAA	AAAA	AAAA	AAAA	AAAA	AAAA	AAAB	AAAA	AAAA	AAAB	AAAB
chr2_24264322	T/C	2	607	+	NA	NA	NA	NA	NA	NA	AAAA	AAAA	AAAA	AAAA	AAAA	AAAB	AAAA	AAAA	-	AAAA	AAAA	-	AAAA	-	AAAB	AAAA	AAAB	-	AAAB	AAAA	AAAA	AAAA	AAAA	AAAA	AAAB	AAAB	AAAA	-	-	AAAB	AAAB	AAAB	-	AAAA	-	AAAA	AAAA	AAAA	AAAA
chr2_24283467	G/T	2	608	+	NA	NA	NA	NA	NA	NA	AABB	AAAB	AABB	AABB	AAAB	AAAB	AAAB	AABB	AAAA	AABB	AAAB	AAAB	AAAB	AABB	AAAB	AAAA	AABB	AAAB	AAAA	AAAA	AAAA	AAAA	AAAB	AAAB	AAAB	AAAB	AAAB	AABB	AABB	AAAB	AABB	AAAB	AAAA	AAAB	AAAA	AAAB	AAAB	AAAA	AAAA
chr2_24283479	C/T	2	609	+	NA	NA	NA	NA	NA	NA	AABB	AAAB	AABB	AABB	AAAB	AAAB	AAAB	AABB	AAAA	AABB	AAAB	AAAB	AAAB	AABB	AAAB	AAAA	AABB	AAAB	AAAA	AAAA	AAAA	AAAA	AAAB	AAAB	AAAB	AAAB	AAAB	AABB	AABB	AAAB	AABB	AAAB	AAAA	AAAB	AAAA	AAAB	AAAB	AAAA	AAAA
chr2_24303162	T/C	2	610	+	NA	NA	NA	NA	NA	NA	AAAB	AAAA	AAAA	AAAA	AAAB	AABB	AAAB	AABB	AAAB	AAAB	AAAB	AAAA	AAAA	AAAA	AAAB	AAAB	AAAA	AAAB	AAAA	AABB	AABB	AAAA	AAAB	AAAA	AAAA	AAAA	AAAA	AAAB	AAAA	AAAB	AAAA	AAAB	AAAB	AAAB	AAAB	AAAA	AAAA	AAAB	AAAA
chr2_24303215	A/G	2	611	+	NA	NA	NA	NA	NA	NA	AAAB	AAAA	AAAA	AAAA	AAAA	AAAA	AAAA	AAAA	AAAB	AAAB	AAAA	AAAA	AAAA	AAAB	AAAB	AAAB	AAAB	AAAB	AAAA	AAAA	AAAA	AAAA	AAAA	AAAA	AAAB	AAAA	AAAA	AAAA	AAAB	AAAA	AAAA	AAAB	AAAB	AAAA	AAAA	AAAB	AAAB	AAAB	AAAA
chr2_24332175	G/A	2	612	+	NA	NA	NA	NA	NA	NA	ABBB	BBBB	ABBB	BBBB	BBBB	BBBB	ABBB	-	BBBB	BBBB	BBBB	BBBB	BBBB	BBBB	BBBB	BBBB	BBBB	BBBB	BBBB	BBBB	BBBB	ABBB	BBBB	BBBB	ABBB	BBBB	BBBB	BBBB	BBBB	BBBB	ABBB	BBBB	BBBB	BBBB	BBBB	ABBB	BBBB	BBBB	BBBB
chr2_24556448	A/T	2	613	+	NA	NA	NA	NA	NA	NA	AAAA	AAAA	AAAA	AAAA	AAAA	AAAA	AAAA	AAAB	AAAB	AAAB	AAAA	-	AAAA	AAAB	AAAA	AAAB	AAAA	-	-	AAAA	AAAA	AAAA	-	AAAA	AAAB	AAAA	-	AAAA	AAAA	AAAA	AAAB	AAAA	AAAB	AAAB	AAAA	-	AAAB	-	AAAA
chr2_24556675	T/C	2	614	+	NA	NA	NA	NA	NA	NA	AAAB	AAAA	AAAB	AAAA	AAAB	-	AAAA	AAAA	AAAB	AAAA	AAAB	AAAA	AAAA	AAAA	AAAA	AAAB	AAAA	AAAA	-	AAAA	AAAA	AAAB	AAAB	AAAB	AAAA	AAAA	-	AAAA	AAAA	AAAA	AAAA	AAAA	AAAA	AAAA	AAAB	AAAB	AAAB	AAAA	AAAB
chr2_24556681	C/A	2	615	+	NA	NA	NA	NA	NA	NA	ABBB	BBBB	ABBB	BBBB	ABBB	-	BBBB	BBBB	ABBB	BBBB	ABBB	BBBB	BBBB	BBBB	BBBB	ABBB	BBBB	BBBB	-	BBBB	BBBB	BBBB	ABBB	ABBB	BBBB	BBBB	-	BBBB	BBBB	BBBB	BBBB	ABBB	BBBB	BBBB	BBBB	ABBB	ABBB	BBBB	ABBB
chr2_24968523	G/A	2	616	+	NA	NA	NA	NA	NA	NA	AAAA	AAAA	-	AAAA	AAAA	-	AAAA	AAAB	AAAA	AAAA	AAAA	-	AAAB	-	AAAA	AAAA	AAAA	AAAA	AAAB	-	AAAA	AAAA	AAAA	AAAB	AAAA	AAAA	-	AAAA	AAAB	AAAA	AAAB	AAAA	-	-	AAAA	AAAA	-	AAAA	AAAA
chr2_24968530	T/A	2	617	+	NA	NA	NA	NA	NA	NA	AAAA	AAAA	-	AAAB	AAAB	-	AAAA	AAAA	AAAA	AAAB	AAAA	-	AAAA	-	AAAB	AAAA	AAAB	AAAB	AAAB	-	AAAB	AAAA	AAAB	AAAA	AAAA	AAAB	-	AAAB	AAAA	AAAB	AAAA	AAAA	-	-	AAAA	AAAB	-	AAAA	AAAA
chr2_25051284	C/T	2	618	+	NA	NA	NA	NA	NA	NA	AAAB	AAAA	AAAB	-	AAAA	AAAA	-	AAAA	AAAA	AAAB	AAAA	AAAB	AAAA	AAAB	AAAA	AAAB	AAAB	AAAA	AAAA	AAAA	AAAA	AAAA	AAAB	-	AAAA	AAAA	-	AAAA	-	-	AAAA	AABB	-	AAAB	AABB	AAAB	AAAB	AAAA	AAAA
chr2_25365534	A/T	2	619	+	NA	NA	NA	NA	NA	NA	AAAA	AABB	AAAA	AAAA	AAAB	AAAA	AAAA	AAAA	AAAA	AAAB	AAAA	AAAB	ABBB	AAAA	AABB	AAAA	AAAA	AAAA	AAAB	AABB	AABB	AAAA	AAAB	AAAA	AAAA	AAAA	AAAB	AAAB	AAAA	AABB	AAAB	ABBB	AAAB	AAAB	AABB	AAAB	AAAA	AAAA	AAAB
chr2_25390620	T/C	2	620	+	NA	NA	NA	NA	NA	NA	-	AABB	AAAA	AAAB	AAAB	-	AAAB	AAAB	-	AAAB	AAAB	AABB	-	-	-	-	AAAA	AAAB	AAAB	AAAB	AAAA	AABB	AAAB	-	AAAA	AABB	AAAA	AAAB	AAAB	AAAA	AAAA	AAAB	AAAB	AAAB	AAAA	AAAA	AAAB	-	-
chr2_25466936	C/A	2	621	+	NA	NA	NA	NA	NA	NA	AAAA	AAAB	AAAA	AABB	AAAB	AABB	AAAB	AAAB	AAAB	AAAB	AAAB	AAAA	AAAB	AAAB	AAAB	AAAB	AAAB	AAAA	AAAB	AAAA	AAAB	AABB	AABB	AAAB	AAAB	AAAA	AAAA	AAAB	AAAB	AAAB	AAAA	AAAA	AAAA	AAAA	AAAA	AAAB	AAAB	AAAA	AAAB
chr2_25466943	G/A	2	622	+	NA	NA	NA	NA	NA	NA	AAAA	AAAA	AAAA	AAAA	AAAA	AAAB	AAAA	AAAA	AAAA	AAAA	AAAA	AAAA	AAAA	AAAA	AAAA	AAAA	AAAA	AAAA	AAAA	AAAA	AAAB	AAAA	AAAA	AAAA	AAAA	AAAA	AAAA	AAAA	AAAB	AAAA	AAAB	AAAA	AAAA	AAAA	AAAA	AAAA	AAAB	AAAA	AAAA
chr2_25466947	G/A	2	623	+	NA	NA	NA	NA	NA	NA	AAAA	AAAA	AAAA	AAAA	AAAA	AAAA	AAAA	AAAA	AAAA	AAAB	AAAA	AAAA	AAAA	AAAA	AAAA	AAAA	AAAA	AAAA	AAAA	AAAA	AAAA	AAAA	AAAB	AAAA	AAAA	AAAA	AAAA	AAAA	AAAA	AAAA	AAAA	AAAA	AAAA	AAAA	AAAA	AAAA	AAAA	AAAA	AAAA
chr2_25466952	T/C	2	624	+	NA	NA	NA	NA	NA	NA	AAAB	AABB	AAAA	AAAB	AAAB	AAAA	AABB	AAAB	AAAA	AAAA	AAAB	AAAB	AAAB	AAAB	AABB	AAAB	AAAB	AAAA	AABB	AAAB	AAAB	AAAA	AAAA	AAAB	AABB	ABBB	AAAA	AAAB	AAAA	AAAB	AABB	AAAB	AAAA	AAAB	AABB	AAAB	AAAB	AAAA	AAAA
chr2_25466956	G/A	2	625	+	NA	NA	NA	NA	NA	NA	AAAA	-	AAAA	-	AAAA	-	-	-	AAAA	AAAA	AAAA	AAAA	AAAA	-	AAAA	-	-	AAAA	-	AAAA	AAAA	-	-	-	-	AAAA	AAAA	AAAA	AAAA	-	AAAA	AAAA	AAAA	AAAA	AAAA	-	AAAA	AAAA	AAAA
chr2_25466967	C/A	2	626	+	NA	NA	NA	NA	NA	NA	AAAA	AAAA	AAAA	AAAA	AAAA	AAAB	AAAA	AAAA	AAAA	AAAA	AAAA	AAAA	AAAA	AAAA	AAAA	AAAA	AAAA	AAAA	AAAA	AAAA	AAAB	AAAA	AAAA	AAAA	AAAA	AAAA	AAAA	AAAA	AAAB	AAAA	AAAB	AAAA	AAAA	AAAA	AAAA	AAAA	AAAB	AAAA	AAAA
chr2_25466982	T/A	2	627	+	NA	NA	NA	NA	NA	NA	AAAB	AAAA	AAAA	AAAA	AAAA	AAAA	AAAA	AAAA	AAAA	AAAA	AAAB	AAAA	AAAA	AAAA	AAAB	AAAA	AAAA	AAAA	AAAA	AAAA	AAAA	AAAB	AAAA	AAAA	AAAA	AAAB	AAAA	AAAA	AAAA	AAAA	AAAB	AAAA	AAAA	AAAB	AAAB	AAAA	AAAB	AAAA	AAAA
chr2_25678931	C/T	2	628	+	NA	NA	NA	NA	NA	NA	-	AABB	ABBB	BBBB	-	-	-	BBBB	AABB	BBBB	BBBB	ABBB	-	-	-	BBBB	BBBB	-	AABB	BBBB	-	-	-	ABBB	-	-	ABBB	-	AABB	-	BBBB	-	-	ABBB	AABB	-	BBBB	-	ABBB
chr2_25678955	A/G	2	629	+	NA	NA	NA	NA	NA	NA	-	AABB	ABBB	BBBB	-	-	-	BBBB	BBBB	BBBB	BBBB	ABBB	-	-	-	BBBB	BBBB	-	AABB	BBBB	-	-	-	ABBB	-	-	ABBB	-	AABB	-	BBBB	-	-	ABBB	AABB	-	BBBB	-	ABBB
chr2_26119341	C/T	2	630	+	NA	NA	NA	NA	NA	NA	-	AAAA	AAAA	AAAA	AAAA	AAAA	AAAA	AAAA	AAAA	AAAA	AAAA	AAAB	AAAA	AAAA	AAAA	AAAA	AAAA	AAAA	AAAA	AAAA	AAAB	AAAA	AAAA	AAAA	AAAA	AAAA	AAAA	AAAA	AAAB	AAAA	AAAA	AAAB	AAAA	AAAA	AAAB	AAAA	AAAA	AAAA	AAAA
chr2_26120574	C/A/T	2	631	+	NA	NA	NA	NA	NA	NA	AAAA	AABB	AAAA	AAAB	AAAB	AAAA	AAAA	AAAA	AAAA	AAAA	AAAB	AAAB	AAAA	AAAB	AABB	AAAA	AAAA	AAAA	AAAA	AAAA	AAAB	AABB	AAAB	AAAB	AAAA	AAAA	AABB	AAAA	AAAA	AAAB	AAAB	AAAB	AAAB	AAAB	AAAB	AAAB	AAAA	AAAA	AAAA
chr2_26216676	A/C/T	2	632	+	NA	NA	NA	NA	NA	NA	AAAA	AAAB	AAAB	AAAB	AABB	AAAB	AABB	AAAB	AAAA	AAAA	AAAB	AAAA	AAAA	AAAA	AAAA	AAAA	AAAB	AAAA	AAAB	AAAA	AAAB	AABB	AAAB	AAAA	AAAA	AAAB	AAAB	AAAA	AAAA	AAAA	AAAA	AAAB	AAAB	AAAA	AAAA	AAAA	AAAA	AAAA	AAAB
chr2_26677525	T/C	2	633	+	NA	NA	NA	NA	NA	NA	BBBB	AABB	BBBB	ABBB	ABBB	ABBB	ABBB	BBBB	BBBB	BBBB	ABBB	ABBB	BBBB	ABBB	BBBB	AABB	ABBB	BBBB	BBBB	BBBB	BBBB	BBBB	ABBB	ABBB	BBBB	BBBB	ABBB	BBBB	ABBB	BBBB	ABBB	ABBB	ABBB	ABBB	BBBB	BBBB	BBBB	BBBB	ABBB
chr2_26677534	T/C	2	634	+	NA	NA	NA	NA	NA	NA	BBBB	BBBB	BBBB	ABBB	AABB	ABBB	BBBB	AABB	AAAB	BBBB	ABBB	ABBB	ABBB	ABBB	AAAB	BBBB	ABBB	AABB	AAAA	AAAB	AAAB	ABBB	ABBB	BBBB	ABBB	AAAB	ABBB	AAAB	AABB	ABBB	AABB	ABBB	ABBB	AABB	AAAB	BBBB	BBBB	AAAB	BBBB
chr2_26677546	A/T	2	635	+	NA	NA	NA	NA	NA	NA	AAAA	AAAA	AAAA	AAAB	AABB	AAAB	AAAA	AABB	AABB	AAAA	AAAB	AAAB	AAAB	AAAB	AABB	AAAA	AAAB	AABB	ABBB	ABBB	ABBB	AAAB	AAAB	AAAA	AAAB	ABBB	AAAB	AABB	AABB	AAAB	AABB	AAAB	AAAA	AABB	ABBB	AAAA	AAAA	AABB	AAAA
chr2_26773748	G/T/A	2	636	+	NA	NA	NA	NA	NA	NA	AAAB	AAAA	AABB	AAAB	AAAA	AAAA	AAAA	AAAB	AAAA	AAAB	AAAA	AAAB	AAAA	AAAA	AAAA	AAAB	AAAA	AAAA	AAAA	AAAB	AAAA	AAAB	AAAB	AAAB	AABB	AAAA	AAAA	AAAB	AAAB	AAAA	AAAA	AAAA	AAAA	AAAA	AAAA	AAAB	AAAB	AAAA	AAAA
chr2_26773799	G/A	2	637	+	NA	NA	NA	NA	NA	NA	AAAA	AAAA	AAAA	AAAA	AAAA	AAAA	AAAA	AAAA	AAAA	AAAA	AAAA	AAAA	AAAA	AAAA	AAAA	AAAA	AAAA	AAAB	AAAB	AAAA	AAAA	AAAA	AAAA	AAAA	AAAA	AAAB	AAAA	AAAA	AAAA	AAAA	AAAA	AAAB	AAAB	AAAB	AAAA	AAAB	AAAA	AAAB	AAAA
chr2_26926197	C/T/A	2	638	+	NA	NA	NA	NA	NA	NA	AABB	AAAA	AAAA	AABB	AAAB	AAAB	AAAB	AAAB	AAAA	AABB	AAAB	AAAA	AAAA	AAAA	AAAB	AAAA	AABB	AAAA	AABB	AAAB	AAAA	AAAA	AAAB	AAAB	AAAB	AABB	AAAB	AAAB	AAAB	AAAB	AABB	AAAA	AAAA	AAAB	AAAB	AAAB	AAAA	AAAA	AAAA
chr2_26947394	G/C	2	639	+	NA	NA	NA	NA	NA	NA	BBBB	BBBB	BBBB	BBBB	ABBB	BBBB	BBBB	BBBB	BBBB	BBBB	BBBB	BBBB	ABBB	BBBB	BBBB	BBBB	BBBB	ABBB	ABBB	ABBB	ABBB	BBBB	ABBB	-	BBBB	BBBB	ABBB	BBBB	BBBB	-	BBBB	ABBB	AABB	ABBB	BBBB	ABBB	BBBB	AABB	ABBB
chr2_26947417	G/A	2	640	+	NA	NA	NA	NA	NA	NA	BBBB	BBBB	BBBB	BBBB	ABBB	BBBB	BBBB	BBBB	BBBB	BBBB	BBBB	BBBB	ABBB	BBBB	BBBB	BBBB	BBBB	ABBB	ABBB	ABBB	ABBB	BBBB	ABBB	-	BBBB	BBBB	ABBB	BBBB	BBBB	-	BBBB	ABBB	AABB	ABBB	BBBB	ABBB	BBBB	AABB	ABBB
chr2_27097066	G/A	2	641	+	NA	NA	NA	NA	NA	NA	AAAA	AAAA	AAAA	AAAA	AAAA	AAAA	AAAA	AAAA	AAAA	AAAA	AAAA	AAAA	AAAA	AAAA	AAAA	AAAA	AAAA	AAAA	AAAA	AAAA	AAAA	AAAA	AAAA	AAAA	AAAB	AAAA	AAAA	AAAA	AAAA	AAAA	AAAA	AAAA	AAAA	AAAA	AAAA	AAAA	AAAA	AAAB	AAAA
chr2_27097106	G/A	2	642	+	NA	NA	NA	NA	NA	NA	BBBB	BBBB	BBBB	BBBB	BBBB	BBBB	BBBB	BBBB	BBBB	BBBB	BBBB	BBBB	BBBB	BBBB	BBBB	BBBB	BBBB	BBBB	BBBB	BBBB	BBBB	BBBB	ABBB	BBBB	BBBB	ABBB	BBBB	BBBB	BBBB	BBBB	BBBB	BBBB	BBBB	BBBB	BBBB	BBBB	BBBB	ABBB	BBBB
chr2_27097224	C/T	2	643	+	NA	NA	NA	NA	NA	NA	AAAA	AAAA	AAAA	AAAA	AAAB	AAAA	AAAA	AAAA	AAAA	AAAA	AAAA	AAAA	AAAA	AAAA	AAAA	AAAA	AAAA	AAAB	AAAA	AAAA	AAAB	AAAA	AAAA	AAAA	AAAA	AAAA	AAAB	AAAA	AAAA	AAAA	AAAA	AAAB	AAAA	AAAA	AAAA	AAAA	AAAA	AAAB	AAAB
chr2_27097241	G/A	2	644	+	NA	NA	NA	NA	NA	NA	AAAA	AAAA	AAAB	AAAA	AAAB	AAAB	AAAA	AAAB	AAAA	AAAA	AAAA	AAAA	AAAA	AAAB	AAAB	AAAA	AAAB	AAAA	AAAB	AAAA	AAAA	AAAA	AAAB	AAAA	AAAA	AAAA	AAAA	AAAB	AAAA	AAAB	AAAA	AAAA	AAAA	AAAA	AAAB	AAAB	AAAB	AAAA	AAAA
chr2_27097260	T/C	2	645	+	NA	NA	NA	NA	NA	NA	AAAB	AAAA	AAAB	AABB	AAAA	AAAB	AAAB	AAAA	AABB	AAAA	AAAB	AAAB	AAAB	AABB	AAAB	AABB	AAAB	AAAB	AAAA	AABB	AAAA	AAAB	AAAA	AAAB	AABB	AAAA	AAAA	AAAA	AAAA	AABB	AAAB	AAAA	AAAA	AABB	AAAA	AAAB	AAAB	AAAB	AAAA
chr2_27097590	A/G	2	646	+	NA	NA	NA	NA	NA	NA	AAAA	AAAB	AAAA	AAAA	AAAA	AAAA	AAAB	AABB	AAAA	AABB	AAAA	AAAA	AAAA	AAAA	AAAB	AAAA	AAAA	AAAA	AAAA	AAAA	AAAA	AAAA	AAAA	AAAA	AAAB	AAAB	AAAB	AAAA	AAAA	AAAA	AAAA	AAAB	AAAA	AAAB	AAAA	AAAA	AAAA	AAAB	AAAB
chr2_27097608	A/G	2	647	+	NA	NA	NA	NA	NA	NA	AAAA	AAAB	AAAA	AAAA	AAAA	AAAA	AAAB	AABB	AAAA	AABB	AAAA	AAAA	AAAA	AAAA	AAAB	AAAA	AAAA	AAAA	AAAA	AAAA	AAAA	AAAA	AAAA	AAAA	AAAB	AAAB	AAAB	AAAA	AAAA	AAAA	AAAA	AAAB	AAAA	AAAB	AAAA	AAAA	AAAA	AAAB	AAAB
chr2_27101893	C/T	2	648	+	NA	NA	NA	NA	NA	NA	AAAA	AAAA	AAAA	AAAA	AAAB	AAAA	AAAA	AAAA	AAAB	AAAA	AAAA	AAAB	AAAA	AAAA	AAAA	AAAA	AAAA	AAAA	AAAA	AAAA	AAAA	AAAB	AAAA	AAAA	AAAA	AAAA	AAAA	AAAA	AAAA	AAAA	AAAA	AAAB	AAAB	AAAA	AAAB	AAAB	AAAA	AAAA	AAAA
chr2_27239186	C/T	2	649	+	NA	NA	NA	NA	NA	NA	AAAA	AAAA	AAAA	AAAA	AAAB	AAAA	AAAA	AAAA	AAAA	AAAA	AAAA	AAAA	AAAB	AAAA	AAAA	AAAA	AAAA	AAAA	AAAB	AAAB	AAAA	AAAA	AAAA	AAAA	AAAA	AAAB	AAAA	AAAA	AAAA	AAAA	AAAA	AAAA	AAAA	AAAB	AAAA	AAAA	AAAA	AAAB	AAAB
chr2_27248183	T/A	2	650	+	NA	NA	NA	NA	NA	NA	AAAA	AAAA	AAAA	-	AAAA	AAAB	AAAB	AAAA	AAAB	AAAB	AAAA	AAAA	AAAB	AAAA	AAAB	AAAA	AAAA	AAAA	AAAA	AAAA	AAAA	AAAA	AAAA	AAAA	AAAA	AAAA	AAAB	AAAB	AAAA	AAAB	AAAB	AAAA	AAAB	AAAA	AAAA	AAAA	AAAA	AAAA	AAAA
chr2_27519189	G/A	2	651	+	NA	NA	NA	NA	NA	NA	AABB	AABB	AAAA	AAAA	AABB	AABB	AABB	AABB	AAAA	AABB	AAAA	AABB	AAAA	AABB	AABB	AAAA	AABB	AABB	AABB	AAAA	AAAA	AAAA	AABB	AABB	AABB	AABB	AABB	AABB	AABB	AABB	AABB	AABB	AAAA	AABB	AABB	AAAA	AAAA	AAAA	AAAA
chr2_27792295	A/T	2	652	+	NA	NA	NA	NA	NA	NA	AAAB	AAAA	AAAB	AAAA	AAAB	AAAB	AAAA	AAAB	AAAB	AAAA	AAAA	AAAB	AAAB	AAAA	AAAA	AAAB	AAAB	AAAA	AAAA	AAAA	AAAA	AAAB	AAAA	AAAA	AAAA	AAAA	AAAB	AAAA	AAAA	AAAA	AAAB	AAAA	AAAA	AAAA	AAAB	AAAA	AAAA	AAAA	AAAB
chr2_27859993	G/A	2	653	+	NA	NA	NA	NA	NA	NA	AAAA	AAAA	-	AAAA	AAAA	AAAA	AAAA	-	AAAA	AAAA	AAAA	AAAA	AAAA	-	AAAA	AAAA	-	AAAA	AAAA	-	AAAB	AAAA	AAAB	AAAA	AAAA	AAAA	AAAA	-	AAAA	AAAA	AAAA	AAAB	AAAA	AAAB	AAAA	AAAB	AAAA	AAAB	AAAB
chr2_27989654	G/A	2	654	+	NA	NA	NA	NA	NA	NA	ABBB	ABBB	BBBB	BBBB	BBBB	BBBB	ABBB	BBBB	BBBB	BBBB	BBBB	BBBB	BBBB	BBBB	BBBB	ABBB	ABBB	BBBB	BBBB	BBBB	ABBB	AABB	BBBB	BBBB	BBBB	BBBB	AABB	BBBB	BBBB	BBBB	BBBB	ABBB	ABBB	BBBB	ABBB	BBBB	ABBB	ABBB	BBBB
chr2_27989683	C/A	2	655	+	NA	NA	NA	NA	NA	NA	AAAB	AAAB	AAAA	AAAA	AAAA	AAAA	AAAB	AAAA	AAAA	AAAA	AAAA	AAAA	AAAA	AAAA	AAAA	AAAB	AAAB	AAAA	AAAA	AAAA	AAAB	AABB	AAAA	AAAA	AAAA	AAAA	AABB	AAAA	AAAA	AAAA	AAAA	AAAB	AAAB	AAAA	AAAB	AAAA	AAAB	AAAB	AAAA
chr2_27989686	G/C	2	656	+	NA	NA	NA	NA	NA	NA	ABBB	ABBB	BBBB	BBBB	BBBB	BBBB	ABBB	BBBB	BBBB	BBBB	BBBB	BBBB	BBBB	BBBB	BBBB	ABBB	ABBB	BBBB	BBBB	BBBB	ABBB	AABB	BBBB	BBBB	BBBB	BBBB	AABB	BBBB	BBBB	BBBB	BBBB	ABBB	ABBB	BBBB	ABBB	BBBB	BBBB	ABBB	BBBB
chr2_28073762	A/G	2	657	+	NA	NA	NA	NA	NA	NA	BBBB	AABB	ABBB	ABBB	ABBB	ABBB	BBBB	BBBB	ABBB	AAAB	BBBB	ABBB	BBBB	AABB	AABB	ABBB	ABBB	ABBB	AABB	BBBB	BBBB	BBBB	ABBB	ABBB	AABB	BBBB	ABBB	BBBB	BBBB	AAAB	BBBB	BBBB	BBBB	ABBB	AAAB	ABBB	ABBB	ABBB	BBBB
chr2_28073764	G/T	2	658	+	NA	NA	NA	NA	NA	NA	AAAA	AAAB	AAAA	AAAA	AAAA	AAAA	AAAA	AAAA	AAAA	AAAB	AAAA	AAAA	AAAB	AAAB	AAAB	AAAA	AAAA	AAAA	AAAB	AAAA	AAAA	AAAA	AAAB	AAAA	AAAA	AAAA	AAAB	AAAA	AAAB	AAAB	AAAA	AAAA	AAAB	AAAA	AABB	AAAA	AAAA	AAAA	AAAA
chr2_28073784	G/T	2	659	+	NA	NA	NA	NA	NA	NA	AAAA	AABB	AAAB	AAAB	AAAB	AAAA	AAAA	AAAB	AAAB	AABB	AAAA	AAAB	AAAB	AABB	AAAB	AAAA	AAAB	AAAA	AABB	AAAA	AAAA	AAAA	AAAB	AAAB	AAAB	AAAA	AAAB	AAAA	AAAB	AAAB	AAAA	AAAA	AAAB	AAAB	AABB	AAAB	AAAB	AAAB	AAAA
chr2_28073820	G/C	2	660	+	NA	NA	NA	NA	NA	NA	AAAA	AAAB	AAAB	AABB	AAAB	AAAA	AAAA	AAAB	AAAB	AAAA	AAAA	AAAB	AAAA	AAAB	AAAA	AAAA	AAAB	AAAA	AAAB	AAAA	AAAA	AAAA	AAAA	AAAB	AAAB	AAAA	AAAA	AAAA	AAAA	AAAA	AAAA	AAAA	AAAA	AAAB	AAAA	AAAB	AABB	AAAB	AAAA
chr2_28073832	A/G	2	661	+	NA	NA	NA	NA	NA	NA	AAAA	AAAA	AAAA	AAAA	AAAA	AABB	AAAB	AAAA	AAAA	AAAB	AAAA	AAAA	AAAA	AAAA	AABB	AAAA	AAAB	AAAB	AAAB	AAAA	AAAB	AAAA	AAAA	AAAA	AABB	AAAA	AAAA	AAAB	AAAA	AAAB	AAAA	AAAA	AAAA	AAAA	AAAB	AAAB	AAAA	AAAA	AAAA
chr2_28074620	A/G	2	662	+	NA	NA	NA	NA	NA	NA	BBBB	BBBB	BBBB	BBBB	BBBB	BBBB	BBBB	BBBB	BBBB	BBBB	BBBB	BBBB	BBBB	BBBB	BBBB	BBBB	ABBB	ABBB	BBBB	BBBB	BBBB	BBBB	BBBB	BBBB	BBBB	BBBB	BBBB	BBBB	BBBB	BBBB	BBBB	AABB	BBBB	BBBB	BBBB	BBBB	ABBB	BBBB	ABBB
chr2_28074645	A/G	2	663	+	NA	NA	NA	NA	NA	NA	AAAB	AAAB	AAAA	AAAB	AABB	AAAB	AAAA	AAAA	AABB	AABB	AAAB	AABB	AAAB	AAAB	AABB	AAAA	AAAA	AABB	AAAB	AAAB	AAAB	AAAA	AAAA	AAAA	AAAA	AAAB	AAAB	AABB	AAAB	AAAB	AAAB	AAAA	AAAB	AAAB	AABB	AAAB	AAAA	AAAA	AAAA
chr2_28074659	T/G	2	664	+	NA	NA	NA	NA	NA	NA	AAAB	AABB	AAAA	AAAB	AABB	AABB	AAAB	AAAB	ABBB	ABBB	AABB	AABB	AAAB	AABB	ABBB	AAAA	AAAA	AABB	AAAB	AAAB	AABB	AAAA	AAAA	AAAA	AAAB	AABB	AAAB	AABB	AABB	AABB	AAAB	AAAB	AABB	AAAB	ABBB	AABB	AAAA	AAAA	AAAA
chr2_28539423	C/G	2	665	+	NA	NA	NA	NA	NA	NA	AAAB	AAAA	AAAB	AAAA	AAAA	AAAB	AAAA	AAAA	AAAA	AAAA	AAAA	AAAB	AAAA	AAAA	AAAA	AAAA	AABB	AAAB	AAAB	AAAA	AAAA	AAAA	AAAA	AAAA	AAAA	AAAB	AAAA	AAAA	AAAA	AAAA	AAAA	AAAB	AAAA	AAAA	AAAA	AAAA	AAAA	AAAA	AAAA
chr2_28540836	T/C	2	666	+	NA	NA	NA	NA	NA	NA	AAAA	-	AAAB	AAAA	AAAB	-	-	AAAA	-	AAAA	AAAB	AAAA	AAAB	AAAB	-	AAAB	AAAA	AAAB	AAAB	-	-	-	AAAB	-	AAAB	-	AAAA	-	AAAA	AAAB	AAAA	-	AAAB	AAAB	AAAB	AAAB	-	-	-
chr2_28540902	G/A	2	667	+	NA	NA	NA	NA	NA	NA	AAAB	-	AAAA	-	AAAA	AABB	-	AAAB	-	AAAA	AAAB	AAAA	AAAB	AAAA	-	AAAB	AAAB	AABB	AAAA	AABB	-	-	AAAB	-	-	-	AABB	AAAA	AAAA	AAAA	AABB	-	AAAB	AABB	-	-	-	-	AAAA
chr2_28540910	C/T	2	668	+	NA	NA	NA	NA	NA	NA	ABBB	-	AABB	-	BBBB	BBBB	-	ABBB	-	AABB	ABBB	AABB	ABBB	AABB	-	ABBB	ABBB	BBBB	AABB	BBBB	-	-	ABBB	-	-	-	BBBB	AABB	AABB	ABBB	ABBB	-	ABBB	BBBB	-	-	-	-	AABB
chr2_28624730	G/T	2	669	+	NA	NA	NA	NA	NA	NA	BBBB	BBBB	BBBB	BBBB	BBBB	BBBB	BBBB	BBBB	BBBB	BBBB	BBBB	BBBB	ABBB	ABBB	BBBB	BBBB	BBBB	ABBB	ABBB	BBBB	BBBB	BBBB	BBBB	-	-	BBBB	ABBB	BBBB	BBBB	BBBB	-	ABBB	BBBB	BBBB	BBBB	ABBB	BBBB	AABB	ABBB
chr2_28654791	T/C	2	670	+	NA	NA	NA	NA	NA	NA	ABBB	-	BBBB	BBBB	-	BBBB	BBBB	-	BBBB	BBBB	ABBB	BBBB	BBBB	-	-	BBBB	ABBB	ABBB	BBBB	-	BBBB	ABBB	-	BBBB	BBBB	AABB	ABBB	ABBB	-	BBBB	ABBB	ABBB	BBBB	ABBB	BBBB	ABBB	BBBB	ABBB	ABBB
chr2_28748756	C/A	2	671	+	NA	NA	NA	NA	NA	NA	AAAA	AAAA	AABB	AAAB	AAAA	AAAA	AAAB	AAAB	AAAB	AAAA	AAAA	AAAB	AAAB	AABB	AAAB	AAAA	AAAB	AAAA	AABB	AAAB	AAAA	AABB	AAAB	AAAB	AAAB	AAAA	AAAB	AABB	AAAA	AAAA	AAAA	AAAA	AAAA	AAAA	AAAB	AAAA	AABB	AABB	AAAA
chr2_28748760	A/G	2	672	+	NA	NA	NA	NA	NA	NA	AAAB	AAAB	AAAA	AAAB	AAAB	AAAB	AAAB	AAAB	AABB	AAAB	AABB	AAAB	AAAB	AAAA	AAAA	AAAB	AAAB	AABB	AAAA	AAAA	AAAB	AAAA	AAAA	AAAA	AAAB	AABB	AAAB	AAAA	AABB	AAAB	AAAB	AABB	AABB	AAAB	AAAA	AAAA	AAAA	AAAA	AABB
chr2_28748765	C/T	2	673	+	NA	NA	NA	NA	NA	NA	AAAB	AAAB	AAAA	AAAB	AAAB	AAAB	AAAB	AAAB	AABB	AAAB	AABB	AAAB	AAAB	AAAA	AAAA	AAAB	AAAB	AABB	AAAA	AAAA	AAAB	AAAA	AAAA	AAAA	AAAB	AABB	AAAB	AAAA	AABB	AAAB	AAAB	AABB	AABB	AAAB	AAAA	AAAA	AAAA	AAAA	AABB
chr2_28748801	T/C	2	674	+	NA	NA	NA	NA	NA	NA	AAAA	AAAA	AAAA	AAAA	AAAA	AAAA	AAAA	AAAA	AAAA	AAAA	AAAA	AAAA	AAAA	AAAA	AAAA	AAAA	AAAA	AAAA	AAAA	AAAA	AAAA	AAAA	AAAA	AAAA	AAAA	AAAA	AAAA	AAAA	AAAB	AAAA	AAAB	AAAA	AAAB	AAAB	AAAA	AAAA	AAAB	AAAB	AAAB
chr2_28778718	G/A	2	675	+	NA	NA	NA	NA	NA	NA	AABB	ABBB	AABB	BBBB	ABBB	BBBB	AABB	-	BBBB	BBBB	BBBB	ABBB	BBBB	ABBB	BBBB	BBBB	-	-	ABBB	ABBB	BBBB	ABBB	ABBB	AABB	ABBB	ABBB	BBBB	BBBB	BBBB	BBBB	BBBB	BBBB	ABBB	AABB	ABBB	BBBB	BBBB	ABBB	BBBB
chr2_28778740	C/T	2	676	+	NA	NA	NA	NA	NA	NA	AABB	AAAB	AABB	AAAA	AAAB	AAAA	AABB	-	AAAA	AAAA	AAAA	AAAB	AAAA	AAAB	AAAA	AAAA	-	-	AAAB	AAAB	AAAA	AAAB	AAAB	AABB	-	-	AAAA	AAAA	AAAA	AAAA	AAAA	AAAA	AAAB	AABB	AAAB	AAAB	AAAA	AAAB	AAAA
chr2_29105164	G/A	2	677	+	NA	NA	NA	NA	NA	NA	AAAA	AAAA	AAAA	AAAA	AAAB	AAAA	-	AAAB	AAAA	-	AAAA	AAAA	AAAA	AAAA	AAAA	AAAA	AAAB	AAAB	AAAA	AAAA	AAAB	AAAA	AAAB	AAAA	AAAA	AAAB	AAAA	-	AAAB	AAAA	-	AAAA	AAAA	AAAA	-	-	-	AAAB	AAAA
chr2_29142679	C/T	2	678	+	NA	NA	NA	NA	NA	NA	BBBB	BBBB	-	ABBB	BBBB	BBBB	-	BBBB	-	ABBB	-	-	ABBB	ABBB	BBBB	BBBB	ABBB	ABBB	BBBB	BBBB	BBBB	BBBB	BBBB	BBBB	ABBB	ABBB	-	BBBB	ABBB	ABBB	ABBB	-	ABBB	BBBB	ABBB	BBBB	-	BBBB	-
chr2_29287155	T/C	2	679	+	NA	NA	NA	NA	NA	NA	AAAA	AAAA	AAAA	AAAA	AAAA	AAAA	AAAA	AAAB	AAAA	AAAB	AAAB	AAAA	AAAB	AAAB	AAAB	AAAA	AAAA	AAAA	AABB	AAAB	AAAB	AAAA	AAAA	AAAA	AAAB	AAAA	AAAA	AABB	AAAB	AAAA	AAAB	AAAA	AAAB	AAAA	AAAA	AAAA	AAAA	AAAA	AAAA
chr2_29311066	C/T	2	680	+	NA	NA	NA	NA	NA	NA	BBBB	ABBB	BBBB	ABBB	ABBB	BBBB	ABBB	ABBB	BBBB	ABBB	BBBB	BBBB	BBBB	ABBB	BBBB	BBBB	ABBB	BBBB	ABBB	BBBB	BBBB	BBBB	BBBB	BBBB	BBBB	ABBB	BBBB	ABBB	AABB	BBBB	ABBB	AABB	ABBB	ABBB	BBBB	ABBB	BBBB	BBBB	BBBB
chr2_29311120	T/C	2	681	+	NA	NA	NA	NA	NA	NA	BBBB	BBBB	BBBB	BBBB	ABBB	BBBB	BBBB	BBBB	BBBB	BBBB	BBBB	BBBB	BBBB	ABBB	BBBB	BBBB	ABBB	BBBB	ABBB	BBBB	BBBB	BBBB	BBBB	BBBB	BBBB	BBBB	BBBB	BBBB	ABBB	BBBB	ABBB	ABBB	ABBB	BBBB	BBBB	BBBB	BBBB	BBBB	BBBB
chr2_29336786	A/G	2	682	+	NA	NA	NA	NA	NA	NA	AAAB	AAAB	AAAA	AAAB	AAAB	AABB	AAAB	AAAB	AAAB	AABB	AAAB	AAAA	AAAB	AAAB	AAAB	AAAA	AAAB	AAAB	AAAB	AAAA	AAAB	AAAA	AAAB	AAAA	AAAB	AAAA	AAAB	AAAB	AAAA	AAAA	AABB	AAAB	AAAB	AAAB	AAAB	AABB	AAAA	AAAA	AAAA
chr2_29371180	A/G	2	683	+	NA	NA	NA	NA	NA	NA	AABB	ABBB	BBBB	ABBB	BBBB	BBBB	BBBB	ABBB	AABB	AABB	-	AABB	ABBB	ABBB	AABB	BBBB	BBBB	BBBB	AAAB	ABBB	ABBB	BBBB	ABBB	BBBB	ABBB	AAAB	BBBB	AABB	AABB	ABBB	AABB	AABB	ABBB	ABBB	BBBB	ABBB	BBBB	ABBB	ABBB
chr2_29392393	A/G	2	684	+	NA	NA	NA	NA	NA	NA	AAAA	-	-	AAAB	AAAA	-	AAAA	-	AAAA	AAAB	-	AAAA	AAAA	-	-	AAAA	-	AAAA	AAAA	-	AAAA	AAAA	AAAB	AAAA	AAAA	AAAB	AAAA	AAAA	AAAA	AAAB	AAAA	AAAB	AAAA	AAAA	-	-	AAAA	-	AAAA
chr2_29392403	A/G	2	685	+	NA	NA	NA	NA	NA	NA	AAAA	-	-	AAAB	AAAA	-	AAAA	-	AAAA	AAAB	-	AAAA	AAAA	-	-	AAAA	-	AAAA	AAAA	-	AAAA	AAAA	AAAB	AAAA	AAAA	AAAB	AAAA	AAAA	AAAA	AAAB	AAAA	AAAB	AAAA	AAAA	-	-	AAAA	-	AAAA
chr2_29780471	C/T	2	686	+	NA	NA	NA	NA	NA	NA	AAAA	AAAA	AAAB	AAAB	AAAA	AAAA	AAAA	AAAB	AAAA	AAAA	AAAB	AAAA	AAAA	AAAA	AAAA	AAAA	AAAB	AAAA	AAAA	AAAA	AAAA	AAAA	AAAA	AAAB	AAAB	AAAB	AAAA	AAAB	AAAA	AAAA	AAAA	AAAA	AAAB	AAAB	AAAA	AAAA	AAAB	AAAA	AAAA
chr2_29780495	G/A	2	687	+	NA	NA	NA	NA	NA	NA	BBBB	BBBB	ABBB	ABBB	BBBB	BBBB	BBBB	ABBB	BBBB	ABBB	ABBB	BBBB	BBBB	BBBB	BBBB	BBBB	ABBB	BBBB	BBBB	BBBB	BBBB	BBBB	BBBB	ABBB	ABBB	ABBB	BBBB	ABBB	BBBB	BBBB	BBBB	BBBB	BBBB	ABBB	BBBB	BBBB	ABBB	BBBB	BBBB
chr2_29809250	T/G	2	688	+	NA	NA	NA	NA	NA	NA	AAAA	AAAA	AAAA	AAAA	AAAA	AAAA	AAAA	AAAA	AAAB	AAAA	AAAA	AAAA	AAAA	AAAA	AAAA	AAAA	AAAA	AAAA	AAAB	AAAA	AAAA	AAAA	AAAA	AAAA	AAAA	AAAA	AAAB	AAAA	AAAA	AAAA	AAAA	AAAA	AAAA	AAAA	AAAA	AAAA	AAAB	AAAB	AAAA
chr2_29815237	T/C	2	689	+	NA	NA	NA	NA	NA	NA	AAAA	AAAA	AAAB	AABB	AAAA	AAAA	AAAA	AAAA	AAAA	AAAA	AAAA	AAAB	AAAB	AAAA	AAAB	AAAA	AAAB	AAAA	AAAA	AAAA	AAAA	AAAB	AAAA	AAAB	AABB	AAAA	AAAA	AAAA	AAAB	AAAA	AAAA	AAAA	AAAA	AAAA	AAAA	AAAA	AAAB	AAAB	AAAA
chr2_29817068	C/A	2	690	+	NA	NA	NA	NA	NA	NA	AAAA	AAAA	AABB	AAAB	AAAA	AAAA	AAAA	AAAB	AAAB	AAAA	AAAA	AAAB	AAAA	AAAA	AAAA	AAAA	AAAB	AAAA	AAAA	AAAA	AAAA	AAAB	AAAA	AAAA	AAAB	AAAA	AAAA	AAAA	AAAB	AAAA	AAAA	AAAA	AAAA	AAAA	AAAB	AAAA	AAAB	AAAA	AAAA
chr2_29884497	C/T	2	691	+	NA	NA	NA	NA	NA	NA	AAAA	AAAA	AAAA	AAAA	AAAA	AAAA	AAAA	AAAA	AAAA	AAAA	-	AAAA	AAAA	AAAA	AAAA	AAAA	AAAA	AAAA	AAAB	AAAB	AAAB	AAAA	AAAB	AAAA	AAAA	AAAA	AAAA	AAAA	AAAA	AAAA	AAAA	-	AAAB	AAAA	AAAA	AAAA	AAAA	AAAB	AAAA
chr2_29885073	G/A	2	692	+	NA	NA	NA	NA	NA	NA	BBBB	AAAB	BBBB	BBBB	ABBB	AAAB	AAAB	ABBB	BBBB	ABBB	ABBB	BBBB	ABBB	ABBB	ABBB	BBBB	BBBB	ABBB	AABB	ABBB	ABBB	ABBB	ABBB	BBBB	ABBB	ABBB	BBBB	ABBB	AABB	BBBB	ABBB	AABB	AABB	BBBB	BBBB	ABBB	BBBB	AABB	BBBB
chr2_30267114	T/C	2	693	+	NA	NA	NA	NA	NA	NA	BBBB	ABBB	BBBB	BBBB	BBBB	BBBB	BBBB	ABBB	BBBB	ABBB	ABBB	BBBB	BBBB	BBBB	BBBB	BBBB	ABBB	BBBB	BBBB	-	BBBB	ABBB	BBBB	ABBB	BBBB	-	BBBB	BBBB	ABBB	BBBB	ABBB	BBBB	BBBB	BBBB	ABBB	BBBB	ABBB	BBBB	BBBB
chr2_30346508	C/T	2	694	+	NA	NA	NA	NA	NA	NA	AAAB	AAAA	AAAA	-	AAAA	-	-	AAAA	AAAA	-	AAAA	-	AAAA	AAAA	AAAA	AAAA	AAAA	AAAA	-	-	-	AAAA	AAAA	-	AAAA	AAAA	AAAA	-	AAAA	AAAA	-	-	AAAA	AAAA	AAAA	AAAA	AAAA	AAAA	-
chr2_30368940	G/C	2	695	+	NA	NA	NA	NA	NA	NA	AAAA	AAAB	AAAA	AAAA	ABBB	AAAB	AAAB	AAAA	AAAB	AAAB	AAAB	AAAA	AAAB	ABBB	AAAB	AAAB	AAAA	AAAB	AAAB	AAAA	ABBB	AAAB	AAAB	AAAA	AAAA	AAAB	ABBB	AAAB	AAAB	ABBB	AAAB	ABBB	AAAB	AAAA	AAAB	ABBB	AAAB	AAAB	AAAA
chr2_30372238	A/G	2	696	+	NA	NA	NA	NA	NA	NA	BBBB	BBBB	AABB	AABB	BBBB	BBBB	BBBB	AABB	AABB	AABB	AABB	AABB	AABB	AABB	AABB	BBBB	BBBB	AABB	BBBB	BBBB	BBBB	AABB	BBBB	BBBB	AABB	AABB	BBBB	BBBB	AABB	BBBB	BBBB	BBBB	BBBB	AABB	BBBB	BBBB	BBBB	AABB	BBBB
chr2_30375982	C/T	2	697	+	NA	NA	NA	NA	NA	NA	AAAB	AAAB	AAAA	AAAB	AABB	AAAB	AAAB	AAAA	AAAB	AAAB	AAAA	AAAA	AAAB	AAAA	AAAA	AAAA	AAAB	AAAB	AAAB	AAAB	AAAA	AAAB	AAAB	AAAB	AAAB	AAAA	AAAA	AAAB	AAAB	AAAB	AAAA	AAAA	AAAB	AAAB	AAAB	AAAA	AAAA	AAAB	AAAA
chr2_30376031	A/G/T	2	698	+	NA	NA	NA	NA	NA	NA	AAAB	AAAB	AAAB	AAAB	AABB	AAAB	AAAB	AAAB	AAAB	AAAB	AAAB	AAAB	AAAB	AAAA	AAAB	AAAA	AAAB	AAAB	AABB	ABBB	AAAA	AAAB	AAAA	ABBB	AAAB	AAAA	AAAB	AAAB	AAAB	AAAB	AAAA	AAAB	AAAB	AAAB	AAAB	AAAA	AAAA	AAAB	AAAA
chr2_30468121	A/C	2	699	+	NA	NA	NA	NA	NA	NA	AAAA	AAAA	AAAB	AAAB	AAAA	AAAA	AAAA	AAAA	AAAA	AAAA	AAAA	AAAB	-	AAAA	AAAA	AAAA	AAAA	-	-	AAAA	AAAA	AAAA	AAAB	-	AAAB	AAAA	AAAA	AAAB	AAAA	AAAA	AAAA	-	AAAB	AAAA	AAAA	-	AAAA	AAAB	AAAB
chr2_30475038	A/G	2	700	+	NA	NA	NA	NA	NA	NA	AAAA	AAAA	AAAA	AAAA	AAAA	AAAA	AAAA	AAAB	AAAA	AAAA	AAAB	AAAA	AAAA	AAAA	AAAA	AAAB	AAAA	AAAA	AAAA	AAAA	AAAA	AAAA	AAAA	AAAA	AAAA	AAAA	AAAA	AAAB	AAAA	AAAA	AAAA	AAAA	AAAA	AAAA	AAAA	AAAA	AAAB	AAAA	AAAA
chr2_30475055	T/A	2	701	+	NA	NA	NA	NA	NA	NA	AAAA	AAAA	AAAB	AAAA	AAAB	AAAB	AAAB	AAAB	AAAB	AAAB	AAAA	AAAA	AAAA	AAAB	AAAB	AAAA	AAAA	AAAB	AAAA	AAAB	AAAA	AAAA	AAAB	AABB	AAAA	AAAB	AAAB	AAAA	AAAA	AABB	AAAB	AAAB	AAAB	AAAB	AAAA	AAAA	AAAA	AAAA	AAAA
chr2_30475078	T/A/G	2	702	+	NA	NA	NA	NA	NA	NA	AAAA	AAAA	AAAA	AAAA	AAAB	AAAB	AAAB	AAAB	AAAB	AAAA	AAAA	AAAA	AAAA	AAAB	AAAA	AAAA	AAAA	AAAA	AAAA	AAAB	AAAA	AAAA	AAAB	AAAB	AAAA	AAAB	AAAA	AAAA	AAAA	AABB	AAAB	AAAA	AAAB	AAAB	AAAA	AAAA	AAAA	AAAA	AAAA
chr2_30485699	G/A/T	2	703	+	NA	NA	NA	NA	NA	NA	AAAA	AAAA	AAAA	AAAA	AAAA	AAAB	AAAA	AAAA	AAAA	AAAA	AAAA	AAAA	AAAA	AAAA	AAAA	AAAA	AAAB	AAAA	AAAA	AAAA	AAAB	AAAA	AAAA	AAAA	AAAA	AAAA	AAAA	AAAA	AAAA	AAAA	AAAA	AAAB	AAAA	AAAA	AAAA	AAAA	AAAA	AAAA	AAAB
chr2_30524104	A/G	2	704	+	NA	NA	NA	NA	NA	NA	-	-	ABBB	BBBB	ABBB	-	-	-	-	ABBB	ABBB	ABBB	ABBB	ABBB	-	ABBB	BBBB	BBBB	-	BBBB	BBBB	ABBB	BBBB	BBBB	BBBB	BBBB	-	ABBB	BBBB	BBBB	-	ABBB	BBBB	-	BBBB	ABBB	-	ABBB	ABBB
chr2_30703152	A/C	2	705	+	NA	NA	NA	NA	NA	NA	AAAA	AAAA	AAAA	AAAA	AAAB	AAAA	AAAA	AAAA	AAAA	AAAA	AAAA	AAAA	AAAB	AAAB	AAAA	AAAA	AAAA	AAAA	AABB	AAAB	AAAB	AAAA	AAAB	AAAA	AAAA	AAAA	AAAA	AAAA	AAAA	AAAA	AAAA	AAAA	AAAA	AAAB	AAAA	AAAB	AAAA	AAAA	AAAA
chr2_30848366	C/A	2	706	+	NA	NA	NA	NA	NA	NA	-	-	-	-	AAAA	-	AAAA	AAAA	-	-	AAAA	-	AAAB	-	AAAA	AAAA	AAAA	AAAA	AAAA	AAAA	AAAA	-	AAAA	-	-	AAAA	AAAA	AAAB	AAAA	-	AAAA	AAAB	-	AAAA	AAAA	-	-	-	-
chr2_30849060	A/G	2	707	+	NA	NA	NA	NA	NA	NA	AABB	AAAB	AAAA	AAAB	AAAA	AAAA	AAAB	AAAA	AAAA	AAAB	AAAA	AAAB	AAAA	AAAA	AAAB	AAAB	AAAA	AAAA	AAAB	AAAB	AAAB	AAAA	AAAA	AAAA	AAAB	AAAA	AAAA	AAAA	AAAA	AAAB	AAAB	AAAA	AAAB	AAAA	AAAB	AAAA	AAAA	AAAA	AAAA
chr2_30849065	T/C	2	708	+	NA	NA	NA	NA	NA	NA	AABB	AABB	BBBB	AABB	AABB	BBBB	AABB	BBBB	AABB	AABB	ABBB	AABB	BBBB	BBBB	AABB	BBBB	AABB	ABBB	AABB	ABBB	ABBB	BBBB	AABB	BBBB	AABB	BBBB	ABBB	BBBB	BBBB	AABB	ABBB	AABB	ABBB	ABBB	ABBB	ABBB	ABBB	BBBB	BBBB
chr2_30849093	C/T	2	709	+	NA	NA	NA	NA	NA	NA	AAAA	AAAB	AAAA	AAAB	AAAB	AAAA	AAAB	AAAA	AAAB	AAAA	AAAB	AAAA	AAAA	AAAA	AAAA	-	AAAB	AAAB	AAAA	AAAA	AAAA	AAAA	AAAB	AAAA	AAAA	AAAA	AAAA	AAAA	AAAA	AAAA	AAAB	AAAB	AAAA	AAAB	AAAA	AAAB	AAAB	AAAA	AAAA
chr2_30872509	C/A	2	710	+	NA	NA	NA	NA	NA	NA	BBBB	BBBB	-	BBBB	BBBB	BBBB	BBBB	BBBB	AABB	-	BBBB	BBBB	BBBB	BBBB	BBBB	BBBB	-	ABBB	ABBB	-	ABBB	BBBB	BBBB	-	BBBB	BBBB	ABBB	BBBB	BBBB	AABB	BBBB	-	BBBB	BBBB	BBBB	ABBB	-	ABBB	ABBB
chr2_30874515	G/A	2	711	+	NA	NA	NA	NA	NA	NA	AAAA	AAAB	AAAA	AAAB	AAAA	AAAA	AAAA	AAAA	AAAA	AAAB	AAAA	AAAA	AAAB	AAAA	AAAA	AAAA	AAAA	AAAA	AAAA	-	AAAA	AAAA	AAAA	AAAA	AAAA	AAAA	AAAA	AAAB	AAAB	AAAB	AAAA	AAAA	AAAB	AAAA	AAAB	AAAA	AAAA	AAAA	AAAA
chr2_30874565	T/A	2	712	+	NA	NA	NA	NA	NA	NA	AAAB	AAAA	AAAB	AAAA	AAAB	AAAB	AAAB	AAAB	AAAB	AAAA	AAAB	AAAB	AAAB	AAAA	AAAA	AAAB	AAAA	AAAB	AAAB	-	AAAB	AAAB	AAAB	AAAB	AAAB	AAAA	AAAA	AAAA	AAAA	AAAB	AAAB	AAAA	AAAB	AAAB	AAAB	AAAB	AAAB	AAAA	AAAB
chr2_31495768	G/C	2	713	+	NA	NA	NA	NA	NA	NA	AAAB	AAAA	ABBB	ABBB	AAAA	ABBB	AAAB	AAAB	AAAA	AAAB	AAAB	AAAB	AAAB	AAAB	AABB	AAAA	AAAB	AAAB	AAAA	AAAA	AAAA	AAAA	AAAB	AAAA	ABBB	AAAB	AAAB	AAAB	AAAB	AAAB	AAAA	ABBB	AAAA	AABB	AAAB	AAAA	AAAB	AAAA	AAAB
chr2_31495807	G/A	2	714	+	NA	NA	NA	NA	NA	NA	AABB	AAAB	AAAA	AAAB	AAAB	AAAA	AABB	AAAB	AAAB	AAAB	AAAA	AAAA	AABB	AAAB	AAAB	AABB	AAAA	AAAB	AAAB	AAAB	AAAB	AAAB	AAAB	AAAA	AAAA	AAAA	AAAA	AAAA	AAAB	AAAB	AAAB	AAAA	AAAB	AABB	-	AAAB	AAAB	AAAB	AABB
chr2_31495831	G/A/-	2	715	+	NA	NA	NA	NA	NA	NA	AAAB	AAAB	AAAA	AAAB	AAAB	AAAA	AAAB	AAAB	AAAB	AAAA	AAAB	AAAB	AAAB	AAAA	AAAB	AAAB	AAAA	AAAB	AAAB	AAAA	AAAA	AAAB	AAAB	AAAA	AAAA	AAAA	AAAA	AAAB	AAAB	AAAB	AAAA	AAAA	AAAB	ABBB	AAAB	AAAA	AAAB	AAAB	AAAB
chr2_31503659	T/A	2	716	+	NA	NA	NA	NA	NA	NA	AABB	AABB	AAAA	AAAA	AABB	AABB	AABB	AABB	AAAA	AAAA	AAAA	AAAA	AAAA	AABB	AABB	AABB	AAAA	AAAA	AAAA	AAAA	AABB	AAAA	AABB	AABB	AAAA	AAAA	AABB	AABB	AABB	AAAA	AAAA	AABB	AAAA	AAAA	AABB	AAAA	AAAA	AAAA	AABB
chr2_31605927	C/T	2	717	+	NA	NA	NA	NA	NA	NA	ABBB	ABBB	AABB	BBBB	BBBB	BBBB	ABBB	BBBB	ABBB	BBBB	BBBB	ABBB	BBBB	BBBB	BBBB	ABBB	BBBB	ABBB	BBBB	BBBB	BBBB	AABB	BBBB	ABBB	BBBB	BBBB	BBBB	BBBB	ABBB	BBBB	BBBB	BBBB	BBBB	BBBB	ABBB	BBBB	BBBB	BBBB	BBBB
chr2_31667605	T/C	2	718	+	NA	NA	NA	NA	NA	NA	ABBB	BBBB	AABB	ABBB	BBBB	BBBB	BBBB	BBBB	ABBB	ABBB	BBBB	BBBB	ABBB	BBBB	BBBB	ABBB	BBBB	BBBB	BBBB	AABB	BBBB	BBBB	BBBB	AABB	BBBB	BBBB	BBBB	BBBB	ABBB	BBBB	BBBB	BBBB	BBBB	ABBB	ABBB	BBBB	BBBB	ABBB	AABB
chr2_31788889	T/A	2	719	+	NA	NA	NA	NA	NA	NA	AAAA	AAAA	AAAA	AAAA	AAAA	AAAB	AAAA	AAAB	AAAA	AAAA	AAAA	AAAA	AAAA	AAAB	AAAA	AAAA	AAAA	AAAA	AAAB	AAAA	AAAA	AAAA	AAAA	AAAB	AAAA	AAAB	AAAA	AAAA	AAAA	AAAB	AAAB	AAAA	AAAA	AAAA	AAAB	AAAA	AAAA	AAAA	AAAA
chr2_31788911	G/A	2	720	+	NA	NA	NA	NA	NA	NA	AABB	AABB	AABB	ABBB	BBBB	ABBB	AABB	BBBB	BBBB	AABB	AABB	BBBB	BBBB	BBBB	AABB	BBBB	AABB	AABB	BBBB	BBBB	BBBB	BBBB	ABBB	BBBB	ABBB	BBBB	BBBB	ABBB	ABBB	BBBB	BBBB	ABBB	ABBB	AABB	BBBB	AABB	BBBB	BBBB	BBBB
chr2_31875911	G/A	2	721	+	NA	NA	NA	NA	NA	NA	AAAA	-	AAAB	AAAB	AAAA	AAAA	AAAA	AAAB	AAAB	AAAA	AAAA	AAAA	AAAA	AAAA	-	AAAB	AAAA	AAAA	AAAA	-	AAAA	AAAB	AAAA	AAAA	AAAB	AAAA	AAAB	AAAA	AAAA	AAAA	AABB	AAAA	AAAA	AAAB	AAAB	AAAB	AAAB	AAAA	-
chr2_31875923	A/G	2	722	+	NA	NA	NA	NA	NA	NA	AAAA	-	AAAA	AAAB	AAAA	AAAA	AAAA	AAAB	AAAB	AAAA	AAAA	AAAA	AAAA	AAAA	-	AAAB	AAAA	AAAA	AAAA	-	AAAA	AAAB	AAAA	AAAA	AAAB	AAAA	AAAB	AAAA	AAAA	AAAA	AABB	AAAA	AAAA	AAAB	AAAB	AAAB	AAAB	AAAA	-
chr2_32480703	A/G	2	723	+	NA	NA	NA	NA	NA	NA	BBBB	ABBB	BBBB	BBBB	BBBB	ABBB	ABBB	ABBB	ABBB	BBBB	BBBB	BBBB	BBBB	BBBB	ABBB	BBBB	BBBB	BBBB	ABBB	ABBB	BBBB	BBBB	BBBB	BBBB	ABBB	BBBB	ABBB	ABBB	ABBB	ABBB	ABBB	BBBB	BBBB	BBBB	ABBB	BBBB	BBBB	BBBB	BBBB
chr2_32483033	G/A/T	2	724	+	NA	NA	NA	NA	NA	NA	AAAB	AAAB	AAAA	AAAA	AAAA	AAAB	AAAB	AAAB	AAAA	AAAA	AAAB	AAAB	AAAB	AAAA	AAAB	AAAB	AAAA	AAAB	AAAA	AAAA	AAAA	AAAA	AAAA	AAAA	AAAA	AAAA	AAAB	AAAB	AAAB	AAAB	AAAA	AAAA	AAAB	AAAB	AAAA	AAAA	AAAB	AAAA	AAAA
chr2_32676210	G/A	2	725	+	NA	NA	NA	NA	NA	NA	AABB	AABB	AABB	AABB	AAAA	AAAA	AAAA	AABB	AABB	AAAB	AAAA	AABB	AAAA	AAAA	AAAB	AAAB	AAAB	AAAA	AAAB	AAAB	AAAA	AAAA	AAAA	AAAA	AAAB	AAAB	AAAA	AAAA	AAAA	AAAB	AAAA	AAAB	AAAB	AAAA	AAAB	AAAA	AAAB	AAAA	AAAA
chr2_32676989	A/G	2	726	+	NA	NA	NA	NA	NA	NA	ABBB	ABBB	BBBB	ABBB	AAAA	AABB	ABBB	ABBB	ABBB	AABB	ABBB	AABB	BBBB	AAAA	ABBB	ABBB	ABBB	ABBB	AABB	AAAB	AAAA	ABBB	ABBB	ABBB	BBBB	ABBB	AAAA	AABB	AABB	AAAB	AABB	ABBB	AABB	AABB	AAAB	AAAB	BBBB	AABB	AABB
chr2_32681591	T/C	2	727	+	NA	NA	NA	NA	NA	NA	BBBB	BBBB	BBBB	BBBB	AABB	BBBB	ABBB	ABBB	ABBB	BBBB	ABBB	BBBB	BBBB	AABB	BBBB	ABBB	BBBB	ABBB	BBBB	ABBB	AABB	BBBB	BBBB	BBBB	BBBB	BBBB	ABBB	BBBB	BBBB	ABBB	ABBB	BBBB	BBBB	BBBB	BBBB	ABBB	BBBB	ABBB	BBBB
chr2_32681617	A/C/-	2	728	+	NA	NA	NA	NA	NA	NA	BBBB	BBBB	BBBB	ABBB	AABB	BBBB	ABBB	ABBB	AABB	ABBB	ABBB	ABBB	BBBB	AABB	BBBB	AABB	BBBB	ABBB	BBBB	AABB	AABB	ABBB	BBBB	BBBB	BBBB	BBBB	AABB	BBBB	BBBB	ABBB	AABB	BBBB	BBBB	BBBB	BBBB	ABBB	ABBB	AABB	AABB
chr2_32682144	G/T/A	2	729	+	NA	NA	NA	NA	NA	NA	ABBB	ABBB	AABB	ABBB	BBBB	BBBB	ABBB	ABBB	ABBB	ABBB	BBBB	BBBB	ABBB	BBBB	ABBB	ABBB	ABBB	ABBB	ABBB	ABBB	BBBB	ABBB	ABBB	ABBB	ABBB	BBBB	BBBB	ABBB	BBBB	BBBB	BBBB	ABBB	AABB	ABBB	ABBB	ABBB	BBBB	BBBB	BBBB
chr2_32682156	C/T	2	730	+	NA	NA	NA	NA	NA	NA	AAAA	AAAA	AABB	AAAB	AAAA	AAAA	AAAB	AAAB	AAAB	AAAA	AAAA	AAAB	AAAB	AAAA	AAAB	AAAB	AAAB	AAAB	AAAB	AAAB	AAAA	AAAB	AAAB	AAAB	AAAB	AAAA	AAAA	AAAB	AAAA	AAAA	AAAA	AAAB	AABB	AAAA	AAAB	AAAB	AAAA	AAAB	AAAA
chr2_32686138	T/C	2	731	+	NA	NA	NA	NA	NA	NA	BBBB	BBBB	ABBB	BBBB	BBBB	BBBB	BBBB	BBBB	BBBB	ABBB	BBBB	ABBB	BBBB	BBBB	BBBB	BBBB	BBBB	BBBB	BBBB	BBBB	BBBB	BBBB	BBBB	ABBB	BBBB	BBBB	BBBB	BBBB	BBBB	BBBB	BBBB	BBBB	BBBB	BBBB	BBBB	BBBB	BBBB	BBBB	BBBB
chr2_32686151	T/A	2	732	+	NA	NA	NA	NA	NA	NA	BBBB	BBBB	AABB	BBBB	BBBB	BBBB	BBBB	BBBB	BBBB	ABBB	BBBB	ABBB	BBBB	BBBB	BBBB	BBBB	BBBB	BBBB	BBBB	BBBB	BBBB	BBBB	BBBB	ABBB	BBBB	BBBB	BBBB	BBBB	BBBB	BBBB	BBBB	BBBB	BBBB	BBBB	BBBB	BBBB	BBBB	BBBB	BBBB
chr2_32686181	A/G	2	733	+	NA	NA	NA	NA	NA	NA	BBBB	BBBB	ABBB	BBBB	BBBB	BBBB	BBBB	BBBB	BBBB	BBBB	BBBB	BBBB	BBBB	BBBB	BBBB	BBBB	BBBB	BBBB	BBBB	BBBB	BBBB	BBBB	BBBB	ABBB	BBBB	BBBB	BBBB	BBBB	BBBB	BBBB	BBBB	BBBB	BBBB	BBBB	BBBB	BBBB	BBBB	BBBB	BBBB
chr2_32686199	C/A	2	734	+	NA	NA	NA	NA	NA	NA	AAAA	AAAA	AAAB	AAAA	AAAA	AAAA	AAAA	AAAA	AAAA	AAAA	AAAA	AAAA	AAAA	AAAA	AAAA	AAAA	AAAA	AAAA	AAAA	AAAA	AAAA	AAAA	AAAA	AAAB	AAAA	AAAA	AAAA	AAAA	AAAA	AAAA	AAAA	AAAA	AAAA	AAAA	AAAA	AAAA	AAAA	AAAA	AAAA
chr2_32728065	A/C	2	735	+	NA	NA	NA	NA	NA	NA	AAAA	AAAA	AAAA	AAAA	AAAB	AAAB	AAAA	AAAB	AAAA	AAAA	AAAB	AAAB	AAAA	AAAB	AAAA	AAAA	AAAA	-	AAAA	AAAB	AAAA	AAAA	-	AAAA	AAAB	AAAA	AAAA	AAAA	AAAB	AAAB	AAAA	AAAA	AAAA	AAAB	AAAB	AAAB	AAAA	AAAA	AAAA
chr2_32728110	A/C	2	736	+	NA	NA	NA	NA	NA	NA	BBBB	ABBB	ABBB	AABB	BBBB	AABB	BBBB	ABBB	ABBB	AABB	BBBB	BBBB	ABBB	ABBB	BBBB	ABBB	ABBB	ABBB	ABBB	BBBB	BBBB	BBBB	ABBB	ABBB	BBBB	ABBB	AABB	ABBB	BBBB	ABBB	ABBB	BBBB	ABBB	BBBB	ABBB	BBBB	ABBB	ABBB	BBBB
chr2_32728120	G/A	2	737	+	NA	NA	NA	NA	NA	NA	AAAA	AAAA	AAAA	AAAA	AAAA	AAAA	AAAA	AAAA	AAAB	AAAA	AAAA	AAAA	AAAA	AAAA	-	AAAB	AAAA	AAAA	AAAA	AAAA	AAAA	AAAA	AAAB	AAAA	AAAA	AAAA	AAAA	AAAB	AAAA	AAAA	AAAA	AAAA	AAAB	AAAA	AAAA	AAAA	AAAB	AAAB	AAAA
chr2_32737201	C/A	2	738	+	NA	NA	NA	NA	NA	NA	ABBB	AABB	BBBB	ABBB	AABB	ABBB	AABB	ABBB	BBBB	BBBB	BBBB	ABBB	BBBB	AABB	AABB	ABBB	ABBB	ABBB	BBBB	BBBB	ABBB	ABBB	BBBB	ABBB	BBBB	BBBB	AABB	ABBB	ABBB	AABB	ABBB	ABBB	ABBB	BBBB	ABBB	ABBB	ABBB	ABBB	BBBB
chr2_32744843	C/T	2	739	+	NA	NA	NA	NA	NA	NA	AAAA	AAAA	AAAB	AAAA	AAAB	AABB	AAAB	AAAA	AAAA	AAAA	AAAB	AAAA	AABB	AAAA	AABB	AAAA	AABB	AAAB	AABB	AAAB	AAAA	AAAB	ABBB	AAAA	AAAB	ABBB	AAAB	AAAA	AAAA	AAAB	AAAA	AAAA	AABB	AABB	AAAA	AAAA	AAAB	AAAB	AAAA
chr2_33041898	G/A	2	740	+	NA	NA	NA	NA	NA	NA	AAAA	AAAB	AAAA	AAAA	AAAA	AAAB	AAAB	AAAB	AAAB	AAAA	AAAA	AAAA	AAAA	AAAA	AAAB	AAAA	AAAB	AAAA	AAAB	AAAB	AAAB	AAAA	AAAB	AAAA	AAAA	AAAB	AAAA	AAAB	AAAB	AAAB	AAAB	AAAA	AAAB	AAAA	AAAB	AAAB	AAAA	AAAB	AAAA
chr2_33041980	C/T	2	741	+	NA	NA	NA	NA	NA	NA	BBBB	BBBB	BBBB	BBBB	ABBB	BBBB	BBBB	BBBB	BBBB	ABBB	BBBB	BBBB	BBBB	ABBB	BBBB	BBBB	BBBB	BBBB	BBBB	ABBB	BBBB	-	BBBB	BBBB	ABBB	BBBB	ABBB	BBBB	BBBB	BBBB	BBBB	BBBB	ABBB	ABBB	BBBB	BBBB	BBBB	ABBB	BBBB
chr2_33076698	C/T	2	742	+	NA	NA	NA	NA	NA	NA	BBBB	BBBB	BBBB	BBBB	ABBB	BBBB	BBBB	BBBB	BBBB	BBBB	BBBB	BBBB	ABBB	ABBB	BBBB	-	-	AABB	ABBB	ABBB	-	BBBB	BBBB	-	-	ABBB	BBBB	BBBB	BBBB	-	BBBB	BBBB	BBBB	AABB	-	ABBB	BBBB	ABBB	AABB
chr2_33085668	T/C/A	2	743	+	NA	NA	NA	NA	NA	NA	AAAA	AAAA	AABB	AAAB	-	AAAA	AABB	AAAA	AAAB	AAAB	AAAA	-	AAAB	AAAA	AAAB	AAAB	AAAA	AAAB	AAAA	AAAA	-	AAAA	AAAB	AAAA	AAAA	AAAB	AAAA	AAAB	AAAA	AABB	-	AABB	AAAB	AAAB	AAAA	AAAB	AAAA	AAAA	AAAB
chr2_33086069	C/T	2	744	+	NA	NA	NA	NA	NA	NA	ABBB	BBBB	ABBB	ABBB	ABBB	BBBB	ABBB	ABBB	BBBB	ABBB	BBBB	ABBB	ABBB	ABBB	ABBB	BBBB	BBBB	BBBB	ABBB	ABBB	BBBB	BBBB	BBBB	ABBB	BBBB	BBBB	ABBB	ABBB	BBBB	ABBB	BBBB	ABBB	BBBB	BBBB	BBBB	BBBB	ABBB	BBBB	ABBB
chr2_33170194	A/G/C	2	745	+	NA	NA	NA	NA	NA	NA	BBBB	BBBB	BBBB	BBBB	BBBB	BBBB	BBBB	ABBB	BBBB	ABBB	ABBB	ABBB	ABBB	ABBB	BBBB	ABBB	BBBB	BBBB	BBBB	ABBB	BBBB	BBBB	ABBB	BBBB	BBBB	BBBB	ABBB	BBBB	BBBB	ABBB	BBBB	BBBB	ABBB	BBBB	BBBB	BBBB	BBBB	BBBB	BBBB
chr2_33199865	C/T/G	2	746	+	NA	NA	NA	NA	NA	NA	BBBB	ABBB	ABBB	ABBB	ABBB	AABB	ABBB	BBBB	ABBB	BBBB	AABB	BBBB	BBBB	BBBB	BBBB	ABBB	BBBB	BBBB	BBBB	BBBB	ABBB	ABBB	BBBB	AABB	BBBB	ABBB	ABBB	BBBB	ABBB	ABBB	AABB	ABBB	ABBB	BBBB	BBBB	ABBB	ABBB	BBBB	ABBB
chr2_33199899	T/C/G	2	747	+	NA	NA	NA	NA	NA	NA	AAAA	AAAB	AAAB	AAAB	AAAB	AABB	AAAB	AAAA	AAAB	AAAA	AAAA	AAAA	AAAA	AAAA	AAAA	AAAB	AAAA	AAAA	AAAA	AAAA	AAAB	AAAB	AAAA	AABB	AAAA	AAAB	AAAB	AAAA	AAAB	AAAB	AABB	AAAB	AAAB	AAAA	AAAA	AAAB	AAAB	AAAA	AAAB
chr2_33418437	T/C	2	748	+	NA	NA	NA	NA	NA	NA	BBBB	BBBB	BBBB	ABBB	AABB	BBBB	BBBB	ABBB	AABB	BBBB	BBBB	BBBB	BBBB	ABBB	BBBB	BBBB	ABBB	BBBB	BBBB	BBBB	ABBB	BBBB	ABBB	BBBB	BBBB	BBBB	ABBB	ABBB	BBBB	ABBB	ABBB	AABB	BBBB	AABB	ABBB	BBBB	AABB	ABBB	BBBB
chr2_33585592	T/C	2	749	+	NA	NA	NA	NA	NA	NA	BBBB	BBBB	ABBB	ABBB	ABBB	BBBB	ABBB	BBBB	ABBB	ABBB	BBBB	ABBB	BBBB	BBBB	BBBB	ABBB	BBBB	BBBB	ABBB	ABBB	BBBB	BBBB	BBBB	ABBB	ABBB	BBBB	ABBB	ABBB	ABBB	BBBB	ABBB	ABBB	BBBB	ABBB	BBBB	BBBB	ABBB	BBBB	BBBB
chr2_33647441	G/A	2	750	+	NA	NA	NA	NA	NA	NA	AAAA	AAAB	AABB	AABB	AAAA	AAAB	AABB	AAAA	AAAB	AAAA	AAAA	AABB	AAAA	AAAA	AAAA	AAAB	AAAB	AAAA	AAAB	AAAB	AAAA	AAAB	AAAA	AABB	AAAB	AAAA	AAAA	AAAA	AAAB	AAAA	AAAA	AAAA	AAAA	AAAA	AAAA	AAAA	AABB	AAAA	AAAA
chr2_33837065	A/G	2	751	+	NA	NA	NA	NA	NA	NA	BBBB	BBBB	BBBB	ABBB	BBBB	BBBB	BBBB	BBBB	BBBB	BBBB	BBBB	ABBB	ABBB	BBBB	BBBB	ABBB	BBBB	BBBB	BBBB	BBBB	BBBB	BBBB	BBBB	ABBB	ABBB	BBBB	BBBB	BBBB	BBBB	BBBB	BBBB	BBBB	BBBB	BBBB	BBBB	BBBB	BBBB	BBBB	BBBB
chr2_33862527	A/T	2	752	+	NA	NA	NA	NA	NA	NA	-	-	AAAA	AAAA	AAAA	AAAA	AAAA	AAAA	AAAA	AAAA	AAAA	-	AAAB	AAAA	AAAA	AAAA	AAAA	AAAB	AAAA	AAAB	AAAA	AAAA	AAAB	-	AAAA	AAAA	AAAA	AAAA	-	AAAA	-	AAAA	AAAA	AAAA	AAAA	AAAB	AAAA	AAAA	AAAA
chr2_33862644	T/A	2	753	+	NA	NA	NA	NA	NA	NA	AAAA	AAAA	AAAA	AAAA	AAAB	AAAA	AAAA	AAAA	AAAA	AAAB	AAAA	AAAA	AAAA	AAAB	AAAA	AAAA	AAAA	AAAB	AAAB	AAAB	AAAA	AAAA	AAAA	AAAA	AAAB	AAAB	AAAB	AAAA	AAAA	AAAA	AAAA	AAAA	AAAB	AAAB	AAAA	AAAB	AAAA	AAAB	AAAA
chr2_33862692	T/A	2	754	+	NA	NA	NA	NA	NA	NA	AAAA	AAAA	AAAA	AAAA	AAAB	AAAA	AAAA	AAAA	AAAA	AAAA	AAAA	AAAA	AAAA	AAAB	AAAA	AAAA	AAAA	AAAB	AAAB	AAAB	AAAA	AAAA	AAAA	AAAA	AAAB	AAAB	AAAB	AAAA	AAAA	AAAA	AAAA	AAAA	AAAB	AAAB	AAAA	AAAB	AAAA	AAAB	AAAA
chr2_33950947	G/A	2	755	+	NA	NA	NA	NA	NA	NA	ABBB	ABBB	ABBB	ABBB	BBBB	BBBB	BBBB	BBBB	-	ABBB	BBBB	BBBB	-	BBBB	BBBB	BBBB	ABBB	BBBB	-	BBBB	BBBB	BBBB	-	ABBB	BBBB	BBBB	BBBB	ABBB	ABBB	BBBB	BBBB	BBBB	-	BBBB	BBBB	BBBB	BBBB	ABBB	BBBB
chr2_34053167	C/T	2	756	+	NA	NA	NA	NA	NA	NA	AAAA	AAAA	AAAA	AAAB	AAAA	AAAA	AAAB	AAAA	AAAB	AAAA	AAAA	AABB	AAAB	AAAA	AAAA	AAAB	AAAA	AAAA	AAAA	AABB	AAAA	AAAA	AAAA	AAAA	AAAB	AAAA	AAAA	AAAA	AABB	AAAA	AAAA	AAAA	AAAA	AAAA	AAAA	AAAA	AAAB	AAAB	AAAA
chr2_34064154	G/T	2	757	+	NA	NA	NA	NA	NA	NA	AAAA	-	AAAB	AAAA	AAAB	AAAB	-	AAAB	AAAB	AAAA	AAAB	AAAB	-	AAAB	-	AAAA	AAAA	AAAB	AAAB	-	AAAB	AAAA	AABB	AABB	AAAA	AAAB	-	-	AAAA	AABB	-	AAAB	AAAB	AAAB	AAAB	AAAB	AAAB	AAAA	AABB
chr2_34154661	G/T	2	758	+	NA	NA	NA	NA	NA	NA	AAAA	AAAB	AAAA	AAAA	AAAA	AAAA	AAAA	-	AAAA	AAAA	AAAA	AAAA	AAAA	AAAA	AAAB	AAAA	AAAA	AAAA	AAAA	AAAB	AAAA	-	AAAA	AAAA	AAAB	AAAA	AAAA	AAAA	AAAB	AAAA	AAAB	AAAA	AAAA	-	AAAB	AAAA	AAAA	AAAA	AAAA
chr3_238020	T/A	3	1	+	NA	NA	NA	NA	NA	NA	ABBB	-	BBBB	-	-	ABBB	-	BBBB	-	BBBB	-	BBBB	ABBB	-	ABBB	ABBB	-	ABBB	ABBB	-	BBBB	BBBB	BBBB	ABBB	-	-	BBBB	BBBB	-	BBBB	-	ABBB	ABBB	BBBB	ABBB	-	-	BBBB	BBBB
chr3_257351	G/A	3	2	+	NA	NA	NA	NA	NA	NA	AAAA	AAAA	AAAA	AAAA	AAAA	AAAB	AAAA	AAAB	AAAA	AAAA	AAAA	AAAA	AAAA	-	AAAA	AAAA	AAAA	AAAB	AAAA	AAAA	AAAA	AAAB	AAAA	AAAB	AAAA	AAAA	AAAA	AAAA	AAAA	AAAA	AAAA	AAAA	-	AAAA	AAAA	AAAA	AAAA	AAAB	AAAA
chr3_257390	T/A	3	3	+	NA	NA	NA	NA	NA	NA	AAAA	AAAA	AAAA	AAAB	AAAA	AAAA	AAAA	AAAB	AAAB	AAAB	AABB	AAAB	AAAA	-	AAAB	AAAA	AAAB	AAAB	AAAB	AABB	AAAB	AAAB	AABB	AAAB	AAAA	AAAB	AABB	AAAA	AAAB	AAAA	AAAB	AAAA	-	AABB	AAAB	AAAA	AAAB	AAAA	AAAA
chr3_269296	C/A	3	4	+	NA	NA	NA	NA	NA	NA	AAAA	AAAA	AAAA	AAAA	AAAA	AAAA	AAAA	AAAA	AAAA	AAAA	AAAA	AAAB	AAAB	AAAA	AAAB	AAAA	AAAA	AAAB	AAAB	AAAA	AAAA	AAAB	AAAA	AAAA	AAAB	AAAA	AAAA	AAAA	AAAA	AAAA	AAAA	AAAA	AAAA	AAAB	AAAB	AAAA	AAAA	AAAB	AAAA
chr3_270079	C/T	3	5	+	NA	NA	NA	NA	NA	NA	AAAA	AAAA	AAAB	AAAA	-	AAAA	AAAB	-	AAAB	-	AAAA	-	-	AAAA	AAAA	AAAA	AAAB	AAAA	AAAA	AAAA	AAAA	AAAA	AAAA	AAAB	-	AAAA	-	AAAA	AAAA	AAAA	AAAB	AAAA	-	AAAA	AAAA	AAAA	AAAA	AAAA	AAAA
chr3_270135	T/C	3	6	+	NA	NA	NA	NA	NA	NA	AAAA	AAAA	AAAB	-	-	-	-	-	AAAB	-	-	-	-	-	-	AAAA	AAAB	AAAA	-	AAAA	AAAA	AAAA	AAAA	AAAB	-	AAAA	-	-	AAAA	AAAA	AAAA	AAAA	-	AAAA	AAAB	AAAA	-	AAAA	AAAA
chr3_277493	T/C	3	7	+	NA	NA	NA	NA	NA	NA	AABB	AAAB	AABB	AAAA	AAAB	AAAA	AAAB	AABB	AAAB	AAAA	AAAB	AAAB	AAAB	AAAA	AAAB	AAAB	AAAB	AAAB	AAAB	AAAA	AAAB	AAAB	AAAB	AAAB	AAAB	AAAA	AAAA	AAAB	AAAA	AAAA	AAAA	AAAA	AAAA	AAAB	AAAB	AAAA	AAAB	AAAB	AAAA
chr3_509334	A/G	3	8	+	NA	NA	NA	NA	NA	NA	ABBB	ABBB	ABBB	BBBB	ABBB	AABB	-	ABBB	BBBB	BBBB	ABBB	ABBB	BBBB	BBBB	AABB	AABB	ABBB	BBBB	BBBB	BBBB	BBBB	ABBB	BBBB	BBBB	ABBB	AABB	ABBB	BBBB	ABBB	ABBB	ABBB	ABBB	ABBB	BBBB	BBBB	ABBB	BBBB	BBBB	ABBB
chr3_511003	C/G	3	9	+	NA	NA	NA	NA	NA	NA	AABB	AAAB	AABB	AAAA	AAAA	AAAB	AAAA	AAAA	AAAA	AAAA	AAAB	AAAA	AAAB	AAAB	AAAB	AAAB	AABB	AAAA	AAAB	AAAA	AAAA	AAAB	AAAB	AAAB	AAAB	AABB	AAAB	AAAA	AAAB	AAAA	AAAA	AAAA	AAAB	AABB	AAAA	AAAB	AABB	AAAA	AABB
chr3_526167	G/A	3	10	+	NA	NA	NA	NA	NA	NA	AAAB	AAAA	AAAB	-	AAAA	AAAA	AAAA	AAAA	AAAA	AAAB	AAAA	AAAA	AAAB	AAAA	AAAA	AAAB	AAAB	AAAA	AAAB	AAAB	AAAA	AAAB	AAAB	AAAA	AAAA	AAAA	AAAA	AAAA	AAAA	AAAA	AAAA	AAAA	AAAA	AAAA	AAAB	AAAA	AAAB	AAAA	AAAA
chr3_526178	C/T	3	11	+	NA	NA	NA	NA	NA	NA	ABBB	BBBB	ABBB	-	ABBB	ABBB	BBBB	ABBB	BBBB	AABB	BBBB	BBBB	ABBB	BBBB	BBBB	ABBB	ABBB	BBBB	ABBB	ABBB	ABBB	ABBB	ABBB	BBBB	ABBB	BBBB	BBBB	ABBB	BBBB	BBBB	ABBB	BBBB	BBBB	BBBB	ABBB	ABBB	ABBB	ABBB	BBBB
chr3_526214	G/A	3	12	+	NA	NA	NA	NA	NA	NA	ABBB	BBBB	ABBB	-	ABBB	ABBB	BBBB	ABBB	BBBB	AABB	BBBB	BBBB	ABBB	BBBB	BBBB	ABBB	ABBB	BBBB	ABBB	ABBB	BBBB	ABBB	ABBB	BBBB	ABBB	BBBB	BBBB	ABBB	ABBB	BBBB	ABBB	BBBB	BBBB	BBBB	ABBB	BBBB	ABBB	ABBB	BBBB
chr3_555412	A/G/C	3	13	+	NA	NA	NA	NA	NA	NA	AABB	BBBB	AABB	AAAA	AABB	AABB	AAAA	BBBB	AABB	AAAA	AABB	AAAA	AABB	AABB	AABB	AAAA	BBBB	BBBB	BBBB	BBBB	AAAA	AABB	BBBB	AABB	AABB	AABB	AAAA	AAAA	AAAA	AAAA	AAAA	AAAA	AABB	AAAA	BBBB	AABB	AABB	BBBB	BBBB
chr3_981199	A/G	3	14	+	NA	NA	NA	NA	NA	NA	AABB	AAAB	AAAA	AABB	AAAA	AAAB	AAAA	AAAB	AAAA	AAAB	AAAB	AAAA	AAAA	AAAA	AABB	AAAA	AABB	-	AAAA	AAAA	AAAA	AAAB	AAAB	AAAB	AABB	AAAB	AAAA	AAAB	AAAA	AAAA	AAAB	AAAA	AAAA	AAAB	AAAA	AAAB	AAAA	AAAA	AAAA
chr3_981205	T/G	3	15	+	NA	NA	NA	NA	NA	NA	AABB	AAAB	AAAA	AABB	AAAA	AAAB	AAAA	AAAB	AAAA	AAAB	AAAB	AAAA	AAAA	AAAA	AABB	AAAA	AABB	-	AAAA	AAAA	AAAA	AAAB	AAAB	AAAB	AABB	AAAB	AAAA	AAAB	AAAA	AAAB	AAAB	AAAA	AAAA	AAAB	AAAA	AAAB	AAAA	AAAA	AAAA
chr3_981223	C/T	3	16	+	NA	NA	NA	NA	NA	NA	AAAA	AAAB	AAAA	AAAA	AAAB	AAAB	AAAB	AAAB	AAAA	AAAB	AAAB	AAAA	AAAA	AAAB	AAAA	AAAB	AAAA	-	AAAB	AAAB	AAAA	AAAB	AAAB	AAAB	AAAA	AAAB	AAAB	AAAB	AAAB	AAAA	AAAB	AAAB	AAAB	AAAB	AAAB	AAAB	AAAB	AAAA	AAAB
chr3_981247	A/G	3	17	+	NA	NA	NA	NA	NA	NA	AABB	AAAB	AAAA	AABB	AAAA	AAAB	AAAA	AAAB	AAAA	AAAB	AAAB	AAAA	AAAA	AAAA	AABB	AAAA	AAAB	AAAA	AAAA	AAAA	AAAA	AAAB	AAAB	AAAB	AAAB	AAAB	AAAA	AAAB	AAAA	AAAB	AAAB	AAAA	AAAA	AAAB	AAAA	AAAB	AAAA	AAAA	AAAA
chr3_1075912	C/A	3	18	+	NA	NA	NA	NA	NA	NA	BBBB	BBBB	ABBB	ABBB	ABBB	ABBB	ABBB	AABB	BBBB	BBBB	ABBB	BBBB	BBBB	-	-	ABBB	BBBB	ABBB	BBBB	BBBB	ABBB	BBBB	AABB	BBBB	ABBB	BBBB	ABBB	-	ABBB	ABBB	BBBB	-	BBBB	ABBB	BBBB	BBBB	-	ABBB	-
chr3_1166990	C/T	3	19	+	NA	NA	NA	NA	NA	NA	AABB	AAAA	AAAB	AAAB	AAAA	AAAA	AAAB	AAAA	AAAB	AABB	AAAA	AAAA	AAAB	AAAB	AAAB	AAAB	AAAA	AAAB	AAAA	AAAB	AAAB	AAAA	AAAB	AAAA	AAAB	AAAA	AAAA	AAAA	AABB	AAAA	AAAB	AAAB	AAAA	AAAA	AAAB	AAAB	AAAB	AAAA	AAAA
chr3_1190936	T/C	3	20	+	NA	NA	NA	NA	NA	NA	BBBB	BBBB	BBBB	-	ABBB	ABBB	BBBB	ABBB	BBBB	-	ABBB	-	BBBB	ABBB	ABBB	ABBB	-	BBBB	-	BBBB	ABBB	ABBB	BBBB	ABBB	BBBB	BBBB	ABBB	ABBB	ABBB	BBBB	ABBB	-	ABBB	ABBB	-	ABBB	BBBB	BBBB	BBBB
chr3_1382681	G/T	3	21	+	NA	NA	NA	NA	NA	NA	AAAA	AAAB	AAAA	AAAB	AAAB	AAAA	AAAB	AABB	AAAA	AAAB	AAAB	AAAB	AAAA	AAAA	AAAB	AAAA	AAAA	AAAB	AAAB	AAAB	AAAB	AAAB	AAAA	AAAA	AAAA	AAAA	AAAB	AAAA	AAAB	AAAB	AABB	AAAA	AAAB	AAAA	AAAB	AAAB	AAAA	AAAA	AAAA
chr3_1382761	C/T	3	22	+	NA	NA	NA	NA	NA	NA	AAAA	AAAA	AAAA	AAAA	AAAA	AAAA	AAAA	AAAB	AAAA	AAAA	AAAA	AAAB	AAAA	AAAA	AAAA	AAAA	AAAA	AAAA	AAAA	AAAA	AAAA	AAAA	AAAA	AAAA	AAAA	AAAA	AAAA	AAAA	AAAB	AAAB	AAAB	AAAA	AAAB	AAAA	AAAA	AAAA	AAAA	AAAA	AAAA
chr3_1441237	G/A	3	23	+	NA	NA	NA	NA	NA	NA	AAAA	AAAA	AAAA	AAAA	AAAB	AAAA	AAAA	AAAA	AAAA	AAAB	AAAA	AABB	AABB	AAAB	AAAB	AAAA	AAAA	AAAA	AABB	AAAB	AAAB	AAAA	AAAA	AAAA	AAAB	AAAA	AAAA	AAAB	AAAA	AAAA	AABB	AAAA	AAAA	AAAA	AAAB	AAAA	AAAA	AAAA	AAAA
chr3_1441281	A/C	3	24	+	NA	NA	NA	NA	NA	NA	AAAB	AAAB	AAAA	AAAB	AAAB	AAAB	AAAA	AAAB	AAAA	AAAA	AAAB	AAAA	AAAA	AAAA	AAAA	AAAA	AAAB	AAAA	AAAA	AAAA	AAAA	AAAB	AAAB	AABB	AAAB	AABB	AAAA	AAAA	AABB	AAAB	AAAB	AAAA	AAAA	AABB	AAAA	AAAA	AAAA	AAAA	AAAA
chr3_1441294	G/A	3	25	+	NA	NA	NA	NA	NA	NA	AAAB	AAAB	AAAA	AAAB	AAAB	AAAB	AAAA	AAAB	AAAA	AAAA	AAAB	AAAA	AAAA	AAAA	AAAA	AAAA	AAAB	AAAA	AAAA	AAAA	AAAA	AAAB	AAAB	AABB	AAAB	AABB	AAAA	AAAA	AABB	AAAB	AAAB	AAAA	AAAA	AABB	AAAA	AAAA	AAAA	AAAA	AAAA
chr3_1441351	G/C	3	26	+	NA	NA	NA	NA	NA	NA	AAAA	AAAA	AAAB	AAAB	AAAA	AAAB	AAAB	AAAA	AAAA	AAAA	AAAB	AABB	AAAA	AAAA	AAAB	AAAB	AAAA	AAAA	AAAB	AAAA	AAAB	AAAB	AAAA	AAAB	AAAA	AAAA	AAAB	AAAA	AAAB	AAAA	AABB	AAAB	AAAA	AAAB	AAAA	AAAB	AAAA	AAAA	AAAA
chr3_1441372	T/A	3	27	+	NA	NA	NA	NA	NA	NA	AAAA	AAAA	AAAA	AAAB	AAAA	AAAA	AAAA	AAAA	AAAA	AAAA	AAAB	AAAA	AAAA	AAAA	AAAA	AAAA	AAAA	AAAA	AAAB	AAAA	AAAA	AAAB	AAAA	AAAA	AAAA	AAAA	AAAA	AAAA	AAAA	AAAB	AAAB	AAAA	AAAA	AAAB	AAAA	AAAA	AAAA	AAAA	AAAA
chr3_1441388	C/A	3	28	+	NA	NA	NA	NA	NA	NA	BBBB	BBBB	ABBB	ABBB	BBBB	ABBB	ABBB	BBBB	BBBB	BBBB	ABBB	AABB	BBBB	BBBB	ABBB	ABBB	BBBB	BBBB	ABBB	BBBB	ABBB	ABBB	BBBB	ABBB	BBBB	BBBB	ABBB	BBBB	ABBB	BBBB	AABB	ABBB	BBBB	ABBB	BBBB	ABBB	BBBB	BBBB	BBBB
chr3_1442530	C/A	3	29	+	NA	NA	NA	NA	NA	NA	AAAA	AAAA	AAAB	AAAA	AAAA	AAAA	AAAA	AABB	AAAA	AAAA	AAAB	AAAA	AAAA	AAAB	AAAB	AAAA	AABB	AAAB	AAAB	AAAB	AAAA	AAAB	AABB	AAAB	AAAB	AAAA	AAAB	AAAB	AAAA	AAAA	AAAA	AAAA	AAAA	AAAA	AAAA	AAAA	AAAA	AAAB	AAAA
chr3_1545984	T/C	3	30	+	NA	NA	NA	NA	NA	NA	AAAB	AABB	AAAA	AAAA	AABB	AAAB	AAAB	AAAA	AAAA	AAAA	AAAA	AABB	AAAA	AAAB	AAAA	AAAA	AAAA	AAAB	AAAA	AABB	AAAA	-	AAAA	AAAA	AAAB	AAAA	AAAB	AAAA	AAAB	AAAB	AAAA	AAAB	AAAA	AAAB	AABB	AAAA	AAAB	AAAA	AAAA
chr3_1546570	T/C	3	31	+	NA	NA	NA	NA	NA	NA	ABBB	BBBB	BBBB	BBBB	ABBB	ABBB	ABBB	ABBB	BBBB	BBBB	BBBB	ABBB	ABBB	ABBB	BBBB	BBBB	BBBB	ABBB	ABBB	BBBB	BBBB	BBBB	BBBB	ABBB	ABBB	BBBB	BBBB	BBBB	BBBB	ABBB	BBBB	ABBB	ABBB	BBBB	ABBB	BBBB	ABBB	ABBB	BBBB
chr3_1601155	A/C	3	32	+	NA	NA	NA	NA	NA	NA	BBBB	BBBB	BBBB	BBBB	BBBB	BBBB	BBBB	BBBB	BBBB	ABBB	BBBB	BBBB	BBBB	BBBB	BBBB	ABBB	-	BBBB	BBBB	BBBB	BBBB	BBBB	BBBB	ABBB	BBBB	BBBB	BBBB	ABBB	BBBB	BBBB	BBBB	BBBB	BBBB	BBBB	BBBB	ABBB	BBBB	BBBB	ABBB
chr3_1630307	C/T	3	33	+	NA	NA	NA	NA	NA	NA	AAAA	AAAA	AAAA	AAAA	AAAA	AAAA	AAAA	AAAA	AAAA	AAAA	AAAA	AAAA	AAAA	AAAA	AAAA	AAAA	AAAB	AAAA	AAAA	AAAA	AAAA	AAAB	AAAA	AAAA	AAAB	AAAA	AAAA	AAAA	AAAA	AAAA	AAAA	AAAA	AAAA	AAAA	AAAA	AAAA	AAAA	AAAB	AAAA
chr3_1672071	G/A	3	34	+	NA	NA	NA	NA	NA	NA	BBBB	BBBB	BBBB	ABBB	BBBB	BBBB	BBBB	BBBB	BBBB	BBBB	BBBB	BBBB	ABBB	BBBB	BBBB	ABBB	ABBB	BBBB	ABBB	BBBB	BBBB	BBBB	ABBB	BBBB	ABBB	BBBB	BBBB	BBBB	BBBB	BBBB	BBBB	BBBB	BBBB	BBBB	BBBB	BBBB	BBBB	BBBB	BBBB
chr3_1672082	A/C	3	35	+	NA	NA	NA	NA	NA	NA	AAAA	AAAB	AABB	AAAA	AAAB	AAAA	AAAA	AAAB	AAAA	AAAA	AAAA	AAAB	AAAA	AAAA	AAAA	AAAA	AAAA	AAAB	AAAA	AAAB	AAAB	AAAB	AAAA	AAAB	AAAB	AAAA	AAAB	AAAB	AAAA	AAAA	AAAA	AAAA	AABB	AAAB	AAAA	AAAA	AAAB	AAAA	AAAB
chr3_1672106	G/A	3	36	+	NA	NA	NA	NA	NA	NA	AAAA	AAAA	AAAA	AAAA	AAAA	AAAB	AAAB	AAAA	AAAA	AAAB	AAAA	AAAB	AAAA	AAAA	AAAA	AAAA	AAAA	AAAA	AAAA	AAAA	AAAB	AAAA	AAAA	AAAB	AAAA	AAAA	AAAA	AAAA	AAAA	AAAB	AAAB	AAAB	AAAA	AAAA	AAAB	AAAA	AAAA	AAAB	AAAB
chr3_1824066	G/A	3	37	+	NA	NA	NA	NA	NA	NA	AAAB	AAAA	AAAA	AAAA	AAAB	AABB	AAAA	AAAA	AABB	AAAB	AAAA	AAAB	AAAB	AAAA	AAAB	AAAA	AAAB	AAAA	AAAA	AAAA	AAAB	AAAA	AAAA	AAAB	AAAB	AAAB	AAAA	AAAB	AAAB	AAAB	AAAA	AAAB	AAAA	AAAB	AAAB	AABB	AAAA	AAAA	AAAA
chr3_1830368	T/A	3	38	+	NA	NA	NA	NA	NA	NA	AAAA	AAAA	AAAA	AAAA	AAAA	AAAA	AAAA	AAAA	AAAA	-	AAAA	AAAA	AAAA	AAAA	AAAA	AAAA	AAAB	AAAB	AAAA	AAAA	AAAA	AAAA	AAAA	AAAA	AAAA	AAAA	AAAA	AAAA	AAAA	AAAA	AAAA	AAAA	AAAA	AAAA	AAAA	AAAA	AAAB	AAAA	AAAB
chr3_2194992	T/C	3	39	+	NA	NA	NA	NA	NA	NA	AAAA	AAAA	AAAA	AAAA	AAAA	AAAA	AAAA	AAAB	AAAB	AAAB	-	AAAA	AAAA	AAAA	-	-	AAAA	AAAA	AAAB	AAAB	AAAA	AAAA	AAAA	-	AAAA	AAAB	AAAA	-	AAAA	AAAA	AAAA	-	AAAA	-	AAAB	-	AAAA	AAAB	-
chr3_2199319	G/A	3	40	+	NA	NA	NA	NA	NA	NA	BBBB	BBBB	BBBB	BBBB	BBBB	BBBB	BBBB	BBBB	ABBB	BBBB	BBBB	-	BBBB	-	ABBB	ABBB	BBBB	ABBB	BBBB	ABBB	BBBB	BBBB	BBBB	BBBB	ABBB	ABBB	ABBB	ABBB	ABBB	-	BBBB	ABBB	BBBB	BBBB	BBBB	ABBB	BBBB	BBBB	BBBB
chr3_2279949	G/T	3	41	+	NA	NA	NA	NA	NA	NA	ABBB	ABBB	BBBB	BBBB	ABBB	BBBB	ABBB	-	ABBB	ABBB	-	-	-	-	BBBB	ABBB	BBBB	BBBB	-	BBBB	BBBB	BBBB	ABBB	AABB	BBBB	ABBB	ABBB	ABBB	-	BBBB	ABBB	-	BBBB	ABBB	AABB	ABBB	ABBB	BBBB	BBBB
chr3_2281517	C/G	3	42	+	NA	NA	NA	NA	NA	NA	AAAB	-	AAAA	AAAA	AAAB	AAAB	AAAA	AAAB	AAAB	AAAB	AAAA	-	AAAA	AAAA	AAAB	AAAA	AAAB	AAAA	AAAB	AAAB	AAAB	AAAA	AAAA	-	AAAA	AAAA	-	AAAB	AAAA	AAAA	AAAA	-	AAAB	AAAA	AAAB	AAAA	AAAB	AAAB	AAAA
chr3_2306775	A/G	3	43	+	NA	NA	NA	NA	NA	NA	ABBB	BBBB	ABBB	BBBB	BBBB	AABB	AAAB	BBBB	ABBB	BBBB	BBBB	AABB	ABBB	ABBB	BBBB	AABB	BBBB	AABB	BBBB	AABB	AABB	AABB	BBBB	BBBB	ABBB	BBBB	BBBB	BBBB	ABBB	ABBB	ABBB	AAAB	ABBB	BBBB	ABBB	AABB	AABB	AABB	AABB
chr3_2319101	C/T	3	44	+	NA	NA	NA	NA	NA	NA	ABBB	ABBB	BBBB	ABBB	BBBB	BBBB	BBBB	ABBB	BBBB	BBBB	ABBB	BBBB	BBBB	BBBB	BBBB	BBBB	ABBB	BBBB	ABBB	BBBB	ABBB	ABBB	ABBB	-	ABBB	BBBB	BBBB	BBBB	BBBB	ABBB	BBBB	ABBB	BBBB	BBBB	BBBB	BBBB	BBBB	BBBB	BBBB
chr3_2319103	A/G	3	45	+	NA	NA	NA	NA	NA	NA	AAAB	AAAB	AAAA	AAAA	AAAA	AAAA	AAAA	AAAB	AAAA	AAAA	AAAB	AAAA	AAAA	AAAA	AAAA	AAAA	AABB	AAAA	AAAB	AAAA	AAAB	AAAB	AAAB	-	AAAB	AAAA	AAAA	AAAA	AAAA	AAAB	AAAA	AAAB	AAAA	AAAA	AAAA	AAAA	AAAA	AAAA	AAAA
chr3_2346988	C/T	3	46	+	NA	NA	NA	NA	NA	NA	AAAB	AAAA	-	AAAA	AAAA	-	AAAB	AAAA	AAAA	AAAA	AAAA	AAAA	AAAB	AAAA	AAAA	AAAA	-	AAAA	AAAA	AAAA	AAAA	AAAA	-	AAAB	AAAA	-	AAAA	AAAA	AAAA	AAAA	AAAA	AAAB	AAAA	AAAA	AAAA	AAAA	-	AAAA	-
chr3_2346993	C/T	3	47	+	NA	NA	NA	NA	NA	NA	AAAB	AAAA	-	AAAA	AAAA	-	AAAB	AAAA	AAAA	AAAA	AAAA	AAAA	AAAB	AAAA	AAAA	AAAA	-	AAAA	AAAA	AAAA	AAAA	AAAA	-	AAAB	AAAA	-	AAAA	AAAA	AAAA	AAAA	AAAA	AAAB	AAAA	AAAA	AAAA	AAAA	-	AAAA	-
chr3_2347009	T/G	3	48	+	NA	NA	NA	NA	NA	NA	ABBB	BBBB	-	BBBB	BBBB	-	ABBB	BBBB	BBBB	BBBB	BBBB	BBBB	ABBB	ABBB	ABBB	BBBB	-	BBBB	BBBB	BBBB	BBBB	BBBB	-	ABBB	BBBB	-	BBBB	BBBB	BBBB	BBBB	BBBB	ABBB	BBBB	BBBB	BBBB	BBBB	-	BBBB	-
chr3_2375144	G/A	3	49	+	NA	NA	NA	NA	NA	NA	ABBB	BBBB	ABBB	BBBB	ABBB	BBBB	BBBB	ABBB	BBBB	BBBB	BBBB	ABBB	BBBB	ABBB	ABBB	BBBB	BBBB	BBBB	BBBB	ABBB	ABBB	BBBB	BBBB	ABBB	ABBB	BBBB	ABBB	BBBB	BBBB	ABBB	BBBB	BBBB	BBBB	BBBB	ABBB	BBBB	BBBB	BBBB	BBBB
chr3_2429050	A/T/G	3	50	+	NA	NA	NA	NA	NA	NA	AAAB	AAAB	AAAB	AAAB	AAAB	AAAB	AAAB	BBBB	AAAB	AAAB	AAAB	AAAB	AAAB	AAAB	AAAB	AAAB	AAAB	AAAB	AAAB	AAAB	AAAB	AAAB	AAAB	AAAB	AAAB	AAAB	AAAB	AAAB	AAAB	-	AAAB	AAAB	AAAB	AAAB	AAAB	AAAB	AAAB	AAAB	AAAB
chr3_3095631	G/A	3	51	+	NA	NA	NA	NA	NA	NA	AAAA	AAAA	AAAA	AAAB	AAAA	AAAB	AAAA	AAAA	AAAA	AAAA	AAAA	AAAA	AAAA	AAAA	AAAB	AAAA	AAAA	AAAA	AAAA	AAAA	AAAA	AAAA	AAAB	AAAA	AAAB	AAAA	AAAA	AAAB	AAAA	AAAB	AAAA	AAAA	AAAA	AAAA	AAAA	AAAA	AAAA	AAAA	AAAA
chr3_3095691	G/T/C	3	52	+	NA	NA	NA	NA	NA	NA	AAAA	AAAA	AAAA	AAAA	AAAA	AAAB	AAAB	AAAA	AAAA	AAAA	AAAA	AAAA	AAAA	AAAA	AAAA	AAAB	AAAA	AAAA	AAAA	AAAA	AAAB	-	AAAB	AAAA	AAAA	AAAA	AAAB	AAAA	AAAA	AAAA	AAAA	AAAA	AAAA	AAAA	AAAA	AAAB	AAAA	AAAA	AAAA
chr3_3095698	A/G	3	53	+	NA	NA	NA	NA	NA	NA	AAAA	AAAA	AAAA	AAAB	AAAB	AAAA	AAAA	AABB	AABB	AAAB	AAAB	AABB	AAAA	AABB	AAAB	AAAB	AABB	AAAA	AAAA	AABB	AAAA	AAAA	AABB	AAAA	AAAA	AAAA	AAAA	AAAB	AAAB	AAAB	AAAA	AAAB	AAAA	AAAB	AAAB	AAAB	AAAA	AAAA	AABB
chr3_3139923	T/C	3	54	+	NA	NA	NA	NA	NA	NA	BBBB	AABB	BBBB	ABBB	ABBB	BBBB	BBBB	AABB	AABB	BBBB	AABB	BBBB	ABBB	ABBB	AAAB	BBBB	ABBB	ABBB	ABBB	AAAB	BBBB	AABB	ABBB	AABB	AABB	BBBB	BBBB	AABB	ABBB	BBBB	BBBB	BBBB	BBBB	BBBB	AABB	AABB	BBBB	AABB	ABBB
chr3_3139980	G/A	3	55	+	NA	NA	NA	NA	NA	NA	AAAA	AABB	AAAB	AAAA	AAAA	AAAA	AAAA	AAAB	AABB	AAAA	AAAB	AAAA	AAAB	AAAB	AAAB	AAAA	AAAA	AAAB	AAAB	AAAA	AAAA	AAAA	AAAA	AAAB	AAAB	AAAA	AAAA	AAAB	AAAA	AAAA	AAAA	AAAA	AAAA	AAAA	AABB	AAAB	AAAA	AAAB	AAAB
chr3_3218134	A/T	3	56	+	NA	NA	NA	NA	NA	NA	AAAB	AAAB	AAAA	AABB	AAAB	AAAB	AABB	AAAB	AAAA	AAAB	AABB	AAAB	AAAA	AAAB	AABB	AAAB	AAAB	AAAA	AABB	AABB	AAAA	AAAB	AAAB	AAAB	AAAB	AABB	AAAB	AABB	AAAB	AABB	AABB	AAAA	AAAB	AABB	AAAB	AAAA	AAAA	AAAA	AAAA
chr3_3218139	A/G	3	57	+	NA	NA	NA	NA	NA	NA	AAAB	AAAB	AAAB	AAAA	AAAB	AAAB	AAAA	AAAB	AAAA	AAAA	AAAA	AAAB	AAAB	AAAA	AAAA	AAAA	AAAB	AABB	AAAA	AAAA	AAAB	AAAB	AAAB	AAAB	AAAB	AAAA	AAAA	AAAA	AAAA	AAAA	AAAA	AAAA	AAAA	AAAA	AAAA	AAAA	AAAB	AAAB	AAAB
chr3_3218145	A/T	3	58	+	NA	NA	NA	NA	NA	NA	AAAB	AAAB	AAAB	AAAA	AAAB	AAAB	AAAA	AAAB	AAAA	AAAA	AAAA	AAAB	AAAB	AAAA	AAAA	AAAA	AAAB	AABB	AAAA	AAAA	AAAB	AAAB	AAAB	AAAB	AAAB	AAAA	AAAA	AAAA	AAAA	AAAA	AAAA	AAAA	AAAA	AAAA	AAAA	AAAA	AAAB	AAAB	AAAB
chr3_3300181	C/T	3	59	+	NA	NA	NA	NA	NA	NA	AABB	AABB	ABBB	AABB	ABBB	ABBB	ABBB	ABBB	BBBB	ABBB	BBBB	ABBB	ABBB	ABBB	BBBB	AAAB	BBBB	BBBB	BBBB	BBBB	AABB	BBBB	ABBB	ABBB	ABBB	ABBB	AABB	BBBB	ABBB	AABB	AABB	ABBB	AABB	ABBB	BBBB	ABBB	ABBB	ABBB	ABBB
chr3_3302157	G/A	3	60	+	NA	NA	NA	NA	NA	NA	AAAA	AAAA	AAAA	AAAA	AAAA	AAAB	AAAA	AAAA	AAAB	AAAA	AAAA	AAAA	AAAA	AAAA	AAAA	AAAA	AAAA	AAAA	AAAA	AAAA	AAAA	AAAA	AAAA	AAAA	AAAA	AAAA	AAAA	AAAA	AAAA	AAAA	AAAA	AAAA	AAAA	AAAA	AAAA	AAAA	AAAA	AAAA	AAAA
chr3_3302202	T/C	3	61	+	NA	NA	NA	NA	NA	NA	AAAB	AAAB	AAAA	AAAA	AAAB	AAAA	AAAB	AAAB	AAAA	AABB	AABB	AAAA	AAAA	AAAA	AAAA	AABB	AAAA	AAAA	AAAB	AAAB	AAAA	AAAB	AAAB	AAAB	AABB	AAAB	AAAA	AAAB	AAAA	AAAB	AAAA	AAAB	AAAA	AAAB	AAAA	AAAA	AABB	AAAB	AABB
chr3_3304404	A/T	3	62	+	NA	NA	NA	NA	NA	NA	AAAA	AAAA	AAAA	AAAA	AAAB	AAAA	AAAA	AAAA	AAAA	AAAA	AAAB	AAAA	AAAA	AAAA	AAAA	AAAA	AAAA	AAAB	AAAA	AABB	AAAA	AAAB	AAAA	AAAA	AAAA	AAAA	AAAB	AAAA	AAAA	AAAA	AAAA	AAAA	AAAB	AAAB	AAAB	AAAB	AAAB	AAAA	AAAA
chr3_3304422	A/T/C	3	63	+	NA	NA	NA	NA	NA	NA	AAAA	AAAA	AAAA	AAAA	AAAB	AAAA	AAAA	AAAB	AAAA	AAAA	AAAA	AAAB	AAAB	AAAB	AAAB	AAAA	AAAB	AAAA	AAAA	AAAA	AAAA	AAAA	AAAB	AAAA	AAAA	AAAA	AAAA	AAAA	AAAB	AAAA	AAAA	AAAA	AAAB	AAAB	AAAA	AAAA	AAAA	AAAA	AAAA
chr3_3304448	C/T	3	64	+	NA	NA	NA	NA	NA	NA	BBBB	BBBB	BBBB	BBBB	BBBB	BBBB	BBBB	BBBB	BBBB	BBBB	BBBB	BBBB	BBBB	ABBB	BBBB	BBBB	BBBB	BBBB	ABBB	BBBB	BBBB	BBBB	BBBB	BBBB	BBBB	ABBB	BBBB	ABBB	BBBB	BBBB	BBBB	BBBB	BBBB	BBBB	BBBB	BBBB	BBBB	BBBB	BBBB
chr3_3305700	C/T	3	65	+	NA	NA	NA	NA	NA	NA	AAAA	AAAA	AAAA	AAAA	AAAA	AAAA	AAAB	AAAA	AAAA	AAAA	AAAA	AAAA	AAAA	AAAB	AAAA	AAAB	AAAA	AAAA	AAAB	AAAB	AAAA	AAAA	AAAA	AAAA	AAAB	AAAA	AAAA	AAAB	AAAA	AAAA	AAAA	AAAA	AAAA	AAAA	AAAA	AAAA	AAAB	AAAA	AAAA
chr3_3305712	A/G	3	66	+	NA	NA	NA	NA	NA	NA	AAAA	AAAA	AAAA	AAAA	AAAA	AAAA	AAAA	AAAA	AAAA	AAAA	AAAA	AAAA	AAAA	-	AAAA	-	AAAA	AAAA	-	-	AAAA	AAAA	AAAA	AAAA	-	AAAA	AAAA	-	AAAA	AAAA	AAAA	AAAA	AAAA	AAAA	AAAB	AAAA	-	AAAA	AAAA
chr3_3305724	A/G	3	67	+	NA	NA	NA	NA	NA	NA	AAAA	AAAA	AAAA	AAAA	AAAA	AAAA	AAAB	AAAA	AAAA	AAAA	AAAA	AAAA	AAAA	AAAB	AAAA	AAAB	AAAA	AAAA	AAAB	AAAB	AAAA	AAAA	AAAA	AAAA	AAAB	AAAB	AAAA	AAAB	AAAA	AAAA	AAAA	AAAA	AAAA	AAAA	AAAA	AAAA	AAAB	AAAA	AAAA
chr3_3305737	C/A/G	3	68	+	NA	NA	NA	NA	NA	NA	AAAA	AAAA	AAAA	AAAA	AAAA	AAAA	AAAA	AAAA	AAAB	AAAA	AAAA	AAAA	AAAA	AAAA	AAAA	AAAA	AAAA	AAAA	AAAA	AAAA	AAAB	AAAA	AAAA	AAAA	AAAA	AAAA	AAAA	AAAA	AAAA	AAAA	AAAA	AAAA	AAAA	AAAA	AAAB	AAAA	AAAA	AAAA	AAAA
chr3_3305744	C/T	3	69	+	NA	NA	NA	NA	NA	NA	BBBB	BBBB	BBBB	BBBB	BBBB	BBBB	ABBB	BBBB	ABBB	AABB	BBBB	BBBB	BBBB	ABBB	BBBB	ABBB	BBBB	ABBB	AABB	ABBB	ABBB	ABBB	BBBB	BBBB	ABBB	ABBB	BBBB	AABB	BBBB	BBBB	BBBB	BBBB	ABBB	BBBB	AABB	ABBB	ABBB	BBBB	BBBB
chr3_3305761	C/T	3	70	+	NA	NA	NA	NA	NA	NA	AAAA	AAAA	AAAA	AAAA	AAAA	-	AAAA	AAAA	AAAA	AAAB	AAAA	AAAA	AAAA	AAAB	-	AAAB	AAAA	AAAB	AAAB	AAAB	AAAB	AAAB	AAAA	AAAA	AAAB	AAAB	AAAA	AAAB	AAAA	AAAA	AAAA	AAAA	AAAB	AAAA	AABB	AAAB	AAAA	AAAA	AAAA
chr3_3436474	A/G	3	71	+	NA	NA	NA	NA	NA	NA	ABBB	BBBB	BBBB	ABBB	BBBB	ABBB	BBBB	BBBB	ABBB	ABBB	ABBB	ABBB	BBBB	ABBB	ABBB	BBBB	AABB	BBBB	BBBB	BBBB	BBBB	BBBB	BBBB	BBBB	ABBB	ABBB	BBBB	ABBB	AABB	AABB	BBBB	BBBB	BBBB	ABBB	BBBB	BBBB	BBBB	BBBB	BBBB
chr3_3436512	T/A	3	72	+	NA	NA	NA	NA	NA	NA	ABBB	BBBB	BBBB	ABBB	BBBB	ABBB	BBBB	BBBB	ABBB	ABBB	ABBB	ABBB	BBBB	AABB	ABBB	ABBB	AABB	ABBB	BBBB	BBBB	ABBB	BBBB	BBBB	ABBB	AABB	ABBB	BBBB	AABB	AABB	AABB	BBBB	ABBB	BBBB	ABBB	ABBB	ABBB	ABBB	BBBB	BBBB
chr3_3504331	A/T	3	73	+	NA	NA	NA	NA	NA	NA	ABBB	BBBB	BBBB	BBBB	BBBB	AABB	BBBB	BBBB	BBBB	BBBB	BBBB	AABB	BBBB	BBBB	BBBB	ABBB	BBBB	BBBB	BBBB	BBBB	ABBB	BBBB	BBBB	ABBB	BBBB	BBBB	BBBB	ABBB	BBBB	BBBB	ABBB	ABBB	BBBB	BBBB	BBBB	ABBB	BBBB	BBBB	BBBB
chr3_3504335	C/A	3	74	+	NA	NA	NA	NA	NA	NA	AAAB	AAAA	AAAB	AAAB	AAAA	AABB	AAAB	AAAA	AAAA	AAAA	AAAA	AABB	AAAA	AAAA	AAAA	AAAB	AAAA	AAAA	AAAB	AAAA	AABB	AAAB	AAAB	AAAB	AAAA	AAAB	AAAA	AABB	AAAB	AAAB	AABB	AAAB	AAAA	AAAB	AAAA	AABB	AAAA	AAAB	AAAB
chr3_3504380	C/T	3	75	+	NA	NA	NA	NA	NA	NA	AAAB	AAAB	AAAA	AAAA	AAAB	AAAA	AAAB	AAAA	AAAA	AAAA	AAAA	AAAB	AAAA	AAAA	AAAA	AAAB	AAAB	AAAB	AAAA	AAAB	AAAB	AAAA	AAAA	AAAB	AAAB	AAAB	AAAA	AAAA	AABB	AAAB	AAAA	AAAA	AAAA	AAAA	AAAB	AAAB	AAAB	AAAA	AAAA
chr3_4341385	C/G	3	76	+	NA	NA	NA	NA	NA	NA	AAAA	AAAB	AAAA	AAAA	AAAB	AAAA	AAAB	AAAA	AAAA	AAAA	AAAB	AAAB	AAAA	AAAB	AAAB	AAAA	AAAA	AAAA	AAAA	AAAB	AAAA	AAAA	AAAA	AAAA	AAAA	AAAA	AAAA	AAAA	AAAB	AAAB	AAAA	AAAA	AAAB	AAAB	AAAB	AAAA	AAAA	AAAA	AAAA
chr3_4341408	A/C	3	77	+	NA	NA	NA	NA	NA	NA	AAAA	AAAB	AAAA	AAAA	AAAB	AAAA	AAAB	AAAA	AAAA	AAAA	AAAB	AAAB	AAAA	AAAB	AAAB	AAAA	AAAA	AAAA	AAAA	AAAB	AAAA	AAAA	AAAA	AAAA	AAAA	AAAA	AAAA	AAAA	AAAB	AAAB	AAAA	AAAA	AAAB	AAAB	AAAB	AAAA	AAAA	AAAA	AAAA
chr3_4490583	C/T	3	78	+	NA	NA	NA	NA	NA	NA	AAAB	AAAA	AAAA	AABB	AAAB	AABB	AAAA	AAAB	AAAA	AAAB	AAAA	AAAA	AAAA	AAAA	AAAA	AAAA	AAAA	AAAA	AAAA	AAAA	AAAA	AAAA	AAAA	AAAA	AABB	AAAB	AAAB	AAAA	AAAB	AAAA	AAAA	AAAA	AAAA	AAAB	AAAA	AAAB	AAAA	AAAA	AAAB
chr3_4498737	C/T	3	79	+	NA	NA	NA	NA	NA	NA	BBBB	ABBB	BBBB	ABBB	ABBB	BBBB	BBBB	ABBB	BBBB	BBBB	BBBB	ABBB	BBBB	BBBB	BBBB	ABBB	AABB	ABBB	BBBB	ABBB	BBBB	BBBB	ABBB	BBBB	ABBB	ABBB	BBBB	BBBB	AABB	AABB	ABBB	BBBB	BBBB	BBBB	ABBB	ABBB	BBBB	BBBB	BBBB
chr3_4498773	G/C	3	80	+	NA	NA	NA	NA	NA	NA	AAAA	AAAA	AAAA	AABB	AAAB	AAAA	AAAA	AABB	AAAA	AAAB	AAAA	AAAB	AAAA	AAAB	AAAA	AAAB	AABB	AAAB	AAAA	AAAB	AAAB	AAAB	AAAB	AAAA	AAAB	AAAA	AAAA	AAAA	AAAB	AABB	AAAB	AAAA	AAAA	AAAA	AAAB	AAAA	AAAB	AAAA	AAAA
chr3_4677858	A/G	3	81	+	NA	NA	NA	NA	NA	NA	AAAB	AAAB	AAAB	AAAA	AAAB	AAAB	AAAA	AAAB	AAAA	AAAB	AAAA	AAAB	AAAA	AAAA	AAAA	AAAA	AAAA	AAAA	AAAA	AAAA	AAAB	AAAA	AAAB	AAAA	AAAA	AAAA	AAAA	AAAA	AAAA	AAAA	AAAA	AAAA	AAAA	AAAA	AAAA	AAAA	AAAB	AAAB	AAAB
chr3_4834606	T/C	3	82	+	NA	NA	NA	NA	NA	NA	ABBB	ABBB	BBBB	BBBB	ABBB	BBBB	BBBB	ABBB	BBBB	BBBB	BBBB	BBBB	BBBB	BBBB	ABBB	BBBB	BBBB	ABBB	BBBB	ABBB	BBBB	BBBB	ABBB	BBBB	ABBB	ABBB	BBBB	BBBB	ABBB	BBBB	BBBB	BBBB	ABBB	BBBB	BBBB	BBBB	ABBB	BBBB	BBBB
chr3_4834624	A/G	3	83	+	NA	NA	NA	NA	NA	NA	AAAB	AAAB	AAAA	AAAB	AAAA	AAAA	AAAB	AAAA	AAAB	AAAA	AAAA	AAAA	AAAA	AAAA	AAAA	AAAA	AAAA	AAAB	AAAB	AAAA	AAAA	AAAA	AAAA	AAAA	AAAA	AAAA	AAAB	AAAA	AAAB	AAAA	AAAA	AAAB	AAAA	AAAA	AAAA	AAAB	AAAB	AAAA	AAAA
chr3_4905682	C/T	3	84	+	NA	NA	NA	NA	NA	NA	BBBB	ABBB	ABBB	BBBB	ABBB	BBBB	ABBB	BBBB	BBBB	BBBB	ABBB	BBBB	ABBB	BBBB	ABBB	ABBB	BBBB	ABBB	BBBB	BBBB	ABBB	BBBB	BBBB	BBBB	BBBB	BBBB	ABBB	BBBB	ABBB	BBBB	ABBB	BBBB	BBBB	BBBB	BBBB	BBBB	BBBB	BBBB	BBBB
chr3_5046036	C/G	3	85	+	NA	NA	NA	NA	NA	NA	AAAA	AAAA	AAAA	AAAB	AAAA	AAAA	AAAA	AAAB	AAAA	AAAB	AAAA	AAAB	AAAA	AAAA	AAAA	AAAA	AAAB	AAAA	AAAA	AAAB	AAAA	AAAA	AAAB	AAAA	AAAB	AAAB	AAAA	AAAA	AAAB	AAAB	AAAA	AAAA	AAAA	AAAA	AAAA	AAAA	AAAA	AAAA	AAAA
chr3_5046044	G/A	3	86	+	NA	NA	NA	NA	NA	NA	AAAA	AAAA	AAAA	AAAB	AAAA	AAAA	AAAA	AAAB	AAAA	AAAB	AAAA	AAAB	AAAA	AAAA	AAAA	AAAA	AAAB	AAAA	AAAA	AAAB	AAAA	AAAA	AAAB	AAAA	AAAB	AAAB	AAAA	AAAA	AAAB	AAAB	AAAA	AAAA	AAAA	AAAA	AAAA	AAAA	AAAA	AAAA	AAAA
chr3_5046057	A/G	3	87	+	NA	NA	NA	NA	NA	NA	AAAA	AAAA	AAAA	AAAB	AAAA	AAAA	AAAA	AAAB	AAAA	AAAB	AAAA	AAAB	AAAA	AAAA	AAAA	AAAA	AAAB	AAAA	AAAA	AAAB	AAAA	AAAA	AAAB	AAAA	AAAB	AAAB	AAAA	AAAA	AAAB	AAAB	AAAA	AAAA	AAAA	AAAA	AAAA	AAAA	AAAA	AAAA	AAAA
chr3_5096446	C/T	3	88	+	NA	NA	NA	NA	NA	NA	AAAA	AAAA	AABB	-	AAAA	AABB	AABB	AAAA	AAAA	AAAA	AABB	AABB	AAAA	AABB	AAAA	AABB	AAAA	AABB	AAAA	AAAA	AAAA	AABB	AABB	AABB	AABB	AAAA	AAAA	AAAA	-	-	-	-	AAAA	AAAA	AAAA	AAAA	AAAA	AABB	AABB
chr3_5663525	C/T	3	89	+	NA	NA	NA	NA	NA	NA	AAAA	AAAB	AAAB	AAAA	AAAA	AAAB	AAAA	AAAA	AAAB	AAAA	AAAB	AAAA	AAAA	AAAB	AAAB	AAAB	AAAA	AAAA	AAAA	AAAA	AAAB	AAAA	AAAA	-	-	AAAB	AAAB	AAAA	AAAA	AAAB	AAAB	AAAA	AAAA	AAAA	AAAA	AAAB	AAAA	AAAA	AAAA
chr3_5779825	T/A	3	90	+	NA	NA	NA	NA	NA	NA	ABBB	ABBB	ABBB	ABBB	ABBB	BBBB	ABBB	BBBB	BBBB	ABBB	BBBB	-	BBBB	ABBB	BBBB	ABBB	BBBB	BBBB	BBBB	BBBB	ABBB	BBBB	ABBB	BBBB	ABBB	-	ABBB	ABBB	BBBB	BBBB	ABBB	ABBB	BBBB	BBBB	BBBB	BBBB	ABBB	-	ABBB
chr3_5787218	T/C	3	91	+	NA	NA	NA	NA	NA	NA	AAAB	AAAB	AAAA	AAAB	AAAB	AAAA	AAAB	AABB	AAAB	AAAB	AABB	AAAA	AAAB	AAAA	AAAB	AAAB	AAAA	AAAA	AAAB	AAAB	AAAA	AAAA	AAAB	AAAA	AAAA	AABB	AABB	AAAA	AAAA	AAAA	AAAB	AAAA	AABB	AAAB	AAAB	AAAB	AABB	AABB	AABB
chr3_5787237	A/G	3	92	+	NA	NA	NA	NA	NA	NA	AAAA	AAAA	AAAA	AAAB	AAAA	AAAA	AAAA	AAAA	AAAB	AAAA	AAAA	AAAA	AAAA	AAAA	AAAA	AAAA	AAAA	AAAA	AAAA	AAAA	AAAB	AAAA	AAAB	AAAA	AAAA	AAAB	AAAA	AAAA	AAAA	AAAA	AAAA	AAAA	AAAA	AAAA	AAAA	AAAA	AAAB	AAAA	AAAA
chr3_5787259	C/T	3	93	+	NA	NA	NA	NA	NA	NA	AAAB	AAAB	AAAB	AAAA	AAAB	AAAA	AAAB	AAAA	AAAA	AAAA	AAAA	AAAB	AAAA	AAAB	AAAA	AAAB	AAAA	AAAA	AAAA	AAAB	AAAB	AAAA	AAAA	AAAA	AAAB	AAAA	AAAA	AAAA	AAAA	AAAB	AAAA	AAAA	AAAA	AAAA	AAAA	AAAA	AAAA	AAAA	AAAA
chr3_5794051	G/A	3	94	+	NA	NA	NA	NA	NA	NA	BBBB	BBBB	BBBB	-	BBBB	ABBB	BBBB	BBBB	-	ABBB	BBBB	BBBB	ABBB	BBBB	BBBB	AABB	ABBB	AABB	BBBB	ABBB	ABBB	BBBB	BBBB	ABBB	-	BBBB	-	ABBB	ABBB	ABBB	BBBB	ABBB	ABBB	BBBB	ABBB	BBBB	BBBB	BBBB	BBBB
chr3_5794064	G/A	3	95	+	NA	NA	NA	NA	NA	NA	BBBB	BBBB	BBBB	-	BBBB	ABBB	BBBB	BBBB	-	ABBB	BBBB	BBBB	ABBB	BBBB	BBBB	AABB	ABBB	AABB	BBBB	ABBB	ABBB	BBBB	BBBB	ABBB	-	BBBB	-	ABBB	ABBB	ABBB	BBBB	ABBB	ABBB	BBBB	ABBB	BBBB	BBBB	BBBB	BBBB
chr3_6496292	A/C	3	96	+	NA	NA	NA	NA	NA	NA	BBBB	BBBB	BBBB	BBBB	ABBB	BBBB	ABBB	ABBB	BBBB	AABB	BBBB	AABB	BBBB	ABBB	ABBB	BBBB	ABBB	BBBB	BBBB	ABBB	BBBB	ABBB	BBBB	ABBB	AABB	ABBB	BBBB	BBBB	ABBB	ABBB	BBBB	BBBB	ABBB	ABBB	ABBB	BBBB	BBBB	ABBB	BBBB
chr3_6496304	C/T	3	97	+	NA	NA	NA	NA	NA	NA	AAAA	AAAA	AAAA	AAAA	AAAB	AAAA	AAAA	AAAA	AAAA	AAAB	AAAA	AAAA	AAAA	AAAA	AAAA	AAAA	AAAB	AAAA	AAAA	AAAA	AAAA	AAAA	AAAA	AAAB	AAAB	AAAB	AAAA	AAAA	AAAB	AAAB	AAAA	AAAA	AAAA	AAAB	AAAA	AAAA	AAAA	AAAA	AAAA
chr3_6757066	T/C	3	98	+	NA	NA	NA	NA	NA	NA	AAAA	AAAA	AAAA	AAAA	AAAA	AABB	AAAA	AAAA	AAAA	AAAA	AAAA	AAAA	AABB	AABB	AAAA	AABB	AAAA	AABB	AAAA	AAAA	AABB	AAAA	AAAA	AABB	AABB	AAAA	AAAA	AABB	AABB	AAAA	AABB	AABB	AAAA	AAAA	AABB	AABB	AABB	AAAA	AAAA
chr3_6767457	G/A	3	99	+	NA	NA	NA	NA	NA	NA	BBBB	BBBB	BBBB	BBBB	BBBB	BBBB	BBBB	ABBB	BBBB	BBBB	ABBB	ABBB	BBBB	BBBB	ABBB	BBBB	BBBB	BBBB	BBBB	ABBB	BBBB	BBBB	BBBB	BBBB	ABBB	BBBB	BBBB	BBBB	BBBB	ABBB	BBBB	BBBB	BBBB	ABBB	BBBB	BBBB	BBBB	BBBB	BBBB
chr3_7338625	C/T	3	100	+	NA	NA	NA	NA	NA	NA	AABB	ABBB	BBBB	BBBB	BBBB	ABBB	BBBB	AABB	BBBB	ABBB	BBBB	ABBB	AABB	BBBB	BBBB	BBBB	ABBB	ABBB	BBBB	BBBB	ABBB	BBBB	ABBB	BBBB	BBBB	BBBB	BBBB	BBBB	BBBB	BBBB	BBBB	BBBB	BBBB	BBBB	BBBB	BBBB	AABB	BBBB	ABBB
chr3_7338636	T/A	3	101	+	NA	NA	NA	NA	NA	NA	ABBB	ABBB	ABBB	BBBB	BBBB	ABBB	BBBB	ABBB	BBBB	ABBB	BBBB	ABBB	ABBB	BBBB	BBBB	BBBB	ABBB	ABBB	BBBB	BBBB	ABBB	BBBB	ABBB	BBBB	BBBB	BBBB	BBBB	BBBB	BBBB	BBBB	BBBB	BBBB	BBBB	BBBB	BBBB	BBBB	AABB	BBBB	AABB
chr3_7338669	T/A	3	102	+	NA	NA	NA	NA	NA	NA	AAAA	AAAA	AAAB	AAAB	AAAB	AAAB	AAAA	AAAA	AAAA	AAAA	AAAB	AABB	AAAB	AAAA	AAAA	AAAB	AAAA	AAAA	AAAA	AAAA	AAAA	AAAA	AABB	AAAB	AAAB	AAAA	AAAA	AAAB	AABB	AAAB	AAAA	AAAA	AABB	AAAB	AAAA	AAAA	AAAA	AAAA	AAAA
chr3_7338675	C/T	3	103	+	NA	NA	NA	NA	NA	NA	AAAA	AAAA	AAAB	AAAA	AAAA	AAAA	AAAA	AAAA	AAAA	AAAA	AAAA	AAAA	AAAA	AAAA	AAAA	AAAA	AAAA	AAAA	AAAA	AAAA	AAAA	AAAA	AAAB	AAAA	AAAA	AAAA	AAAA	AAAA	AAAA	AAAA	AAAA	AAAA	AAAA	AAAA	AAAA	AAAA	AAAA	AAAA	AAAA
chr3_7338678	A/T	3	104	+	NA	NA	NA	NA	NA	NA	AAAA	AAAB	AAAA	AAAB	AAAA	AAAA	AAAB	AAAA	AAAA	AAAA	AAAB	AAAA	AAAA	AAAB	AAAB	AAAB	AAAA	AAAA	AAAB	AAAB	AAAA	AAAA	AAAA	AAAA	AAAA	AAAA	AAAB	AAAA	AAAB	AAAB	AAAB	AAAA	AAAB	AAAB	AAAB	AAAA	AAAA	AAAA	AAAA
chr3_7353670	C/T	3	105	+	NA	NA	NA	NA	NA	NA	AABB	ABBB	AABB	AAAB	BBBB	ABBB	AABB	ABBB	BBBB	ABBB	ABBB	AABB	AABB	AABB	AABB	ABBB	ABBB	BBBB	ABBB	BBBB	AABB	BBBB	ABBB	AAAB	BBBB	AABB	AAAA	ABBB	AAAB	AABB	AABB	AABB	AABB	AAAB	BBBB	AABB	BBBB	AABB	AABB
chr3_7353690	G/T	3	106	+	NA	NA	NA	NA	NA	NA	AAAB	AAAA	AAAA	AAAB	AAAA	AAAA	AAAA	AAAA	AAAA	AAAA	AAAA	AAAA	AAAB	AAAA	AAAB	AAAA	AAAB	AAAA	AAAA	AAAA	AAAA	AAAA	AAAB	AAAA	AAAA	AAAB	AAAA	AAAB	AAAA	AAAB	AAAA	AAAA	AAAA	AAAB	AAAA	AAAA	AAAA	AAAA	AAAA
chr3_7359345	A/G	3	107	+	NA	NA	NA	NA	NA	NA	ABBB	AABB	AABB	ABBB	BBBB	ABBB	AABB	ABBB	AABB	ABBB	BBBB	AABB	ABBB	ABBB	BBBB	ABBB	AABB	BBBB	ABBB	BBBB	ABBB	ABBB	AABB	ABBB	ABBB	ABBB	BBBB	AABB	BBBB	BBBB	ABBB	AABB	ABBB	ABBB	BBBB	ABBB	AABB	BBBB	ABBB
chr3_7359432	G/A	3	108	+	NA	NA	NA	NA	NA	NA	ABBB	AABB	AABB	AABB	ABBB	AABB	AABB	AABB	ABBB	ABBB	ABBB	AAAB	ABBB	AABB	AAAB	ABBB	AABB	ABBB	AABB	ABBB	AABB	AABB	ABBB	BBBB	ABBB	AABB	AABB	AABB	BBBB	ABBB	ABBB	AABB	ABBB	BBBB	ABBB	AABB	AAAA	ABBB	AABB
chr3_7431303	T/C/A	3	109	+	NA	NA	NA	NA	NA	NA	BBBB	AABB	BBBB	BBBB	BBBB	AABB	BBBB	BBBB	BBBB	BBBB	BBBB	BBBB	BBBB	BBBB	BBBB	BBBB	BBBB	AABB	BBBB	BBBB	BBBB	BBBB	BBBB	AABB	BBBB	BBBB	BBBB	BBBB	BBBB	BBBB	BBBB	AABB	BBBB	BBBB	BBBB	BBBB	AABB	BBBB	BBBB
chr3_7687326	T/A	3	110	+	NA	NA	NA	NA	NA	NA	AAAB	AAAB	AAAA	AAAB	AAAA	AAAB	AAAA	AAAB	AAAB	AAAA	AAAB	AAAB	AAAB	AAAA	AAAA	AAAA	AAAB	-	-	AAAB	-	AAAB	AAAA	AAAB	AAAB	AAAB	-	-	-	AAAB	-	AAAA	AAAB	AAAB	AAAB	-	AAAB	AAAB	-
chr3_7687333	A/G	3	111	+	NA	NA	NA	NA	NA	NA	AAAA	AAAA	AAAA	AAAA	AAAA	AAAA	AAAA	AAAA	AAAA	AAAA	AAAA	AAAA	AAAA	AAAA	AAAA	AAAA	AAAB	AABB	AABB	AAAA	AAAB	AAAA	AAAB	AAAA	AAAB	AAAA	AAAB	AABB	AAAB	AAAA	AAAB	AAAA	AAAA	AAAB	AAAA	AABB	AAAA	AAAA	AABB
chr3_7687347	C/A	3	112	+	NA	NA	NA	NA	NA	NA	AAAA	AAAA	AAAA	AAAA	AAAA	AAAA	AAAA	AAAA	AAAA	AAAA	AAAA	AAAA	AAAA	AAAA	AAAA	AAAA	AAAA	AAAB	AAAB	AAAA	AAAA	AAAA	AAAB	AAAA	AAAA	AAAA	AAAB	AAAA	AAAA	AAAA	AAAB	AAAA	AAAA	AAAA	AAAA	AAAA	AAAA	AAAA	AAAB
chr3_7687368	C/T	3	113	+	NA	NA	NA	NA	NA	NA	AAAB	AAAB	AAAB	AAAB	AAAB	AABB	AABB	AABB	AABB	AAAB	AAAB	AABB	AABB	AAAA	AAAA	AAAB	AABB	AAAA	AAAB	AABB	AAAB	AABB	AAAB	AABB	AABB	AAAB	AAAA	AAAB	AAAA	AAAB	AAAA	AAAA	AABB	AABB	AABB	AAAB	AAAB	AABB	AAAB
chr3_7765371	G/C/A	3	114	+	NA	NA	NA	NA	NA	NA	AAAB	AAAB	AAAB	AAAA	AAAB	AAAB	AAAA	AAAA	AAAA	AAAA	AAAA	AAAB	AAAA	AAAA	AAAA	AAAA	AAAA	AAAA	AAAA	AAAA	AAAB	AAAA	AAAB	AAAA	AAAA	AAAA	AAAA	AAAA	AAAA	AAAA	AAAA	AAAA	AAAA	AAAA	AAAA	AAAA	AAAA	AAAB	AAAB
chr3_7905216	T/C	3	115	+	NA	NA	NA	NA	NA	NA	BBBB	ABBB	BBBB	-	ABBB	ABBB	BBBB	ABBB	BBBB	ABBB	BBBB	ABBB	-	BBBB	ABBB	-	ABBB	-	-	ABBB	BBBB	BBBB	-	ABBB	ABBB	-	BBBB	ABBB	BBBB	ABBB	BBBB	BBBB	ABBB	-	ABBB	ABBB	BBBB	ABBB	-
chr3_7946569	G/A	3	116	+	NA	NA	NA	NA	NA	NA	AAAA	AAAA	AAAB	AAAA	AAAA	AAAA	AAAA	AAAA	AAAA	AAAA	AAAA	AAAA	AAAB	AAAA	AAAA	AAAA	AAAA	AAAA	AAAA	AAAA	AAAA	AAAA	AAAA	AAAA	AAAA	AAAA	AAAA	AAAA	AAAA	AAAA	AAAA	AAAA	AAAA	AAAA	AAAA	AAAA	AAAA	AAAA	AAAA
chr3_8187960	T/C	3	117	+	NA	NA	NA	NA	NA	NA	AAAA	AAAA	AAAA	-	AAAA	AAAA	-	AAAA	AAAA	AAAA	AAAA	AAAA	AAAA	AAAA	AAAA	AAAA	AAAA	-	-	AAAA	AAAA	AAAB	AAAA	AAAA	AAAA	AAAA	AAAB	AAAA	AAAA	AAAA	AAAA	AAAB	AAAA	AAAA	AAAA	AAAB	AAAB	AAAA	AAAA
chr3_8187974	T/C	3	118	+	NA	NA	NA	NA	NA	NA	AAAA	AAAA	AAAA	-	AAAA	AAAA	-	AAAA	AAAA	AAAA	AAAA	AAAA	AAAA	AAAA	AAAA	AAAA	AAAA	-	-	AAAA	AAAA	AAAB	AAAA	AAAA	AAAA	AAAA	AAAB	AAAA	AAAA	AAAA	AAAA	AAAB	AAAA	AAAA	AAAA	AAAB	AAAB	AAAA	AAAA
chr3_8187980	T/A	3	119	+	NA	NA	NA	NA	NA	NA	AAAA	AAAA	AABB	-	AABB	AAAB	-	AAAB	AAAB	AABB	AAAB	AAAA	AAAB	AAAA	AAAB	AAAB	AAAB	-	-	AAAB	AAAA	AAAB	AAAB	AAAB	AAAA	AAAB	AAAA	AAAB	AAAA	AAAB	AAAA	AAAA	AAAB	AAAA	AAAA	AAAA	AAAB	AAAB	AAAA
chr3_8188001	G/A	3	120	+	NA	NA	NA	NA	NA	NA	AABB	AAAA	AAAA	-	AAAA	AAAB	-	AAAB	AAAA	AAAA	AAAA	AAAA	AAAA	AAAB	AAAA	AAAA	AAAA	-	-	AAAA	AAAB	AAAB	AAAA	AAAA	AAAA	AAAA	AAAA	AAAA	AAAB	AAAA	AAAB	AAAB	AAAA	AAAA	AAAB	AAAB	AAAB	AAAB	AAAB
chr3_8188014	A/C	3	121	+	NA	NA	NA	NA	NA	NA	AAAB	AAAB	AAAA	AAAA	AAAA	AAAB	-	AAAB	AAAA	AAAA	AAAA	AAAA	AAAA	AAAB	AAAA	AAAA	AAAA	-	-	AAAA	AAAA	AAAB	AAAA	AAAA	AAAA	AAAA	AAAB	AAAA	AAAA	AAAA	AAAB	AAAA	AAAA	AAAA	AAAB	AAAB	AAAB	AAAB	AAAB
chr3_8188048	A/C	3	122	+	NA	NA	NA	NA	NA	NA	BBBB	BBBB	BBBB	BBBB	BBBB	-	-	BBBB	-	ABBB	ABBB	BBBB	BBBB	ABBB	ABBB	-	BBBB	-	-	ABBB	-	ABBB	BBBB	ABBB	ABBB	ABBB	BBBB	ABBB	-	BBBB	-	-	BBBB	ABBB	ABBB	ABBB	BBBB	BBBB	BBBB
chr3_8199719	C/T	3	123	+	NA	NA	NA	NA	NA	NA	AAAA	ABBB	AAAA	AABB	AAAA	AAAA	AAAB	AAAB	AABB	AAAB	AAAB	AABB	AABB	AAAB	AAAB	AAAA	AAAB	AAAA	AAAA	AAAB	AAAA	ABBB	ABBB	AABB	AAAB	ABBB	AAAB	AAAA	AAAB	AABB	AABB	AAAA	AAAB	AAAB	AAAB	AAAB	AAAA	AAAA	AAAA
chr3_8423045	C/A	3	124	+	NA	NA	NA	NA	NA	NA	AAAB	AAAB	AAAB	AAAA	AAAB	AAAB	AAAB	AAAB	AAAB	AABB	AAAB	AABB	AAAB	AABB	AAAB	AAAB	AAAB	AAAA	AAAA	AABB	AAAA	AAAB	AAAB	AAAB	AAAB	AAAB	AAAB	AAAB	AAAB	AABB	AAAA	AAAA	AAAB	AABB	AAAB	AAAA	AAAA	AAAA	AAAB
chr3_8423068	C/T	3	125	+	NA	NA	NA	NA	NA	NA	AAAB	AAAA	AAAA	AAAA	AABB	AAAA	AAAA	AAAA	AAAA	AAAA	AAAB	AAAA	AAAA	AAAA	AAAB	AAAA	AAAB	AAAA	AAAA	AAAA	AAAB	AAAA	AAAA	AAAA	AAAB	AAAA	AAAA	AAAA	AAAA	AAAA	AAAA	AAAA	AAAA	AAAB	AAAA	AAAB	AAAA	AABB	AAAB
chr3_8423257	C/G	3	126	+	NA	NA	NA	NA	NA	NA	AABB	ABBB	AABB	BBBB	AABB	AABB	BBBB	ABBB	AABB	AAAB	BBBB	BBBB	AABB	ABBB	ABBB	ABBB	ABBB	ABBB	ABBB	AABB	ABBB	AAAB	ABBB	AAAB	AABB	AABB	BBBB	ABBB	ABBB	ABBB	ABBB	ABBB	AAAB	AABB	BBBB	ABBB	AABB	BBBB	ABBB
chr3_8423414	G/C	3	127	+	NA	NA	NA	NA	NA	NA	ABBB	ABBB	ABBB	ABBB	BBBB	ABBB	ABBB	BBBB	ABBB	ABBB	BBBB	BBBB	-	BBBB	BBBB	ABBB	ABBB	BBBB	BBBB	BBBB	ABBB	-	ABBB	ABBB	BBBB	BBBB	ABBB	ABBB	ABBB	-	BBBB	ABBB	BBBB	BBBB	BBBB	ABBB	ABBB	ABBB	ABBB
chr3_8423431	A/T	3	128	+	NA	NA	NA	NA	NA	NA	ABBB	ABBB	ABBB	ABBB	BBBB	ABBB	ABBB	BBBB	ABBB	ABBB	BBBB	BBBB	-	BBBB	BBBB	ABBB	ABBB	BBBB	BBBB	BBBB	ABBB	-	ABBB	ABBB	BBBB	BBBB	ABBB	ABBB	ABBB	-	BBBB	ABBB	BBBB	BBBB	BBBB	ABBB	ABBB	ABBB	ABBB
chr3_8424628	C/A	3	129	+	NA	NA	NA	NA	NA	NA	-	AAAA	-	-	-	AAAA	AAAA	AAAA	AAAA	AAAA	AAAA	AAAA	AAAA	AAAA	AAAA	AAAA	AAAA	AAAA	-	AAAA	-	AAAA	-	-	AAAA	-	-	AAAA	AAAA	AAAA	AAAA	AAAA	-	AAAA	AAAA	-	-	AAAA	-
chr3_8436579	T/C	3	130	+	NA	NA	NA	NA	NA	NA	AAAA	AAAA	AAAB	-	AAAA	AAAB	AAAA	AAAA	AAAB	AAAA	AAAA	AAAA	AAAA	-	AAAA	AAAA	AAAA	AAAA	AAAA	AAAA	AAAB	AAAA	AAAA	AAAB	AAAA	AAAA	AAAA	AAAA	AAAA	-	AAAA	AAAB	-	AAAA	AAAA	AAAA	AAAA	AAAB	AAAB
chr3_8449421	C/T	3	131	+	NA	NA	NA	NA	NA	NA	AAAB	AAAA	AAAB	AAAA	AAAA	AAAA	AAAA	AAAA	AAAB	AAAB	AAAA	AAAA	AAAA	AAAA	AAAA	AABB	AAAA	AAAB	AAAB	AAAA	AAAB	AAAA	AAAA	AAAB	AAAA	AAAA	AABB	AAAA	AAAA	AAAA	AAAA	AAAB	AAAB	AAAA	AAAA	AAAB	AAAA	AAAA	AABB
chr3_8449570	T/C	3	132	+	NA	NA	NA	NA	NA	NA	AAAA	AAAB	AAAA	AABB	AAAA	AAAA	AAAB	AAAB	AAAA	AAAA	AAAB	AAAB	AAAA	AABB	AAAB	AAAB	AAAA	AAAA	AAAB	AABB	AAAB	AAAA	AAAA	AAAA	AAAA	AAAA	AAAB	AAAA	AABB	AAAB	AAAB	AAAA	AAAB	AAAB	AAAB	AAAA	AAAA	AAAA	AAAA
chr3_8449636	C/G	3	133	+	NA	NA	NA	NA	NA	NA	ABBB	ABBB	ABBB	ABBB	BBBB	ABBB	ABBB	BBBB	ABBB	BBBB	BBBB	BBBB	ABBB	AABB	ABBB	AABB	BBBB	BBBB	BBBB	ABBB	BBBB	ABBB	BBBB	BBBB	BBBB	ABBB	BBBB	ABBB	ABBB	ABBB	BBBB	ABBB	AABB	ABBB	ABBB	ABBB	BBBB	ABBB	ABBB
chr3_8451058	A/C	3	134	+	NA	NA	NA	NA	NA	NA	AAAA	AAAA	AAAA	AAAA	-	AAAA	AAAA	AAAA	AABB	AAAA	AAAA	AAAA	AABB	AABB	AAAA	AAAA	-	AAAA	AAAA	AAAA	AABB	-	-	AABB	AABB	AAAA	AAAA	AABB	AAAA	AAAA	AABB	AABB	AAAA	AAAA	AABB	AABB	AABB	AAAA	AAAA
chr3_8451061	T/G/-	3	135	+	NA	NA	NA	NA	NA	NA	BBBB	BBBB	BBBB	BBBB	-	BBBB	BBBB	BBBB	AABB	BBBB	BBBB	BBBB	AABB	AABB	BBBB	BBBB	-	BBBB	BBBB	BBBB	AABB	-	-	AABB	AABB	BBBB	BBBB	AABB	BBBB	BBBB	AABB	AABB	BBBB	BBBB	AABB	AABB	AABB	BBBB	BBBB
chr3_8451101	C/T	3	136	+	NA	NA	NA	NA	NA	NA	AAAA	AAAA	AAAA	AAAA	-	AAAA	AAAA	AAAA	AABB	AAAA	AAAA	AAAA	AABB	AABB	AAAA	AAAA	-	AAAA	AAAA	AAAA	AABB	-	-	AABB	AABB	AAAA	AAAA	AABB	AAAA	AAAA	AABB	AABB	AAAA	AAAA	AABB	AABB	AABB	AAAA	AAAA
chr3_8720614	G/A	3	137	+	NA	NA	NA	NA	NA	NA	AAAA	AAAA	AABB	AABB	AAAA	AAAA	AAAA	AAAB	AAAB	AAAA	AAAA	AAAA	AAAA	AAAB	AAAA	AAAB	AAAA	AAAA	AAAA	AAAA	AAAB	AAAA	AAAA	AAAA	AAAA	AAAA	AAAA	AAAA	AAAB	AAAB	AAAB	AAAA	AAAA	AAAA	AAAA	AAAA	AAAA	AAAB	AAAA
chr3_8723109	T/C	3	138	+	NA	NA	NA	NA	NA	NA	BBBB	BBBB	ABBB	BBBB	BBBB	ABBB	BBBB	BBBB	ABBB	ABBB	BBBB	BBBB	BBBB	BBBB	BBBB	ABBB	BBBB	ABBB	ABBB	BBBB	ABBB	ABBB	BBBB	ABBB	BBBB	ABBB	ABBB	BBBB	BBBB	BBBB	BBBB	BBBB	BBBB	BBBB	BBBB	BBBB	BBBB	ABBB	ABBB
chr3_8747495	C/A	3	139	+	NA	NA	NA	NA	NA	NA	AAAB	AAAA	AAAA	AAAA	AAAA	AAAA	AAAA	AAAA	AAAA	AAAA	AAAA	AAAA	AAAA	AAAA	AAAA	AAAA	AAAA	AAAA	AAAA	AAAA	AAAA	AAAA	AAAA	AAAA	AAAA	AAAA	AAAA	AAAA	AAAA	AAAA	AAAA	AAAB	AAAB	AAAA	AAAA	AAAA	AAAA	AAAB	AAAA
chr3_8747811	A/G	3	140	+	NA	NA	NA	NA	NA	NA	BBBB	BBBB	BBBB	BBBB	ABBB	ABBB	BBBB	BBBB	BBBB	BBBB	ABBB	BBBB	ABBB	BBBB	-	ABBB	ABBB	BBBB	BBBB	BBBB	BBBB	ABBB	BBBB	BBBB	-	BBBB	BBBB	BBBB	BBBB	ABBB	-	BBBB	BBBB	BBBB	BBBB	BBBB	BBBB	BBBB	BBBB
chr3_8747862	T/G	3	141	+	NA	NA	NA	NA	NA	NA	AAAB	AAAA	AAAA	AAAA	AAAA	AAAB	AAAA	AAAA	AAAA	AAAA	AAAA	AAAA	AAAA	AAAB	-	AAAA	AAAB	AAAA	AAAA	AAAB	AAAA	AAAA	AAAA	AAAA	-	AAAB	AAAA	AAAA	AAAA	AAAA	-	AAAB	AAAA	AAAB	AAAA	AAAA	AAAA	AAAB	AAAB
chr3_8748360	T/C	3	142	+	NA	NA	NA	NA	NA	NA	ABBB	BBBB	ABBB	BBBB	ABBB	ABBB	BBBB	BBBB	ABBB	ABBB	BBBB	AABB	AABB	BBBB	BBBB	BBBB	-	BBBB	ABBB	BBBB	ABBB	BBBB	BBBB	AABB	BBBB	BBBB	BBBB	BBBB	ABBB	BBBB	ABBB	BBBB	BBBB	ABBB	ABBB	ABBB	ABBB	BBBB	BBBB
chr3_8748366	C/T	3	143	+	NA	NA	NA	NA	NA	NA	AAAB	AAAB	AAAA	AAAA	AAAB	AAAB	AAAA	AAAA	AAAA	AAAB	AAAA	AAAA	AAAA	AAAB	AAAA	AAAB	AAAA	AAAB	AAAB	AAAB	AAAA	AAAB	AAAB	AAAA	AAAA	AAAA	AAAA	AAAB	AAAA	AAAA	AAAA	AAAA	AAAA	AAAB	AAAA	AAAB	AAAB	AAAB	AAAA
chr3_8748378	T/C	3	144	+	NA	NA	NA	NA	NA	NA	AAAA	AAAB	AAAA	AAAA	AAAB	AAAA	AAAA	AAAA	AAAB	AAAA	AAAA	AAAB	AAAB	AAAA	AAAA	AAAA	AAAA	AAAA	AAAB	AAAA	AAAB	AAAA	AAAA	AAAB	AAAA	AAAA	AAAA	AAAA	AAAB	AAAA	AAAB	AAAA	AAAA	AAAB	AAAB	AAAB	AAAA	AAAA	AAAA
chr3_8748491	C/T	3	145	+	NA	NA	NA	NA	NA	NA	-	AAAA	AAAB	AAAA	-	AAAA	AAAA	AAAA	AAAB	AAAA	AAAA	AAAA	AAAA	AAAA	AAAA	AAAB	AAAA	AAAB	AAAA	AAAA	AAAB	AAAA	AAAA	AAAB	AAAA	AAAA	AAAA	AAAA	AAAA	AAAA	AAAA	AAAB	AAAA	AAAA	AAAA	AAAA	AAAA	AAAB	AAAA
chr3_8748497	T/G	3	146	+	NA	NA	NA	NA	NA	NA	-	AAAB	AAAA	AAAB	-	AAAB	AAAA	AAAA	AAAB	AAAA	AAAA	AAAA	AAAB	AAAA	AAAA	AAAA	AAAB	AAAA	AABB	AAAA	AAAA	AAAA	AAAB	AAAA	AAAA	AAAA	AAAA	AAAA	AAAA	AAAA	AAAA	AAAB	AAAA	AAAB	AAAA	AABB	AAAB	AAAA	AAAA
chr3_8748510	T/A	3	147	+	NA	NA	NA	NA	NA	NA	-	AAAA	AAAB	AAAA	-	AAAA	AAAA	AAAA	AAAB	AABB	AAAB	AABB	AAAA	AAAA	AAAB	AAAA	AAAB	AAAA	AAAA	AAAB	AAAA	AAAA	AAAA	AAAA	AAAA	AAAB	AAAA	AAAB	AAAB	AABB	AAAA	AAAA	AAAA	AAAA	AAAB	AAAA	AAAA	AAAA	AAAB
chr3_8865608	G/A	3	148	+	NA	NA	NA	NA	NA	NA	AAAA	AAAA	AAAA	AAAB	AAAA	AAAA	AAAA	AAAB	AAAB	AAAB	-	AAAA	AAAA	AAAA	AAAA	AAAB	AAAA	AAAA	AAAA	AAAA	AAAA	AAAA	AAAA	AAAA	AAAA	AAAA	AAAB	AAAA	AAAB	-	AAAA	AAAA	AAAA	AAAB	AAAA	AAAA	AAAA	AAAA	AAAA
chr3_8911837	A/C	3	149	+	NA	NA	NA	NA	NA	NA	AAAA	AAAA	AAAA	AAAA	AAAA	AAAB	AAAA	AAAA	AAAB	AAAA	AAAA	AAAB	AAAA	AAAB	AAAA	AAAA	AAAA	AAAB	AAAA	AAAA	AAAB	AAAA	AAAA	AAAA	AAAA	AAAA	AAAA	AAAA	AAAB	AAAA	AAAA	AAAA	AAAA	AAAA	AAAA	AAAA	AAAB	AAAA	AAAA
chr3_8911852	A/G	3	150	+	NA	NA	NA	NA	NA	NA	AAAA	AAAA	AAAA	AAAA	AAAB	AAAA	AAAB	AAAA	AAAA	AABB	AABB	AAAA	AAAA	AAAA	AAAB	AAAB	AAAA	AAAA	AAAB	AAAB	AAAA	AAAB	AAAA	AAAA	AAAA	AAAB	AAAA	AAAB	AAAA	AAAA	AAAA	AAAB	AAAA	AAAB	AAAB	AAAB	AAAA	AAAB	AAAA
chr3_9052316	C/T	3	151	+	NA	NA	NA	NA	NA	NA	AAAB	AAAB	AAAA	-	AAAA	AAAA	AAAA	AAAB	AAAA	AAAA	AAAA	AAAB	AAAA	AAAA	AAAA	AAAA	AAAB	AAAB	AAAA	AAAA	AAAA	AAAA	AAAA	AAAA	AAAA	-	AAAA	AAAA	-	-	AAAA	AAAA	AAAA	AAAA	AAAA	AAAA	AAAA	AAAB	AAAA
chr3_9086507	G/A	3	152	+	NA	NA	NA	NA	NA	NA	AAAA	AAAA	AAAA	AABB	AAAA	AAAA	AAAB	AAAB	AAAA	AAAA	AAAB	AABB	AAAA	AAAA	AAAB	AAAB	AAAA	AAAB	AAAA	AAAA	AAAB	AAAA	AAAA	AAAA	AAAB	AAAA	AAAA	AAAA	AAAB	AABB	AAAB	AAAA	AAAA	AAAA	AAAB	AAAA	AAAA	AAAA	AAAA
chr3_9086532	C/A	3	153	+	NA	NA	NA	NA	NA	NA	AAAA	AAAA	AAAA	AAAA	AAAB	AAAA	AAAA	AAAA	AAAB	AAAB	AAAB	AAAA	AAAB	AAAB	AAAB	AAAA	AAAB	AAAA	AABB	AAAB	AAAA	AABB	AAAB	AAAA	AAAA	AAAB	AAAB	AAAB	AAAA	AAAA	AAAA	AAAB	AAAA	AAAA	AAAB	AAAA	AABB	AAAB	AAAB
chr3_9086535	C/T	3	154	+	NA	NA	NA	NA	NA	NA	AAAB	AAAB	AAAB	AAAA	AAAB	AAAB	AAAA	AAAA	AAAA	AAAB	AAAA	AAAA	AAAB	AAAA	AAAA	AAAA	AAAB	AAAB	AAAA	AAAA	AAAB	AAAA	AAAB	AAAA	AAAB	AAAA	AAAA	AAAA	AAAA	AAAA	AAAA	AAAA	AAAA	AAAA	AAAA	AAAA	AAAA	AAAB	AAAB
chr3_9295665	T/G	3	155	+	NA	NA	NA	NA	NA	NA	BBBB	BBBB	BBBB	BBBB	BBBB	BBBB	-	BBBB	BBBB	-	ABBB	BBBB	-	BBBB	BBBB	-	BBBB	BBBB	BBBB	BBBB	-	-	BBBB	BBBB	-	ABBB	BBBB	-	BBBB	BBBB	BBBB	-	BBBB	BBBB	BBBB	-	BBBB	ABBB	BBBB
chr3_9613199	T/C	3	156	+	NA	NA	NA	NA	NA	NA	AAAB	AAAA	AAAA	AAAA	AAAB	AAAA	AAAB	AAAA	AAAA	AAAB	AAAA	AAAB	AAAA	AAAA	AAAA	AAAB	AAAA	AAAB	AAAB	AAAA	AAAB	AAAA	AAAB	AAAA	AAAA	AAAA	AAAA	AAAB	AAAA	AAAA	AAAA	AAAA	AAAB	AAAB	AABB	AAAA	AAAA	AAAA	AAAB
chr3_9613205	T/C	3	157	+	NA	NA	NA	NA	NA	NA	BBBB	AABB	ABBB	AABB	BBBB	ABBB	AABB	ABBB	ABBB	ABBB	AABB	ABBB	AABB	AABB	ABBB	BBBB	ABBB	BBBB	BBBB	ABBB	ABBB	ABBB	BBBB	BBBB	ABBB	AABB	BBBB	ABBB	AAAB	ABBB	AABB	BBBB	ABBB	BBBB	BBBB	BBBB	AAAB	ABBB	BBBB
chr3_9613242	C/A	3	158	+	NA	NA	NA	NA	NA	NA	AAAB	AAAA	AAAA	AAAA	AAAB	AAAA	AAAB	AAAA	AAAA	AAAB	AAAA	AAAB	AAAA	AAAA	AAAA	AAAB	AAAA	AAAB	AAAB	AAAA	AAAB	AAAA	AAAB	AAAA	AAAA	AAAA	AAAA	AAAB	AAAA	AAAA	AAAA	AAAA	AAAB	AAAB	AABB	AAAA	AAAA	AAAA	AAAB
chr3_9613253	A/T	3	159	+	NA	NA	NA	NA	NA	NA	AAAA	AABB	AAAB	AABB	AAAA	AAAB	AABB	AAAB	AAAB	AAAB	AABB	AAAB	AABB	AABB	AAAB	AAAA	AAAB	AAAA	AAAA	AAAB	AAAB	AAAB	AAAA	AAAA	AAAB	ABBB	AAAA	AAAB	ABBB	AAAB	AABB	AAAA	AAAB	AAAA	AAAA	AAAA	ABBB	AAAB	AAAA
chr3_9626281	C/A	3	160	+	NA	NA	NA	NA	NA	NA	AAAA	AAAB	AAAA	AAAB	AAAA	AAAA	AAAA	AAAA	AAAB	AAAA	AAAB	AAAA	AAAA	AAAA	AAAA	AAAA	AAAB	AAAA	AABB	AAAA	AAAA	AABB	AAAA	AAAA	AABB	AAAA	AAAA	AAAA	AAAB	AAAA	AAAA	AAAB	AAAB	AAAA	AAAB	AAAA	AAAA	AAAB	AAAA
chr3_9626287	A/G	3	161	+	NA	NA	NA	NA	NA	NA	AAAA	AAAA	AAAA	AAAA	AAAA	AAAA	AAAA	AAAB	AAAA	AAAA	AAAA	AAAA	AAAA	AAAA	AAAA	AAAB	AAAA	AAAA	AAAA	AAAA	AAAA	AAAA	AAAA	AAAA	AAAA	AAAA	AAAA	AAAB	AAAA	AAAA	AAAA	AAAA	AAAA	AAAB	AAAA	AAAA	AAAA	AAAA	AAAB
chr3_9626314	A/T	3	162	+	NA	NA	NA	NA	NA	NA	BBBB	ABBB	BBBB	ABBB	ABBB	ABBB	ABBB	BBBB	ABBB	BBBB	ABBB	BBBB	BBBB	BBBB	BBBB	BBBB	AABB	BBBB	AABB	BBBB	BBBB	AABB	BBBB	BBBB	AABB	BBBB	BBBB	BBBB	ABBB	BBBB	BBBB	AABB	ABBB	BBBB	ABBB	ABBB	BBBB	ABBB	BBBB
chr3_9626323	T/G	3	163	+	NA	NA	NA	NA	NA	NA	AAAA	AAAB	AAAA	AAAA	AAAB	AAAA	AAAB	AAAA	AAAA	AAAA	AAAB	AAAA	AAAA	AAAA	AAAB	AAAA	AAAA	AAAA	AAAA	AAAB	AAAA	AAAA	AAAA	AAAA	AAAA	AAAA	AAAA	AAAB	AAAA	AAAA	AAAA	AAAA	AAAB	AAAB	AAAA	AAAB	AAAB	AAAA	AAAA
chr3_9631521	T/A	3	164	+	NA	NA	NA	NA	NA	NA	AAAA	AAAA	AAAA	-	AAAB	AAAA	AAAA	AAAA	AAAB	AAAB	AAAA	AAAA	AAAA	AAAB	AAAA	AAAA	AAAA	AAAA	AABB	AAAB	AABB	AAAB	AAAB	AAAB	AAAA	AAAB	AAAB	-	AAAB	AAAB	-	AAAB	AABB	AAAA	-	AAAA	AAAA	AAAA	AAAA
chr3_9631541	A/C/T	3	165	+	NA	NA	NA	NA	NA	NA	BBBB	BBBB	BBBB	-	ABBB	BBBB	BBBB	BBBB	ABBB	ABBB	BBBB	BBBB	BBBB	ABBB	BBBB	BBBB	BBBB	BBBB	AABB	ABBB	AABB	ABBB	ABBB	ABBB	BBBB	ABBB	ABBB	-	ABBB	ABBB	-	ABBB	AABB	BBBB	-	BBBB	BBBB	BBBB	BBBB
chr3_9631556	A/T	3	166	+	NA	NA	NA	NA	NA	NA	AABB	AAAA	AAAA	-	AAAB	AABB	AAAA	AAAB	AAAA	AAAB	AAAA	AAAA	AAAB	AAAA	AABB	AABB	AAAB	AABB	AAAA	AAAB	AAAA	AAAA	AAAA	AAAA	AAAB	AAAB	AAAB	-	AAAB	AAAB	-	AAAB	AAAA	AABB	-	AABB	AAAA	AABB	AABB
chr3_9745532	T/C	3	167	+	NA	NA	NA	NA	NA	NA	AAAA	AAAA	AAAA	AAAA	AAAA	AAAB	AAAA	AAAA	AAAA	AAAB	AAAA	AAAA	AAAA	AAAA	AAAA	AAAA	AAAA	AAAA	AAAA	AAAA	AAAA	AAAB	AAAA	AAAA	AAAA	AAAA	AAAA	AAAA	AAAA	AAAA	AAAA	AAAA	AAAA	AAAA	AAAA	AAAA	AAAA	AAAB	-
chr3_9745584	A/G	3	168	+	NA	NA	NA	NA	NA	NA	AAAA	AAAA	AAAA	AAAB	AAAA	AAAA	AAAA	AAAA	AAAA	AAAA	AAAA	AAAB	AAAA	AAAB	AAAA	AAAA	AAAA	AAAA	AAAA	AAAA	AAAA	AAAA	AAAA	AAAA	AAAA	AAAB	AAAA	AAAB	AAAA	AAAA	AAAB	AAAA	AAAA	AAAA	AAAA	AAAA	AAAB	AAAA	-
chr3_9745597	T/A	3	169	+	NA	NA	NA	NA	NA	NA	AAAA	AAAA	AAAA	AAAA	AAAB	AAAA	AAAB	AAAA	AAAB	AAAA	AAAB	AAAA	AAAA	AAAA	AAAB	AABB	AAAB	AAAA	AAAB	AAAB	AAAA	AAAB	AAAB	AAAA	AAAA	AAAB	AABB	AAAB	AAAA	AAAA	AAAA	AABB	AABB	AABB	AABB	AABB	AAAB	AAAA	-
chr3_9795700	G/T	3	170	+	NA	NA	NA	NA	NA	NA	BBBB	BBBB	BBBB	BBBB	ABBB	BBBB	ABBB	BBBB	ABBB	BBBB	AABB	BBBB	BBBB	BBBB	BBBB	ABBB	BBBB	BBBB	BBBB	BBBB	BBBB	BBBB	AABB	BBBB	ABBB	AABB	AABB	ABBB	ABBB	ABBB	BBBB	ABBB	ABBB	AABB	BBBB	ABBB	AABB	BBBB	BBBB
chr3_9795736	G/A	3	171	+	NA	NA	NA	NA	NA	NA	BBBB	BBBB	BBBB	BBBB	ABBB	BBBB	ABBB	BBBB	ABBB	BBBB	AABB	BBBB	BBBB	BBBB	BBBB	ABBB	BBBB	BBBB	BBBB	BBBB	BBBB	BBBB	AABB	BBBB	ABBB	AABB	AABB	ABBB	ABBB	ABBB	BBBB	ABBB	ABBB	AABB	BBBB	ABBB	AABB	BBBB	BBBB
chr3_10168406	A/G	3	172	+	NA	NA	NA	NA	NA	NA	AAAB	AAAB	-	AAAB	AAAB	AAAA	AAAB	-	AAAB	-	AAAB	AAAA	AAAA	AAAB	AAAB	AAAB	AAAB	AAAB	AAAB	AAAB	AAAA	AAAA	AAAB	AAAA	AAAB	AAAA	AAAB	AAAB	AAAB	AAAB	AAAB	AAAB	AAAA	AAAB	AAAA	AAAB	AAAA	AAAA	-
chr3_10249960	C/A	3	173	+	NA	NA	NA	NA	NA	NA	AAAA	AAAA	AAAA	AAAA	AAAA	AAAA	AAAA	AAAA	AAAA	AAAA	AAAB	AAAA	AAAB	AAAA	AAAB	AAAA	AAAA	AAAA	AAAB	AAAA	AAAA	AAAB	AAAA	AAAA	AAAA	AAAA	AAAA	AAAB	AAAA	AAAA	AAAA	AAAA	AAAA	AAAA	AAAA	AAAA	AAAA	AAAA	AAAA
chr3_10278017	T/C	3	174	+	NA	NA	NA	NA	NA	NA	BBBB	ABBB	BBBB	ABBB	BBBB	ABBB	AABB	BBBB	ABBB	ABBB	ABBB	BBBB	ABBB	ABBB	BBBB	ABBB	AABB	BBBB	AABB	AABB	BBBB	ABBB	BBBB	ABBB	BBBB	ABBB	BBBB	ABBB	BBBB	BBBB	BBBB	BBBB	BBBB	ABBB	AABB	ABBB	BBBB	ABBB	ABBB
chr3_10349706	C/T	3	175	+	NA	NA	NA	NA	NA	NA	AAAB	AAAB	AAAB	AAAA	AAAA	AAAB	AAAB	AABB	AAAB	AAAA	AAAA	AAAB	AAAB	AAAB	AAAA	AAAA	AABB	AAAB	AAAA	AAAB	AAAB	AAAB	AABB	AAAA	AAAA	AAAA	-	AAAB	AAAA	AAAA	AAAB	AAAA	AAAA	AAAA	AAAB	AAAB	AAAB	AAAB	AAAB
chr3_10349715	G/A	3	176	+	NA	NA	NA	NA	NA	NA	AAAA	AAAA	AAAA	AABB	AAAA	AAAA	AAAA	AAAA	AAAA	AAAA	AAAA	AAAA	AAAA	AAAB	AAAB	AAAA	AAAA	AAAA	AAAB	AAAA	AAAA	AAAA	AAAA	AAAA	AAAA	AAAB	-	AAAA	AAAB	AAAB	AAAB	AAAB	AAAA	AAAB	AAAA	AAAA	AAAA	AAAA	AAAA
chr3_10349724	T/C	3	177	+	NA	NA	NA	NA	NA	NA	AAAA	AAAA	AAAA	AAAA	AAAA	AAAA	AAAA	AAAA	AAAA	AAAA	AAAA	AAAA	AAAA	AAAB	AAAB	AAAA	AAAA	AAAA	AAAA	AAAA	AAAA	AAAA	AAAA	AAAA	AAAA	AAAB	-	AAAA	AAAB	AAAB	AAAB	AAAB	AAAA	AAAA	AAAA	AAAA	AAAA	AAAA	AAAA
chr3_10349727	G/A	3	178	+	NA	NA	NA	NA	NA	NA	-	-	-	AAAA	AAAA	-	-	-	-	AAAA	-	-	-	-	AAAA	AAAA	AAAA	-	AAAA	-	-	-	-	-	AAAA	AAAA	-	-	AAAA	-	-	AAAA	-	AAAA	-	-	-	-	-
chr3_10349736	C/A	3	179	+	NA	NA	NA	NA	NA	NA	AAAA	AAAA	AAAA	AAAA	AAAB	AAAA	AAAA	AAAA	AAAA	AAAA	AAAA	AAAA	AAAA	AAAA	AAAA	AAAB	AAAA	AAAA	AAAA	AAAB	AAAA	AAAA	AAAA	AAAB	AAAB	AAAB	-	AAAA	AAAB	AAAB	AAAA	AAAA	AAAB	AAAA	AAAA	AAAA	AAAA	AAAA	AAAA
chr3_10349737	G/A	3	180	+	NA	NA	NA	NA	NA	NA	AAAA	AAAA	AAAA	AAAA	AAAA	AAAA	AAAA	AAAA	AAAA	AAAA	AAAA	AAAA	AAAA	AAAB	AAAB	AAAA	AAAA	AAAA	AAAA	AAAA	AAAA	AAAA	AAAA	AAAA	AAAA	AAAB	-	AAAA	AAAB	AAAB	AAAB	AAAB	AAAA	AAAA	AAAA	AAAA	AAAA	AAAA	AAAA
chr3_10349750	A/C	3	181	+	NA	NA	NA	NA	NA	NA	AAAA	AAAB	AAAA	AAAA	AAAA	AAAA	AAAA	AAAA	AAAB	AAAA	AAAA	AAAB	AAAA	AAAA	AAAA	AAAA	AAAB	AAAA	AAAA	AAAA	AAAA	AAAA	AAAA	AAAB	AAAA	AAAA	AAAA	AAAA	AAAA	AAAA	AAAA	AAAA	AAAB	AAAB	AAAA	AAAA	AAAA	AAAA	AAAA
chr3_10349760	A/T	3	182	+	NA	NA	NA	NA	NA	NA	AAAA	AAAA	AAAA	AAAA	AAAA	AAAA	AAAA	AAAA	AAAB	AAAA	AAAA	AAAB	AAAA	AAAB	AAAB	AAAB	AAAA	AAAA	AAAA	AAAA	AAAA	AAAA	AAAA	AAAA	AAAA	AAAB	AAAA	AAAA	AABB	AAAA	AAAB	AAAB	AAAA	AAAB	AAAB	AAAA	AAAB	AAAA	AAAA
chr3_10349761	G/A	3	183	+	NA	NA	NA	NA	NA	NA	AAAB	AAAB	AAAB	AABB	AAAB	AAAB	AAAA	AAAB	AAAB	AAAA	AAAB	AAAB	AABB	AAAB	AAAA	AAAA	AABB	AAAB	AAAA	AAAA	AABB	AAAA	AAAB	AAAB	AAAA	AAAA	AABB	AAAA	AAAA	AAAB	AABB	AAAB	ABBB	AAAB	AAAA	AAAB	AAAA	AAAA	AAAB
chr3_10349800	T/C	3	184	+	NA	NA	NA	NA	NA	NA	AAAA	AAAA	AAAA	AAAA	AAAA	AAAA	AABB	AAAA	AAAA	AABB	AAAA	AAAA	AAAA	AAAB	AAAB	AAAB	AAAA	AAAA	AAAB	AABB	AAAA	AAAB	AAAA	AAAB	AAAA	AAAB	AAAA	AAAB	AAAA	AAAA	AAAA	AAAA	AAAA	AAAB	AAAB	AAAB	AAAB	AAAB	AAAA
chr3_10490183	G/A	3	185	+	NA	NA	NA	NA	NA	NA	AAAB	BBBB	AABB	ABBB	AAAA	BBBB	ABBB	AAAB	AABB	AABB	ABBB	AABB	AAAA	AABB	AABB	AABB	AAAB	ABBB	AABB	ABBB	ABBB	ABBB	AAAB	AABB	AABB	AAAA	BBBB	BBBB	AABB	AAAB	BBBB	ABBB	AAAB	BBBB	ABBB	BBBB	AAAB	AAAA	AAAB
chr3_10490215	C/T	3	186	+	NA	NA	NA	NA	NA	NA	AAAA	AAAA	AAAA	AAAA	AAAA	AAAA	AAAB	AAAA	AAAA	AAAA	AAAA	AAAB	AAAB	AAAA	AAAA	AAAA	AAAA	AAAA	AAAA	AAAA	AAAA	AAAA	AAAA	AAAA	AAAA	AAAA	AAAA	AAAA	AAAA	AAAA	AAAA	AAAA	AAAA	AAAA	AAAA	AAAA	AAAA	AAAB	AAAA
chr3_10490238	C/T	3	187	+	NA	NA	NA	NA	NA	NA	AAAA	AAAA	AAAA	AAAA	AAAA	AAAA	AAAB	AAAA	AAAB	AAAB	AAAA	AAAB	AAAA	AAAB	AAAA	AAAA	AAAA	AAAB	AAAA	AAAA	AAAA	AAAA	AAAA	AAAB	AAAB	AAAA	AAAA	AAAA	AAAB	AAAA	AAAA	AAAB	AAAA	AAAA	AAAB	AAAB	AABB	AAAA	AAAA
chr3_10490250	T/C	3	188	+	NA	NA	NA	NA	NA	NA	AAAA	AAAB	AAAA	AAAA	AAAA	AAAA	AAAA	AAAA	AAAA	AAAA	AAAB	AAAA	AAAA	AAAB	AAAA	AAAA	AAAA	AAAA	AAAA	AAAA	AAAA	AAAA	AAAA	AAAA	AAAA	AAAA	AAAA	AAAA	AAAA	AAAA	AAAA	AAAA	AAAA	AAAA	AAAA	AAAA	AAAA	AAAA	AAAA
chr3_10490391	A/G	3	189	+	NA	NA	NA	NA	NA	NA	BBBB	ABBB	BBBB	ABBB	ABBB	BBBB	ABBB	BBBB	ABBB	BBBB	BBBB	AABB	ABBB	ABBB	AABB	BBBB	ABBB	BBBB	ABBB	BBBB	ABBB	BBBB	ABBB	BBBB	ABBB	BBBB	ABBB	ABBB	ABBB	BBBB	AABB	ABBB	BBBB	ABBB	BBBB	AABB	AABB	BBBB	BBBB
chr3_10509912	A/G	3	190	+	NA	NA	NA	NA	NA	NA	AAAA	AAAA	AAAA	AAAA	AAAA	AAAA	AAAA	AAAA	AAAA	AAAA	AAAA	AAAA	AAAB	AAAA	AAAB	AAAA	AAAA	AAAA	AAAA	AAAA	AAAA	AAAA	AAAA	AAAA	AAAA	AAAA	AAAA	AAAA	AAAA	AAAA	AAAB	AAAA	AAAB	AAAA	AAAA	AAAA	AAAA	AAAA	AAAA
chr3_10509926	C/T	3	191	+	NA	NA	NA	NA	NA	NA	AAAB	AAAA	AAAB	AAAA	AAAA	AAAA	AAAA	AAAA	AAAA	AAAA	AAAB	AAAA	AAAA	AAAB	AAAA	AAAA	AAAB	AAAA	AAAA	AAAA	AAAA	AAAA	AAAB	AAAA	AAAA	AAAA	AAAA	AAAB	AAAA	AAAA	AAAA	AAAA	AAAA	AAAA	AAAA	AAAA	AAAB	AAAA	AAAB
chr3_10509938	A/G	3	192	+	NA	NA	NA	NA	NA	NA	AAAA	AAAB	AAAA	AAAA	AAAB	AAAA	AAAA	AAAA	AAAA	AAAA	AAAA	AAAA	AAAA	AAAA	AAAB	AAAA	AAAA	AAAB	AAAA	AAAA	AAAA	AAAA	AAAA	AAAA	AAAA	AAAA	AAAA	AAAA	AAAA	AAAA	AAAB	AAAA	AAAA	AAAA	AAAB	AAAB	AAAA	AAAB	AAAA
chr3_10714113	C/T	3	193	+	NA	NA	NA	NA	NA	NA	BBBB	ABBB	BBBB	AABB	BBBB	BBBB	AABB	BBBB	BBBB	AABB	AABB	ABBB	ABBB	ABBB	ABBB	AABB	ABBB	ABBB	ABBB	AABB	AABB	ABBB	ABBB	BBBB	ABBB	AABB	ABBB	ABBB	ABBB	ABBB	AABB	ABBB	BBBB	ABBB	AABB	AABB	AABB	ABBB	BBBB
chr3_10715516	T/C	3	194	+	NA	NA	NA	NA	NA	NA	AAAA	AAAA	AAAA	AAAA	AAAA	AAAA	AAAA	AAAA	AAAA	AAAA	AAAB	AAAA	AAAA	AAAA	AAAA	AAAB	AAAA	AAAA	AAAA	AAAA	AAAA	AAAA	AAAA	AAAA	AAAA	AAAB	AAAA	AAAA	AAAA	AAAA	AAAA	AAAA	AAAA	AAAA	AAAA	AAAB	AAAA	AAAA	AAAA
chr3_10715547	A/G	3	195	+	NA	NA	NA	NA	NA	NA	AAAA	AAAA	AABB	AAAB	AAAB	AAAB	AAAA	AAAA	AAAA	AAAA	AAAA	AAAA	AAAB	AAAA	AAAB	AAAB	AAAA	AAAB	AAAA	AAAB	AAAA	AAAA	AAAB	AABB	AAAB	AAAB	AAAB	AAAA	AAAA	AAAB	AAAA	AABB	AAAB	AABB	AAAA	AAAB	AAAA	AAAB	AAAA
chr3_10715552	A/G	3	196	+	NA	NA	NA	NA	NA	NA	AAAA	AAAA	AABB	AAAB	AAAB	AAAB	AAAA	AAAA	AAAA	AAAA	AAAA	AAAA	AAAB	AAAA	AAAB	AAAB	AAAA	AAAB	AAAA	AAAB	AAAA	AAAA	AAAB	AABB	AAAB	AAAB	AAAB	AAAA	AAAA	AAAB	AAAA	AABB	AAAB	AABB	AAAA	AAAB	AAAA	AAAB	AAAA
chr3_10800601	G/A	3	197	+	NA	NA	NA	NA	NA	NA	AAAA	-	AAAA	AAAA	-	AAAA	AAAA	AAAA	AAAB	-	AAAA	AAAA	-	AAAA	AAAA	AAAA	AAAA	AAAA	AAAA	AAAA	AAAB	AAAA	AAAA	AAAA	AAAA	-	AAAA	AAAA	-	AAAA	AAAA	AAAB	AAAA	-	AAAA	AAAB	-	-	AAAA
chr3_10862067	T/A	3	198	+	NA	NA	NA	NA	NA	NA	-	AAAA	AAAA	AAAA	AAAA	AAAA	AAAB	AAAA	AAAA	AAAB	AAAB	AAAA	-	AAAB	AAAB	AAAA	AAAA	AAAA	AAAA	AAAA	AAAA	AAAA	AAAA	AAAA	AAAA	AAAB	AAAA	AAAB	AAAA	AAAA	AAAA	AAAA	AAAA	AAAB	AAAB	AAAA	AAAB	AAAA	-
chr3_10862082	A/T	3	199	+	NA	NA	NA	NA	NA	NA	-	AAAA	AAAA	AAAA	AAAA	AAAA	AAAB	AAAA	AAAA	AAAA	AAAB	AAAA	-	AAAB	AABB	AAAA	AAAA	AAAA	AAAA	AAAA	AAAA	AAAA	AAAA	AAAA	AAAA	AAAA	AAAA	AAAB	AAAA	AAAA	AAAA	AABB	AAAA	AAAA	AAAA	AAAB	AAAA	AAAA	-
chr3_10862160	T/C	3	200	+	NA	NA	NA	NA	NA	NA	-	AABB	AABB	-	ABBB	-	AABB	AABB	AABB	-	AABB	ABBB	AABB	AABB	-	BBBB	ABBB	BBBB	-	AABB	BBBB	AABB	-	ABBB	-	BBBB	AABB	-	BBBB	-	-	-	BBBB	ABBB	ABBB	BBBB	BBBB	BBBB	ABBB
chr3_10862175	G/A	3	201	+	NA	NA	NA	NA	NA	NA	-	AAAA	AAAA	-	AAAA	AAAA	AAAA	AAAA	AAAA	-	AAAA	AAAA	AAAA	AAAA	AAAA	AAAA	AAAA	AAAA	-	AAAA	AAAA	AAAA	AAAA	AAAA	AAAA	AAAA	AAAA	-	AAAA	AAAA	AAAA	AAAA	AAAB	AAAA	AAAA	AAAB	AAAA	AAAA	AAAA
chr3_10862187	T/A	3	202	+	NA	NA	NA	NA	NA	NA	-	AABB	AABB	-	AABB	AAAA	AAAB	AABB	AAAA	-	AAAB	AAAB	AAAB	AAAB	AAAA	AAAA	AAAB	AAAA	-	AAAB	AAAA	AAAB	AAAA	AAAB	AAAB	AAAA	AAAB	-	AAAA	AAAA	AAAA	AAAA	AAAA	AABB	AAAB	AAAA	AABB	AAAA	AAAB
chr3_10862199	G/A	3	203	+	NA	NA	NA	NA	NA	NA	-	AAAB	AAAA	-	AABB	AAAA	AAAA	AAAB	AAAA	-	AAAA	AAAB	AAAA	AAAA	AAAA	AAAA	AAAA	AAAA	-	AAAA	AAAA	AAAA	AAAA	AAAA	AAAB	AAAB	AAAA	-	AAAA	AAAA	AAAB	AAAA	AAAA	AAAB	AABB	AAAB	AAAA	AAAA	AAAA
chr3_11015646	A/T/-	3	204	+	NA	NA	NA	NA	NA	NA	AABB	ABBB	BBBB	ABBB	AABB	BBBB	ABBB	ABBB	BBBB	BBBB	ABBB	BBBB	BBBB	ABBB	ABBB	ABBB	ABBB	BBBB	BBBB	BBBB	BBBB	ABBB	AABB	BBBB	ABBB	BBBB	BBBB	BBBB	ABBB	ABBB	AABB	ABBB	ABBB	ABBB	ABBB	ABBB	BBBB	BBBB	BBBB
chr3_11104910	A/G	3	205	+	NA	NA	NA	NA	NA	NA	AAAA	AAAA	AAAA	AAAA	AAAA	AAAA	-	AAAA	AAAB	AAAA	AAAA	AAAB	AAAA	AAAB	AAAA	AAAA	AAAA	AAAA	AAAA	AAAB	AAAA	AAAA	AAAA	AAAA	AAAA	AAAA	AAAA	AAAB	AAAA	-	-	AAAA	AAAA	AAAB	AAAB	AAAA	AAAB	AAAB	AAAA
chr3_11104920	A/G	3	206	+	NA	NA	NA	NA	NA	NA	AAAB	AAAA	AAAB	AAAB	AAAA	AAAA	AAAA	AAAA	AAAB	AAAA	AAAA	AAAB	AAAB	AAAA	AAAA	AAAA	AAAA	AAAA	AAAA	AAAA	AAAA	AAAA	AAAA	AAAA	AAAA	AAAA	AAAA	AAAA	AAAA	-	-	AAAA	AAAA	AAAA	AAAA	AAAB	AAAA	AAAA	AAAA
chr3_11104933	T/C	3	207	+	NA	NA	NA	NA	NA	NA	AAAA	AAAA	AAAA	AAAA	AAAB	AAAA	AAAA	AAAB	AAAA	AAAA	AAAB	AAAA	AAAA	AAAA	AAAA	AAAA	AAAA	AAAA	AAAA	AAAA	AAAA	AAAB	AAAB	AAAB	AAAB	AAAA	AAAA	AAAB	AAAA	-	-	AAAA	AAAB	AAAB	AAAA	AAAA	AAAB	AAAA	AAAB
chr3_11104949	G/A	3	208	+	NA	NA	NA	NA	NA	NA	AAAA	AAAA	AAAB	AAAA	AAAA	AAAA	AAAA	AAAA	AAAA	AAAA	AAAA	AAAA	AAAA	AAAA	AAAB	AAAA	AAAA	AAAB	AAAB	AAAA	AAAA	AAAA	AAAA	AAAA	AAAA	AAAB	AAAA	AAAA	AAAA	-	-	AAAA	AAAA	AAAA	AAAA	AAAA	AAAA	AAAA	AAAB
chr3_11104952	T/A	3	209	+	NA	NA	NA	NA	NA	NA	AAAB	AAAB	AAAB	AAAB	AAAB	ABBB	AAAB	AAAB	ABBB	AAAB	AAAA	AAAB	AAAB	AABB	ABBB	ABBB	AAAB	AAAB	AAAB	BBBB	AABB	AAAB	AAAB	AAAB	AAAB	AAAB	AAAB	ABBB	AAAA	-	-	AAAB	AAAB	AABB	AABB	AAAB	ABBB	ABBB	AAAB
chr3_11104961	A/G	3	210	+	NA	NA	NA	NA	NA	NA	AAAB	AAAA	ABBB	AAAB	AAAA	AABB	AAAA	AAAA	AAAB	AAAB	AAAA	AAAA	AAAA	AAAA	ABBB	AABB	AAAA	AAAB	AAAB	AAAA	AAAB	AAAA	AAAB	AAAB	AAAA	AABB	AAAB	AAAA	AAAA	-	-	AAAB	AAAB	AAAA	AAAA	AAAB	AAAA	AAAB	AAAB
chr3_11104964	A/G	3	211	+	NA	NA	NA	NA	NA	NA	AAAB	AAAA	AAAB	AAAB	AAAA	AAAA	AAAA	AAAA	AAAA	AAAA	AAAA	AAAB	AAAB	AAAA	AAAA	AAAA	AAAA	AAAA	AAAA	AAAA	AAAA	AAAA	AAAA	AAAA	AAAA	AAAA	AAAA	AAAA	AAAA	-	-	AAAA	AAAA	AAAA	AAAA	AAAB	AAAA	AAAA	AAAA
chr3_11104971	T/A	3	212	+	NA	NA	NA	NA	NA	NA	AAAA	AAAA	AAAB	AAAA	AAAA	AAAB	AAAA	AAAA	AAAB	AAAA	AAAA	AAAA	AAAA	AAAA	AAAB	AAAB	AAAA	AAAA	AAAA	AAAA	AAAB	AAAA	AAAA	AAAA	AAAA	AAAA	AAAB	AAAA	AAAA	-	-	AAAB	AAAA	AAAA	AAAA	AAAA	AAAA	AAAB	AAAB
chr3_11104983	C/A	3	213	+	NA	NA	NA	NA	NA	NA	AAAB	AAAB	AABB	AAAA	AAAB	AABB	AAAB	AAAA	AABB	AAAA	AAAA	AAAA	AAAB	AAAB	AAAB	AABB	AAAB	AAAB	AAAB	-	AABB	AAAB	AAAA	AAAB	AAAB	AAAB	AABB	AAAB	AAAA	-	-	AAAA	AAAB	AAAB	AAAB	AAAB	AAAB	AABB	AABB
[truncated: 8,719 more rows]
[truncated: 146 more columns]
