# Supplementary material for: The Impact of Genotyping-by-Sequencing Pipelines on SNP Discovery and Identification of Markers Associated with Verticillium Wilt Resistance in Autotetraploid Alfalfa (Medicago sativa L.)
Source: Front Plant Sci. 2017 Feb 7;8:89. doi: 10.3389/fpls.2017.00089 (PMC5293825; doi:10.3389/fpls.2017.00089)
Supplement: Supplementary file 2 [file Table_2.XLSX]

## Sheet: Table S3_ TASSEL
rs#	alleles	chrom	pos	strand	assembly#	center	protLSID	assayLSID	panelLSID	QCcode	113B	14A	81B	56B	41A	88B	33A	49B	53A	22A	55A	102B	62A	115B	48A	46A	106B	64A	4A	140B	36B	12A	52B	117B	108B	63B	124B	138B	56A	83B	29B	21A	18B	9A	18A	67A	101B	118S	23A
S1_169423	A/C	1	169423	+	NA	NA	NA	NA	NA	NA	A	A	A	M	A	A	M	M	M	M	A	M	A	M	M	A	M	M	M	A	A	M	M	M	M	A	M	M	M	M	M	M	M	M	M	M	M	A	A
S1_169424	G/C	1	169424	+	NA	NA	NA	NA	NA	NA	G	G	G	S	G	G	S	S	S	S	G	S	G	S	S	G	S	S	S	G	G	S	S	S	S	G	S	S	S	S	S	S	S	S	S	S	G	G	G
S1_169425	A/C	1	169425	+	NA	NA	NA	NA	NA	NA	A	A	A	M	A	A	M	M	M	M	A	M	A	M	M	A	M	M	M	A	A	M	M	M	M	A	M	M	M	M	M	M	M	M	M	M	M	A	A
S1_171910	C/A	1	171910	+	NA	NA	NA	NA	NA	NA	M	M	M	M	M	M	M	M	M	M	M	M	M	M	M	M	M	M	M	M	M	M	M	M	M	M	M	M	M	M	M	M	M	M	M	M	M	M	M
S1_171970	A/C	1	171970	+	NA	NA	NA	NA	NA	NA	A	A	A	A	A	A	M	M	A	A	A	A	A	A	A	A	A	A	M	A	M	M	A	A	A	A	A	A	M	A	A	A	M	A	A	A	M	A	A
S1_176851	G/A	1	176851	+	NA	NA	NA	NA	NA	NA	G	R	R	G	R	G	G	G	R	R	G	R	R	R	R	R	R	R	G	R	G	R	G	R	R	G	R	R	G	R	G	G	N	R	R	R	R	R	R
S1_176853	C/G	1	176853	+	NA	NA	NA	NA	NA	NA	S	S	S	C	S	S	S	S	S	S	C	S	S	S	S	S	S	S	C	S	S	G	C	S	S	S	S	S	C	S	C	C	N	S	S	S	S	S	S
S1_176872	G/A	1	176872	+	NA	NA	NA	NA	NA	NA	G	R	R	G	R	G	G	G	R	R	R	R	R	R	R	R	R	R	G	R	G	R	G	R	R	G	R	R	G	R	G	G	A	R	R	R	R	R	R
S1_176889	G/A	1	176889	+	NA	NA	NA	NA	NA	NA	G	R	R	G	R	G	G	G	R	R	R	R	R	R	R	R	R	R	G	R	G	R	G	R	R	G	R	R	G	R	G	G	A	R	R	R	R	R	R
S1_176898	A/G/T	1	176898	+	NA	NA	NA	NA	NA	NA	R	A	R	G	R	R	W	R	R	R	R	R	R	A	R	R	R	A	G	R	R	A	R	R	A	R	R	R	K	R	R	R	A	A	R	R	R	R	A
S1_247993	G/T/A	1	247993	+	NA	NA	NA	NA	NA	NA	G	G	G	K	G	G	R	G	G	G	G	G	R	G	G	G	G	K	G	G	G	K	G	G	K	G	G	G	G	R	R	G	G	G	K	G	G	G	G
S1_247995	C/T/A	1	247995	+	NA	NA	NA	NA	NA	NA	Y	C	C	M	M	C	M	C	C	C	C	Y	M	Y	Y	C	Y	W	C	C	C	M	Y	Y	M	C	Y	Y	C	W	Y	C	C	Y	M	C	Y	Y	C
S1_253165	A/G/C/-	1	253165	+	NA	NA	NA	NA	NA	NA	A	R	R	A	M	A	A	A	A	A	A	A	R	A	A	M	A	A	A	A	A	M	R	A	R	A	0	R	A	R	A	A	R	A	A	A	A	A	A
S1_253180	T/C/G	1	253180	+	NA	NA	NA	NA	NA	NA	Y	T	Y	T	Y	T	T	T	T	T	T	T	T	T	T	T	T	Y	T	Y	T	T	T	T	T	T	T	T	T	T	Y	T	T	Y	T	T	T	T	T
S1_253186	A/G/-	1	253186	+	NA	NA	NA	NA	NA	NA	A	A	A	A	A	R	A	A	R	A	A	R	A	R	R	A	A	A	A	A	R	A	A	A	A	A	R	0	A	A	A	A	A	A	R	A	A	A	A
S1_253194	T/C	1	253194	+	NA	NA	NA	NA	NA	NA	T	T	Y	T	T	T	T	T	Y	T	T	Y	T	T	T	T	T	Y	T	T	T	T	T	T	T	T	T	Y	T	T	T	T	T	T	T	Y	T	T	T
S1_253201	A/G/C	1	253201	+	NA	NA	NA	NA	NA	NA	A	A	A	A	A	A	A	A	A	A	A	A	A	A	A	A	A	A	R	A	A	R	A	R	A	A	A	A	A	A	A	A	A	A	A	R	A	R	A
S1_253207	T/C	1	253207	+	NA	NA	NA	NA	NA	NA	T	T	T	T	Y	T	Y	T	T	T	T	T	T	T	T	T	T	T	T	T	Y	T	T	T	T	T	T	T	Y	T	T	T	T	Y	T	Y	T	T	Y
S1_253209	T/C	1	253209	+	NA	NA	NA	NA	NA	NA	T	T	T	T	T	Y	T	T	T	T	Y	T	T	T	T	T	T	Y	Y	T	T	T	T	T	T	T	Y	T	T	T	T	T	T	T	T	T	T	T	T
S1_264041	T/C	1	264041	+	NA	NA	NA	NA	NA	NA	Y	Y	T	T	Y	T	T	T	Y	Y	Y	T	Y	T	Y	Y	T	Y	Y	T	Y	T	T	T	Y	Y	Y	Y	Y	Y	T	Y	Y	T	Y	Y	T	N	Y
S1_271256	T/G	1	271256	+	NA	NA	NA	NA	NA	NA	K	K	K	K	K	K	K	K	K	K	K	T	K	K	T	T	K	K	K	K	K	K	T	T	K	K	K	T	K	K	K	K	K	K	K	K	K	K	K
S1_271257	G/A	1	271257	+	NA	NA	NA	NA	NA	NA	R	R	R	R	R	R	R	R	R	R	R	G	R	R	G	G	R	R	R	R	R	R	G	G	R	R	R	G	R	R	R	R	R	R	R	R	R	R	R
S1_290702	C/T	1	290702	+	NA	NA	NA	NA	NA	NA	Y	Y	T	C	Y	Y	C	Y	Y	Y	Y	Y	C	C	Y	Y	C	Y	Y	Y	Y	Y	Y	Y	Y	Y	Y	Y	Y	Y	C	Y	Y	Y	Y	Y	Y	Y	C
S1_290730	G/T	1	290730	+	NA	NA	NA	NA	NA	NA	K	K	K	G	G	G	G	G	G	G	G	G	G	G	G	G	G	G	G	G	G	G	K	G	G	G	K	K	K	G	G	G	G	G	G	K	K	G	G
S1_305238	T/C	1	305238	+	NA	NA	NA	NA	NA	NA	T	T	T	T	T	T	T	T	T	T	T	T	T	Y	T	T	T	T	T	T	T	T	T	T	T	T	Y	T	T	T	T	T	T	T	Y	T	T	T	T
S1_305251	T/C	1	305251	+	NA	NA	NA	NA	NA	NA	T	T	T	T	T	T	T	T	T	T	T	T	T	T	T	T	T	T	T	T	T	Y	T	T	T	T	Y	T	T	T	T	T	Y	T	T	T	T	T	T
S1_305259	A/G	1	305259	+	NA	NA	NA	NA	NA	NA	A	A	A	A	A	A	A	A	A	A	A	A	A	A	A	A	A	A	A	A	A	A	A	R	A	R	R	R	A	A	A	A	A	A	A	A	A	A	A
S1_305269	A/G	1	305269	+	NA	NA	NA	NA	NA	NA	A	A	A	A	A	A	A	A	A	A	A	A	A	A	A	A	A	A	A	R	A	A	A	A	A	A	A	A	A	A	A	A	A	A	A	A	A	A	A
S1_309947	T/A	1	309947	+	NA	NA	NA	NA	NA	NA	T	W	W	W	W	W	W	W	T	W	W	W	W	W	W	W	W	W	W	W	W	W	W	W	W	W	W	W	T	W	W	T	W	W	W	W	W	W	T
S1_345833	A/T/G	1	345833	+	NA	NA	NA	NA	NA	NA	W	R	W	A	W	A	W	A	A	T	W	A	W	W	A	W	W	A	A	W	A	W	W	W	A	W	W	A	W	W	W	R	W	W	W	W	W	R	A
S1_398050	A/G/C	1	398050	+	NA	NA	NA	NA	NA	NA	A	A	A	A	A	R	A	A	A	A	A	A	A	A	A	R	A	A	A	A	A	A	A	A	A	G	R	A	A	A	A	A	A	A	A	A	A	A	A
S1_398060	A/G/C	1	398060	+	NA	NA	NA	NA	NA	NA	A	A	A	A	A	R	A	A	A	M	R	A	A	A	A	A	A	R	A	A	A	A	A	R	A	A	R	A	A	A	A	M	A	A	A	A	A	A	A
S1_398066	A/G	1	398066	+	NA	NA	NA	NA	NA	NA	A	A	A	A	A	A	A	A	A	R	R	A	A	A	A	A	A	A	A	A	A	A	R	A	A	A	R	A	A	A	A	A	A	A	A	A	A	A	A
S1_456377	C/T	1	456377	+	NA	NA	NA	NA	NA	NA	C	C	Y	C	Y	C	C	Y	C	Y	Y	C	C	C	Y	C	C	Y	C	C	Y	C	Y	C	C	C	Y	C	C	C	C	C	C	C	Y	C	Y	C	C
S1_456419	C/A	1	456419	+	NA	NA	NA	NA	NA	NA	C	C	M	C	M	C	C	M	C	M	M	C	C	C	M	C	C	M	C	C	M	C	M	C	C	C	M	C	C	C	C	C	C	C	M	C	M	C	C
S1_479473	C/A	1	479473	+	NA	NA	NA	NA	NA	NA	M	M	M	A	M	M	M	M	A	C	M	M	M	M	M	M	M	A	M	C	C	M	C	M	M	M	M	C	M	C	C	C	C	N	C	C	M	A	M
S1_479474	T/G	1	479474	+	NA	NA	NA	NA	NA	NA	K	K	K	G	K	K	K	K	G	T	K	K	K	K	K	K	K	G	K	T	T	K	T	K	K	K	K	T	K	T	T	T	T	N	T	T	K	G	K
S1_555376	G/A/T/C	1	555376	+	NA	NA	NA	NA	NA	NA	R	G	G	G	R	R	R	G	R	R	R	G	R	R	R	G	G	R	R	R	R	R	R	R	G	R	G	R	G	R	G	G	G	R	R	K	K	R	R
S1_675303	A/G/C	1	675303	+	NA	NA	NA	NA	NA	NA	A	R	R	M	A	R	A	R	A	A	A	R	R	R	M	M	R	R	R	A	R	R	A	R	R	A	A	R	A	R	R	M	G	A	R	R	A	G	A
S1_709963	C/A	1	709963	+	NA	NA	NA	NA	NA	NA	M	M	C	M	M	M	M	C	M	M	M	M	C	A	M	C	C	M	M	C	M	M	C	N	M	M	C	M	M	C	C	M	C	M	C	M	C	C	M
S1_709969	A/G	1	709969	+	NA	NA	NA	NA	NA	NA	R	R	A	R	R	R	R	A	R	R	R	R	A	G	R	A	A	R	R	A	R	R	A	N	R	R	A	R	R	A	A	R	A	R	A	R	A	A	R
S1_709970	T/C	1	709970	+	NA	NA	NA	NA	NA	NA	Y	Y	Y	T	Y	T	T	C	T	T	Y	Y	T	T	Y	Y	C	Y	T	Y	Y	T	T	N	Y	T	T	T	Y	C	Y	T	T	Y	Y	T	Y	T	T
S1_769032	G/A	1	769032	+	NA	NA	NA	NA	NA	NA	R	R	R	R	R	R	G	G	G	R	R	A	G	G	R	R	G	G	G	R	G	G	G	R	G	G	R	R	G	R	G	R	R	R	R	G	R	R	G
S1_789740	T/C	1	789740	+	NA	NA	NA	NA	NA	NA	Y	Y	T	Y	Y	T	Y	Y	Y	Y	Y	Y	Y	T	Y	Y	Y	Y	Y	Y	T	Y	Y	Y	Y	Y	Y	T	Y	Y	Y	Y	Y	Y	Y	Y	Y	T	Y
S1_789748	G/A	1	789748	+	NA	NA	NA	NA	NA	NA	R	R	G	R	R	G	R	R	R	R	R	R	R	G	R	R	R	R	R	R	G	R	R	R	R	R	R	G	R	R	R	R	R	R	R	R	R	G	R
S1_789764	G/A	1	789764	+	NA	NA	NA	NA	NA	NA	G	R	R	R	G	R	R	R	G	R	G	G	G	R	G	G	G	R	R	G	G	G	G	G	R	R	R	G	G	R	R	G	G	R	G	R	R	R	G
S1_789785	T/C	1	789785	+	NA	NA	NA	NA	NA	NA	Y	Y	Y	Y	Y	Y	Y	Y	Y	Y	Y	Y	Y	T	Y	Y	Y	Y	Y	Y	T	Y	Y	Y	Y	Y	Y	Y	Y	Y	Y	Y	Y	Y	Y	Y	Y	Y	Y
S1_789787	T/C	1	789787	+	NA	NA	NA	NA	NA	NA	Y	Y	Y	T	Y	Y	T	Y	Y	Y	Y	Y	T	T	Y	Y	T	Y	T	Y	Y	T	Y	T	Y	T	T	Y	T	Y	T	Y	Y	T	Y	T	Y	T	Y
S1_789794	C/T	1	789794	+	NA	NA	NA	NA	NA	NA	C	Y	Y	Y	C	Y	C	Y	C	C	Y	Y	Y	C	C	Y	Y	C	Y	Y	Y	C	C	Y	Y	C	Y	Y	Y	C	Y	C	Y	Y	Y	Y	C	Y	C
S1_789800	C/T	1	789800	+	NA	NA	NA	NA	NA	NA	C	Y	Y	Y	C	Y	C	Y	C	C	Y	Y	Y	C	C	Y	Y	C	Y	Y	Y	C	C	Y	Y	C	Y	Y	Y	C	Y	C	Y	Y	Y	Y	C	Y	C
S1_789821	A/G	1	789821	+	NA	NA	NA	NA	NA	NA	A	R	R	R	A	R	A	R	A	A	R	R	R	A	A	R	R	A	R	R	R	A	A	R	R	A	R	R	R	A	R	A	R	R	R	R	A	R	A
S1_924123	T/C	1	924123	+	NA	NA	NA	NA	NA	NA	T	Y	Y	Y	T	Y	Y	Y	Y	Y	T	T	Y	Y	T	Y	Y	Y	Y	Y	Y	Y	C	Y	Y	C	Y	T	T	Y	C	T	Y	Y	Y	Y	Y	Y	T
S1_946398	T/A	1	946398	+	NA	NA	NA	NA	NA	NA	T	T	W	W	T	W	W	A	T	W	W	T	N	T	T	T	W	T	W	T	T	T	W	W	W	A	W	T	T	W	W	T	W	W	A	T	W	W	T
S1_946420	C/T	1	946420	+	NA	NA	NA	NA	NA	NA	C	C	Y	Y	C	Y	Y	T	C	Y	Y	C	N	C	C	C	Y	C	Y	C	C	C	Y	Y	Y	T	Y	C	C	Y	Y	C	Y	Y	T	C	Y	Y	C
S1_946571	T/C	1	946571	+	NA	NA	NA	NA	NA	NA	T	T	Y	Y	T	T	Y	Y	T	Y	T	T	T	Y	T	Y	C	Y	T	Y	Y	T	Y	Y	Y	N	Y	T	T	T	Y	T	C	Y	Y	Y	Y	T	T
S1_951850	A/G	1	951850	+	NA	NA	NA	NA	NA	NA	R	G	R	R	R	R	A	R	G	R	R	R	R	A	R	G	A	R	R	R	R	A	A	A	A	R	A	R	R	G	A	G	R	A	G	A	R	A	A
S1_952023	C/G	1	952023	+	NA	NA	NA	NA	NA	NA	S	S	C	C	C	S	C	S	G	S	S	S	G	S	S	S	C	C	S	C	C	C	S	C	C	S	S	C	S	N	C	S	S	S	S	C	S	S	S
S1_990477	T/C	1	990477	+	NA	NA	NA	NA	NA	NA	Y	Y	Y	T	Y	Y	T	T	T	Y	Y	Y	T	T	Y	T	T	T	T	T	T	T	T	T	T	T	T	T	T	T	T	T	T	T	T	T	T	T	T
S1_990479	G/A	1	990479	+	NA	NA	NA	NA	NA	NA	R	R	G	G	R	R	R	R	G	R	R	R	R	R	R	R	R	R	R	R	A	R	G	R	R	R	A	R	A	G	R	R	R	G	R	R	R	R	A
S1_990507	T/C	1	990507	+	NA	NA	NA	NA	NA	NA	Y	Y	T	T	Y	T	T	T	T	T	Y	T	T	T	Y	Y	T	T	T	T	Y	T	T	T	Y	Y	T	T	Y	T	T	Y	T	T	T	T	T	T	Y
S1_1015424	T/C	1	1015424	+	NA	NA	NA	NA	NA	NA	T	T	T	Y	T	Y	T	Y	T	T	T	T	Y	Y	T	T	Y	Y	T	Y	T	Y	Y	T	Y	Y	Y	T	T	T	Y	T	T	T	T	Y	T	T	T
S1_1032114	T/C	1	1032114	+	NA	NA	NA	NA	NA	NA	T	T	T	Y	T	Y	T	Y	T	T	T	T	Y	Y	T	T	Y	Y	Y	Y	Y	Y	Y	T	Y	Y	Y	T	Y	T	Y	T	T	T	T	Y	T	Y	T
S1_1032135	G/A	1	1032135	+	NA	NA	NA	NA	NA	NA	G	R	R	R	G	R	R	R	R	R	R	G	R	R	G	R	R	R	A	R	R	R	A	G	R	R	R	G	R	G	A	G	R	R	R	A	G	R	G
S1_1032138	T/A/C	1	1032138	+	NA	NA	NA	NA	NA	NA	T	W	W	Y	T	Y	W	Y	W	W	W	T	Y	M	T	W	W	Y	M	Y	Y	Y	M	T	M	M	Y	T	Y	T	M	T	W	W	W	M	T	W	T
S1_1044190	G/A	1	1044190	+	NA	NA	NA	NA	NA	NA	G	R	R	R	G	G	R	R	R	R	R	G	R	R	G	R	R	R	R	R	R	R	R	R	R	R	G	R	G	R	R	R	R	R	R	R	R	R	G
S1_1054723	C/T	1	1054723	+	NA	NA	NA	NA	NA	NA	C	Y	Y	C	Y	Y	C	Y	C	Y	Y	T	C	Y	Y	Y	C	C	C	Y	Y	Y	C	Y	C	C	Y	Y	Y	Y	C	Y	Y	Y	Y	C	C	Y	C
S1_1054754	G/A	1	1054754	+	NA	NA	NA	NA	NA	NA	R	R	G	G	R	G	R	G	G	R	G	G	G	G	R	R	R	R	G	G	R	R	G	G	R	R	G	R	R	R	G	R	G	G	G	G	R	G	A
S1_1103365	C/A	1	1103365	+	NA	NA	NA	NA	NA	NA	C	C	C	M	C	M	C	M	C	C	C	C	M	M	C	C	M	M	M	M	M	M	M	C	M	M	M	C	M	C	A	C	C	C	C	M	C	M	C
S1_1162039	A/G	1	1162039	+	NA	NA	NA	NA	NA	NA	A	A	A	R	A	R	A	R	A	A	A	A	R	A	A	A	A	R	R	R	R	A	R	A	R	R	R	A	R	A	R	A	A	A	A	R	A	R	A
S1_1162114	G/A	1	1162114	+	NA	NA	NA	NA	NA	NA	G	G	G	R	G	G	G	R	G	G	G	G	R	R	G	G	R	R	R	R	R	G	R	G	R	R	R	G	R	G	R	G	G	G	G	G	G	R	G
S1_1162120	C/A	1	1162120	+	NA	NA	NA	NA	NA	NA	C	C	C	M	C	C	C	M	C	C	C	C	M	M	C	C	M	M	M	M	M	C	M	C	M	M	M	C	M	C	M	C	C	C	C	C	C	M	C
S1_1162124	A/T	1	1162124	+	NA	NA	NA	NA	NA	NA	A	A	A	W	A	W	A	W	A	A	A	A	W	W	A	A	W	W	W	W	W	W	W	A	W	W	W	A	W	A	W	A	A	A	A	A	A	A	A
S1_1196246	T/C	1	1196246	+	NA	NA	NA	NA	NA	NA	T	T	T	Y	T	Y	T	Y	T	T	T	T	Y	Y	T	T	Y	Y	Y	Y	Y	Y	Y	T	Y	Y	Y	T	Y	T	Y	T	T	T	T	Y	T	Y	T
S1_1196249	A/G	1	1196249	+	NA	NA	NA	NA	NA	NA	A	A	A	R	A	R	A	R	A	A	A	A	R	R	A	A	R	R	R	R	R	R	R	A	R	R	R	A	R	A	R	A	A	A	A	R	A	R	A
S1_1241859	C/A	1	1241859	+	NA	NA	NA	NA	NA	NA	M	M	M	M	M	M	C	M	C	M	M	A	C	C	M	M	C	C	C	M	C	C	C	M	C	C	M	M	C	M	C	M	C	C	M	C	M	M	C
S1_1241878	C/T	1	1241878	+	NA	NA	NA	NA	NA	NA	C	C	C	C	C	Y	C	Y	C	C	C	C	Y	Y	C	C	Y	Y	Y	Y	Y	Y	Y	C	Y	Y	Y	C	Y	C	Y	C	C	C	C	Y	C	Y	C
S1_1264745	G/T	1	1264745	+	NA	NA	NA	NA	NA	NA	G	K	K	K	G	K	G	G	G	K	K	G	G	K	G	K	K	G	K	K	G	G	K	K	K	K	K	G	G	G	K	G	G	K	K	G	K	K	G
S1_1264746	G/A	1	1264746	+	NA	NA	NA	NA	NA	NA	R	R	G	R	R	G	A	R	A	R	R	G	R	R	R	R	G	G	R	R	R	R	R	R	R	R	G	G	R	R	R	R	A	R	R	R	R	G	A
S1_1264862	A/C	1	1264862	+	NA	NA	NA	NA	NA	NA	M	M	M	A	M	M	A	M	A	M	A	C	M	M	M	A	A	A	A	M	A	M	A	M	A	A	M	M	A	M	A	C	M	M	M	A	M	M	A
S1_1264868	T/A	1	1264868	+	NA	NA	NA	NA	NA	NA	W	W	W	T	W	W	T	W	T	W	T	A	W	W	W	T	T	T	T	W	T	W	T	W	T	T	W	W	T	W	T	A	W	W	W	T	W	W	T
S1_1264887	A/G	1	1264887	+	NA	NA	NA	NA	NA	NA	R	R	R	R	R	R	R	R	G	R	G	A	R	A	R	R	R	R	R	A	R	R	R	R	R	R	R	R	R	R	R	A	R	R	R	R	R	R	G
S1_1315629	T/G	1	1315629	+	NA	NA	NA	NA	NA	NA	T	T	T	K	T	K	T	K	T	T	T	T	K	T	T	T	K	T	K	K	K	T	K	T	T	K	K	T	K	T	K	T	T	T	T	K	T	K	T
S1_1315677	C/T	1	1315677	+	NA	NA	NA	NA	NA	NA	C	C	C	Y	C	Y	C	Y	C	C	C	C	C	C	C	C	C	Y	C	Y	C	C	Y	C	C	Y	Y	C	Y	C	Y	C	C	C	C	C	C	Y	C
S1_1315728	G/A	1	1315728	+	NA	NA	NA	NA	NA	NA	R	R	R	R	G	R	G	R	G	R	R	R	G	G	R	G	G	G	G	R	G	G	G	R	G	G	R	R	G	R	G	R	G	G	R	G	R	R	G
S1_1318288	T/G	1	1318288	+	NA	NA	NA	NA	NA	NA	K	K	K	K	T	K	K	K	K	K	K	T	K	K	T	K	K	K	K	K	K	K	K	T	K	K	K	K	T	K	K	K	G	G	K	K	K	K	T
S1_1318289	T/A	1	1318289	+	NA	NA	NA	NA	NA	NA	W	W	W	W	T	W	W	W	W	W	W	T	W	W	T	W	W	W	W	W	W	W	W	T	W	W	W	W	T	W	W	W	A	A	W	W	W	W	T
S1_1318290	G/T	1	1318290	+	NA	NA	NA	NA	NA	NA	K	K	K	K	G	K	K	K	K	K	K	G	K	K	G	K	K	K	K	K	K	K	K	G	K	K	K	K	G	K	K	K	T	T	K	K	K	K	G
S1_1318293	T/A	1	1318293	+	NA	NA	NA	NA	NA	NA	W	W	W	W	T	W	W	W	W	W	W	T	W	W	T	W	W	W	W	W	W	W	W	T	W	W	W	W	T	W	W	W	A	A	W	W	W	W	T
S1_1318308	C/T	1	1318308	+	NA	NA	NA	NA	NA	NA	Y	Y	Y	Y	C	Y	Y	Y	Y	Y	Y	C	C	Y	C	Y	Y	Y	Y	Y	Y	Y	Y	Y	Y	Y	Y	Y	C	Y	Y	Y	T	T	C	Y	Y	Y	C
S1_1381810	A/G	1	1381810	+	NA	NA	NA	NA	NA	NA	R	A	A	R	R	A	R	R	A	R	A	A	R	R	R	A	R	A	R	R	R	R	R	R	R	R	R	R	G	A	R	A	A	A	A	A	R	A	R
S1_1381811	G/A	1	1381811	+	NA	NA	NA	NA	NA	NA	R	G	G	R	R	G	R	R	G	R	G	G	R	R	R	G	R	G	R	R	R	R	R	R	R	R	R	R	A	G	R	G	G	G	G	G	R	G	R
S1_1381846	A/C	1	1381846	+	NA	NA	NA	NA	NA	NA	M	M	M	M	A	M	M	M	C	M	M	A	A	M	A	M	M	M	M	M	M	M	M	A	M	M	A	M	A	M	M	M	C	C	M	C	M	M	A
S1_1384774	A/T	1	1384774	+	NA	NA	NA	NA	NA	NA	W	A	W	W	T	W	A	W	A	W	A	W	W	A	W	A	A	A	A	W	W	T	A	W	A	A	A	W	W	A	A	W	W	W	W	A	A	W	A
S1_1384822	G/A	1	1384822	+	NA	NA	NA	NA	NA	NA	R	R	R	R	G	R	G	R	G	R	R	R	R	R	A	R	G	G	G	R	G	R	G	R	G	G	R	R	R	R	G	R	R	R	R	G	R	R	G
S1_1392784	T/C	1	1392784	+	NA	NA	NA	NA	NA	NA	Y	Y	Y	T	Y	Y	T	Y	T	Y	Y	Y	Y	T	Y	Y	T	T	T	Y	T	T	T	Y	T	T	Y	Y	T	Y	T	Y	T	T	Y	T	Y	Y	T
S1_1547634	T/C	1	1547634	+	NA	NA	NA	NA	NA	NA	Y	Y	C	C	Y	Y	Y	C	Y	C	Y	T	Y	T	Y	Y	Y	T	Y	Y	T	T	N	T	T	Y	Y	Y	T	Y	Y	Y	Y	C	Y	Y	Y	T	T
S1_1557808	G/T	1	1557808	+	NA	NA	NA	NA	NA	NA	K	G	G	K	K	K	G	G	G	K	K	K	K	G	K	G	G	K	G	K	G	G	G	G	G	G	G	K	G	G	G	K	G	G	K	G	K	K	G
S1_1566200	A/T	1	1566200	+	NA	NA	NA	NA	NA	NA	W	T	W	W	A	W	W	W	W	W	W	A	W	A	A	W	W	W	W	A	W	A	W	W	W	N	A	W	A	A	A	W	T	W	W	T	W	A	A
S1_1566209	G/T	1	1566209	+	NA	NA	NA	NA	NA	NA	K	T	T	K	G	T	K	K	K	K	T	K	K	G	K	T	K	K	K	K	K	G	K	K	K	N	T	K	G	G	G	K	T	K	K	T	T	T	G
S1_1566229	G/A	1	1566229	+	NA	NA	NA	NA	NA	NA	R	A	R	R	G	R	R	R	R	R	R	G	R	G	G	R	R	R	R	G	R	G	R	R	R	N	G	R	G	G	G	R	A	R	R	A	R	G	G
S1_1566232	A/T	1	1566232	+	NA	NA	NA	NA	NA	NA	W	T	W	W	A	W	W	W	W	W	W	A	W	A	A	W	W	W	W	A	W	A	W	W	W	N	A	W	A	A	A	W	T	W	W	T	W	A	A
S1_1590053	G/A	1	1590053	+	NA	NA	NA	NA	NA	NA	R	A	R	R	R	R	R	G	A	R	N	G	G	R	G	R	R	R	A	R	R	G	N	R	N	A	R	G	R	G	G	R	N	A	A	R	R	G	G
S1_1590089	C/T	1	1590089	+	NA	NA	NA	NA	NA	NA	Y	T	Y	Y	Y	Y	Y	C	T	Y	N	C	C	Y	C	Y	Y	Y	T	Y	Y	C	N	Y	N	T	Y	C	Y	C	C	Y	N	T	T	Y	Y	C	C
S1_1590103	A/T	1	1590103	+	NA	NA	NA	NA	NA	NA	W	T	W	W	W	W	W	A	T	W	N	A	A	W	A	W	W	W	T	W	W	A	N	W	N	T	W	A	W	A	A	W	N	T	T	W	W	A	A
S1_1590106	A/G	1	1590106	+	NA	NA	NA	NA	NA	NA	R	G	R	R	R	R	R	A	G	R	N	A	A	R	A	R	R	R	G	R	R	A	N	R	N	G	R	A	R	A	A	R	N	G	G	R	R	A	A
S1_1590201	C/T	1	1590201	+	NA	NA	NA	NA	NA	NA	Y	Y	Y	C	Y	Y	Y	Y	T	Y	Y	C	Y	Y	C	C	Y	C	Y	Y	Y	Y	T	C	Y	Y	C	Y	C	Y	Y	C	Y	C	Y	T	C	C	C
S1_1590202	T/C	1	1590202	+	NA	NA	NA	NA	NA	NA	Y	Y	Y	T	Y	Y	Y	Y	C	Y	Y	T	Y	Y	T	T	Y	T	Y	Y	Y	Y	C	T	Y	Y	T	Y	T	Y	Y	T	Y	T	Y	C	T	T	T
S1_1590239	T/A	1	1590239	+	NA	NA	NA	NA	NA	NA	W	W	W	T	W	W	W	W	A	W	W	T	W	W	T	T	W	T	W	W	W	W	A	T	W	W	T	W	T	W	W	T	W	T	W	A	T	T	T
S1_1590252	C/A	1	1590252	+	NA	NA	NA	NA	NA	NA	M	M	M	C	M	M	M	M	A	M	M	C	M	M	C	C	M	C	M	M	M	M	A	C	M	M	C	M	C	M	M	C	M	C	M	A	C	C	C
S1_1600477	A/C	1	1600477	+	NA	NA	NA	NA	NA	NA	A	M	M	A	A	A	M	M	M	M	M	A	M	C	A	C	M	M	C	M	M	A	M	A	M	A	M	M	A	A	M	C	M	M	N	M	M	A	A
S1_1600675	A/T	1	1600675	+	NA	NA	NA	NA	NA	NA	A	W	W	W	A	W	A	W	A	W	A	A	A	W	A	W	W	A	W	A	N	W	W	W	A	W	W	A	A	A	A	A	W	W	A	W	W	A	A
S1_1624419	A/T	1	1624419	+	NA	NA	NA	NA	NA	NA	W	W	A	W	W	W	A	W	W	W	W	W	W	A	T	W	A	W	W	W	W	W	A	W	W	W	W	W	W	W	W	W	A	A	W	A	W	W	T
S1_1624428	T/C	1	1624428	+	NA	NA	NA	NA	NA	NA	Y	Y	T	Y	Y	Y	T	Y	Y	Y	Y	Y	Y	T	C	Y	T	Y	Y	Y	Y	Y	T	Y	Y	Y	Y	Y	Y	Y	Y	Y	T	T	Y	T	Y	Y	C
S1_1624438	G/A	1	1624438	+	NA	NA	NA	NA	NA	NA	R	G	G	G	G	G	G	G	G	G	G	G	R	G	G	G	G	G	G	G	R	G	G	G	G	G	G	G	R	G	G	G	G	G	R	G	G	G	R
S1_1624449	C/T	1	1624449	+	NA	NA	NA	NA	NA	NA	C	C	C	C	Y	C	C	C	C	C	C	C	C	C	Y	C	C	Y	Y	Y	C	Y	C	Y	C	C	C	C	Y	C	Y	C	C	C	C	C	C	Y	C
S1_1624459	G/A	1	1624459	+	NA	NA	NA	NA	NA	NA	R	G	G	R	R	R	G	G	G	R	G	R	G	R	G	G	G	G	G	G	G	R	G	R	G	G	R	R	R	G	G	G	G	G	R	G	R	G	G
S1_1624572	T/A	1	1624572	+	NA	NA	NA	NA	NA	NA	W	T	T	W	W	W	W	T	T	W	W	W	W	W	W	T	W	W	T	W	W	W	T	W	W	W	A	W	W	T	W	W	W	W	W	W	W	T	W
S1_1624581	A/T	1	1624581	+	NA	NA	NA	NA	NA	NA	W	A	A	W	W	W	W	A	A	W	W	W	W	W	W	A	W	W	A	W	W	W	A	W	W	W	T	W	W	A	W	W	W	W	W	W	W	A	W
S1_1832368	T/A/G	1	1832368	+	NA	NA	NA	NA	NA	NA	W	W	T	W	T	W	W	W	R	T	R	T	K	W	K	W	W	W	W	W	W	W	A	W	W	W	W	W	T	K	W	K	W	W	W	A	W	W	K
S1_1862171	C/A	1	1862171	+	NA	NA	NA	NA	NA	NA	M	M	M	M	C	M	C	M	M	M	M	C	M	A	C	M	M	M	A	M	M	M	A	C	M	M	M	C	C	C	A	M	M	A	M	A	C	M	C
S1_1862189	A/C	1	1862189	+	NA	NA	NA	NA	NA	NA	M	M	M	M	A	M	A	M	M	M	M	A	M	C	A	M	M	M	C	M	M	M	C	A	M	M	M	A	A	A	C	M	M	C	M	C	A	M	A
S1_1886980	T/G	1	1886980	+	NA	NA	NA	NA	NA	NA	K	K	K	K	G	K	T	K	T	K	K	G	G	T	G	K	K	G	T	K	K	T	T	K	T	K	K	K	G	G	T	G	T	K	G	T	T	K	G
S1_1887002	C/G	1	1887002	+	NA	NA	NA	NA	NA	NA	S	S	S	S	G	S	C	S	C	S	S	G	G	C	G	S	S	G	C	S	S	C	C	S	C	S	S	S	G	G	C	G	C	S	G	C	C	S	G
S1_1915935	A/T	1	1915935	+	NA	NA	NA	NA	NA	NA	W	A	W	W	A	W	A	W	W	W	W	A	A	T	A	W	W	W	W	W	A	A	W	A	W	A	W	W	A	A	W	W	W	W	W	W	A	W	A
S1_1923146	T/A	1	1923146	+	NA	NA	NA	NA	NA	NA	W	W	W	W	T	W	T	W	T	W	W	W	T	T	W	T	T	W	T	T	W	W	T	W	W	W	W	W	W	T	W	T	T	T	W	T	W	T	W
S1_1973637	T/G	1	1973637	+	NA	NA	NA	NA	NA	NA	K	K	K	K	T	K	K	T	K	G	K	G	K	T	G	T	K	T	T	K	T	T	T	T	T	K	N	K	K	K	T	K	K	T	T	T	G	N	G
S1_1974409	A/T	1	1974409	+	NA	NA	NA	NA	NA	NA	W	W	W	A	W	A	W	A	W	A	W	T	W	W	T	A	W	T	A	W	W	W	A	W	A	W	W	W	W	W	A	W	A	A	W	A	W	W	T
S1_1978653	C/T	1	1978653	+	NA	NA	NA	NA	NA	NA	Y	Y	Y	C	T	Y	Y	C	C	Y	Y	T	Y	Y	T	Y	Y	Y	C	Y	Y	Y	C	T	Y	Y	Y	Y	Y	T	C	Y	Y	Y	Y	C	Y	Y	T
S1_2034224	A/C	1	2034224	+	NA	NA	NA	NA	NA	NA	A	M	A	A	C	M	M	A	M	M	M	M	M	M	M	M	M	M	A	M	M	C	A	M	M	M	M	M	C	M	M	M	M	A	A	A	A	A	C
S1_2034330	T/C	1	2034330	+	NA	NA	NA	NA	NA	NA	T	T	T	Y	T	Y	T	Y	T	T	T	T	T	Y	T	T	Y	T	Y	Y	Y	Y	Y	T	Y	Y	T	T	T	T	Y	T	T	T	T	Y	T	T	T
S1_2355848	C/T	1	2355848	+	NA	NA	NA	NA	NA	NA	Y	Y	C	C	C	C	Y	C	Y	C	Y	Y	C	C	Y	C	C	C	C	C	Y	Y	C	C	Y	C	C	C	Y	C	C	C	C	Y	C	C	Y	C	T
S1_2355849	G/T	1	2355849	+	NA	NA	NA	NA	NA	NA	K	K	G	G	K	G	K	G	K	G	K	G	G	G	K	K	G	K	G	G	K	K	G	K	K	K	G	G	K	K	G	K	G	K	G	G	K	G	T
S1_2355877	G/C	1	2355877	+	NA	NA	NA	NA	NA	NA	S	S	G	G	G	G	S	G	S	G	S	S	G	G	S	G	G	G	G	G	S	S	G	G	S	G	G	G	S	G	G	G	G	S	G	G	S	G	C
S1_2433844	C/T	1	2433844	+	NA	NA	NA	NA	NA	NA	Y	C	Y	Y	Y	C	Y	C	Y	C	Y	Y	Y	Y	Y	Y	Y	C	C	Y	Y	Y	C	C	Y	C	Y	Y	T	C	Y	Y	C	Y	Y	Y	Y	Y	T
S1_2433859	G/T	1	2433859	+	NA	NA	NA	NA	NA	NA	K	G	G	G	K	G	K	G	K	G	K	G	G	G	K	K	K	G	G	G	G	G	G	G	K	G	G	K	K	G	G	G	G	K	K	K	K	G	T
S1_2433940	T/C	1	2433940	+	NA	NA	NA	NA	NA	NA	Y	T	T	T	Y	T	Y	T	Y	C	Y	Y	Y	Y	C	Y	Y	C	Y	Y	Y	C	T	Y	T	Y	Y	T	Y	C	T	Y	Y	Y	T	T	Y	T	C
S1_2434443	C/A	1	2434443	+	NA	NA	NA	NA	NA	NA	M	M	M	M	M	M	M	M	M	M	M	M	M	M	M	M	M	M	M	M	M	M	M	M	M	M	M	M	C	M	M	M	M	M	M	M	M	M	C
S1_2473208	A/G	1	2473208	+	NA	NA	NA	NA	NA	NA	A	R	A	A	A	A	R	R	R	A	R	A	A	R	A	R	A	A	R	A	A	A	R	A	A	A	A	R	A	A	A	R	R	R	A	A	A	A	A
S1_2487357	A/G	1	2487357	+	NA	NA	NA	NA	NA	NA	R	R	A	A	A	R	A	R	R	A	R	A	R	A	R	R	A	R	A	A	R	R	A	A	A	R	A	A	R	A	R	A	A	A	A	R	R	A	R
S1_2487364	T/C	1	2487364	+	NA	NA	NA	NA	NA	NA	Y	Y	T	T	T	Y	T	Y	Y	T	Y	T	Y	T	Y	Y	T	Y	T	T	Y	Y	T	T	T	Y	T	T	Y	T	Y	T	T	T	T	Y	Y	T	Y
S1_2487373	G/A	1	2487373	+	NA	NA	NA	NA	NA	NA	R	R	G	G	G	R	G	R	R	G	R	G	R	G	R	R	G	R	G	G	R	R	G	G	G	R	G	G	R	G	R	G	G	G	G	R	R	G	R
S1_2507271	A/C	1	2507271	+	NA	NA	NA	NA	NA	NA	M	M	A	M	A	M	M	M	C	M	A	A	M	M	A	N	M	M	M	A	M	M	C	M	M	M	M	M	M	M	M	A	A	M	A	M	M	M	M
S1_2507382	A/T	1	2507382	+	NA	NA	NA	NA	NA	NA	T	A	W	A	T	A	T	W	W	A	A	W	W	W	W	W	W	W	A	W	W	W	W	W	W	A	W	W	W	W	A	W	W	T	W	A	W	A	T
S1_2511888	A/T	1	2511888	+	NA	NA	NA	NA	NA	NA	W	A	W	A	W	A	A	A	W	A	A	W	A	W	W	A	A	A	A	A	W	W	A	W	A	A	W	W	W	A	A	W	W	W	A	A	A	W	A
S1_2511902	C/T	1	2511902	+	NA	NA	NA	NA	NA	NA	Y	C	Y	C	Y	C	C	C	Y	C	C	Y	C	Y	Y	C	C	C	C	C	Y	Y	C	Y	C	C	Y	Y	Y	C	C	Y	Y	Y	C	C	C	Y	C
S1_2514163	C/A	1	2514163	+	NA	NA	NA	NA	NA	NA	A	M	C	C	C	M	C	M	M	C	M	C	M	C	M	N	M	M	M	M	M	M	N	C	M	M	C	N	A	M	M	A	C	C	M	M	M	C	A
S1_2514583	A/T	1	2514583	+	NA	NA	NA	NA	NA	NA	W	A	A	A	W	A	A	A	A	A	A	W	A	W	W	A	A	A	A	W	W	W	A	W	A	A	A	W	W	A	A	W	W	W	W	A	A	W	A
S1_2514584	C/T	1	2514584	+	NA	NA	NA	NA	NA	NA	Y	C	C	C	Y	C	C	C	C	C	C	Y	C	Y	Y	C	C	C	C	Y	Y	Y	C	Y	C	C	C	Y	Y	C	C	Y	Y	Y	Y	C	C	Y	C
S1_2514602	G/A	1	2514602	+	NA	NA	NA	NA	NA	NA	R	G	R	G	R	G	G	G	G	G	G	R	G	G	R	G	G	G	R	G	R	R	G	R	G	G	G	R	R	G	G	R	R	R	R	G	G	R	G
S1_2514626	G/A	1	2514626	+	NA	NA	NA	NA	NA	NA	R	G	R	G	R	G	G	G	G	G	G	R	G	G	R	G	G	G	R	G	R	R	G	R	G	G	G	R	R	G	G	R	R	R	R	G	G	R	G
S1_2514629	A/G	1	2514629	+	NA	NA	NA	NA	NA	NA	A	R	A	A	A	A	A	A	R	A	R	A	A	A	R	R	A	R	A	A	R	A	A	A	A	R	A	A	R	R	A	R	A	A	R	A	R	A	G
S1_2685811	C/T	1	2685811	+	NA	NA	NA	NA	NA	NA	Y	Y	C	C	C	C	Y	Y	Y	C	Y	C	C	C	C	Y	C	C	Y	C	C	C	Y	C	C	C	C	Y	C	C	C	Y	Y	Y	C	Y	C	C	C
S1_2710747	A/G	1	2710747	+	NA	NA	NA	NA	NA	NA	R	A	A	A	A	A	A	A	A	A	A	A	A	A	A	A	A	A	A	A	A	A	A	A	A	A	A	A	G	A	A	A	A	A	A	A	A	A	G
S1_2710771	T/C	1	2710771	+	NA	NA	NA	NA	NA	NA	Y	T	T	T	T	T	T	T	T	T	T	T	T	T	T	T	T	T	T	T	T	T	T	T	T	T	T	T	C	T	T	T	T	T	T	T	T	T	C
S1_2710783	A/G	1	2710783	+	NA	NA	NA	NA	NA	NA	R	A	A	A	A	A	A	A	A	A	A	A	A	A	A	A	A	A	A	A	A	A	A	A	A	A	A	A	G	A	A	A	A	A	A	A	A	A	G
S1_2710787	T/A	1	2710787	+	NA	NA	NA	NA	NA	NA	W	T	T	T	T	T	T	T	T	T	T	T	T	T	T	T	T	T	T	T	T	T	T	T	T	T	T	T	A	T	T	T	T	T	T	T	T	T	A
S1_2728404	C/T	1	2728404	+	NA	NA	NA	NA	NA	NA	Y	Y	Y	Y	Y	Y	Y	Y	Y	Y	Y	Y	Y	Y	C	Y	Y	Y	Y	Y	Y	C	Y	Y	Y	Y	Y	Y	C	Y	Y	Y	Y	C	Y	Y	Y	Y	C
S1_2774253	T/C/A	1	2774253	+	NA	NA	NA	NA	NA	NA	C	C	Y	C	Y	Y	Y	Y	T	Y	W	Y	C	Y	Y	T	Y	Y	Y	T	Y	C	Y	T	Y	Y	Y	Y	Y	T	Y	C	C	Y	C	T	Y	Y	Y
S1_2947465	T/A	1	2947465	+	NA	NA	NA	NA	NA	NA	W	W	W	W	W	W	T	A	W	W	W	W	W	T	T	W	A	W	W	T	W	W	W	W	A	W	W	W	T	A	W	W	W	T	W	A	W	T	T
S1_2948091	C/A	1	2948091	+	NA	NA	NA	NA	NA	NA	M	M	M	M	M	M	M	A	M	M	M	M	A	M	C	C	C	A	M	M	M	M	A	A	A	M	M	M	A	M	M	M	M	M	A	M	M	A	A
S1_2948092	A/G	1	2948092	+	NA	NA	NA	NA	NA	NA	R	R	R	R	R	R	R	G	R	R	R	R	G	R	A	A	A	G	R	R	R	R	G	G	G	R	R	R	G	R	R	R	R	R	G	R	R	G	G
S1_2958188	A/G	1	2958188	+	NA	NA	NA	NA	NA	NA	R	A	A	A	R	A	R	A	A	A	A	R	A	R	R	A	R	R	A	R	R	R	A	R	A	A	R	R	R	R	A	R	A	R	R	A	A	R	R
S1_3002946	G/T	1	3002946	+	NA	NA	NA	NA	NA	NA	K	G	N	K	K	K	K	K	G	N	G	K	K	K	K	G	K	G	K	K	K	T	G	K	K	G	K	K	T	G	K	G	K	K	G	G	K	K	K
S1_3003131	G/A	1	3003131	+	NA	NA	NA	NA	NA	NA	G	G	G	R	G	R	G	R	G	G	G	G	R	R	G	G	R	G	G	R	R	R	R	G	R	R	R	G	G	G	R	G	G	G	G	R	G	R	G
S1_3006001	T/C	1	3006001	+	NA	NA	NA	NA	NA	NA	Y	Y	T	T	Y	Y	Y	Y	Y	T	T	C	Y	C	C	N	C	T	Y	Y	Y	C	T	Y	Y	Y	Y	Y	C	N	Y	Y	T	Y	Y	Y	Y	Y	C
S1_3006098	C/T	1	3006098	+	NA	NA	NA	NA	NA	NA	Y	Y	T	T	Y	T	Y	Y	Y	T	Y	Y	Y	C	C	T	T	T	Y	Y	C	Y	Y	C	Y	T	Y	Y	C	Y	Y	Y	Y	Y	C	Y	Y	Y	C
S1_3042999	A/T	1	3042999	+	NA	NA	NA	NA	NA	NA	W	A	A	A	W	W	W	W	W	A	A	W	A	W	W	A	A	A	W	W	W	T	W	T	A	A	A	W	T	N	W	A	W	W	W	A	A	W	W
S1_3349105	C/T	1	3349105	+	NA	NA	NA	NA	NA	NA	Y	C	C	C	Y	C	Y	C	C	C	C	C	C	C	C	C	Y	Y	C	C	C	Y	C	Y	C	C	C	Y	Y	Y	C	C	C	Y	C	C	C	C	Y
S1_3349117	T/C	1	3349117	+	NA	NA	NA	NA	NA	NA	T	T	Y	T	Y	T	T	Y	T	T	T	Y	T	T	Y	T	T	T	Y	T	Y	Y	T	T	T	T	Y	Y	Y	T	T	Y	Y	Y	Y	T	T	Y	T
S1_3365505	A/G	1	3365505	+	NA	NA	NA	NA	NA	NA	R	R	G	R	A	R	R	R	R	R	R	R	A	R	R	G	R	A	R	R	R	R	G	A	R	R	R	N	A	A	R	G	R	R	R	R	R	R	G
S1_3365506	G/T	1	3365506	+	NA	NA	NA	NA	NA	NA	G	G	T	K	G	K	K	K	G	K	K	K	G	G	K	K	K	G	G	K	K	K	K	G	K	K	K	N	G	G	K	G	G	K	K	K	K	K	T
S1_3365515	A/C	1	3365515	+	NA	NA	NA	NA	NA	NA	A	A	C	M	A	M	M	M	A	M	M	M	A	A	M	M	M	A	A	M	M	M	M	A	M	M	M	N	A	A	M	A	A	M	M	M	M	M	C
S1_3397093	A/T	1	3397093	+	NA	NA	NA	NA	NA	NA	W	A	W	W	W	W	A	W	A	W	W	W	W	W	W	W	W	W	W	W	W	W	W	W	W	W	W	W	W	A	W	W	W	W	W	W	A	W	A
S1_3397124	C/T	1	3397124	+	NA	NA	NA	NA	NA	NA	Y	Y	C	C	C	C	Y	C	Y	C	Y	C	C	C	C	Y	C	C	C	C	C	C	Y	C	C	C	C	Y	C	C	C	Y	Y	Y	C	C	C	C	C
S1_3397125	A/G	1	3397125	+	NA	NA	NA	NA	NA	NA	R	R	A	A	A	A	R	A	R	A	R	A	A	A	A	R	A	A	A	A	A	A	R	A	A	A	A	R	A	A	A	R	R	R	A	A	A	A	A
S1_3397141	T/A	1	3397141	+	NA	NA	NA	NA	NA	NA	W	W	T	T	T	T	W	T	W	T	W	T	T	T	T	W	T	T	T	T	T	T	W	T	T	T	T	W	T	T	T	W	W	W	T	T	T	T	T
S1_3446309	C/T	1	3446309	+	NA	NA	NA	NA	NA	NA	Y	Y	Y	Y	Y	Y	C	Y	Y	C	Y	Y	T	Y	Y	Y	Y	Y	Y	Y	Y	Y	Y	C	C	Y	C	Y	Y	N	Y	Y	Y	C	Y	Y	Y	Y	Y
S1_3446313	G/C	1	3446313	+	NA	NA	NA	NA	NA	NA	S	S	S	S	S	S	G	S	S	G	S	S	C	S	S	S	S	S	S	S	S	S	S	G	G	S	G	S	S	N	S	S	S	G	S	S	S	S	S
S1_3446337	G/A	1	3446337	+	NA	NA	NA	NA	NA	NA	R	R	R	R	R	R	G	R	R	G	R	R	A	R	R	R	R	R	R	R	R	R	R	G	G	R	G	R	R	N	R	R	R	G	R	R	R	R	R
S1_3446338	A/T	1	3446338	+	NA	NA	NA	NA	NA	NA	W	W	W	W	W	W	A	W	W	A	W	W	T	W	W	W	W	W	W	W	W	W	W	A	A	W	A	W	W	N	W	W	W	A	W	W	W	W	W
S1_3446339	G/T	1	3446339	+	NA	NA	NA	NA	NA	NA	K	K	K	K	K	K	G	K	K	G	K	K	T	K	K	K	K	K	K	K	K	K	K	G	G	K	G	K	K	N	K	K	K	G	K	K	K	K	K
S1_3478042	A/G	1	3478042	+	NA	NA	NA	NA	NA	NA	A	R	A	G	R	A	R	R	R	A	R	R	A	R	A	A	A	R	A	A	A	A	A	A	A	A	A	A	G	A	A	A	A	A	R	A	A	A	A
S1_3478053	C/T	1	3478053	+	NA	NA	NA	NA	NA	NA	Y	C	C	C	C	C	Y	C	C	T	C	C	Y	Y	T	Y	C	Y	Y	C	Y	T	C	T	C	C	C	C	C	C	C	Y	T	Y	Y	Y	C	C	Y
S1_3478056	C/T	1	3478056	+	NA	NA	NA	NA	NA	NA	C	C	C	C	Y	C	C	C	C	C	C	Y	C	C	C	C	C	C	C	C	C	C	C	C	C	C	C	C	Y	C	C	C	C	C	C	C	C	C	C
S1_3478091	C/G	1	3478091	+	NA	NA	NA	NA	NA	NA	C	S	C	G	S	C	S	S	S	C	S	S	C	S	C	C	C	S	C	C	C	C	C	C	C	C	C	C	G	C	C	C	C	C	S	C	C	C	C
S1_3478098	A/T/C	1	3478098	+	NA	NA	NA	NA	NA	NA	A	W	A	T	M	A	A	W	A	A	W	W	A	W	A	A	A	A	A	A	A	A	A	A	A	A	A	A	Y	A	A	A	A	A	A	A	A	A	A
S1_3541486	C/G	1	3541486	+	NA	NA	NA	NA	NA	NA	S	S	S	S	S	S	S	S	S	S	S	S	S	S	S	S	C	S	S	S	C	C	S	S	C	C	S	S	C	S	S	S	C	S	S	S	S	S	C
S1_3602680	C/T	1	3602680	+	NA	NA	NA	NA	NA	NA	Y	Y	C	Y	C	T	Y	Y	Y	T	Y	Y	Y	Y	Y	Y	C	C	N	Y	C	C	C	Y	Y	C	Y	C	C	Y	Y	C	Y	Y	Y	C	Y	Y	C
S1_3602691	T/C	1	3602691	+	NA	NA	NA	NA	NA	NA	Y	C	T	Y	T	C	Y	Y	Y	C	Y	Y	Y	Y	Y	Y	Y	T	N	Y	Y	Y	T	Y	Y	T	Y	T	Y	Y	Y	Y	Y	Y	Y	T	Y	Y	T
S1_3602700	G/A/T	1	3602700	+	NA	NA	NA	NA	NA	NA	R	R	A	R	R	G	R	R	R	G	R	R	R	R	R	R	R	R	N	R	R	R	A	G	G	R	R	R	A	R	R	R	R	R	R	R	R	R	A
S1_3627908	T/C	1	3627908	+	NA	NA	NA	NA	NA	NA	Y	Y	Y	Y	Y	Y	T	Y	T	Y	Y	Y	Y	T	Y	Y	T	Y	T	Y	T	T	T	Y	T	T	Y	Y	T	Y	Y	Y	T	T	Y	T	Y	Y	T
S1_3627948	G/A	1	3627948	+	NA	NA	NA	NA	NA	NA	R	G	G	R	R	R	R	G	G	R	G	G	R	R	R	G	A	R	R	R	R	R	R	R	A	A	R	R	R	R	R	G	G	R	G	R	R	R	A
S1_3659580	T/C	1	3659580	+	NA	NA	NA	NA	NA	NA	Y	T	Y	T	Y	T	T	Y	T	T	T	Y	T	Y	Y	T	T	T	Y	Y	Y	Y	T	T	T	T	Y	Y	Y	T	T	Y	Y	Y	T	T	T	Y	T
S1_3674698	A/C	1	3674698	+	NA	NA	NA	NA	NA	NA	M	M	M	M	M	M	M	M	M	M	M	M	M	M	M	A	M	M	M	M	M	M	M	M	M	M	M	M	M	M	M	M	A	M	M	M	M	M	M
S1_3675119	A/T	1	3675119	+	NA	NA	NA	NA	NA	NA	W	A	W	A	W	A	W	W	W	W	W	A	A	A	W	W	A	A	A	A	A	A	W	A	A	A	A	W	W	A	W	W	W	W	W	W	W	A	W
S1_3771333	C/T	1	3771333	+	NA	NA	NA	NA	NA	NA	Y	C	C	C	Y	Y	Y	Y	Y	C	T	Y	C	C	Y	C	Y	Y	Y	C	C	Y	Y	Y	C	C	Y	Y	Y	C	C	C	C	C	C	C	Y	Y	Y
S1_3776907	C/T	1	3776907	+	NA	NA	NA	NA	NA	NA	Y	C	C	Y	Y	C	Y	C	C	C	C	Y	Y	Y	T	C	T	Y	N	Y	Y	T	Y	Y	C	Y	Y	Y	Y	C	Y	C	Y	Y	Y	Y	C	Y	Y
S1_4272759	T/C	1	4272759	+	NA	NA	NA	NA	NA	NA	Y	Y	T	Y	T	Y	Y	Y	C	Y	Y	Y	Y	T	Y	Y	C	Y	Y	C	Y	Y	T	Y	Y	N	N	Y	Y	Y	C	Y	T	Y	C	Y	Y	T	Y
S1_4272781	G/A	1	4272781	+	NA	NA	NA	NA	NA	NA	R	R	G	R	G	R	R	R	A	R	R	R	R	G	R	R	A	R	R	A	R	R	G	R	R	N	N	R	R	R	A	R	G	R	A	R	R	G	R
S1_4272801	C/T	1	4272801	+	NA	NA	NA	NA	NA	NA	Y	Y	C	Y	C	Y	Y	Y	T	Y	Y	Y	Y	C	Y	Y	T	Y	Y	T	Y	Y	C	Y	Y	N	N	Y	Y	Y	T	Y	C	Y	T	Y	Y	C	Y
S1_4277057	T/C	1	4277057	+	NA	NA	NA	NA	NA	NA	T	Y	Y	Y	Y	Y	T	Y	T	Y	T	Y	Y	T	Y	T	T	Y	T	Y	T	T	T	Y	T	T	Y	T	T	T	Y	T	T	T	Y	T	T	T	T
S1_4277073	A/T	1	4277073	+	NA	NA	NA	NA	NA	NA	A	A	W	W	W	W	W	W	A	W	A	A	W	W	A	W	W	A	W	W	W	W	W	A	W	W	W	A	A	A	W	A	A	W	A	W	A	W	A
S1_4277081	A/T	1	4277081	+	NA	NA	NA	NA	NA	NA	W	A	A	A	W	A	W	A	A	W	A	A	A	A	W	A	W	W	A	A	A	W	A	A	A	A	A	W	W	W	A	A	A	W	A	A	W	A	W
S1_4277087	T/A	1	4277087	+	NA	NA	NA	NA	NA	NA	W	A	W	W	W	W	W	W	W	W	W	W	W	W	W	W	W	W	W	W	W	W	W	W	W	W	W	W	W	W	W	W	W	W	W	W	W	W	W
S1_4281832	A/G	1	4281832	+	NA	NA	NA	NA	NA	NA	R	R	A	A	A	A	R	R	R	A	A	A	A	A	R	A	A	R	A	A	A	A	A	R	A	A	A	A	A	A	A	A	A	A	R	A	R	A	R
S1_4281842	C/T	1	4281842	+	NA	NA	NA	NA	NA	NA	C	C	C	C	C	C	C	C	C	C	Y	C	Y	C	C	C	Y	C	C	C	C	Y	C	C	Y	C	C	C	C	C	C	Y	C	C	Y	Y	C	C	C
S1_4281868	C/T	1	4281868	+	NA	NA	NA	NA	NA	NA	Y	Y	Y	C	Y	Y	Y	T	Y	C	Y	T	Y	Y	Y	Y	Y	Y	Y	Y	Y	Y	Y	Y	Y	C	Y	Y	Y	Y	Y	T	C	Y	T	Y	Y	Y	Y
S1_4319223	T/A	1	4319223	+	NA	NA	NA	NA	NA	NA	W	W	T	T	T	T	T	W	W	T	W	T	T	W	T	W	T	T	T	T	T	T	W	T	T	T	T	T	T	T	T	T	T	W	T	W	T	T	T
S1_4341449	A/C	1	4341449	+	NA	NA	NA	NA	NA	NA	A	M	M	M	A	M	M	A	M	M	M	M	A	C	M	M	M	M	A	M	M	M	M	A	M	C	M	M	M	A	A	A	A	M	A	A	M	M	M
S1_4341452	G/T	1	4341452	+	NA	NA	NA	NA	NA	NA	G	K	K	K	G	K	K	G	K	K	K	K	G	T	K	K	K	K	G	K	K	K	K	G	K	T	K	K	K	G	G	G	G	K	G	G	K	K	K
S1_4341497	T/C	1	4341497	+	NA	NA	NA	NA	NA	NA	T	Y	Y	Y	T	Y	Y	T	Y	Y	Y	Y	T	C	Y	Y	Y	Y	T	Y	Y	Y	Y	T	Y	C	Y	Y	Y	T	T	T	T	Y	T	T	Y	Y	Y
S1_4351705	A/G	1	4351705	+	NA	NA	NA	NA	NA	NA	R	R	R	R	R	R	R	N	R	R	R	A	R	R	R	R	R	R	A	R	R	R	R	A	R	R	R	A	R	G	A	R	R	R	R	R	R	R	R
S1_4351751	A/T	1	4351751	+	NA	NA	NA	NA	NA	NA	W	W	W	W	W	W	W	N	W	W	W	A	W	W	W	W	W	W	A	W	W	W	W	A	W	W	W	A	W	T	A	W	W	W	W	W	W	W	W
S1_4351753	C/T	1	4351753	+	NA	NA	NA	NA	NA	NA	Y	Y	Y	Y	Y	Y	Y	N	Y	Y	Y	C	Y	Y	Y	Y	Y	Y	C	Y	Y	Y	Y	C	Y	Y	Y	C	Y	T	C	Y	Y	Y	Y	Y	Y	Y	Y
S1_4362232	T/G	1	4362232	+	NA	NA	NA	NA	NA	NA	K	K	K	K	K	K	G	K	K	G	K	T	K	N	K	K	K	K	K	T	K	K	T	T	K	K	K	K	K	K	N	T	K	T	T	K	K	K	K
S1_4362250	G/C	1	4362250	+	NA	NA	NA	NA	NA	NA	S	S	S	S	S	S	C	S	S	C	S	G	S	N	S	S	S	S	S	G	S	S	G	G	S	S	S	S	S	S	N	G	S	G	G	S	S	S	S
S1_4362316	G/T	1	4362316	+	NA	NA	NA	NA	NA	NA	G	G	G	K	K	K	K	K	G	K	K	G	G	G	G	G	K	K	K	K	K	K	K	K	K	K	G	G	G	G	K	G	K	G	K	K	K	K	G
S1_4362465	G/A	1	4362465	+	NA	NA	NA	NA	NA	NA	G	R	R	R	G	R	R	R	G	R	R	G	G	R	G	R	A	G	G	R	R	G	R	R	R	R	R	G	G	R	R	G	R	G	R	R	R	G	G
S1_4362469	A/G	1	4362469	+	NA	NA	NA	NA	NA	NA	A	R	R	R	R	R	G	R	A	R	R	A	A	R	R	R	G	R	A	R	R	R	R	R	R	R	R	R	R	R	R	A	R	R	R	R	R	A	R
S1_4409721	G/A	1	4409721	+	NA	NA	NA	NA	NA	NA	G	G	R	G	G	G	G	G	G	G	R	G	R	R	G	G	R	R	R	R	G	G	G	G	R	R	G	G	G	R	R	G	R	R	R	G	G	R	G
S1_4547534	A/G	1	4547534	+	NA	NA	NA	NA	NA	NA	R	R	R	R	R	R	R	R	R	G	R	R	R	R	R	R	R	R	R	R	R	R	R	R	A	R	A	R	R	A	R	R	R	N	R	R	R	A	A
S1_4564107	T/G	1	4564107	+	NA	NA	NA	NA	NA	NA	K	T	K	K	K	K	K	K	K	K	K	K	K	K	K	G	T	K	K	K	T	T	T	K	T	T	K	K	T	T	K	G	T	T	K	K	K	K	T
S1_4590125	A/G	1	4590125	+	NA	NA	NA	NA	NA	NA	R	R	R	R	R	A	R	A	R	N	A	A	A	R	A	A	R	R	R	R	R	R	R	R	R	R	A	A	A	R	R	G	A	R	R	R	R	R	R
S1_4626239	T/A	1	4626239	+	NA	NA	NA	NA	NA	NA	W	W	W	T	W	T	T	W	T	T	T	W	W	W	W	W	T	W	W	W	W	W	T	W	W	W	T	T	W	T	T	W	W	W	W	T	W	W	W
S1_4626248	C/T	1	4626248	+	NA	NA	NA	NA	NA	NA	C	Y	C	C	C	C	C	C	T	C	Y	C	C	Y	C	Y	C	C	Y	C	C	C	Y	C	C	C	C	Y	C	C	C	Y	Y	C	C	Y	C	C	C
S1_4642369	T/C	1	4642369	+	NA	NA	NA	NA	NA	NA	Y	Y	Y	Y	Y	T	Y	Y	Y	Y	Y	Y	Y	Y	Y	Y	Y	T	Y	T	Y	Y	Y	T	T	Y	T	Y	Y	Y	Y	T	Y	Y	Y	Y	Y	Y	Y
S1_4642400	C/T	1	4642400	+	NA	NA	NA	NA	NA	NA	Y	Y	Y	Y	Y	C	Y	Y	Y	Y	Y	Y	Y	Y	Y	Y	Y	C	Y	C	Y	Y	Y	C	C	Y	C	Y	Y	Y	Y	C	Y	Y	Y	Y	Y	Y	Y
S1_4642409	C/A	1	4642409	+	NA	NA	NA	NA	NA	NA	M	M	M	M	M	C	M	M	M	M	M	M	M	M	M	M	M	C	M	C	M	M	M	C	C	M	C	M	M	M	M	C	M	M	M	M	M	M	M
S1_4671335	A/C	1	4671335	+	NA	NA	NA	NA	NA	NA	M	M	A	A	M	M	M	M	M	M	M	M	A	A	M	M	A	M	A	M	A	A	A	M	A	A	A	M	A	M	M	M	M	M	M	M	M	M	A
S1_4699795	T/A	1	4699795	+	NA	NA	NA	NA	NA	NA	W	W	W	W	W	W	W	T	W	A	W	W	T	W	W	W	T	T	W	W	T	T	T	W	T	T	W	W	T	T	W	W	W	W	T	W	W	W	T
S1_4699823	G/T	1	4699823	+	NA	NA	NA	NA	NA	NA	K	K	K	K	K	K	K	G	K	T	K	K	G	K	K	K	G	G	K	K	G	G	G	K	G	G	K	K	G	G	K	K	K	K	G	K	K	K	G
S1_4727655	G/C	1	4727655	+	NA	NA	NA	NA	NA	NA	S	G	S	S	S	S	G	G	G	S	S	S	G	S	S	S	S	S	S	S	S	S	S	S	S	S	S	S	S	G	S	S	S	S	S	S	S	S	G
S1_4727663	T/G	1	4727663	+	NA	NA	NA	NA	NA	NA	K	T	K	K	K	K	T	T	T	K	K	K	T	K	K	K	K	K	K	K	K	K	K	K	K	K	K	K	K	T	K	K	K	K	K	K	K	K	T
S1_4727692	A/G	1	4727692	+	NA	NA	NA	NA	NA	NA	R	A	R	R	R	R	R	R	A	A	R	R	R	R	R	A	R	R	R	R	R	R	R	R	R	R	R	R	R	R	R	R	R	R	R	R	R	R	A
S1_4727717	A/G	1	4727717	+	NA	NA	NA	NA	NA	NA	R	A	R	R	R	R	R	R	A	A	R	R	R	R	R	A	R	R	R	R	R	R	R	R	R	R	R	R	R	R	R	R	R	R	R	R	R	R	A
S1_4727732	T/C	1	4727732	+	NA	NA	NA	NA	NA	NA	Y	T	T	T	T	T	Y	Y	T	T	T	Y	T	Y	Y	T	T	T	T	Y	Y	Y	T	T	T	T	Y	T	T	Y	T	T	Y	Y	T	Y	Y	Y	T
S1_4733477	A/T	1	4733477	+	NA	NA	NA	NA	NA	NA	W	W	W	W	W	W	A	W	W	A	W	W	W	W	W	W	W	W	W	W	W	W	W	W	W	W	W	W	W	W	W	W	W	W	W	W	W	W	W
S1_4733482	A/C	1	4733482	+	NA	NA	NA	NA	NA	NA	A	A	A	M	A	A	A	A	A	A	A	A	A	M	A	A	M	A	A	A	M	M	M	A	A	M	M	A	A	A	M	A	A	A	A	M	A	A	A
S1_4733486	T/C	1	4733486	+	NA	NA	NA	NA	NA	NA	Y	Y	Y	Y	Y	Y	Y	Y	Y	T	Y	Y	Y	Y	Y	Y	Y	Y	Y	Y	Y	Y	Y	Y	Y	Y	Y	Y	Y	Y	Y	Y	Y	Y	Y	Y	Y	Y	Y
S1_4733502	T/A	1	4733502	+	NA	NA	NA	NA	NA	NA	W	W	W	W	W	W	T	W	W	T	W	W	W	W	W	W	W	W	W	W	W	W	W	W	W	W	W	W	W	W	W	W	W	W	W	W	W	W	W
S1_4733505	C/A	1	4733505	+	NA	NA	NA	NA	NA	NA	M	M	C	C	C	C	C	C	M	C	C	C	C	C	C	M	C	C	C	C	C	C	C	C	C	C	C	C	C	C	C	C	C	C	C	C	C	C	C
S1_4737311	G/A	1	4737311	+	NA	NA	NA	NA	NA	NA	G	R	R	G	G	G	G	R	R	G	G	R	R	G	R	R	G	R	R	R	R	G	G	G	R	R	R	R	R	R	G	R	R	R	R	G	R	R	R
S1_4737317	C/T	1	4737317	+	NA	NA	NA	NA	NA	NA	C	Y	Y	C	C	C	C	Y	Y	C	C	Y	Y	C	Y	Y	C	Y	Y	Y	Y	C	C	C	Y	Y	Y	Y	Y	Y	C	Y	Y	Y	Y	C	Y	Y	Y
S1_4737320	G/A	1	4737320	+	NA	NA	NA	NA	NA	NA	G	R	R	G	G	G	G	R	R	G	G	R	R	G	R	R	G	R	R	R	R	G	G	G	R	R	R	R	R	R	G	R	R	R	R	G	R	R	R
S1_4737359	C/T	1	4737359	+	NA	NA	NA	NA	NA	NA	C	Y	C	C	C	C	C	C	Y	C	Y	C	C	Y	C	Y	C	C	Y	C	C	C	Y	C	C	C	C	Y	C	C	C	Y	Y	Y	C	Y	C	C	C
S1_4737368	C/T	1	4737368	+	NA	NA	NA	NA	NA	NA	C	C	Y	Y	C	Y	C	C	C	Y	Y	Y	Y	C	C	Y	Y	Y	Y	Y	Y	Y	Y	Y	Y	Y	Y	Y	Y	Y	Y	Y	C	C	Y	C	C	Y	C
S1_4737377	A/C	1	4737377	+	NA	NA	NA	NA	NA	NA	M	M	M	M	A	M	A	A	M	M	M	M	M	M	A	M	M	M	M	M	M	M	M	M	M	M	M	M	M	M	M	M	M	M	M	M	A	M	A
S1_4940877	A/G	1	4940877	+	NA	NA	NA	NA	NA	NA	R	R	A	A	R	A	R	R	R	R	R	A	R	A	R	R	R	R	A	A	A	R	A	R	R	R	A	R	R	R	A	R	A	R	R	A	R	A	G
S1_4940886	G/T	1	4940886	+	NA	NA	NA	NA	NA	NA	K	K	G	G	G	G	K	K	K	K	K	G	K	G	K	K	K	K	G	G	G	K	G	K	K	K	G	K	K	K	G	K	G	K	K	G	K	G	T
S1_4940888	A/T	1	4940888	+	NA	NA	NA	NA	NA	NA	W	W	A	A	A	A	A	A	W	A	A	A	A	W	A	W	A	A	W	A	A	A	W	A	A	A	A	A	A	A	A	W	W	W	A	W	A	A	A
S1_5283664	G/C	1	5283664	+	NA	NA	NA	NA	NA	NA	S	G	S	S	S	S	G	G	S	S	S	S	S	S	S	S	S	S	G	G	S	C	G	S	S	S	S	S	S	S	S	G	S	S	S	S	S	S	S
S1_5368593	C/G	1	5368593	+	NA	NA	NA	NA	NA	NA	S	S	C	C	C	C	S	C	S	C	C	C	C	S	C	S	C	C	S	C	C	C	S	C	C	C	C	C	C	C	C	C	C	S	C	C	C	C	C
S1_5368621	A/C	1	5368621	+	NA	NA	NA	NA	NA	NA	M	A	A	A	A	A	M	A	M	A	M	A	A	A	A	M	A	A	M	A	A	A	M	A	A	A	A	M	A	A	A	A	M	M	A	M	A	A	A
S1_5379491	G/A	1	5379491	+	NA	NA	NA	NA	NA	NA	R	R	R	R	R	R	R	G	R	R	G	R	R	R	R	R	R	R	R	R	R	R	R	R	R	R	R	R	R	R	G	R	R	R	A	R	R	R	R
S1_5383584	A/G	1	5383584	+	NA	NA	NA	NA	NA	NA	R	R	R	R	R	R	R	R	R	R	R	R	R	R	R	A	G	R	G	R	R	R	R	R	A	R	R	R	R	R	R	R	R	R	R	R	R	R	R
S1_5406865	C/T	1	5406865	+	NA	NA	NA	NA	NA	NA	Y	Y	C	C	C	C	Y	C	Y	C	Y	C	C	Y	C	Y	C	C	Y	C	C	C	Y	C	C	C	C	C	C	C	C	C	Y	Y	C	Y	C	C	C
S1_5406874	C/T	1	5406874	+	NA	NA	NA	NA	NA	NA	Y	Y	C	C	C	C	Y	C	Y	C	C	C	C	Y	C	Y	C	C	Y	C	C	C	Y	C	C	C	C	Y	C	C	C	Y	Y	Y	C	Y	C	C	C
S1_5435789	A/G	1	5435789	+	NA	NA	NA	NA	NA	NA	R	R	R	R	A	R	A	G	A	R	R	R	R	A	R	R	R	R	A	R	A	R	A	R	A	A	R	R	R	R	A	R	A	R	R	A	R	R	R
S1_5530910	T/C	1	5530910	+	NA	NA	NA	NA	NA	NA	Y	Y	T	T	T	T	Y	T	Y	T	Y	T	T	Y	T	Y	T	T	T	T	T	T	Y	T	T	T	T	Y	T	T	T	Y	Y	Y	T	Y	T	T	T
S1_5530936	G/A	1	5530936	+	NA	NA	NA	NA	NA	NA	G	R	G	G	G	G	R	G	R	G	R	G	G	R	G	R	G	G	G	G	G	G	R	G	G	G	G	R	G	G	G	R	R	R	G	R	G	G	G
S1_5542518	C/T	1	5542518	+	NA	NA	NA	NA	NA	NA	C	Y	C	C	C	C	Y	C	Y	C	Y	C	C	C	C	Y	C	C	C	C	C	C	C	C	C	C	C	C	C	C	C	C	C	C	C	C	C	C	C
S1_5742158	A/C	1	5742158	+	NA	NA	NA	NA	NA	NA	M	C	M	M	A	M	M	M	C	M	C	A	A	A	M	C	M	M	M	A	M	M	C	A	C	M	A	M	M	M	A	M	M	M	M	M	M	A	M
S1_5742161	T/A	1	5742161	+	NA	NA	NA	NA	NA	NA	W	A	W	W	T	W	W	W	A	W	A	T	T	T	W	A	W	W	W	T	W	W	A	T	A	W	T	W	W	W	T	W	W	W	W	W	W	T	W
S1_5742183	G/A	1	5742183	+	NA	NA	NA	NA	NA	NA	R	G	R	G	R	G	G	R	G	G	G	R	G	G	R	G	G	G	R	G	R	R	G	R	G	G	R	R	R	G	G	R	R	R	R	G	G	R	G
S1_5742200	G/A	1	5742200	+	NA	NA	NA	NA	NA	NA	R	R	R	R	R	R	R	R	G	R	R	A	R	R	R	R	R	R	R	A	R	R	R	R	R	G	R	R	R	R	R	R	R	R	R	R	R	R	R
S1_5742217	A/G	1	5742217	+	NA	NA	NA	NA	NA	NA	R	R	R	R	R	R	R	R	A	R	R	G	R	R	R	R	R	R	R	G	R	R	R	R	R	A	R	R	R	R	R	R	R	R	R	R	R	R	R
S1_5742237	G/A	1	5742237	+	NA	NA	NA	NA	NA	NA	R	G	R	R	R	R	R	R	G	R	R	A	R	R	R	R	R	R	R	A	R	R	R	R	R	G	R	R	R	R	R	R	R	R	R	R	R	R	R
S1_5745683	C/T	1	5745683	+	NA	NA	NA	NA	NA	NA	Y	Y	Y	Y	C	Y	C	C	Y	Y	Y	C	C	Y	C	C	Y	Y	Y	C	Y	C	Y	C	Y	Y	Y	Y	Y	Y	Y	Y	Y	Y	Y	Y	C	C	C
S1_5745707	G/A	1	5745707	+	NA	NA	NA	NA	NA	NA	G	R	R	G	G	R	G	G	R	G	R	G	G	R	G	G	R	R	G	G	R	R	R	G	A	A	R	R	G	R	R	R	R	R	R	R	G	G	R
S1_5765193	C/T	1	5765193	+	NA	NA	NA	NA	NA	NA	C	Y	T	C	C	Y	Y	C	T	Y	Y	Y	Y	C	Y	T	Y	Y	Y	Y	T	Y	T	C	Y	Y	C	Y	Y	C	C	Y	T	Y	N	Y	Y	C	Y
S1_5795391	G/A	1	5795391	+	NA	NA	NA	NA	NA	NA	R	R	R	R	R	R	R	R	R	R	R	R	R	R	R	R	R	R	R	R	R	R	R	R	R	R	R	R	R	R	R	R	R	R	R	R	R	R	R
S1_5811455	T/C	1	5811455	+	NA	NA	NA	NA	NA	NA	Y	T	T	T	T	T	Y	T	Y	T	Y	T	T	T	T	Y	T	T	Y	T	T	T	Y	T	T	T	T	T	T	T	T	Y	Y	T	T	T	T	T	T
S1_5811509	C/T	1	5811509	+	NA	NA	NA	NA	NA	NA	Y	Y	C	C	C	C	Y	C	Y	C	Y	C	C	Y	C	Y	C	C	Y	C	C	C	Y	C	C	C	C	Y	C	C	C	Y	Y	Y	C	C	C	C	C
S1_5817319	T/G	1	5817319	+	NA	NA	NA	NA	NA	NA	K	K	K	K	K	K	K	K	K	K	K	K	K	K	K	K	K	K	K	K	K	K	K	K	K	K	K	K	K	K	K	K	T	K	K	K	K	K	K
S1_5938081	G/A	1	5938081	+	NA	NA	NA	NA	NA	NA	R	R	R	R	R	A	G	R	G	R	R	A	R	G	R	R	G	G	G	A	G	G	G	R	G	G	R	R	G	R	R	R	G	G	R	G	R	R	G
S1_5948492	C/T	1	5948492	+	NA	NA	NA	NA	NA	NA	C	C	C	Y	C	C	C	C	C	C	C	C	Y	Y	C	C	Y	C	Y	Y	Y	Y	Y	C	Y	Y	Y	C	Y	C	Y	C	C	C	C	C	C	Y	C
S1_5953622	T/A/C	1	5953622	+	NA	NA	NA	NA	NA	NA	W	T	T	T	T	T	W	T	W	T	W	T	T	W	T	W	T	T	W	T	T	T	W	T	T	T	T	W	T	T	T	W	W	W	T	W	T	T	T
S1_6042851	A/G	1	6042851	+	NA	NA	NA	NA	NA	NA	R	A	A	A	R	R	A	R	A	A	R	R	R	A	R	R	A	R	A	R	R	A	R	R	R	R	R	R	R	R	R	R	A	A	R	R	R	R	R
S1_6042921	A/T	1	6042921	+	NA	NA	NA	NA	NA	NA	W	W	W	W	W	T	A	A	W	A	W	W	W	A	A	W	W	T	A	T	W	W	A	A	A	W	W	A	W	W	W	A	A	A	W	A	W	N	A
S1_6044479	T/C	1	6044479	+	NA	NA	NA	NA	NA	NA	Y	Y	Y	Y	Y	Y	T	Y	C	Y	Y	Y	Y	Y	Y	Y	T	Y	Y	Y	Y	T	Y	C	Y	Y	Y	Y	C	Y	Y	Y	Y	Y	Y	Y	Y	Y	Y
S1_6044836	C/T	1	6044836	+	NA	NA	NA	NA	NA	NA	C	Y	C	C	C	C	Y	C	Y	C	Y	C	C	Y	C	Y	C	C	C	C	C	C	Y	C	C	C	C	Y	C	C	C	Y	Y	Y	C	Y	C	C	C
S1_6045349	G/A	1	6045349	+	NA	NA	NA	NA	NA	NA	G	G	G	R	G	G	G	G	G	G	G	G	R	G	G	G	G	G	R	R	R	R	R	G	G	R	R	G	R	G	R	G	G	G	G	R	G	R	G
S1_6073645	T/G	1	6073645	+	NA	NA	NA	NA	NA	NA	K	K	K	K	K	K	K	K	K	T	K	K	N	T	T	G	G	T	T	T	K	K	K	K	K	N	K	K	T	K	T	K	T	K	K	K	T	T	G
S1_6076855	C/T	1	6076855	+	NA	NA	NA	NA	NA	NA	C	C	C	C	C	C	C	C	Y	C	C	C	C	C	Y	Y	C	C	C	C	Y	C	C	C	Y	Y	C	C	C	C	C	Y	C	C	Y	C	Y	C	Y
S1_6076875	T/C	1	6076875	+	NA	NA	NA	NA	NA	NA	Y	Y	T	T	T	T	Y	T	Y	T	Y	T	T	T	T	T	T	T	Y	T	T	T	Y	T	T	T	T	Y	T	T	T	Y	Y	Y	T	Y	T	T	T
S1_6076910	T/A	1	6076910	+	NA	NA	NA	NA	NA	NA	W	W	T	T	T	T	W	T	W	T	T	T	T	W	T	W	T	T	T	T	T	T	W	T	T	T	T	W	T	T	T	W	W	W	T	W	T	T	T
S1_6094817	A/G	1	6094817	+	NA	NA	NA	NA	NA	NA	A	A	A	A	A	A	A	A	A	A	A	A	A	R	A	A	A	A	R	A	A	A	A	A	A	A	A	A	A	A	A	A	R	A	A	A	A	A	A
S1_6094853	A/G	1	6094853	+	NA	NA	NA	NA	NA	NA	A	R	A	A	A	A	A	A	R	A	R	A	A	A	A	A	A	A	R	A	A	A	R	A	A	A	A	R	A	A	A	A	A	R	A	A	A	A	A
S1_6094859	A/G	1	6094859	+	NA	NA	NA	NA	NA	NA	R	R	R	R	R	A	R	R	R	R	R	R	R	R	R	R	R	R	R	R	R	R	R	R	R	R	R	A	R	R	A	R	R	R	R	R	R	R	R
S1_6139025	C/T	1	6139025	+	NA	NA	NA	NA	NA	NA	Y	Y	C	C	C	C	Y	C	Y	C	C	C	C	Y	C	Y	C	C	C	C	C	C	Y	C	C	C	C	C	C	C	C	Y	Y	Y	C	Y	C	C	C
S1_6139065	C/T	1	6139065	+	NA	NA	NA	NA	NA	NA	Y	Y	C	C	C	C	Y	C	Y	C	C	C	C	Y	C	Y	C	C	C	C	C	C	Y	C	C	C	C	C	C	C	C	Y	Y	Y	C	Y	C	C	C
S1_6139122	T/C	1	6139122	+	NA	NA	NA	NA	NA	NA	Y	Y	T	T	T	T	Y	T	Y	T	Y	T	T	Y	T	Y	T	T	Y	T	T	T	Y	T	T	T	T	T	T	T	T	T	Y	Y	T	T	T	T	T
S1_6139137	C/T	1	6139137	+	NA	NA	NA	NA	NA	NA	Y	Y	C	C	C	C	Y	C	Y	C	Y	C	C	Y	C	Y	C	C	Y	C	C	C	Y	C	C	C	C	C	C	C	C	C	Y	Y	C	C	C	C	C
S1_6165366	T/C	1	6165366	+	NA	NA	NA	NA	NA	NA	Y	Y	T	T	Y	T	Y	Y	T	T	T	T	Y	T	Y	Y	Y	Y	T	T	Y	Y	T	Y	T	Y	T	T	Y	T	T	T	T	Y	Y	T	Y	T	C
S1_6165381	T/G	1	6165381	+	NA	NA	NA	NA	NA	NA	K	K	T	T	K	T	K	K	T	T	T	T	K	T	K	K	K	K	T	T	K	K	T	K	T	K	T	T	K	T	T	T	T	K	K	T	K	T	G
S1_6165384	G/A	1	6165384	+	NA	NA	NA	NA	NA	NA	R	R	G	G	R	G	R	R	G	G	G	G	R	G	R	R	R	R	G	G	R	R	G	R	G	R	G	G	R	G	G	G	G	R	R	G	R	G	A
S1_6165399	G/A	1	6165399	+	NA	NA	NA	NA	NA	NA	R	R	R	R	R	R	R	R	R	R	R	R	R	R	R	R	R	R	R	R	R	R	R	R	G	R	R	R	R	R	G	R	R	R	R	R	R	R	A
S1_6189717	C/T	1	6189717	+	NA	NA	NA	NA	NA	NA	Y	Y	C	C	C	C	C	C	Y	C	C	C	C	Y	C	Y	C	C	Y	C	C	C	C	C	C	C	C	Y	C	C	C	Y	Y	Y	C	Y	C	C	C
S1_6189718	G/A	1	6189718	+	NA	NA	NA	NA	NA	NA	G	G	G	G	R	G	G	R	G	G	G	R	G	R	R	G	G	G	R	R	R	R	G	R	G	G	R	G	G	G	G	R	G	R	G	G	G	R	G
S1_6189721	G/A	1	6189721	+	NA	NA	NA	NA	NA	NA	G	G	G	G	R	G	G	R	G	G	G	R	G	R	R	G	G	G	R	R	R	R	G	R	G	G	R	G	G	G	G	R	G	R	G	G	G	R	G
S1_6189730	T/A	1	6189730	+	NA	NA	NA	NA	NA	NA	W	T	W	W	W	W	W	W	T	W	W	W	W	W	W	W	W	W	T	W	W	W	W	W	W	T	W	W	W	W	W	W	T	W	W	T	A	W	W
S1_6189744	C/G	1	6189744	+	NA	NA	NA	NA	NA	NA	C	C	C	C	S	C	C	S	C	C	C	S	C	S	S	C	C	C	S	S	S	S	C	S	C	C	S	C	C	C	C	S	C	S	C	C	C	S	C
S1_6189753	C/T	1	6189753	+	NA	NA	NA	NA	NA	NA	C	Y	T	Y	Y	Y	C	Y	C	Y	Y	Y	Y	C	Y	Y	Y	Y	C	Y	C	Y	Y	Y	Y	Y	C	Y	C	Y	Y	Y	Y	C	Y	Y	Y	Y	C
S1_6189765	G/A	1	6189765	+	NA	NA	NA	NA	NA	NA	G	R	A	R	R	R	G	R	G	R	R	A	R	R	R	R	R	R	R	A	R	R	R	R	R	R	R	R	G	R	R	R	R	R	R	R	R	R	G
S1_6189768	A/G	1	6189768	+	NA	NA	NA	NA	NA	NA	A	R	G	R	R	R	A	R	A	R	R	G	R	R	R	R	R	R	R	G	R	R	R	R	R	R	R	R	A	R	R	R	R	R	R	R	R	R	A
S1_6189786	A/T	1	6189786	+	NA	NA	NA	NA	NA	NA	W	W	T	W	W	W	W	W	W	W	W	W	W	W	W	W	W	W	W	W	W	W	W	W	W	W	W	W	A	W	W	A	W	W	W	W	W	W	A
S1_6189798	G/A	1	6189798	+	NA	NA	NA	NA	NA	NA	G	R	R	R	R	R	R	G	R	R	R	G	R	R	G	R	R	R	R	G	R	R	R	G	R	R	G	G	G	R	R	G	R	R	R	R	R	R	G
S1_6189813	G/A	1	6189813	+	NA	NA	NA	NA	NA	NA	G	R	R	R	R	R	R	G	R	R	R	G	R	R	G	R	R	R	R	G	R	R	R	G	R	R	G	G	G	R	R	G	R	R	R	R	R	R	G
S1_6189834	G/C	1	6189834	+	NA	NA	NA	NA	NA	NA	S	S	G	G	S	G	S	S	S	S	S	G	S	G	S	S	S	S	G	G	S	S	G	S	S	S	G	S	S	S	G	S	G	S	S	G	S	G	C
S1_6192671	A/T	1	6192671	+	NA	NA	NA	NA	NA	NA	A	A	T	W	A	A	A	W	A	A	A	A	W	W	W	A	W	A	A	W	W	W	W	W	W	A	W	W	W	A	W	A	N	W	W	W	A	W	A
S1_6192675	G/A	1	6192675	+	NA	NA	NA	NA	NA	NA	G	G	A	R	G	G	G	R	G	G	G	G	R	R	R	G	R	G	G	R	R	R	R	R	R	G	R	R	R	G	R	G	N	R	R	R	G	R	G
S1_6393253	C/T	1	6393253	+	NA	NA	NA	NA	NA	NA	Y	Y	Y	Y	Y	C	Y	C	Y	Y	Y	C	Y	Y	C	Y	Y	C	Y	C	Y	C	Y	C	Y	Y	C	Y	C	Y	C	Y	Y	Y	C	Y	C	Y	C
S1_6393424	A/G	1	6393424	+	NA	NA	NA	NA	NA	NA	A	A	R	R	R	A	R	A	A	A	A	A	A	R	A	R	R	A	R	A	R	A	R	A	A	R	R	A	A	R	A	A	R	R	A	A	R	R	A
S1_6444530	C/A	1	6444530	+	NA	NA	NA	NA	NA	NA	M	M	M	C	M	C	M	M	M	C	M	M	C	M	M	M	C	C	M	M	M	M	M	M	C	C	M	M	M	C	C	M	M	M	M	C	C	M	C
S1_6444567	A/G	1	6444567	+	NA	NA	NA	NA	NA	NA	A	A	A	A	A	A	A	A	A	A	A	R	A	A	R	A	A	A	R	A	R	R	A	R	A	A	R	R	A	A	A	A	R	R	A	A	A	A	A
S1_6444603	A/G	1	6444603	+	NA	NA	NA	NA	NA	NA	A	R	R	A	R	A	R	R	A	A	A	R	A	R	A	R	A	A	R	R	R	R	A	R	A	A	R	R	A	A	A	R	R	R	R	R	A	R	A
S1_6444605	T/G	1	6444605	+	NA	NA	NA	NA	NA	NA	T	K	K	T	K	T	K	K	T	T	T	K	T	K	T	K	T	T	K	K	K	K	T	K	T	T	K	K	T	T	T	K	K	K	K	K	T	K	T
S1_6444677	T/G	1	6444677	+	NA	NA	NA	NA	NA	NA	K	K	T	K	K	K	K	K	T	K	N	K	G	K	K	T	K	G	T	K	K	T	T	K	K	K	K	K	K	N	G	K	T	T	G	K	G	K	G
S1_6446299	G/A	1	6446299	+	NA	NA	NA	NA	NA	NA	G	G	G	G	G	G	G	R	R	G	G	R	G	R	G	G	G	G	R	G	G	G	R	G	G	G	G	G	G	G	G	R	R	R	R	G	G	G	G
S1_6446315	T/C	1	6446315	+	NA	NA	NA	NA	NA	NA	T	T	T	T	T	T	T	Y	Y	T	T	Y	T	Y	T	T	T	T	Y	Y	T	T	Y	T	T	T	T	T	T	T	T	Y	Y	Y	Y	T	T	T	T
S1_6446318	C/T	1	6446318	+	NA	NA	NA	NA	NA	NA	C	C	C	C	C	C	C	Y	Y	C	C	Y	C	Y	C	C	C	C	Y	Y	C	C	Y	C	C	C	C	C	C	C	C	Y	Y	Y	Y	C	C	C	C
S1_6446326	A/G	1	6446326	+	NA	NA	NA	NA	NA	NA	A	A	A	A	A	A	A	R	R	A	A	R	A	R	A	A	A	A	R	R	A	A	R	A	A	A	A	A	A	A	A	R	R	R	R	A	A	A	A
S1_6446343	A/T	1	6446343	+	NA	NA	NA	NA	NA	NA	A	A	A	A	A	A	A	W	W	A	W	W	A	W	A	W	A	A	A	W	A	A	W	A	A	A	A	W	W	A	A	W	A	W	W	A	A	A	A
S1_6446351	T/A	1	6446351	+	NA	NA	NA	NA	NA	NA	T	T	T	T	T	T	T	W	W	T	W	W	T	W	T	W	T	T	T	W	T	T	W	T	T	T	T	W	W	T	T	W	T	W	W	T	T	T	T
S1_6446710	A/C	1	6446710	+	NA	NA	NA	NA	NA	NA	M	M	M	A	M	A	A	A	M	A	M	M	A	M	M	A	A	A	M	M	M	M	A	M	A	A	M	M	M	A	A	M	C	M	M	M	A	M	A
S1_6446743	A/G	1	6446743	+	NA	NA	NA	NA	NA	NA	R	R	R	A	R	A	A	A	R	A	R	R	A	R	R	A	A	A	R	R	R	R	A	R	A	A	R	R	R	A	A	R	G	R	R	R	A	R	A
S1_6446745	G/C	1	6446745	+	NA	NA	NA	NA	NA	NA	S	S	S	G	S	G	G	G	S	G	S	S	G	S	S	G	G	G	S	S	S	S	G	S	G	G	S	S	S	G	G	S	C	S	S	S	G	S	G
S1_6446835	A/G	1	6446835	+	NA	NA	NA	NA	NA	NA	A	R	R	R	R	A	R	R	G	R	R	A	R	R	A	A	R	A	R	A	R	A	R	A	R	R	A	A	A	R	R	A	G	R	R	R	R	R	A
S1_6480035	C/G	1	6480035	+	NA	NA	NA	NA	NA	NA	S	S	C	C	C	C	S	C	S	C	S	C	C	S	C	S	C	C	S	C	C	C	C	C	C	C	C	C	C	C	C	S	C	S	C	S	C	C	C
S1_6480062	C/T	1	6480062	+	NA	NA	NA	NA	NA	NA	Y	C	C	C	Y	C	C	Y	C	C	C	Y	C	Y	Y	C	C	C	Y	C	Y	Y	C	Y	C	C	Y	Y	Y	C	C	Y	Y	Y	Y	C	C	Y	C
S1_6480066	G/A	1	6480066	+	NA	NA	NA	NA	NA	NA	R	R	G	G	G	R	R	G	R	G	R	G	G	R	G	R	R	G	R	R	G	G	R	G	G	G	R	G	G	G	R	R	G	R	G	R	G	R	G
S1_6484179	T/C	1	6484179	+	NA	NA	NA	NA	NA	NA	Y	Y	Y	Y	Y	Y	Y	Y	Y	Y	Y	Y	Y	T	Y	Y	Y	C	T	Y	Y	Y	T	Y	T	Y	Y	Y	Y	Y	Y	Y	T	Y	Y	T	Y	Y	C
S1_6561772	A/T	1	6561772	+	NA	NA	NA	NA	NA	NA	W	W	A	A	A	A	W	A	W	A	W	A	A	W	A	W	A	A	A	A	A	A	A	A	A	A	A	W	A	A	A	W	A	W	A	A	A	A	A
S1_6601171	T/C	1	6601171	+	NA	NA	NA	NA	NA	NA	Y	Y	Y	Y	Y	Y	Y	Y	Y	Y	Y	Y	Y	T	C	Y	Y	Y	Y	Y	Y	Y	Y	Y	T	T	Y	C	Y	C	T	Y	Y	T	Y	Y	Y	Y	C
S1_6702428	A/G	1	6702428	+	NA	NA	NA	NA	NA	NA	R	R	A	A	A	A	R	A	R	A	R	A	A	R	A	R	A	A	R	A	A	A	R	A	A	A	A	R	A	A	A	R	A	R	A	R	A	A	A
S1_6702434	C/T	1	6702434	+	NA	NA	NA	NA	NA	NA	Y	Y	C	C	C	C	Y	C	Y	C	Y	C	C	Y	C	Y	C	C	Y	C	C	C	Y	C	C	C	C	Y	C	C	C	Y	C	Y	C	Y	C	C	C
S1_6702445	A/C	1	6702445	+	NA	NA	NA	NA	NA	NA	M	M	A	A	A	A	M	A	M	A	M	A	A	M	A	M	A	A	M	A	A	A	M	A	A	A	A	M	A	A	A	M	A	M	A	M	A	A	A
S1_7111600	C/T	1	7111600	+	NA	NA	NA	NA	NA	NA	C	C	C	C	Y	C	Y	Y	Y	Y	Y	C	Y	Y	Y	Y	C	C	Y	C	Y	Y	Y	Y	Y	Y	C	Y	Y	C	C	C	Y	Y	C	Y	Y	C	Y
S1_7114678	T/C	1	7114678	+	NA	NA	NA	NA	NA	NA	T	Y	T	T	Y	T	T	T	T	T	T	T	T	T	T	T	T	Y	Y	T	Y	Y	Y	T	T	T	T	T	T	T	T	T	T	T	T	T	T	T	T
S1_7152881	T/C	1	7152881	+	NA	NA	NA	NA	NA	NA	T	T	T	T	Y	T	T	Y	Y	T	T	T	Y	T	T	T	T	T	T	T	T	Y	T	T	T	T	T	T	T	T	T	T	T	T	T	T	T	T	T
S1_7152889	A/T	1	7152889	+	NA	NA	NA	NA	NA	NA	A	W	A	W	W	A	A	A	T	A	A	A	W	A	A	W	W	A	A	W	A	W	W	W	A	A	A	A	A	A	A	W	A	A	A	A	A	A	A
S1_7152895	T/G	1	7152895	+	NA	NA	NA	NA	NA	NA	T	K	T	K	K	T	T	T	G	T	T	T	K	T	T	K	K	T	T	K	T	K	K	K	T	T	T	T	T	T	T	K	T	T	T	T	T	T	T
S1_7152921	T/C	1	7152921	+	NA	NA	NA	NA	NA	NA	T	Y	T	Y	Y	T	T	T	C	T	T	T	Y	T	T	Y	Y	T	T	Y	T	Y	Y	Y	T	T	T	T	T	T	T	Y	T	T	T	T	T	T	T
S1_7152923	C/A	1	7152923	+	NA	NA	NA	NA	NA	NA	M	C	C	M	C	C	C	C	C	C	M	C	C	C	M	M	C	C	C	C	C	C	C	C	C	C	C	M	C	C	C	C	C	C	C	C	M	C	C
S1_7152932	G/A	1	7152932	+	NA	NA	NA	NA	NA	NA	G	R	G	R	R	R	G	G	G	G	G	R	G	R	R	G	G	G	G	R	R	G	G	R	G	R	G	G	G	G	R	G	R	R	R	R	R	R	R
S1_7197314	C/T	1	7197314	+	NA	NA	NA	NA	NA	NA	C	C	C	C	Y	C	Y	Y	C	Y	C	C	C	C	Y	C	C	C	C	C	C	C	C	C	C	C	C	C	C	Y	C	C	C	C	C	C	Y	C	Y
S1_7199724	A/T	1	7199724	+	NA	NA	NA	NA	NA	NA	W	W	W	W	W	W	W	W	W	W	W	W	W	W	W	W	W	W	W	W	W	W	W	W	W	W	W	W	W	W	W	W	W	W	W	W	W	W	A
S1_7199778	G/A	1	7199778	+	NA	NA	NA	NA	NA	NA	R	R	R	R	R	R	R	R	R	R	R	R	R	R	R	R	R	R	R	R	R	R	R	R	R	R	R	R	R	R	R	R	R	R	R	R	R	R	R
S1_7199805	G/A	1	7199805	+	NA	NA	NA	NA	NA	NA	G	R	G	R	R	R	R	R	R	R	R	R	R	R	R	R	R	R	R	R	G	R	G	G	R	G	R	R	R	R	R	R	G	R	R	R	G	G	R
S1_7199833	T/A	1	7199833	+	NA	NA	NA	NA	NA	NA	T	W	T	W	W	W	W	W	W	W	W	W	W	W	W	W	W	W	W	W	W	W	W	W	W	T	W	T	W	W	W	W	T	W	W	W	T	T	W
S1_7199850	G/C	1	7199850	+	NA	NA	NA	NA	NA	NA	G	S	G	S	G	S	S	S	S	G	S	S	S	S	S	S	G	G	S	S	G	S	S	S	S	G	S	S	S	S	G	S	N	S	S	S	G	G	S
S1_7199901	G/A	1	7199901	+	NA	NA	NA	NA	NA	NA	R	R	G	R	R	G	R	G	R	G	R	G	G	G	R	R	R	R	R	R	G	R	R	R	R	G	G	G	G	G	G	R	G	G	R	G	G	R	R
S1_7271112	T/C	1	7271112	+	NA	NA	NA	NA	NA	NA	Y	T	T	T	Y	T	T	Y	Y	T	T	T	T	T	Y	T	Y	T	T	T	Y	T	Y	Y	T	Y	T	T	T	T	T	T	T	Y	T	Y	T	T	T
S1_7271157	A/G	1	7271157	+	NA	NA	NA	NA	NA	NA	R	A	A	A	R	A	A	R	R	A	A	A	A	A	R	A	R	A	A	A	R	A	R	R	A	R	A	A	A	A	A	A	A	R	A	R	A	A	A
S1_7271159	A/T	1	7271159	+	NA	NA	NA	NA	NA	NA	W	A	A	A	W	A	A	W	W	A	A	A	A	A	W	A	W	A	A	A	W	A	W	W	A	W	A	A	A	A	A	A	A	W	A	W	A	A	A
S1_7271166	T/C	1	7271166	+	NA	NA	NA	NA	NA	NA	Y	T	T	T	Y	T	T	Y	Y	T	T	T	T	T	Y	T	Y	T	T	T	Y	T	Y	Y	T	Y	T	T	T	T	T	T	T	Y	T	Y	T	T	T
S1_7274070	G/T	1	7274070	+	NA	NA	NA	NA	NA	NA	G	K	K	K	K	K	T	K	K	T	K	G	K	G	K	K	K	K	N	G	K	K	K	K	K	K	K	K	K	K	G	G	K	K	K	N	K	K	K
S1_7280136	G/C	1	7280136	+	NA	NA	NA	NA	NA	NA	G	S	S	S	S	S	S	S	G	S	G	G	S	G	G	S	S	G	G	G	S	S	S	G	S	S	S	G	G	S	G	G	S	S	S	G	S	S	G
S1_7360678	G/C	1	7360678	+	NA	NA	NA	NA	NA	NA	S	G	G	S	S	S	G	S	G	S	S	S	S	G	S	S	G	G	G	S	G	G	G	S	G	G	S	S	G	S	S	S	G	G	S	G	G	S	G
S1_7399663	G/T	1	7399663	+	NA	NA	NA	NA	NA	NA	K	G	K	K	K	G	K	K	G	K	G	K	K	G	K	G	K	T	T	N	N	K	G	K	K	K	K	T	K	G	K	K	K	K	K	K	K	T	K
S1_7399676	G/A	1	7399676	+	NA	NA	NA	NA	NA	NA	G	G	R	G	R	A	R	R	G	R	R	G	R	R	G	R	R	G	G	N	N	R	G	G	R	R	G	G	G	A	G	G	R	R	R	R	R	G	G
S1_7399682	T/C	1	7399682	+	NA	NA	NA	NA	NA	NA	T	T	Y	T	Y	C	Y	Y	T	Y	Y	T	Y	Y	T	Y	Y	T	T	N	N	Y	T	T	Y	Y	T	T	T	C	T	T	Y	Y	Y	Y	Y	T	T
S1_7469659	G/A	1	7469659	+	NA	NA	NA	NA	NA	NA	G	G	R	R	A	G	A	R	A	G	R	G	R	R	R	R	R	R	R	G	R	A	R	R	G	R	G	R	R	R	G	G	A	A	R	R	R	R	R
S1_7974325	T/C	1	7974325	+	NA	NA	NA	NA	NA	NA	Y	Y	Y	Y	Y	Y	Y	Y	Y	Y	Y	Y	Y	Y	Y	Y	Y	Y	Y	Y	Y	Y	Y	Y	Y	Y	Y	Y	Y	Y	Y	Y	Y	Y	Y	Y	T	Y	Y
S1_7982297	A/T	1	7982297	+	NA	NA	NA	NA	NA	NA	W	W	W	W	A	W	W	W	T	A	W	W	W	T	W	W	W	A	N	W	W	W	W	W	W	W	W	W	W	A	W	W	W	W	W	W	W	W	W
S1_8033440	A/G	1	8033440	+	NA	NA	NA	NA	NA	NA	R	R	R	A	A	A	A	R	R	A	A	R	A	G	R	A	A	A	R	A	R	A	G	R	A	A	A	R	A	A	A	R	R	R	R	R	A	A	A
S1_8038895	A/G	1	8038895	+	NA	NA	NA	NA	NA	NA	A	R	A	A	A	A	A	A	R	A	R	A	R	A	R	R	A	R	A	A	R	A	A	R	R	R	A	A	R	A	A	A	A	A	R	A	R	A	R
S1_8267622	C/T	1	8267622	+	NA	NA	NA	NA	NA	NA	C	Y	C	C	C	C	Y	C	Y	C	Y	C	C	Y	C	Y	C	C	Y	C	C	C	Y	C	C	C	C	Y	C	C	C	Y	Y	Y	C	Y	C	C	C
S1_8268196	G/A/T	1	8268196	+	NA	NA	NA	NA	NA	NA	R	T	R	N	G	G	G	R	R	G	W	R	R	R	G	G	G	R	R	R	R	R	K	R	R	R	G	R	R	G	G	W	R	R	R	K	R	R	R
S1_8292248	G/A	1	8292248	+	NA	NA	NA	NA	NA	NA	R	G	G	R	R	R	R	R	G	R	R	A	R	R	R	R	R	G	R	N	R	A	R	R	R	G	R	R	R	R	R	R	R	R	R	G	R	R	R
S1_8293592	T/G	1	8293592	+	NA	NA	NA	NA	NA	NA	K	G	T	T	K	K	K	K	T	T	T	G	K	K	G	K	K	N	T	G	K	K	T	K	K	K	G	G	K	K	G	K	K	K	K	K	K	G	K
S1_8327116	A/G	1	8327116	+	NA	NA	NA	NA	NA	NA	A	A	A	A	A	A	R	A	R	A	R	A	A	A	A	A	A	A	A	A	A	A	R	A	A	A	A	R	A	A	A	R	R	R	A	R	A	A	A
S1_8380545	A/G	1	8380545	+	NA	NA	NA	NA	NA	NA	R	R	A	A	A	A	R	A	R	A	R	A	R	A	R	R	A	A	R	A	R	A	R	R	R	A	A	R	R	R	A	R	R	A	R	R	R	A	R
S1_8380587	T/C	1	8380587	+	NA	NA	NA	NA	NA	NA	Y	Y	T	T	T	T	Y	T	Y	T	Y	T	T	T	T	Y	T	T	Y	T	T	T	Y	T	T	T	T	Y	T	T	T	Y	Y	Y	T	Y	T	T	T
S1_8380613	A/C/G	1	8380613	+	NA	NA	NA	NA	NA	NA	S	S	R	R	R	R	M	R	M	R	S	G	M	R	S	M	A	R	M	R	M	R	A	S	A	M	R	S	S	M	R	S	M	M	R	M	M	R	M
S1_8772507	T/A	1	8772507	+	NA	NA	NA	NA	NA	NA	W	W	W	T	W	W	W	W	W	W	W	W	W	W	W	W	W	A	W	W	W	W	W	W	A	W	W	W	W	W	W	W	W	W	W	W	W	W	W
S1_8807292	G/C	1	8807292	+	NA	NA	NA	NA	NA	NA	G	S	G	G	G	G	G	G	G	G	G	G	G	S	G	G	G	G	S	G	G	G	G	S	G	G	G	G	G	G	G	S	S	G	G	G	G	G	S
S1_8807309	A/G	1	8807309	+	NA	NA	NA	NA	NA	NA	A	R	A	A	A	A	A	A	A	A	A	A	A	R	A	A	A	A	R	A	A	A	A	R	A	A	A	A	A	A	A	R	R	A	A	A	A	A	R
S1_8807355	C/T	1	8807355	+	NA	NA	NA	NA	NA	NA	C	C	C	C	Y	C	C	C	C	C	C	C	C	C	C	C	C	C	C	C	C	Y	C	Y	C	C	C	C	Y	C	C	C	Y	C	C	C	C	C	Y
S1_8807389	A/G	1	8807389	+	NA	NA	NA	NA	NA	NA	A	A	A	A	R	A	R	A	A	A	R	A	A	A	R	A	A	A	A	A	R	R	R	R	A	A	A	R	R	A	A	A	R	A	A	A	R	A	R
S1_8829076	C/T	1	8829076	+	NA	NA	NA	NA	NA	NA	Y	C	T	Y	Y	Y	C	T	Y	T	Y	C	T	Y	T	N	Y	N	Y	Y	C	C	Y	Y	T	Y	C	Y	Y	Y	Y	Y	T	Y	T	Y	Y	Y	Y
S1_8829080	A/T	1	8829080	+	NA	NA	NA	NA	NA	NA	W	A	T	W	W	W	A	T	W	T	W	A	T	W	W	N	W	N	W	W	A	A	W	W	T	W	A	W	A	W	W	W	W	W	W	W	W	W	W
S1_9126047	T/A	1	9126047	+	NA	NA	NA	NA	NA	NA	W	A	W	T	W	T	W	T	T	W	W	W	W	W	W	W	W	A	W	W	A	W	T	A	T	W	W	T	A	W	T	W	W	W	A	T	T	T	A
S1_9126061	G/A	1	9126061	+	NA	NA	NA	NA	NA	NA	R	A	R	G	R	G	R	G	G	R	R	R	R	R	R	R	R	A	R	R	A	R	G	A	G	R	R	G	A	R	G	R	R	R	A	G	G	G	A
S1_9126075	G/A	1	9126075	+	NA	NA	NA	NA	NA	NA	R	A	R	G	R	G	R	G	G	R	R	R	R	R	R	R	R	A	R	R	A	R	G	A	G	R	R	G	A	R	G	R	R	R	A	G	G	G	A
S1_9134522	A/T	1	9134522	+	NA	NA	NA	NA	NA	NA	W	W	A	W	A	W	W	A	W	W	W	W	W	W	W	A	A	W	A	W	W	A	W	W	W	W	W	A	W	W	A	W	A	W	A	W	W	W	W
S1_9134524	G/C	1	9134524	+	NA	NA	NA	NA	NA	NA	S	S	C	S	C	S	S	S	S	S	S	S	S	S	S	C	S	S	S	G	S	S	S	S	S	S	S	S	S	S	S	S	S	S	S	S	S	S	S
S1_9134535	A/G	1	9134535	+	NA	NA	NA	NA	NA	NA	R	R	A	R	A	R	R	A	R	R	R	R	R	R	R	A	A	R	A	R	R	A	R	R	R	R	R	A	R	R	A	R	A	R	A	R	R	R	R
S1_9134538	G/A	1	9134538	+	NA	NA	NA	NA	NA	NA	R	R	G	R	G	R	R	G	R	R	R	R	R	R	R	G	G	R	G	R	R	G	R	R	R	R	R	G	R	R	G	R	G	R	G	R	R	R	R
S1_9134543	A/G	1	9134543	+	NA	NA	NA	NA	NA	NA	R	R	A	R	A	R	R	A	R	R	R	R	R	R	R	A	A	R	A	R	R	A	R	R	R	R	R	A	R	R	A	R	A	R	A	R	R	R	R
S1_9134547	G/A	1	9134547	+	NA	NA	NA	NA	NA	NA	G	R	G	G	G	R	R	R	R	G	G	R	R	G	R	G	R	R	R	G	G	R	R	R	R	R	G	R	G	G	R	G	R	R	G	G	G	G	R
S1_9134549	A/T	1	9134549	+	NA	NA	NA	NA	NA	NA	W	W	T	W	T	W	W	A	A	W	W	W	W	W	W	T	W	W	W	W	W	W	W	W	W	W	W	W	W	W	W	W	W	A	W	W	W	A	W
S1_9134552	A/G	1	9134552	+	NA	NA	NA	NA	NA	NA	R	R	G	R	G	R	R	A	A	R	R	R	R	R	R	G	R	R	R	R	R	R	R	R	R	R	R	R	R	R	R	R	R	A	R	R	R	A	R
S1_9135011	T/G/A	1	9135011	+	NA	NA	NA	NA	NA	NA	T	R	W	W	G	R	R	A	W	W	W	K	W	N	K	W	T	W	N	W	W	T	G	K	N	N	K	T	K	T	R	A	N	A	T	W	R	K	K
S1_9136154	G/C	1	9136154	+	NA	NA	NA	NA	NA	NA	S	S	G	S	G	S	S	S	S	G	G	S	S	S	S	S	S	G	S	S	S	S	G	S	S	S	G	S	S	G	G	G	S	S	G	S	S	G	S
S1_9136163	A/G	1	9136163	+	NA	NA	NA	NA	NA	NA	R	A	R	A	R	R	A	A	R	R	R	A	R	A	R	A	R	A	A	A	R	A	A	R	R	A	R	R	A	R	R	A	R	A	R	R	A	A	A
S1_9136323	G/A/T	1	9136323	+	NA	NA	NA	NA	NA	NA	G	G	R	G	R	G	K	G	G	G	R	G	G	G	G	G	G	G	G	G	G	G	G	G	R	R	G	G	G	R	G	G	G	G	G	R	G	R	K
S1_9136330	C/T	1	9136330	+	NA	NA	NA	NA	NA	NA	C	C	C	C	Y	C	C	C	Y	Y	C	C	C	C	Y	C	Y	C	C	C	Y	Y	Y	C	Y	C	C	Y	C	C	C	Y	Y	Y	C	Y	Y	C	C
S1_9136333	C/T/A	1	9136333	+	NA	NA	NA	NA	NA	NA	C	Y	C	C	Y	C	C	C	C	C	Y	C	M	C	C	C	C	M	C	C	Y	C	C	C	Y	Y	C	C	C	Y	Y	C	C	M	Y	M	C	C	M
S1_9136335	A/T	1	9136335	+	NA	NA	NA	NA	NA	NA	A	A	A	A	A	A	A	A	A	A	A	A	A	A	A	A	A	A	A	T	A	A	A	A	A	A	A	A	A	A	A	A	A	A	A	A	A	A	W
S1_9136346	A/T	1	9136346	+	NA	NA	NA	NA	NA	NA	A	A	W	W	A	W	A	W	A	A	A	W	A	W	A	W	A	W	A	A	A	A	W	W	A	A	W	A	W	W	W	W	W	A	A	W	A	W	A
S1_9136351	C/T	1	9136351	+	NA	NA	NA	NA	NA	NA	Y	C	C	C	Y	C	Y	Y	C	C	Y	C	C	C	C	C	Y	Y	C	C	C	Y	Y	C	Y	C	C	C	C	C	C	C	C	Y	Y	C	C	C	Y
S1_9136371	G/C	1	9136371	+	NA	NA	NA	NA	NA	NA	S	S	S	G	S	G	S	S	S	S	S	S	S	G	S	S	S	S	S	C	S	C	S	S	S	S	S	S	S	S	S	S	S	S	S	S	S	S	S
S1_9136375	G/T	1	9136375	+	NA	NA	NA	NA	NA	NA	G	G	G	G	G	G	G	G	G	G	G	G	G	G	G	G	G	G	G	T	G	G	G	G	G	G	G	G	G	G	G	G	G	G	G	G	G	G	K
S1_9293780	C/A	1	9293780	+	NA	NA	NA	NA	NA	NA	M	M	M	M	C	C	C	C	C	M	M	M	C	M	M	M	C	C	C	C	C	M	M	C	C	C	C	M	M	C	C	M	M	M	C	C	C	M	C
S1_9293804	A/C	1	9293804	+	NA	NA	NA	NA	NA	NA	M	M	M	M	M	A	M	M	M	M	M	M	A	M	M	M	M	A	M	M	M	M	M	M	A	A	M	C	M	C	A	C	M	M	M	A	M	M	M
S1_9306095	C/T	1	9306095	+	NA	NA	NA	NA	NA	NA	C	C	Y	Y	C	C	Y	C	Y	Y	Y	C	Y	Y	C	Y	Y	Y	Y	C	Y	C	Y	Y	Y	Y	Y	C	C	C	Y	C	Y	T	C	Y	Y	C	C
S1_9306115	A/G	1	9306115	+	NA	NA	NA	NA	NA	NA	R	R	A	R	R	A	R	R	R	R	R	R	A	R	R	R	R	R	R	R	A	R	R	R	A	A	A	R	R	R	A	R	R	A	R	R	R	A	R
S1_9306159	A/G	1	9306159	+	NA	NA	NA	NA	NA	NA	R	R	R	R	R	A	R	A	R	R	R	G	A	R	R	R	R	R	R	R	R	R	R	R	A	A	R	R	R	R	A	R	R	R	R	R	R	R	R
S1_9306177	T/C	1	9306177	+	NA	NA	NA	NA	NA	NA	Y	Y	Y	Y	Y	C	T	Y	Y	T	Y	T	Y	T	Y	Y	T	Y	Y	Y	Y	T	T	Y	Y	Y	Y	Y	Y	T	Y	Y	T	T	Y	Y	Y	Y	Y
S1_9381879	G/A	1	9381879	+	NA	NA	NA	NA	NA	NA	R	R	R	R	R	A	R	A	R	R	R	R	R	R	R	G	G	R	R	R	G	G	R	G	R	R	R	R	G	G	R	R	G	R	R	G	G	R	G
S1_9381885	C/T	1	9381885	+	NA	NA	NA	NA	NA	NA	C	Y	C	C	Y	C	C	C	Y	C	Y	C	Y	C	Y	C	C	Y	C	C	Y	C	C	C	C	Y	C	C	Y	Y	C	Y	Y	C	Y	C	Y	C	Y
S1_9381915	C/G	1	9381915	+	NA	NA	NA	NA	NA	NA	S	S	S	S	S	C	S	C	C	S	S	S	C	S	S	G	G	S	S	S	S	G	S	G	S	S	S	S	S	S	S	S	S	S	S	G	S	S	S
S1_9394771	A/G	1	9394771	+	NA	NA	NA	NA	NA	NA	A	A	R	R	A	R	R	A	A	A	A	R	R	A	A	R	R	A	A	R	R	A	A	R	R	A	R	R	R	R	R	N	R	R	R	R	R	R	A
S1_9394773	G/A	1	9394773	+	NA	NA	NA	NA	NA	NA	G	G	R	R	G	R	R	G	G	G	G	R	R	G	G	R	R	G	G	R	R	G	G	R	R	G	R	R	R	R	R	N	R	R	R	R	R	R	G
S1_9394807	G/A	1	9394807	+	NA	NA	NA	NA	NA	NA	G	G	R	R	G	R	R	G	G	G	G	R	R	G	G	R	R	G	G	R	R	G	G	R	R	G	R	R	R	R	R	N	R	R	R	R	R	R	G
S1_9711205	A/G	1	9711205	+	NA	NA	NA	NA	NA	NA	A	A	A	R	A	A	R	R	A	A	R	A	R	R	A	R	R	R	R	R	R	R	R	A	R	R	R	A	A	A	R	R	A	R	A	R	A	A	A
S1_9712498	C/A	1	9712498	+	NA	NA	NA	NA	NA	NA	M	M	M	M	M	A	C	M	M	M	M	M	M	C	M	M	M	M	M	M	M	M	M	M	M	M	M	M	M	M	M	M	M	C	M	M	M	M	M
S1_9725773	A/G	1	9725773	+	NA	NA	NA	NA	NA	NA	R	R	R	R	R	A	R	R	R	R	R	R	A	R	R	R	R	R	R	R	R	R	R	R	A	A	R	R	R	R	A	R	R	R	R	R	R	R	R
S1_9811748	A/C	1	9811748	+	NA	NA	NA	NA	NA	NA	M	M	M	M	M	M	M	M	M	M	M	M	M	M	M	M	M	M	M	M	M	M	M	M	A	M	M	M	M	M	M	M	M	M	M	M	M	M	M
S1_10042075	G/T	1	10042075	+	NA	NA	NA	NA	NA	NA	K	T	T	K	G	K	K	G	G	K	G	K	K	K	G	G	K	G	G	N	G	K	G	K	K	K	T	K	G	K	K	K	T	K	K	K	K	K	G
S1_10042091	G/T	1	10042091	+	NA	NA	NA	NA	NA	NA	K	T	T	K	G	K	K	G	G	K	G	K	K	K	G	G	K	G	G	N	G	K	G	K	K	K	T	K	G	K	K	K	T	K	K	K	K	K	G
S1_10042110	T/G	1	10042110	+	NA	NA	NA	NA	NA	NA	K	G	G	K	T	K	K	T	T	K	T	K	K	K	T	T	K	T	T	N	T	K	T	K	K	K	G	K	T	K	K	K	G	K	K	K	K	K	T
S1_10042114	A/C	1	10042114	+	NA	NA	NA	NA	NA	NA	M	C	C	M	A	M	M	A	A	M	A	M	M	M	A	A	M	A	A	N	A	M	A	M	M	M	C	M	A	M	M	M	C	M	M	M	M	M	A
S1_10042117	T/A/-	1	10042117	+	NA	NA	NA	NA	NA	NA	W	A	A	0	T	W	W	T	T	W	T	W	W	W	T	T	0	T	T	N	T	W	T	W	W	W	0	W	T	0	W	W	-	W	W	W	W	0	T
S1_10101254	G/A	1	10101254	+	NA	NA	NA	NA	NA	NA	R	R	G	R	R	R	G	G	R	R	G	G	R	G	R	R	G	R	G	R	R	G	R	G	R	R	G	G	R	G	R	G	G	G	G	G	G	R	R
S1_10101266	A/T	1	10101266	+	NA	NA	NA	NA	NA	NA	W	W	W	W	W	A	W	W	W	A	W	W	A	W	W	A	A	A	A	A	W	W	A	W	A	A	W	W	W	W	A	A	A	W	W	W	W	W	A
S1_10101323	C/T	1	10101323	+	NA	NA	NA	NA	NA	NA	Y	Y	C	Y	Y	T	Y	Y	Y	Y	Y	Y	Y	Y	Y	Y	Y	Y	Y	T	Y	Y	Y	Y	Y	Y	Y	Y	C	Y	Y	Y	C	Y	Y	Y	Y	Y	Y
S1_10101350	A/G	1	10101350	+	NA	NA	NA	NA	NA	NA	R	R	R	R	R	A	R	R	R	A	R	R	A	G	R	A	R	A	A	G	R	R	R	R	R	R	R	R	R	G	R	R	R	R	R	R	R	R	A
S1_10114900	T/A	1	10114900	+	NA	NA	NA	NA	NA	NA	T	T	W	W	W	W	T	W	W	T	W	W	A	W	T	W	W	W	W	W	W	W	T	W	T	T	W	W	W	A	A	W	W	W	W	T	W	W	W
S1_10183062	G/A	1	10183062	+	NA	NA	NA	NA	NA	NA	G	G	R	G	G	R	R	R	G	R	A	R	R	R	G	G	R	R	R	G	G	R	R	G	G	R	R	G	R	A	R	R	R	R	G	R	R	R	G
S1_10183065	T/G	1	10183065	+	NA	NA	NA	NA	NA	NA	K	K	K	K	T	G	K	K	T	K	G	K	K	K	T	T	K	K	K	G	T	K	K	T	T	K	K	K	K	G	K	K	K	K	K	K	K	K	T
S1_10192827	C/T	1	10192827	+	NA	NA	NA	NA	NA	NA	Y	C	Y	Y	Y	Y	Y	Y	T	C	C	C	Y	C	Y	Y	C	Y	Y	Y	C	Y	Y	Y	N	C	Y	Y	T	C	Y	Y	C	C	Y	C	Y	Y	C
S1_10192878	A/T	1	10192878	+	NA	NA	NA	NA	NA	NA	W	A	A	A	W	A	A	A	W	A	A	A	A	A	W	A	A	W	A	A	A	A	A	A	A	A	A	A	W	W	A	A	A	A	W	A	A	A	A
S1_10201442	A/C	1	10201442	+	NA	NA	NA	NA	NA	NA	M	M	M	M	A	M	M	M	A	M	M	M	M	M	A	M	M	M	M	M	M	A	M	M	M	M	M	M	M	A	M	M	M	M	M	M	M	M	M
S1_10265365	T/C	1	10265365	+	NA	NA	NA	NA	NA	NA	T	Y	Y	T	T	T	Y	Y	T	Y	T	T	Y	Y	T	Y	C	C	Y	T	Y	Y	Y	T	Y	Y	Y	T	T	Y	Y	Y	Y	Y	Y	Y	Y	Y	Y
S1_10265389	A/T	1	10265389	+	NA	NA	NA	NA	NA	NA	A	A	W	W	A	A	W	A	A	W	A	A	W	W	A	W	W	W	W	W	A	W	W	W	W	W	W	A	A	W	W	W	W	W	A	W	W	W	W
S1_10304277	T/C	1	10304277	+	NA	NA	NA	NA	NA	NA	Y	Y	T	T	T	T	T	Y	Y	T	T	T	T	Y	T	T	T	T	T	T	T	T	Y	Y	T	T	T	Y	T	T	T	T	T	Y	T	Y	C	T	T
S1_10320539	A/G	1	10320539	+	NA	NA	NA	NA	NA	NA	R	R	A	A	R	A	A	A	R	A	R	A	R	A	R	R	A	R	A	A	R	A	A	A	R	R	A	A	R	R	A	A	R	A	A	A	A	A	R
S1_10337979	C/A	1	10337979	+	NA	NA	NA	NA	NA	NA	C	C	C	M	M	M	A	C	N	M	M	C	M	C	M	M	C	C	C	M	M	M	M	C	M	M	M	C	C	M	M	C	M	M	M	M	C	C	C
S1_10337984	A/G	1	10337984	+	NA	NA	NA	NA	NA	NA	A	R	R	R	R	R	R	R	G	R	A	A	R	R	R	R	R	A	R	A	A	A	R	A	R	R	R	A	R	R	R	R	R	A	R	A	R	R	R
S1_10420579	T/A	1	10420579	+	NA	NA	NA	NA	NA	NA	A	T	W	A	A	A	W	W	T	T	W	A	W	W	W	W	W	W	W	A	T	T	T	A	N	T	W	W	T	W	W	A	T	W	T	T	W	W	W
S1_10445827	G/C	1	10445827	+	NA	NA	NA	NA	NA	NA	G	G	G	C	S	S	S	G	N	S	G	S	S	S	S	C	G	S	S	S	S	S	S	S	S	C	S	G	G	G	S	G	S	G	S	C	G	G	G
S1_10445853	C/A	1	10445853	+	NA	NA	NA	NA	NA	NA	C	C	C	A	M	M	M	C	N	M	C	M	M	M	M	A	C	M	M	M	M	M	M	M	M	A	M	C	C	C	M	C	M	C	M	A	C	C	C
S1_10615482	A/G	1	10615482	+	NA	NA	NA	NA	NA	NA	R	A	R	G	R	G	R	R	A	R	R	G	A	R	R	R	R	R	R	R	R	R	R	R	R	R	R	R	R	R	R	R	A	R	R	R	R	R	R
S1_10615511	A/G/-	1	10615511	+	NA	NA	NA	NA	NA	NA	R	A	R	0	R	-	R	0	A	R	R	0	A	R	R	R	R	0	R	R	0	R	0	R	0	0	R	R	0	R	0	R	A	R	R	0	R	R	R
S1_10615526	C/G	1	10615526	+	NA	NA	NA	NA	NA	NA	C	C	C	S	C	G	C	S	C	S	C	S	C	C	C	C	C	S	C	S	S	S	S	C	S	S	S	C	S	C	S	C	C	C	C	S	C	S	C
S1_10615541	C/T/-	1	10615541	+	NA	NA	NA	NA	NA	NA	C	C	C	T	C	T	0	Y	C	T	C	0	C	C	C	C	Y	Y	C	T	Y	0	0	C	Y	T	-	C	Y	C	N	C	C	0	Y	Y	0	Y	C
S1_10615569	A/G	1	10615569	+	NA	NA	NA	NA	NA	NA	R	A	R	G	R	G	R	R	A	G	A	G	A	R	R	A	G	R	A	G	R	G	A	A	R	G	G	R	R	G	N	G	A	R	R	R	R	R	A
S1_10615631	T/C	1	10615631	+	NA	NA	NA	NA	NA	NA	Y	Y	Y	Y	Y	Y	Y	T	Y	Y	Y	Y	Y	Y	Y	Y	Y	Y	Y	Y	Y	T	T	Y	T	T	Y	Y	T	Y	Y	Y	Y	Y	Y	T	C	Y	Y
S1_10615652	C/T	1	10615652	+	NA	NA	NA	NA	NA	NA	C	Y	Y	Y	C	Y	Y	Y	C	C	C	Y	Y	Y	C	C	Y	Y	T	Y	Y	Y	Y	Y	Y	Y	Y	Y	Y	C	T	T	C	C	Y	Y	C	Y	Y
S1_10615674	T/A	1	10615674	+	NA	NA	NA	NA	NA	NA	T	T	A	W	W	T	W	T	T	W	T	W	T	T	W	T	W	W	W	T	W	W	N	T	T	T	W	W	T	W	T	T	W	W	T	T	T	W	W
S1_10615676	C/T	1	10615676	+	NA	NA	NA	NA	NA	NA	Y	Y	T	Y	Y	Y	Y	Y	C	Y	Y	Y	Y	C	Y	Y	Y	Y	Y	Y	Y	Y	N	Y	Y	C	Y	Y	C	Y	Y	C	Y	Y	C	C	Y	Y	Y
S1_10615681	T/C	1	10615681	+	NA	NA	NA	NA	NA	NA	Y	Y	C	Y	Y	Y	Y	Y	T	Y	Y	Y	Y	T	Y	Y	Y	Y	Y	Y	Y	Y	N	Y	Y	T	Y	Y	T	Y	Y	T	Y	Y	T	T	Y	Y	Y
S1_10615707	G/T	1	10615707	+	NA	NA	NA	NA	NA	NA	K	K	G	G	K	K	G	K	K	G	K	K	K	G	K	K	K	K	G	K	K	G	N	G	K	K	K	G	K	K	K	G	K	G	T	G	G	K	K
S1_10615713	A/G	1	10615713	+	NA	NA	NA	NA	NA	NA	A	A	G	R	R	A	R	A	A	R	A	R	A	A	R	A	R	R	R	A	R	R	N	A	A	A	R	R	A	R	A	A	R	R	A	A	A	R	R
S1_10653487	G/A	1	10653487	+	NA	NA	NA	NA	NA	NA	R	G	R	G	R	G	G	R	R	R	G	R	G	G	R	G	R	G	R	G	G	G	R	G	G	G	G	G	R	R	G	R	G	G	G	G	R	R	R
S1_10670674	A/T	1	10670674	+	NA	NA	NA	NA	NA	NA	A	A	W	W	A	A	A	T	A	W	W	A	T	W	A	T	W	W	W	A	W	W	W	A	W	W	A	A	A	W	T	N	A	W	W	W	W	W	W
S1_10670678	T/C	1	10670678	+	NA	NA	NA	NA	NA	NA	T	T	Y	Y	T	T	T	C	T	Y	Y	T	C	Y	T	C	Y	Y	Y	T	Y	Y	Y	T	Y	Y	T	T	T	Y	C	N	T	Y	Y	Y	Y	Y	Y
S1_10841546	G/A	1	10841546	+	NA	NA	NA	NA	NA	NA	R	R	R	R	R	R	R	R	R	R	R	R	G	R	R	R	R	R	G	R	R	R	R	R	R	G	R	R	R	R	R	R	R	R	R	R	R	R	R
S1_10841552	T/A	1	10841552	+	NA	NA	NA	NA	NA	NA	W	W	W	W	W	W	W	W	W	W	W	W	T	W	W	W	W	W	T	W	W	W	W	W	W	T	W	W	W	W	W	W	W	W	W	W	W	W	W
S1_10845310	C/A	1	10845310	+	NA	NA	NA	NA	NA	NA	C	C	M	C	M	C	M	C	C	C	C	M	C	C	C	M	C	C	C	C	C	M	C	C	C	C	C	M	M	C	C	C	C	C	M	C	C	C	C
S1_10845341	G/A	1	10845341	+	NA	NA	NA	NA	NA	NA	R	A	R	R	A	A	R	R	A	R	R	A	G	G	A	R	G	R	R	R	R	R	G	R	R	R	R	A	R	R	R	R	G	G	R	G	R	R	R
S1_11150679	G/T	1	11150679	+	NA	NA	NA	NA	NA	NA	G	G	K	G	G	G	K	G	G	K	G	K	K	K	G	K	K	G	K	G	G	G	K	G	G	K	G	K	G	G	K	G	K	K	G	K	G	G	G
S1_11150683	A/T	1	11150683	+	NA	NA	NA	NA	NA	NA	W	W	W	W	W	A	W	A	W	A	A	A	W	A	W	W	W	A	A	W	A	W	W	A	W	W	W	A	A	A	W	W	W	W	W	A	A	A	W
S1_11150692	A/G	1	11150692	+	NA	NA	NA	NA	NA	NA	A	A	R	A	A	A	R	A	A	R	A	R	R	R	A	R	R	A	R	A	A	A	R	A	A	R	A	R	A	A	R	A	R	R	A	R	A	A	A
S1_11150700	T/G	1	11150700	+	NA	NA	NA	NA	NA	NA	T	T	K	T	T	T	K	T	T	K	T	K	K	K	T	K	K	T	K	T	T	T	K	T	T	K	T	K	T	T	K	T	K	K	T	K	T	T	T
S1_11150718	G/A	1	11150718	+	NA	NA	NA	NA	NA	NA	G	G	G	G	R	G	G	G	G	G	G	G	R	G	G	G	G	G	R	G	G	G	G	G	G	G	G	G	G	G	G	G	G	G	G	G	R	G	R
S1_11150724	A/G	1	11150724	+	NA	NA	NA	NA	NA	NA	R	R	A	R	R	R	R	R	R	A	R	R	A	A	R	A	A	A	A	R	A	R	A	R	R	R	R	R	R	R	R	R	A	R	R	R	A	A	R
S1_11150796	G/T	1	11150796	+	NA	NA	NA	NA	NA	NA	K	G	K	G	G	G	G	G	K	G	G	K	K	G	G	G	K	G	K	G	G	G	G	K	G	K	G	G	G	K	K	K	G	G	G	G	K	K	K
S1_11150899	C/T	1	11150899	+	NA	NA	NA	NA	NA	NA	Y	Y	C	Y	C	Y	C	C	C	C	C	Y	C	Y	Y	Y	Y	C	C	Y	Y	Y	C	C	C	C	Y	Y	C	C	Y	C	C	C	C	Y	C	C	C
S1_11150913	A/G	1	11150913	+	NA	NA	NA	NA	NA	NA	R	R	R	R	R	A	R	A	A	A	R	R	A	A	R	A	R	R	R	A	A	R	A	A	A	R	A	R	A	R	A	R	A	R	R	A	A	R	R
S1_11150931	T/A	1	11150931	+	NA	NA	NA	NA	NA	NA	T	W	W	W	T	T	T	T	T	T	T	W	T	T	W	T	T	T	T	T	T	T	T	T	T	T	T	T	T	W	T	W	T	W	W	T	T	W	T
S1_11152060	C/A	1	11152060	+	NA	NA	NA	NA	NA	NA	C	C	M	M	M	M	C	C	M	M	M	C	M	M	C	M	C	C	M	M	C	C	M	M	C	M	M	M	M	M	M	M	M	C	C	M	M	M	M
S1_11152061	T/C	1	11152061	+	NA	NA	NA	NA	NA	NA	Y	Y	Y	T	T	T	Y	T	T	Y	Y	Y	Y	Y	Y	Y	Y	Y	Y	Y	Y	Y	Y	T	T	T	T	Y	Y	Y	Y	Y	Y	Y	Y	T	Y	Y	Y
S1_11152107	T/C	1	11152107	+	NA	NA	NA	NA	NA	NA	Y	Y	T	T	Y	T	T	Y	T	T	T	Y	T	T	Y	T	T	T	T	Y	T	Y	Y	Y	Y	T	Y	T	Y	T	T	T	Y	Y	T	T	T	T	Y
S1_11152132	T/C	1	11152132	+	NA	NA	NA	NA	NA	NA	T	Y	N	T	T	T	T	T	Y	N	T	T	Y	Y	Y	C	Y	Y	Y	Y	Y	Y	Y	Y	Y	T	Y	Y	T	C	T	T	T	T	T	T	T	T	Y
S1_11153323	C/T	1	11153323	+	NA	NA	NA	NA	NA	NA	Y	Y	Y	Y	C	Y	C	Y	C	Y	C	T	Y	C	Y	Y	Y	C	Y	Y	C	Y	C	Y	C	C	T	N	C	C	Y	Y	C	C	C	Y	Y	Y	C
S1_11153369	C/G	1	11153369	+	NA	NA	NA	NA	NA	NA	N	G	C	S	S	S	S	N	C	G	S	S	S	S	C	S	S	S	S	S	S	C	S	N	S	C	G	S	S	C	S	S	S	S	S	S	S	S	C
S1_11153446	T/C	1	11153446	+	NA	NA	NA	NA	NA	NA	Y	Y	Y	T	T	T	Y	T	Y	Y	Y	Y	C	Y	Y	Y	Y	Y	Y	Y	Y	Y	Y	Y	Y	Y	T	Y	Y	T	Y	Y	Y	Y	Y	Y	Y	Y	Y
S1_11153462	T/A	1	11153462	+	NA	NA	NA	NA	NA	NA	T	T	W	W	W	W	T	T	T	T	W	W	T	W	T	T	T	T	T	W	T	T	W	T	W	T	W	T	W	T	W	T	W	T	T	T	W	W	T
S1_11153466	C/T	1	11153466	+	NA	NA	NA	NA	NA	NA	Y	Y	C	Y	Y	Y	Y	T	Y	Y	Y	Y	C	Y	Y	Y	Y	Y	Y	Y	Y	C	Y	Y	Y	Y	Y	Y	Y	T	Y	Y	C	Y	Y	Y	Y	C	Y
S1_11153498	A/T	1	11153498	+	NA	NA	NA	NA	NA	NA	W	W	W	A	A	A	W	A	W	W	W	W	T	W	W	W	W	W	W	W	W	W	W	W	W	W	A	W	W	A	W	W	W	W	W	W	W	W	W
S1_11363571	T/A	1	11363571	+	NA	NA	NA	NA	NA	NA	W	W	W	W	W	T	T	T	T	W	W	W	W	W	W	W	W	W	W	W	W	W	T	W	W	W	T	W	W	W	W	W	W	W	W	T	W	W	W
S1_11388962	G/A	1	11388962	+	NA	NA	NA	NA	NA	NA	R	R	R	R	G	R	R	R	G	R	R	R	R	R	R	R	R	R	R	R	R	R	R	R	R	R	R	R	R	R	R	R	R	R	R	R	R	R	R
S1_11388976	T/A	1	11388976	+	NA	NA	NA	NA	NA	NA	T	T	W	T	T	T	T	T	T	W	T	T	W	W	W	T	W	W	W	W	W	W	W	W	W	W	T	T	W	T	W	W	W	W	T	T	W	W	T
S1_11392045	A/G	1	11392045	+	NA	NA	NA	NA	NA	NA	A	A	R	R	A	A	A	A	R	A	A	R	R	R	A	A	R	A	R	A	A	R	A	R	A	A	R	R	A	R	R	A	R	A	R	R	R	A	R
S1_11392046	A/C	1	11392046	+	NA	NA	NA	NA	NA	NA	M	M	A	M	M	M	A	M	A	A	A	A	A	A	M	A	A	M	M	A	A	A	M	A	A	A	M	M	A	A	M	A	A	A	A	M	M	M	A
S1_11392054	T/C	1	11392054	+	NA	NA	NA	NA	NA	NA	Y	T	Y	T	Y	T	Y	T	Y	Y	Y	Y	Y	T	T	Y	T	T	T	Y	Y	T	T	T	Y	Y	T	Y	Y	T	Y	T	Y	Y	Y	T	T	T	T
S1_11392076	G/A	1	11392076	+	NA	NA	NA	NA	NA	NA	G	G	G	R	G	G	G	G	R	G	G	R	G	G	G	G	G	G	G	G	G	G	G	G	G	G	R	R	G	G	R	G	G	G	R	R	R	G	G
S1_11392093	A/G	1	11392093	+	NA	NA	NA	NA	NA	NA	A	A	R	A	A	A	A	A	A	A	A	A	A	A	R	A	A	A	A	A	A	A	A	A	A	A	A	A	A	A	A	A	A	A	A	A	A	A	A
S1_11392095	G/A	1	11392095	+	NA	NA	NA	NA	NA	NA	G	G	G	G	G	G	R	G	R	G	G	G	R	G	R	R	R	R	G	G	R	G	R	G	G	G	G	G	G	R	G	G	R	G	R	G	G	G	R
S1_11392101	A/G	1	11392101	+	NA	NA	NA	NA	NA	NA	A	A	A	A	A	A	A	A	A	A	A	A	A	A	A	A	A	A	A	A	A	A	A	R	A	A	A	A	R	A	A	A	A	A	A	A	A	A	A
S1_11421177	T/C/-	1	11421177	+	NA	NA	NA	NA	NA	NA	Y	T	T	N	0	N	0	-	0	T	0	T	T	C	0	Y	T	0	Y	T	Y	T	C	Y	0	-	C	-	0	0	T	T	0	Y	Y	Y	Y	T	0
S1_11430257	A/G	1	11430257	+	NA	NA	NA	NA	NA	NA	A	G	G	A	R	A	R	A	A	A	A	G	R	R	R	R	R	A	R	N	G	A	R	R	A	R	A	A	R	G	A	R	G	R	R	A	R	R	A
S1_12067704	A/T	1	12067704	+	NA	NA	NA	NA	NA	NA	W	W	W	A	W	A	A	A	W	A	W	W	W	A	A	W	W	W	W	W	W	W	W	A	W	A	A	A	W	A	W	A	T	A	A	A	A	W	W
S1_12067721	A/G	1	12067721	+	NA	NA	NA	NA	NA	NA	R	R	R	A	R	A	A	A	R	A	R	R	R	A	A	R	R	R	R	A	R	R	R	A	R	A	A	A	R	A	R	A	G	A	A	A	A	R	R
S1_12084192	A/G	1	12084192	+	NA	NA	NA	NA	NA	NA	R	A	A	A	R	A	R	A	A	R	R	A	R	A	A	A	R	R	A	A	A	R	A	A	A	R	A	R	A	R	A	A	A	A	A	A	R	A	R
S1_12084228	T/G	1	12084228	+	NA	NA	NA	NA	NA	NA	K	T	T	T	K	T	K	T	T	K	K	T	T	T	K	K	K	K	K	T	T	K	T	T	T	K	T	K	T	K	T	K	T	T	T	T	K	T	K
S1_12084588	C/T	1	12084588	+	NA	NA	NA	NA	NA	NA	C	C	C	Y	C	Y	Y	Y	C	Y	Y	Y	Y	C	Y	Y	Y	Y	Y	Y	Y	T	Y	C	Y	Y	T	C	Y	C	Y	C	C	C	Y	C	Y	Y	Y
S1_12084622	T/C	1	12084622	+	NA	NA	NA	NA	NA	NA	T	T	T	Y	Y	Y	Y	Y	T	Y	Y	Y	Y	T	Y	Y	Y	Y	Y	Y	Y	C	Y	T	Y	Y	Y	Y	Y	Y	Y	Y	T	T	Y	Y	Y	Y	Y
S1_12084639	T/C	1	12084639	+	NA	NA	NA	NA	NA	NA	Y	Y	T	Y	Y	Y	Y	Y	Y	Y	T	Y	Y	Y	Y	Y	T	T	Y	Y	T	T	Y	Y	T	T	T	Y	T	T	Y	T	T	Y	T	Y	Y	Y	T
S1_12084651	A/T	1	12084651	+	NA	NA	NA	NA	NA	NA	W	W	A	W	T	T	W	W	W	W	W	W	W	W	T	W	W	W	W	W	W	W	W	W	W	W	W	W	W	W	W	W	A	W	A	T	W	W	A
S1_12091575	T/G	1	12091575	+	NA	NA	NA	NA	NA	NA	T	T	T	T	T	T	K	T	T	K	K	T	T	T	T	K	K	T	T	T	K	K	K	T	T	T	T	T	K	T	T	T	T	K	T	T	K	T	T
S1_12251307	C/T	1	12251307	+	NA	NA	NA	NA	NA	NA	Y	C	C	C	Y	Y	C	Y	Y	C	C	C	C	C	C	Y	C	C	C	C	C	C	C	C	C	C	Y	Y	C	C	C	C	C	C	C	Y	C	C	C
S1_12264562	A/G	1	12264562	+	NA	NA	NA	NA	NA	NA	R	R	A	A	R	R	R	R	R	R	A	R	A	A	A	R	A	A	A	R	A	A	R	R	A	A	R	R	A	A	A	A	A	R	A	R	R	R	R
S1_12271913	A/G	1	12271913	+	NA	NA	NA	NA	NA	NA	A	A	A	A	R	A	R	A	A	A	A	A	R	A	R	A	R	A	R	A	A	R	A	A	A	R	A	A	A	R	A	R	A	A	A	A	R	A	R
S1_12271918	T/C	1	12271918	+	NA	NA	NA	NA	NA	NA	Y	Y	T	T	T	Y	Y	Y	Y	T	T	Y	T	Y	T	Y	T	T	Y	Y	T	T	T	Y	T	T	Y	Y	T	T	Y	T	T	Y	T	Y	Y	Y	T
S1_12271945	C/T	1	12271945	+	NA	NA	NA	NA	NA	NA	Y	Y	C	C	C	Y	Y	Y	Y	C	C	Y	C	Y	C	Y	C	C	Y	Y	C	C	C	Y	C	C	Y	Y	C	C	Y	C	C	Y	C	Y	Y	Y	C
S1_12271959	C/G	1	12271959	+	NA	NA	NA	NA	NA	NA	S	S	C	C	S	C	C	C	S	C	S	C	C	C	S	S	C	S	C	C	S	C	C	C	S	S	C	C	C	C	C	C	S	C	S	C	C	C	S
S1_12271964	C/T	1	12271964	+	NA	NA	NA	NA	NA	NA	Y	Y	C	C	C	Y	Y	Y	Y	C	C	Y	C	Y	C	Y	C	C	Y	Y	C	C	C	Y	C	C	Y	Y	C	C	Y	C	C	Y	C	Y	Y	Y	C
S1_12291109	C/T	1	12291109	+	NA	NA	NA	NA	NA	NA	Y	Y	C	Y	Y	Y	Y	Y	C	C	C	Y	Y	Y	C	Y	C	C	Y	Y	C	C	Y	Y	C	C	Y	Y	C	C	Y	Y	C	Y	C	Y	Y	Y	Y
S1_12291114	T/C	1	12291114	+	NA	NA	NA	NA	NA	NA	T	Y	C	Y	Y	Y	Y	Y	T	Y	Y	Y	Y	Y	Y	Y	C	Y	Y	Y	Y	C	Y	Y	C	Y	Y	Y	C	Y	Y	Y	C	Y	Y	Y	Y	Y	T
S1_12424463	T/C	1	12424463	+	NA	NA	NA	NA	NA	NA	T	Y	Y	Y	Y	Y	T	T	Y	T	Y	Y	T	T	T	T	T	T	T	Y	Y	T	Y	T	T	Y	T	Y	T	Y	T	Y	Y	Y	T	Y	T	T	T
S1_12424470	A/T	1	12424470	+	NA	NA	NA	NA	NA	NA	A	W	A	A	A	A	A	A	A	A	A	A	W	A	A	A	A	A	A	A	A	W	W	A	A	A	A	A	W	A	W	W	A	A	A	A	W	W	A
S1_12424481	A/C/T	1	12424481	+	NA	NA	NA	NA	NA	NA	M	W	M	W	M	M	M	M	W	M	W	W	W	M	M	M	M	M	M	W	M	M	M	M	A	W	M	M	W	A	W	W	W	A	M	A	W	W	W
S1_12424483	G/T	1	12424483	+	NA	NA	NA	NA	NA	NA	K	G	G	G	G	G	G	G	G	G	G	G	G	G	G	G	G	G	G	G	G	G	G	K	G	G	G	G	G	G	G	K	G	G	G	G	G	G	K
S1_12424487	T/G	1	12424487	+	NA	NA	NA	NA	NA	NA	T	T	T	T	T	T	K	T	T	T	T	T	T	T	T	T	T	T	T	T	T	K	T	K	K	T	T	T	T	T	T	T	T	K	T	K	T	T	T
S1_12424488	A/T/G	1	12424488	+	NA	NA	NA	NA	NA	NA	A	W	A	A	A	A	A	A	R	A	R	A	R	A	R	R	A	A	A	A	A	W	W	A	A	A	A	A	W	A	W	W	A	A	A	A	W	W	R
S1_12424493	C/T	1	12424493	+	NA	NA	NA	NA	NA	NA	C	C	C	C	C	C	Y	C	C	C	C	C	C	C	C	C	C	C	C	C	C	Y	C	Y	Y	C	C	C	C	C	C	C	C	Y	C	Y	C	C	C
S1_12424494	T/A	1	12424494	+	NA	NA	NA	NA	NA	NA	T	W	T	T	T	T	T	T	W	T	W	T	W	T	W	W	T	T	T	T	T	T	T	T	T	T	T	T	T	T	W	T	T	T	T	W	T	T	W
S1_12424498	A/G	1	12424498	+	NA	NA	NA	NA	NA	NA	A	A	A	R	A	R	A	R	A	A	A	A	A	A	A	A	A	A	A	R	A	A	R	A	A	A	R	R	A	A	A	A	A	A	A	A	A	A	A
S1_12424500	A/G/T	1	12424500	+	NA	NA	NA	NA	NA	NA	A	R	R	A	A	A	A	A	W	A	W	A	R	A	W	W	A	A	R	A	A	R	A	A	R	A	A	A	A	R	R	A	R	A	R	A	A	A	W
S1_12424509	T/C	1	12424509	+	NA	NA	NA	NA	NA	NA	T	Y	Y	Y	Y	Y	T	T	Y	T	Y	Y	T	T	T	T	T	T	T	Y	Y	T	Y	T	T	Y	T	Y	T	Y	T	Y	Y	Y	T	Y	T	T	T
S1_12424515	G/A	1	12424515	+	NA	NA	NA	NA	NA	NA	G	G	G	G	G	G	G	G	R	G	R	G	R	G	R	R	G	G	G	G	G	G	G	G	G	G	G	G	G	G	G	G	G	G	G	G	G	G	R
S1_12450138	T/G	1	12450138	+	NA	NA	NA	NA	NA	NA	K	T	T	T	K	T	K	T	K	K	T	T	T	T	K	K	K	K	T	T	K	T	T	T	T	T	T	K	T	T	T	K	T	T	T	T	K	K	K
S1_12450147	C/T	1	12450147	+	NA	NA	NA	NA	NA	NA	Y	C	C	C	Y	C	Y	C	Y	Y	Y	C	C	C	Y	Y	Y	Y	C	C	Y	Y	C	C	C	Y	C	C	Y	C	C	C	Y	C	C	C	C	C	Y
S1_12450153	A/T	1	12450153	+	NA	NA	NA	NA	NA	NA	W	W	A	W	W	W	W	W	T	W	A	W	W	W	W	W	W	W	W	W	W	A	W	W	A	A	W	W	A	A	W	W	A	W	A	W	W	W	W
S1_12450155	C/T	1	12450155	+	NA	NA	NA	NA	NA	NA	Y	Y	C	Y	Y	Y	Y	Y	Y	C	C	C	Y	C	Y	Y	C	Y	C	C	Y	C	Y	C	C	C	Y	Y	C	C	Y	Y	C	C	C	Y	Y	Y	Y
S1_12450156	G/C/A	1	12450156	+	NA	NA	NA	NA	NA	NA	R	R	S	S	R	M	R	M	R	R	S	M	R	S	R	R	S	S	R	S	S	S	M	R	S	S	M	R	S	G	S	R	S	S	S	R	R	M	R
S1_12450780	T/G	1	12450780	+	NA	NA	NA	NA	NA	NA	K	T	K	K	K	K	K	K	T	K	K	K	K	K	K	K	K	K	K	K	K	K	K	K	K	K	K	K	K	K	K	K	K	K	K	K	K	K	K
S1_12450816	T/A	1	12450816	+	NA	NA	NA	NA	NA	NA	W	W	T	T	W	W	T	W	W	W	T	W	T	T	W	T	T	T	T	T	T	T	T	W	T	T	W	W	T	T	T	W	T	T	T	W	W	T	T
S1_12460204	T/C	1	12460204	+	NA	NA	NA	NA	NA	NA	T	Y	Y	Y	Y	Y	Y	Y	Y	Y	T	Y	Y	Y	T	Y	Y	T	Y	Y	Y	Y	Y	Y	T	Y	Y	Y	Y	T	Y	Y	Y	Y	Y	Y	Y	Y	Y
S1_12460222	A/C	1	12460222	+	NA	NA	NA	NA	NA	NA	M	M	M	M	M	M	M	M	M	M	M	M	M	M	M	M	M	M	M	M	M	M	M	M	M	M	M	M	M	C	M	M	M	M	M	M	M	M	M
S1_12460238	G/A	1	12460238	+	NA	NA	NA	NA	NA	NA	R	G	G	G	G	G	R	G	G	R	G	G	G	G	G	G	G	R	G	G	G	G	G	G	G	G	G	G	G	G	G	G	G	G	G	G	G	G	G
S1_12460243	T/A	1	12460243	+	NA	NA	NA	NA	NA	NA	T	W	W	W	W	W	W	W	W	W	W	W	W	W	W	W	T	T	W	W	W	W	W	W	W	T	W	W	W	T	W	W	W	W	W	W	W	W	W
S1_12460253	G/T	1	12460253	+	NA	NA	NA	NA	NA	NA	G	K	G	K	G	K	G	G	K	G	G	G	G	G	G	G	G	G	G	K	G	G	G	K	G	G	K	K	G	G	K	G	G	K	G	G	K	G	G
S1_12460408	A/T/-	1	12460408	+	NA	NA	NA	NA	NA	NA	0	W	0	0	W	W	W	W	A	A	0	0	W	0	W	A	T	W	W	W	0	T	0	0	0	W	W	0	W	W	0	W	W	W	0	0	0	W	W
S1_12460418	C/G/-	1	12460418	+	NA	NA	NA	NA	NA	NA	C	C	C	0	C	C	S	C	C	S	C	C	C	C	S	S	C	C	S	C	C	C	0	C	C	S	C	C	C	C	C	S	C	C	C	C	0	C	C
S1_12460516	C/A	1	12460516	+	NA	NA	NA	NA	NA	NA	M	M	C	M	A	M	A	M	A	M	M	M	M	M	M	M	M	M	M	M	C	C	M	A	C	M	M	M	C	M	M	M	C	M	C	M	A	M	M
S1_12460542	G/A	1	12460542	+	NA	NA	NA	NA	NA	NA	R	R	G	R	R	R	R	R	R	G	G	R	R	G	R	R	G	G	R	G	G	G	R	R	G	G	G	R	G	G	R	R	G	R	G	G	G	G	G
S1_12461038	C/T/A	1	12461038	+	NA	NA	NA	NA	NA	NA	Y	Y	M	Y	Y	M	Y	W	Y	Y	Y	M	Y	M	Y	Y	Y	C	Y	M	M	Y	M	Y	M	Y	Y	Y	M	C	M	M	C	M	M	M	Y	M	Y
S1_12461039	G/A	1	12461039	+	NA	NA	NA	NA	NA	NA	R	R	G	R	R	G	R	R	R	R	R	G	R	G	R	R	R	G	R	G	R	R	R	R	G	R	R	R	G	G	G	R	G	G	G	G	R	G	R
S1_12461053	A/T	1	12461053	+	NA	NA	NA	NA	NA	NA	A	A	W	W	A	W	A	W	A	A	A	W	A	W	A	A	W	A	A	W	W	W	W	A	W	A	A	A	W	A	W	W	A	W	W	W	A	A	A
S1_12461056	A/C	1	12461056	+	NA	NA	NA	NA	NA	NA	M	M	A	M	M	A	M	M	M	M	M	A	M	A	M	M	M	A	M	A	M	M	M	M	A	M	M	M	A	A	A	M	A	A	A	A	M	A	M
S1_12499753	C/T	1	12499753	+	NA	NA	NA	NA	NA	NA	Y	Y	Y	Y	C	Y	C	Y	C	Y	C	Y	Y	Y	C	C	Y	C	Y	Y	Y	Y	Y	Y	Y	Y	Y	Y	Y	C	Y	Y	Y	Y	Y	Y	Y	Y	Y
S1_12499804	A/C	1	12499804	+	NA	NA	NA	NA	NA	NA	A	M	M	M	M	M	M	M	A	M	M	M	M	M	M	A	M	M	M	M	M	M	M	M	M	M	M	M	M	M	M	M	M	M	M	M	M	M	M
S1_12499834	C/T	1	12499834	+	NA	NA	NA	NA	NA	NA	Y	Y	C	C	Y	C	Y	Y	Y	C	Y	C	C	C	Y	Y	C	C	C	C	C	C	Y	Y	C	C	Y	Y	C	C	Y	Y	Y	Y	Y	Y	Y	C	Y
S1_12598371	A/G	1	12598371	+	NA	NA	NA	NA	NA	NA	R	R	A	R	R	R	R	R	G	R	A	R	R	R	R	R	A	A	R	R	A	A	R	R	A	A	R	R	A	A	R	G	A	R	A	R	G	R	R
S1_12598385	A/G	1	12598385	+	NA	NA	NA	NA	NA	NA	R	R	A	R	R	R	R	R	G	R	A	R	R	R	R	R	A	A	R	R	A	A	R	R	A	A	R	R	A	A	R	G	A	R	A	R	G	R	R
S1_12598403	C/A	1	12598403	+	NA	NA	NA	NA	NA	NA	M	M	C	M	M	M	M	M	A	M	C	M	M	M	M	M	C	C	M	M	C	C	M	M	C	C	M	M	C	C	M	A	C	M	C	M	A	M	M
S1_13028481	C/T	1	13028481	+	NA	NA	NA	NA	NA	NA	Y	Y	C	Y	Y	Y	Y	Y	Y	Y	Y	Y	Y	Y	C	C	C	T	Y	C	Y	C	Y	C	T	Y	Y	Y	Y	N	Y	Y	Y	C	C	C	Y	C	C
S1_13028492	A/G/T	1	13028492	+	NA	NA	NA	NA	NA	NA	R	A	A	R	R	R	R	R	R	R	R	R	R	R	A	A	A	G	R	A	R	A	R	A	G	R	R	A	R	N	R	A	R	A	A	A	R	A	A
S1_13028505	T/A	1	13028505	+	NA	NA	NA	NA	NA	NA	W	T	W	W	W	W	W	W	W	W	W	W	W	W	T	T	W	A	W	T	W	T	W	T	A	W	W	T	W	N	W	T	W	W	T	T	W	T	T
S1_13028516	G/A	1	13028516	+	NA	NA	NA	NA	NA	NA	R	R	R	R	G	R	R	G	R	R	R	R	R	G	R	A	R	G	G	R	G	R	G	A	G	R	G	R	R	N	G	R	R	A	G	R	G	G	G
S1_13028517	G/C	1	13028517	+	NA	NA	NA	NA	NA	NA	S	S	G	S	G	S	S	G	S	S	S	G	S	G	S	C	S	G	G	S	G	S	G	C	G	S	G	S	S	N	G	S	S	S	G	S	G	G	G
S1_13028522	G/T/A	1	13028522	+	NA	NA	NA	NA	NA	NA	G	R	T	R	G	G	K	K	G	K	G	K	G	K	K	G	W	G	K	R	K	R	K	G	G	G	G	G	G	N	K	K	R	K	T	G	R	A	T
S1_13028525	G/A	1	13028525	+	NA	NA	NA	NA	NA	NA	R	R	G	R	G	R	R	G	R	R	R	G	R	R	R	A	R	G	G	R	G	R	G	A	G	R	G	A	R	N	G	R	R	R	G	R	G	G	G
S1_13124344	A/G	1	13124344	+	NA	NA	NA	NA	NA	NA	A	R	G	R	A	A	R	R	A	R	R	R	R	G	R	R	R	R	R	R	R	R	R	R	R	A	R	R	R	R	R	R	R	R	R	R	R	R	A
S1_13124349	G/C	1	13124349	+	NA	NA	NA	NA	NA	NA	G	S	C	S	G	G	S	S	G	S	S	S	S	C	S	S	S	S	S	S	S	S	S	S	S	G	S	S	S	S	S	S	S	S	S	S	S	S	G
S1_13124386	T/A	1	13124386	+	NA	NA	NA	NA	NA	NA	W	T	T	T	W	T	W	T	W	W	W	T	T	T	W	W	T	W	W	T	W	W	T	T	W	W	T	T	T	W	T	W	W	T	T	T	W	T	W
S1_13124452	T/A	1	13124452	+	NA	NA	NA	NA	NA	NA	W	A	T	A	W	A	W	A	A	W	T	W	W	T	W	W	W	W	W	W	T	W	W	W	W	W	W	W	A	N	W	W	T	T	W	W	W	W	W
S1_13124454	T/C	1	13124454	+	NA	NA	NA	NA	NA	NA	Y	C	T	C	Y	C	Y	C	C	Y	T	Y	Y	T	Y	Y	Y	Y	Y	Y	T	Y	Y	Y	Y	Y	Y	Y	C	N	Y	Y	T	T	Y	Y	Y	Y	Y
S1_13124455	C/T	1	13124455	+	NA	NA	NA	NA	NA	NA	Y	T	C	T	Y	T	Y	T	T	Y	C	Y	Y	C	Y	Y	Y	Y	Y	Y	C	Y	Y	Y	Y	Y	Y	Y	T	N	Y	Y	C	C	Y	Y	Y	Y	Y
S1_13124458	A/T	1	13124458	+	NA	NA	NA	NA	NA	NA	W	T	A	T	W	T	W	T	T	W	A	W	W	A	W	W	W	W	W	W	A	W	W	W	W	W	W	W	T	N	W	W	A	A	W	W	W	W	W
S1_13169443	A/G	1	13169443	+	NA	NA	NA	NA	NA	NA	R	G	R	A	R	R	R	R	R	R	G	R	R	R	R	R	A	R	R	R	R	R	A	G	R	R	R	R	R	A	R	G	G	R	G	R	R	A	R
S1_13169696	A/G	1	13169696	+	NA	NA	NA	NA	NA	NA	R	R	R	R	A	R	R	R	R	A	R	R	R	R	A	R	R	R	R	R	R	R	R	R	R	R	R	R	A	A	A	R	A	R	A	R	A	R	A
S1_13169701	A/G	1	13169701	+	NA	NA	NA	NA	NA	NA	R	R	A	A	R	R	R	R	A	R	R	R	R	A	R	R	R	R	A	A	R	G	R	R	R	R	R	R	R	R	R	R	R	R	A	R	A	R	R
S1_13169704	G/A	1	13169704	+	NA	NA	NA	NA	NA	NA	R	R	G	G	R	R	R	R	G	R	R	R	R	G	R	R	R	R	G	G	R	A	R	R	R	R	R	R	R	R	R	R	R	R	G	R	G	R	R
S1_13169713	T/C	1	13169713	+	NA	NA	NA	NA	NA	NA	Y	Y	T	T	Y	Y	Y	Y	T	Y	Y	Y	Y	T	Y	Y	Y	Y	T	T	Y	C	Y	Y	Y	Y	Y	Y	Y	Y	Y	Y	Y	Y	T	Y	T	Y	Y
S1_13169725	C/T	1	13169725	+	NA	NA	NA	NA	NA	NA	Y	Y	C	C	Y	Y	Y	Y	C	Y	Y	Y	Y	C	Y	Y	Y	Y	C	C	Y	T	Y	Y	Y	Y	Y	Y	Y	Y	Y	Y	Y	Y	C	Y	C	Y	Y
S1_13222659	T/C	1	13222659	+	NA	NA	NA	NA	NA	NA	Y	Y	T	Y	Y	C	Y	Y	Y	Y	T	Y	Y	T	Y	Y	Y	T	Y	Y	Y	Y	Y	Y	Y	Y	Y	Y	Y	T	Y	Y	T	Y	Y	Y	Y	C	Y
S1_13224466	C/T	1	13224466	+	NA	NA	NA	NA	NA	NA	Y	Y	C	C	Y	C	Y	C	Y	C	Y	C	C	C	Y	Y	Y	Y	Y	C	C	Y	C	C	C	Y	C	Y	Y	Y	C	Y	Y	C	Y	C	C	C	Y
S1_13439908	C/T	1	13439908	+	NA	NA	NA	NA	NA	NA	Y	Y	T	Y	C	C	Y	Y	C	Y	Y	Y	Y	Y	Y	Y	Y	Y	Y	Y	Y	Y	Y	Y	Y	Y	Y	Y	Y	T	Y	Y	Y	Y	Y	Y	Y	Y	Y
S1_13439920	G/T	1	13439920	+	NA	NA	NA	NA	NA	NA	K	K	T	K	G	G	K	K	G	K	K	K	K	K	K	K	K	K	K	K	K	K	K	K	K	K	K	K	K	T	K	K	K	K	K	K	K	K	K
S1_13545375	G/A	1	13545375	+	NA	NA	NA	NA	NA	NA	R	R	G	R	R	A	R	R	R	R	G	R	R	R	R	R	R	R	R	R	R	R	R	R	R	R	R	R	R	G	R	R	G	R	G	R	R	R	R
S1_13545414	T/C	1	13545414	+	NA	NA	NA	NA	NA	NA	Y	T	T	T	Y	T	Y	T	Y	Y	Y	T	Y	T	Y	T	Y	Y	Y	T	T	T	T	T	T	Y	T	Y	T	T	T	Y	T	T	T	T	Y	T	Y
S1_13569496	C/T	1	13569496	+	NA	NA	NA	NA	NA	NA	Y	Y	C	Y	Y	T	Y	Y	Y	Y	C	Y	Y	Y	Y	Y	Y	Y	Y	Y	Y	C	Y	Y	Y	C	Y	Y	Y	C	Y	Y	C	Y	Y	Y	Y	Y	Y
S1_13569533	T/C	1	13569533	+	NA	NA	NA	NA	NA	NA	T	Y	C	Y	T	T	Y	T	T	T	Y	Y	Y	C	Y	Y	Y	Y	Y	Y	Y	Y	Y	Y	Y	Y	Y	Y	Y	Y	Y	C	C	Y	T	Y	Y	Y	T
S1_13569560	T/C	1	13569560	+	NA	NA	NA	NA	NA	NA	Y	Y	T	T	Y	Y	Y	T	C	Y	Y	T	Y	T	Y	Y	Y	Y	Y	T	T	Y	T	T	T	Y	T	Y	Y	Y	T	T	T	T	Y	T	Y	T	Y
S1_13570589	A/G	1	13570589	+	NA	NA	NA	NA	NA	NA	A	R	A	R	A	R	A	R	A	A	A	A	A	A	A	A	A	A	A	A	A	R	R	R	A	A	R	R	A	A	A	A	A	A	A	R	A	A	A
S1_13661866	T/C/A	1	13661866	+	NA	NA	NA	NA	NA	NA	Y	Y	Y	Y	T	W	C	T	Y	T	Y	W	T	W	T	M	W	Y	Y	T	Y	W	M	M	C	Y	M	Y	Y	Y	T	Y	M	Y	C	M	Y	T	Y
S1_13661893	T/A/C	1	13661893	+	NA	NA	NA	NA	NA	NA	T	W	W	W	T	Y	W	T	W	T	T	Y	T	Y	T	Y	Y	T	T	T	W	Y	M	M	A	W	M	W	W	W	T	T	M	W	A	M	W	T	W
S1_13661905	G/T/A	1	13661905	+	NA	NA	NA	NA	NA	NA	R	K	K	K	G	K	W	G	K	G	R	K	G	K	G	W	K	R	R	G	K	K	K	T	T	K	K	K	K	K	G	R	K	K	T	W	K	G	K
S1_13668704	C/T	1	13668704	+	NA	NA	NA	NA	NA	NA	C	Y	N	C	Y	C	Y	C	Y	Y	Y	C	Y	C	Y	Y	Y	Y	C	C	Y	Y	C	C	Y	Y	C	C	Y	T	C	C	T	C	Y	C	C	C	Y
S1_13668717	C/T	1	13668717	+	NA	NA	NA	NA	NA	NA	C	Y	N	C	Y	C	Y	C	Y	Y	Y	C	Y	C	Y	Y	Y	Y	C	C	Y	Y	C	C	Y	Y	C	C	Y	T	C	C	T	C	Y	C	C	C	Y
S1_13694593	A/T	1	13694593	+	NA	NA	NA	NA	NA	NA	W	W	W	A	W	A	W	A	W	W	W	W	W	A	W	W	W	W	W	W	W	A	W	A	A	W	A	A	W	W	W	W	W	W	W	W	W	W	W
S1_13694596	G/A	1	13694596	+	NA	NA	NA	NA	NA	NA	G	G	R	R	G	G	R	G	G	R	G	R	G	R	R	G	R	R	R	R	R	R	G	R	R	R	G	R	R	G	R	R	R	R	R	R	R	R	G
S1_13694622	G/A	1	13694622	+	NA	NA	NA	NA	NA	NA	R	R	R	G	G	G	G	G	G	G	R	R	R	G	G	G	R	R	R	R	R	G	R	G	G	R	G	G	R	R	R	R	R	R	R	R	R	R	G
S1_13694629	T/C	1	13694629	+	NA	NA	NA	NA	NA	NA	Y	T	T	T	Y	T	Y	T	Y	Y	T	T	T	T	T	Y	T	T	T	T	T	T	T	T	T	T	T	T	T	T	T	Y	T	T	T	T	T	T	Y
S1_13694639	G/A	1	13694639	+	NA	NA	NA	NA	NA	NA	R	R	R	G	R	G	R	G	R	R	R	R	R	R	R	R	R	R	R	R	R	R	R	R	R	R	G	R	R	R	R	R	R	R	R	G	R	R	R
S1_13694645	G/A	1	13694645	+	NA	NA	NA	NA	NA	NA	G	R	R	G	R	G	G	G	G	G	R	R	R	R	G	G	R	G	R	R	R	R	R	R	R	R	G	G	R	R	R	R	R	R	R	G	R	R	G
S1_13694687	A/G	1	13694687	+	NA	NA	NA	NA	NA	NA	A	A	R	A	R	A	A	A	A	R	R	R	R	R	A	A	R	A	A	R	A	R	R	R	R	R	R	R	R	A	A	R	R	R	R	A	R	R	A
S1_13792270	C/T	1	13792270	+	NA	NA	NA	NA	NA	NA	Y	Y	C	Y	Y	Y	Y	Y	T	Y	Y	Y	Y	Y	Y	Y	C	Y	Y	Y	Y	Y	Y	Y	Y	Y	Y	Y	Y	C	Y	Y	C	Y	Y	Y	Y	Y	Y
S1_13792321	T/G/C	1	13792321	+	NA	NA	NA	NA	NA	NA	K	K	K	T	K	T	K	T	K	K	K	K	K	K	K	K	K	K	K	K	K	K	K	K	K	K	K	K	K	K	K	K	K	K	K	T	K	K	K
S1_13792328	C/T	1	13792328	+	NA	NA	NA	NA	NA	NA	C	C	C	C	C	C	Y	C	C	C	Y	C	C	C	C	Y	Y	C	Y	C	C	C	C	C	C	C	C	C	C	Y	C	C	C	C	C	C	Y	C	Y
S1_13792333	A/C	1	13792333	+	NA	NA	NA	NA	NA	NA	M	M	A	A	M	A	A	A	M	A	M	A	A	A	A	A	A	M	A	A	M	A	A	A	A	M	A	A	M	M	A	A	M	A	M	A	A	A	M
S1_13792347	T/G	1	13792347	+	NA	NA	NA	NA	NA	NA	K	K	K	K	K	K	K	K	K	K	K	K	K	K	K	K	K	K	K	K	K	K	K	K	K	K	K	K	K	K	K	K	K	K	K	K	T	K	K
S1_13803811	T/C	1	13803811	+	NA	NA	NA	NA	NA	NA	Y	Y	T	C	Y	C	Y	Y	Y	Y	T	Y	T	T	Y	Y	Y	T	Y	Y	Y	Y	Y	Y	Y	Y	Y	Y	Y	T	Y	Y	T	Y	Y	Y	Y	Y	Y
S1_14166364	T/C	1	14166364	+	NA	NA	NA	NA	NA	NA	Y	Y	T	Y	T	C	Y	C	Y	Y	T	Y	Y	Y	Y	T	Y	Y	Y	Y	Y	Y	Y	Y	Y	T	C	Y	Y	T	Y	T	T	Y	Y	Y	Y	Y	Y
S1_14166383	G/A	1	14166383	+	NA	NA	NA	NA	NA	NA	R	R	G	R	G	A	R	A	R	R	G	R	R	R	R	G	R	R	R	R	R	R	R	R	R	G	A	R	R	G	R	G	G	R	R	R	R	R	R
S1_14166390	A/G	1	14166390	+	NA	NA	NA	NA	NA	NA	R	R	A	R	A	G	R	G	R	R	A	R	R	R	R	A	R	R	R	R	R	R	R	R	R	A	G	R	R	A	R	A	A	R	R	R	R	R	R
S1_14166393	A/G	1	14166393	+	NA	NA	NA	NA	NA	NA	R	R	A	R	A	G	R	G	R	R	A	R	R	R	R	A	R	R	R	R	R	R	R	R	R	A	G	R	R	A	R	A	A	R	R	R	R	R	R
S1_14166399	C/T	1	14166399	+	NA	NA	NA	NA	NA	NA	Y	Y	C	Y	C	T	Y	T	Y	Y	C	Y	Y	Y	Y	C	Y	Y	Y	Y	Y	Y	Y	Y	Y	C	T	Y	Y	C	Y	C	C	Y	Y	Y	Y	Y	Y
S1_14206396	C/T/-	1	14206396	+	NA	NA	NA	NA	NA	NA	C	C	C	Y	C	C	C	Y	Y	Y	C	C	C	Y	Y	C	Y	Y	Y	C	C	C	Y	Y	C	0	C	C	Y	0	0	Y	Y	C	Y	C	Y	Y	Y
S1_14206465	G/T	1	14206465	+	NA	NA	NA	NA	NA	NA	K	K	K	K	K	K	K	K	K	K	K	K	K	K	K	K	K	K	K	K	K	K	K	K	K	K	K	K	K	K	K	K	K	K	K	K	K	K	K
S1_14206474	C/T	1	14206474	+	NA	NA	NA	NA	NA	NA	Y	Y	Y	Y	Y	Y	Y	Y	Y	Y	Y	Y	Y	Y	Y	Y	Y	Y	Y	Y	Y	Y	Y	Y	Y	Y	Y	Y	Y	Y	Y	Y	Y	Y	Y	Y	Y	Y	Y
S1_14258681	A/G	1	14258681	+	NA	NA	NA	NA	NA	NA	R	R	R	A	R	A	R	R	R	A	R	A	R	A	R	A	A	A	R	A	R	R	A	A	R	R	A	R	R	R	A	G	R	A	R	A	A	A	R
S1_14258708	G/A	1	14258708	+	NA	NA	NA	NA	NA	NA	R	R	G	G	R	G	R	R	R	R	R	G	R	G	R	R	R	R	R	G	R	R	G	G	R	R	G	R	R	R	G	R	R	G	R	G	R	G	R
S1_14258740	T/C	1	14258740	+	NA	NA	NA	NA	NA	NA	Y	Y	T	C	Y	C	Y	Y	Y	Y	T	C	Y	Y	Y	T	Y	Y	T	Y	Y	Y	Y	Y	Y	T	C	Y	Y	T	Y	Y	T	Y	Y	Y	Y	Y	Y
S1_14269768	T/C	1	14269768	+	NA	NA	NA	NA	NA	NA	Y	Y	Y	T	Y	T	Y	Y	Y	Y	C	T	Y	Y	Y	Y	Y	Y	Y	Y	Y	Y	Y	Y	C	Y	T	T	Y	C	Y	Y	C	Y	Y	Y	Y	Y	Y
S1_14322757	C/T	1	14322757	+	NA	NA	NA	NA	NA	NA	Y	Y	C	Y	C	T	Y	T	Y	C	C	Y	Y	Y	Y	T	Y	C	Y	T	Y	Y	C	Y	Y	Y	T	Y	Y	C	T	Y	C	Y	Y	Y	Y	C	Y
S1_14327900	G/T	1	14327900	+	NA	NA	NA	NA	NA	NA	K	K	G	K	K	T	G	K	G	K	G	K	K	K	G	K	K	G	G	K	K	K	K	K	K	K	T	K	K	G	K	K	G	K	K	K	K	K	K
S1_14348544	C/T	1	14348544	+	NA	NA	NA	NA	NA	NA	C	C	Y	C	Y	C	Y	C	C	Y	Y	C	Y	Y	Y	Y	Y	Y	Y	Y	Y	Y	Y	Y	Y	Y	C	Y	Y	Y	Y	Y	Y	Y	Y	Y	Y	C	Y
S1_14348551	T/C	1	14348551	+	NA	NA	NA	NA	NA	NA	Y	Y	Y	T	Y	T	Y	Y	Y	Y	Y	T	Y	Y	Y	Y	Y	Y	Y	Y	Y	Y	Y	Y	Y	C	T	Y	Y	Y	Y	Y	Y	Y	Y	Y	Y	T	Y
S1_14360705	C/T	1	14360705	+	NA	NA	NA	NA	NA	NA	Y	C	C	Y	C	T	Y	Y	C	Y	Y	Y	Y	C	Y	C	Y	C	Y	T	T	T	Y	Y	Y	C	T	Y	Y	C	Y	Y	C	Y	Y	Y	Y	Y	Y
S1_14360729	A/G	1	14360729	+	NA	NA	NA	NA	NA	NA	R	A	A	R	A	G	R	R	A	R	R	R	R	A	R	A	R	A	R	G	G	G	R	R	R	A	G	R	R	A	R	R	A	R	R	R	R	R	R
S1_14360738	G/C	1	14360738	+	NA	NA	NA	NA	NA	NA	S	G	G	S	G	C	S	S	G	S	S	S	S	G	S	G	S	G	S	C	C	C	S	S	S	G	C	S	S	G	S	S	G	S	S	S	S	S	S
S1_14362077	A/G/T	1	14362077	+	NA	NA	NA	NA	NA	NA	R	R	A	R	R	G	A	R	R	A	A	R	R	R	W	R	R	R	N	R	R	R	R	R	R	T	G	R	W	W	R	A	A	A	R	R	G	G	W
S1_14362977	C/T	1	14362977	+	NA	NA	NA	NA	NA	NA	Y	Y	C	Y	Y	T	Y	Y	Y	Y	C	Y	C	C	Y	Y	Y	C	Y	Y	Y	Y	Y	Y	Y	Y	T	Y	C	C	Y	Y	C	Y	Y	Y	Y	Y	Y
S1_14367037	T/C	1	14367037	+	NA	NA	NA	NA	NA	NA	Y	Y	T	Y	T	C	Y	Y	T	Y	T	Y	Y	T	Y	Y	T	Y	Y	Y	Y	T	Y	Y	T	Y	C	Y	Y	T	Y	Y	T	Y	T	Y	Y	Y	Y
S1_14367766	G/A	1	14367766	+	NA	NA	NA	NA	NA	NA	R	R	G	R	R	A	R	A	R	R	G	R	R	R	R	R	R	R	R	R	R	R	R	R	R	R	A	R	R	G	R	R	G	R	R	A	R	R	R
S1_14367771	C/T	1	14367771	+	NA	NA	NA	NA	NA	NA	Y	Y	C	Y	Y	T	Y	T	Y	Y	C	Y	Y	Y	Y	Y	Y	Y	Y	Y	Y	Y	Y	Y	Y	Y	T	Y	Y	C	Y	Y	C	Y	Y	T	Y	Y	Y
S1_14371955	T/C	1	14371955	+	NA	NA	NA	NA	NA	NA	T	T	Y	T	Y	T	C	T	Y	C	Y	T	Y	Y	Y	C	C	Y	C	Y	T	C	Y	Y	Y	Y	T	C	T	Y	Y	C	Y	Y	Y	T	C	Y	Y
S1_14371964	C/T	1	14371964	+	NA	NA	NA	NA	NA	NA	Y	Y	T	Y	Y	C	C	Y	Y	C	Y	C	C	Y	Y	Y	Y	Y	Y	Y	Y	C	Y	Y	T	Y	C	C	Y	Y	Y	Y	Y	Y	Y	C	C	Y	Y
S1_14371967	T/A	1	14371967	+	NA	NA	NA	NA	NA	NA	T	T	W	T	W	T	A	T	W	A	W	T	W	W	W	A	A	W	A	W	T	A	W	W	W	W	T	W	T	W	W	A	W	W	W	T	W	W	W
S1_14455436	G/A	1	14455436	+	NA	NA	NA	NA	NA	NA	R	G	R	R	G	R	G	G	R	G	G	R	G	G	G	G	G	G	G	R	R	R	R	R	G	G	R	R	R	R	R	R	R	G	R	R	G	A	R
S1_14455481	T/C	1	14455481	+	NA	NA	NA	NA	NA	NA	Y	T	Y	Y	T	Y	T	T	Y	T	T	Y	T	T	T	T	T	T	T	Y	Y	Y	Y	Y	T	T	Y	Y	Y	Y	Y	Y	Y	T	Y	Y	T	C	Y
S1_14470330	C/T	1	14470330	+	NA	NA	NA	NA	NA	NA	C	C	C	C	Y	N	Y	C	Y	Y	C	C	Y	C	Y	C	Y	C	Y	C	C	Y	C	C	C	Y	N	C	C	C	C	Y	C	C	C	C	Y	C	Y
S1_14527851	G/A	1	14527851	+	NA	NA	NA	NA	NA	NA	R	R	R	G	R	G	G	G	G	G	R	R	G	R	R	G	G	G	G	G	G	R	G	R	G	G	G	R	R	R	G	R	G	R	R	G	G	R	G
S1_14527858	T/C	1	14527858	+	NA	NA	NA	NA	NA	NA	Y	Y	Y	Y	Y	Y	T	Y	T	T	Y	Y	Y	Y	T	Y	Y	Y	Y	Y	Y	T	Y	Y	Y	T	C	Y	Y	Y	Y	Y	Y	Y	Y	Y	Y	Y	T
S1_14527872	G/A	1	14527872	+	NA	NA	NA	NA	NA	NA	G	G	G	G	R	R	R	R	A	R	G	G	G	R	R	R	R	R	G	G	G	R	R	G	G	R	G	G	G	G	G	G	R	R	R	G	R	G	R
S1_14527886	G/A	1	14527886	+	NA	NA	NA	NA	NA	NA	G	G	G	G	G	G	R	R	N	G	G	G	G	G	R	G	G	G	G	G	G	G	G	G	R	G	G	G	G	G	G	G	G	G	R	G	G	G	G
S1_14527956	T/C	1	14527956	+	NA	NA	NA	NA	NA	NA	Y	Y	Y	T	Y	T	Y	Y	Y	Y	Y	T	Y	Y	Y	Y	Y	Y	Y	Y	Y	Y	Y	T	Y	Y	T	Y	Y	Y	Y	Y	Y	Y	Y	T	Y	T	Y
S1_14528974	A/T	1	14528974	+	NA	NA	NA	NA	NA	NA	W	W	A	W	W	T	A	W	W	A	A	W	W	W	W	W	A	A	W	W	A	W	W	W	W	W	T	W	W	A	W	W	A	A	W	T	A	W	W
S1_14529013	T/C	1	14529013	+	NA	NA	NA	NA	NA	NA	Y	Y	T	Y	Y	C	T	C	Y	T	Y	Y	Y	Y	Y	Y	T	T	Y	Y	Y	Y	Y	Y	Y	Y	C	Y	Y	T	Y	Y	T	T	Y	C	T	Y	Y
S1_14755508	A/G	1	14755508	+	NA	NA	NA	NA	NA	NA	A	R	A	A	A	R	R	R	A	A	A	R	A	R	A	A	A	A	R	A	R	R	A	A	A	A	A	A	A	A	A	A	A	A	A	A	R	A	A
S1_14755534	C/T	1	14755534	+	NA	NA	NA	NA	NA	NA	C	C	C	C	C	Y	C	C	C	C	C	C	C	C	Y	C	C	C	C	C	C	C	C	C	C	C	C	Y	C	Y	C	C	C	C	C	C	C	Y	C
S1_14755626	C/T	1	14755626	+	NA	NA	NA	NA	NA	NA	Y	Y	T	C	Y	C	Y	T	Y	C	T	C	Y	T	C	C	Y	Y	Y	Y	Y	C	Y	N	T	C	C	Y	Y	Y	C	T	C	T	C	Y	C	N	Y
S1_14825573	T/C	1	14825573	+	NA	NA	NA	NA	NA	NA	Y	Y	Y	Y	Y	Y	Y	Y	Y	Y	C	C	Y	Y	Y	Y	Y	Y	Y	T	Y	Y	Y	Y	Y	Y	T	Y	C	C	T	Y	Y	T	Y	T	T	Y	Y
S1_14825584	T/C	1	14825584	+	NA	NA	NA	NA	NA	NA	Y	Y	Y	Y	Y	Y	Y	Y	Y	Y	C	C	Y	Y	Y	Y	Y	Y	Y	T	Y	Y	Y	Y	Y	Y	T	Y	C	C	T	Y	Y	T	Y	T	T	Y	Y
S1_14825606	A/G	1	14825606	+	NA	NA	NA	NA	NA	NA	R	R	R	R	R	R	R	R	G	R	G	R	R	R	R	R	R	R	R	A	R	R	R	A	R	R	A	R	G	G	A	R	R	A	R	A	R	R	R
S1_14825632	C/G	1	14825632	+	NA	NA	NA	NA	NA	NA	S	C	S	S	S	S	C	C	C	S	S	S	C	S	C	S	C	C	C	C	S	S	S	C	C	C	C	S	S	C	C	C	S	C	C	C	C	S	C
S1_14838805	T/C	1	14838805	+	NA	NA	NA	NA	NA	NA	Y	Y	Y	Y	Y	Y	Y	Y	Y	Y	Y	Y	Y	Y	Y	Y	Y	Y	Y	Y	Y	Y	Y	Y	Y	Y	Y	Y	Y	Y	Y	Y	Y	Y	Y	Y	Y	Y	Y
S1_14838826	G/A	1	14838826	+	NA	NA	NA	NA	NA	NA	G	G	G	G	R	G	G	R	R	G	R	G	G	G	G	G	G	G	G	G	R	R	G	G	R	G	G	G	R	G	G	G	R	G	G	G	G	G	G
S1_14838844	T/A	1	14838844	+	NA	NA	NA	NA	NA	NA	W	W	W	W	W	W	W	W	W	W	W	W	T	T	W	T	W	W	W	W	W	W	W	T	W	W	W	W	W	T	W	W	W	W	W	W	W	T	W
S1_14838846	A/C	1	14838846	+	NA	NA	NA	NA	NA	NA	A	A	A	A	M	A	A	M	M	A	M	A	A	A	A	A	A	A	A	A	M	M	A	A	M	M	A	A	M	A	A	A	M	A	A	A	A	A	A
S1_14838858	C/T	1	14838858	+	NA	NA	NA	NA	NA	NA	C	C	Y	Y	C	C	C	C	C	C	C	Y	C	C	C	C	C	C	C	C	C	C	C	C	C	C	Y	C	C	Y	Y	Y	C	C	C	C	C	C	C
S1_14838861	G/A	1	14838861	+	NA	NA	NA	NA	NA	NA	G	R	G	G	G	G	G	G	R	G	G	G	G	G	G	G	G	R	G	G	G	G	G	G	G	G	G	G	G	R	G	G	G	G	R	G	G	G	G
S1_14838865	A/G	1	14838865	+	NA	NA	NA	NA	NA	NA	R	R	R	R	R	R	R	R	R	R	R	R	A	A	R	A	R	R	R	R	R	R	R	A	R	R	R	R	R	A	R	R	R	R	R	R	R	A	R
S1_14838889	C/G	1	14838889	+	NA	NA	NA	NA	NA	NA	S	S	S	C	G	S	G	S	C	S	S	S	C	S	G	N	C	S	S	S	S	S	S	S	S	S	S	S	C	N	G	C	S	S	C	S	C	S	N
S1_14838895	G/A	1	14838895	+	NA	NA	NA	NA	NA	NA	R	G	R	G	R	R	G	G	G	R	R	R	G	G	A	N	G	R	G	R	G	R	G	R	R	R	R	R	G	N	A	G	R	R	G	G	G	R	N
S1_14892081	T/G	1	14892081	+	NA	NA	NA	NA	NA	NA	K	T	K	K	K	K	T	K	K	K	T	K	T	K	T	K	K	T	T	K	K	T	K	K	K	K	K	T	K	K	T	T	K	K	T	K	T	K	T
S1_14892084	T/C	1	14892084	+	NA	NA	NA	NA	NA	NA	Y	T	Y	Y	Y	Y	T	Y	Y	Y	T	Y	T	Y	T	Y	Y	T	T	Y	Y	T	Y	Y	Y	Y	Y	T	Y	Y	T	T	Y	Y	T	Y	T	Y	T
S1_15287570	A/G	1	15287570	+	NA	NA	NA	NA	NA	NA	A	A	A	A	A	A	A	A	A	A	A	A	A	A	R	R	A	A	A	A	A	A	A	A	A	A	A	A	R	R	A	A	A	R	A	A	A	A	A
S1_15287579	T/C	1	15287579	+	NA	NA	NA	NA	NA	NA	T	Y	T	Y	T	T	T	T	Y	Y	Y	Y	Y	T	Y	Y	Y	Y	T	T	Y	Y	Y	T	Y	Y	T	T	Y	Y	T	Y	Y	Y	Y	Y	T	Y	Y
S1_15789828	T/A	1	15789828	+	NA	NA	NA	NA	NA	NA	T	T	T	T	W	T	W	T	W	W	W	T	W	T	W	W	W	T	W	T	W	T	W	T	T	A	T	T	W	W	T	W	T	T	T	W	W	T	W
S1_15790113	T/C	1	15790113	+	NA	NA	NA	NA	NA	NA	Y	T	C	T	Y	Y	Y	Y	T	C	Y	T	Y	T	C	Y	Y	Y	Y	Y	Y	Y	C	T	Y	Y	Y	Y	Y	T	Y	T	T	Y	Y	Y	Y	Y	Y
S1_15790128	A/G	1	15790128	+	NA	NA	NA	NA	NA	NA	R	A	G	A	R	R	R	R	A	G	R	A	R	A	G	R	R	R	R	R	R	R	G	A	R	R	R	R	R	A	R	A	A	R	R	R	R	R	R
S1_15795597	T/G	1	15795597	+	NA	NA	NA	NA	NA	NA	K	T	K	K	K	K	T	K	G	K	T	K	T	T	T	T	T	K	T	T	K	K	K	T	K	K	K	T	K	T	K	T	K	T	K	K	T	K	K
S1_15805244	A/G	1	15805244	+	NA	NA	NA	NA	NA	NA	A	A	R	A	A	A	R	R	A	R	R	A	R	A	R	R	R	R	R	R	R	A	A	A	A	R	A	R	R	R	R	A	R	A	R	A	R	R	R
S1_15834285	C/T	1	15834285	+	NA	NA	NA	NA	NA	NA	Y	Y	Y	Y	C	Y	C	Y	C	C	C	Y	Y	C	C	Y	Y	C	Y	C	Y	C	Y	Y	C	C	Y	Y	C	C	C	C	Y	Y	C	C	C	Y	C
S1_15834297	A/T	1	15834297	+	NA	NA	NA	NA	NA	NA	W	W	W	W	A	W	A	W	A	A	A	W	W	A	A	W	W	A	W	A	W	A	W	W	A	A	W	W	A	A	A	A	W	W	A	A	A	W	A
S1_15834309	G/A	1	15834309	+	NA	NA	NA	NA	NA	NA	R	R	R	R	R	A	G	R	G	G	R	R	R	R	G	R	R	G	R	R	R	G	R	R	G	G	R	R	G	A	R	G	G	R	G	R	R	R	G
S1_15834339	A/G	1	15834339	+	NA	NA	NA	NA	NA	NA	A	A	A	A	A	A	R	A	A	R	A	A	A	R	R	R	A	R	R	A	R	R	A	R	A	A	A	A	A	A	A	R	R	R	R	R	A	A	R
S1_15836011	C/T	1	15836011	+	NA	NA	NA	NA	NA	NA	Y	T	N	Y	Y	T	C	Y	Y	C	Y	T	C	Y	Y	Y	C	C	Y	Y	C	C	Y	Y	T	C	Y	Y	Y	N	Y	Y	C	Y	C	C	Y	Y	Y
S1_15836018	G/A	1	15836018	+	NA	NA	NA	NA	NA	NA	G	G	G	G	R	G	R	G	R	R	R	G	R	G	R	R	R	G	G	G	R	G	R	G	G	R	G	R	R	G	G	G	G	G	G	G	R	G	G
S1_15840506	G/A	1	15840506	+	NA	NA	NA	NA	NA	NA	R	G	G	G	G	G	R	G	G	R	G	G	R	G	R	R	G	R	R	G	R	G	G	R	G	G	G	G	G	G	G	R	R	R	R	G	G	G	R
S1_15840541	G/A/-	1	15840541	+	NA	NA	NA	NA	NA	NA	G	G	G	R	G	R	G	R	G	R	G	R	G	G	R	G	R	R	G	R	R	R	R	G	R	R	R	G	R	G	R	G	G	R	R	R	G	R	G
S1_15863770	T/C/A	1	15863770	+	NA	NA	NA	NA	NA	NA	T	T	T	Y	Y	T	T	T	T	T	T	T	T	T	T	T	T	T	T	W	T	T	T	T	T	T	T	T	T	T	T	T	T	T	Y	Y	Y	T	T
S1_15863771	G/A	1	15863771	+	NA	NA	NA	NA	NA	NA	R	G	R	R	R	R	G	R	G	G	R	R	R	R	R	R	R	G	R	R	R	R	G	R	R	R	R	R	R	R	R	R	R	R	R	R	R	R	R
S1_15863783	T/C/A	1	15863783	+	NA	NA	NA	NA	NA	NA	T	Y	T	Y	T	T	T	T	T	T	T	T	Y	T	T	T	T	T	Y	W	T	T	Y	T	Y	T	Y	T	T	T	Y	Y	Y	T	Y	Y	Y	T	T
S1_15863797	C/T	1	15863797	+	NA	NA	NA	NA	NA	NA	Y	Y	Y	Y	Y	Y	Y	Y	Y	Y	Y	C	Y	Y	Y	Y	Y	Y	Y	Y	Y	Y	Y	Y	Y	C	Y	Y	Y	C	Y	Y	Y	Y	Y	Y	Y	Y	Y
S1_15863801	T/C	1	15863801	+	NA	NA	NA	NA	NA	NA	T	Y	T	Y	T	T	Y	T	Y	T	T	T	Y	Y	T	Y	Y	T	Y	Y	Y	Y	Y	Y	Y	T	Y	Y	T	T	Y	Y	Y	T	Y	Y	Y	Y	T
S1_16033216	G/C	1	16033216	+	NA	NA	NA	NA	NA	NA	S	S	G	G	S	S	S	S	G	G	G	S	S	C	S	S	G	S	G	G	S	S	S	C	S	G	S	S	G	S	N	S	N	S	N	S	S	S	S
S1_16241092	G/A	1	16241092	+	NA	NA	NA	NA	NA	NA	G	G	R	R	G	R	G	R	G	R	G	R	G	G	R	G	R	G	G	G	G	R	G	G	G	G	R	G	G	G	G	G	G	G	R	G	G	R	G
S1_16241097	C/T	1	16241097	+	NA	NA	NA	NA	NA	NA	Y	Y	Y	Y	Y	C	C	Y	Y	C	Y	Y	C	Y	Y	C	C	C	Y	Y	C	Y	C	Y	C	C	C	Y	Y	Y	Y	Y	Y	C	C	Y	C	C	C
S1_16260638	C/T	1	16260638	+	NA	NA	NA	NA	NA	NA	C	Y	C	C	C	Y	Y	Y	C	C	Y	C	Y	C	C	C	C	C	C	C	Y	C	Y	Y	Y	C	Y	Y	C	Y	Y	C	C	Y	C	Y	Y	Y	Y
S1_16260668	C/T	1	16260668	+	NA	NA	NA	NA	NA	NA	Y	C	Y	C	C	C	Y	Y	C	Y	Y	C	Y	Y	Y	Y	Y	Y	Y	Y	Y	Y	Y	Y	Y	C	Y	Y	C	Y	Y	Y	Y	Y	Y	Y	Y	C	Y
S1_16292773	G/A	1	16292773	+	NA	NA	NA	NA	NA	NA	R	G	A	R	R	R	G	R	G	R	R	R	G	R	R	R	R	G	G	R	G	R	R	G	R	R	G	G	R	G	R	R	G	G	R	G	G	R	G
S1_16292776	G/A	1	16292776	+	NA	NA	NA	NA	NA	NA	R	R	G	G	R	R	G	G	R	G	G	R	R	R	G	R	R	G	R	G	G	G	R	R	R	G	R	R	G	R	R	R	G	R	G	R	A	R	R
S1_16292830	T/A	1	16292830	+	NA	NA	NA	NA	NA	NA	W	W	T	T	W	W	T	T	W	T	T	W	W	W	T	W	W	T	W	T	T	T	W	W	W	T	W	W	T	W	W	W	T	W	T	W	A	W	W
S1_16293600	C/A	1	16293600	+	NA	NA	NA	NA	NA	NA	C	C	C	C	C	C	M	C	C	C	M	C	M	C	M	M	M	C	C	C	M	C	M	C	C	M	C	M	M	M	C	M	C	C	C	C	M	C	M
S1_16293606	A/G	1	16293606	+	NA	NA	NA	NA	NA	NA	A	A	A	A	A	A	R	A	A	A	R	A	R	A	R	R	R	A	A	A	R	A	R	A	A	R	A	R	R	R	A	R	A	A	A	A	R	A	R
S1_16305036	T/A	1	16305036	+	NA	NA	NA	NA	NA	NA	W	T	W	W	T	W	T	T	T	W	W	W	T	W	W	W	T	T	T	T	T	W	W	W	T	T	T	W	W	W	T	W	W	T	T	T	T	W	T
S1_16481465	C/T	1	16481465	+	NA	NA	NA	NA	NA	NA	Y	C	C	C	C	C	C	C	C	Y	Y	C	C	C	Y	Y	C	Y	C	C	C	C	C	Y	C	C	C	C	C	C	C	C	Y	Y	Y	Y	C	C	Y
S1_16482924	C/T	1	16482924	+	NA	NA	NA	NA	NA	NA	Y	Y	C	C	Y	Y	Y	C	Y	C	C	Y	C	Y	C	C	Y	C	Y	Y	C	C	Y	Y	C	C	Y	Y	C	Y	Y	C	C	Y	C	Y	Y	Y	C
S1_16482946	A/C	1	16482946	+	NA	NA	NA	NA	NA	NA	A	A	A	A	A	A	M	A	A	M	M	A	M	M	M	M	A	M	M	A	M	M	A	M	A	A	A	A	A	A	A	M	M	M	M	M	A	A	M
S1_16698419	C/T	1	16698419	+	NA	NA	NA	NA	NA	NA	Y	Y	Y	T	Y	Y	C	Y	C	Y	Y	Y	Y	Y	Y	Y	Y	Y	Y	Y	Y	Y	Y	Y	Y	Y	Y	Y	Y	Y	Y	Y	Y	Y	Y	Y	Y	Y	Y
S1_16698434	A/G	1	16698434	+	NA	NA	NA	NA	NA	NA	R	R	R	G	R	R	R	R	A	R	R	R	R	R	R	R	R	R	R	R	R	R	R	R	R	R	R	R	R	R	R	R	R	R	R	R	R	R	R
S1_16698464	A/T	1	16698464	+	NA	NA	NA	NA	NA	NA	W	A	W	T	W	T	A	W	A	A	W	W	A	A	W	A	W	A	W	T	A	T	N	W	W	W	W	W	A	W	W	W	W	W	W	W	N	T	A
S1_16702865	G/A	1	16702865	+	NA	NA	NA	NA	NA	NA	G	R	G	G	G	G	R	G	R	R	G	G	G	R	G	R	G	R	R	R	R	G	G	R	R	G	G	R	G	G	G	G	R	R	R	R	R	G	R
S1_16702877	A/G	1	16702877	+	NA	NA	NA	NA	NA	NA	R	R	R	R	R	R	R	R	R	R	R	R	R	R	R	R	R	A	R	R	R	R	R	R	R	R	A	R	R	R	R	R	R	R	R	R	R	R	R
S1_16702878	A/C	1	16702878	+	NA	NA	NA	NA	NA	NA	M	M	M	M	M	M	M	M	M	M	M	M	M	M	M	M	M	A	M	M	M	M	M	M	M	M	A	M	M	M	M	M	M	M	M	M	M	M	M
S1_16702889	T/G	1	16702889	+	NA	NA	NA	NA	NA	NA	T	K	T	T	T	T	K	T	K	K	T	T	T	K	T	K	T	K	K	K	K	T	T	K	K	T	T	K	T	T	T	T	K	K	K	K	K	T	K
S1_16752566	C/T	1	16752566	+	NA	NA	NA	NA	NA	NA	Y	Y	C	C	Y	Y	T	Y	Y	Y	Y	Y	Y	Y	Y	Y	Y	C	Y	Y	Y	C	Y	Y	Y	C	Y	Y	C	Y	Y	Y	Y	Y	Y	Y	Y	Y	Y
S1_16752571	G/A	1	16752571	+	NA	NA	NA	NA	NA	NA	R	R	G	G	R	R	R	R	R	G	G	R	R	R	G	G	R	G	R	R	R	G	R	R	R	G	R	R	G	R	R	G	G	R	G	R	R	R	R
S1_16752616	C/T	1	16752616	+	NA	NA	NA	NA	NA	NA	C	Y	C	C	Y	Y	Y	C	Y	Y	C	Y	C	Y	C	Y	Y	C	C	Y	Y	C	C	Y	Y	C	Y	Y	C	Y	Y	C	C	Y	C	C	Y	Y	Y
S1_16768456	G/A	1	16768456	+	NA	NA	NA	NA	NA	NA	R	R	R	R	R	R	R	R	R	R	R	R	R	R	R	R	R	R	R	R	R	R	R	R	R	R	G	G	R	R	R	R	R	R	R	R	R	G	R
S1_16768534	T/A	1	16768534	+	NA	NA	NA	NA	NA	NA	W	W	W	W	W	T	W	W	W	T	W	W	W	W	W	W	W	W	W	W	W	T	W	T	T	W	T	W	W	T	W	W	W	T	W	T	T	T	W
S1_16768540	C/T	1	16768540	+	NA	NA	NA	NA	NA	NA	C	C	C	C	Y	C	Y	C	C	C	C	C	C	C	C	C	Y	C	C	C	C	C	C	C	C	C	C	Y	C	C	C	C	C	C	C	C	C	C	C
S1_16768563	C/T	1	16768563	+	NA	NA	NA	NA	NA	NA	C	Y	C	C	Y	Y	C	C	Y	Y	C	C	Y	C	C	C	Y	C	C	Y	C	C	C	C	C	C	Y	Y	C	C	C	Y	C	C	C	C	C	Y	C
S1_17020620	A/G	1	17020620	+	NA	NA	NA	NA	NA	NA	R	R	G	R	R	R	A	R	A	R	R	R	R	R	R	R	R	G	R	R	A	R	R	R	R	G	A	R	R	G	R	R	R	A	R	A	R	R	A
S1_17029705	T/A	1	17029705	+	NA	NA	NA	NA	NA	NA	T	T	T	T	T	T	T	T	T	T	T	T	T	T	T	T	T	T	T	T	T	W	T	T	W	T	T	T	T	T	T	T	T	T	T	T	T	T	T
S1_17029717	C/T	1	17029717	+	NA	NA	NA	NA	NA	NA	C	C	C	C	C	C	C	C	C	C	C	C	C	C	C	C	C	C	C	C	C	Y	C	C	Y	C	C	C	C	C	C	C	C	C	C	C	C	C	C
S1_17030958	T/C/G	1	17030958	+	NA	NA	NA	NA	NA	NA	C	Y	Y	Y	Y	T	Y	Y	T	T	Y	C	Y	Y	Y	Y	Y	K	Y	Y	T	T	Y	Y	Y	Y	Y	Y	Y	Y	Y	Y	Y	T	K	T	K	Y	Y
S1_17046246	A/G	1	17046246	+	NA	NA	NA	NA	NA	NA	R	R	R	R	R	R	R	R	R	A	R	R	R	R	R	G	R	A	R	R	R	R	R	R	R	R	A	R	R	R	R	R	R	R	A	R	R	A	R
S1_17046247	C/A	1	17046247	+	NA	NA	NA	NA	NA	NA	C	C	M	M	C	M	C	M	C	C	M	C	C	C	C	C	C	C	C	C	C	M	C	M	C	C	M	C	C	M	C	C	C	C	C	C	C	M	C
S1_17046249	C/T	1	17046249	+	NA	NA	NA	NA	NA	NA	Y	C	Y	Y	Y	Y	C	Y	Y	C	Y	C	C	Y	C	C	C	Y	C	C	C	Y	C	Y	Y	C	Y	Y	C	Y	C	Y	C	C	C	C	C	Y	Y
S1_17046281	C/T	1	17046281	+	NA	NA	NA	NA	NA	NA	C	C	C	C	Y	C	C	C	C	C	C	C	C	Y	C	C	C	C	Y	C	Y	C	Y	Y	C	C	C	C	C	C	C	C	C	Y	C	C	C	C	C
S1_17046288	A/G/T/C	1	17046288	+	NA	NA	NA	NA	NA	NA	R	A	W	R	M	W	R	R	R	R	R	R	A	R	R	A	R	R	M	R	M	W	M	W	R	R	R	R	R	W	R	R	R	R	A	R	R	K	R
S1_17046292	G/A	1	17046292	+	NA	NA	NA	NA	NA	NA	R	R	R	R	R	R	R	R	R	R	R	R	G	R	R	A	R	R	R	R	R	R	R	R	R	R	R	A	R	G	R	R	R	R	R	R	R	R	R
S1_17046301	A/C	1	17046301	+	NA	NA	NA	NA	NA	NA	M	A	M	M	M	M	M	M	M	M	M	M	A	M	M	A	M	M	M	M	M	M	M	M	M	M	M	M	M	A	M	M	M	M	A	M	M	M	M
S1_17067121	G/A	1	17067121	+	NA	NA	NA	NA	NA	NA	R	A	G	G	G	R	R	R	G	R	G	G	R	R	G	R	G	G	R	R	R	G	R	R	G	G	G	R	G	G	R	G	G	G	G	R	R	R	R
S1_17074934	C/T/-	1	17074934	+	NA	NA	NA	NA	NA	NA	Y	Y	N	C	T	0	Y	0	T	C	Y	0	Y	Y	T	T	Y	0	Y	C	Y	Y	N	Y	Y	Y	C	Y	C	0	0	T	Y	T	Y	Y	0	C	Y
S1_17074962	A/T	1	17074962	+	NA	NA	NA	NA	NA	NA	W	W	N	A	T	A	W	A	T	A	W	A	W	W	T	T	W	W	W	A	W	W	N	W	W	W	A	W	A	A	A	W	W	T	W	W	A	A	W
S1_17098735	G/T	1	17098735	+	NA	NA	NA	NA	NA	NA	K	T	G	G	G	K	K	K	T	G	G	K	K	K	G	K	K	G	K	T	K	G	K	K	T	G	K	T	G	T	K	K	G	K	G	K	T	K	K
S1_17341329	A/G	1	17341329	+	NA	NA	NA	NA	NA	NA	R	R	A	A	A	R	R	R	R	R	A	A	A	R	A	R	R	A	R	R	A	R	R	R	A	A	A	R	A	R	R	A	A	R	A	A	R	A	R
S1_17341365	T/A	1	17341365	+	NA	NA	NA	NA	NA	NA	W	W	W	W	W	W	W	W	W	W	W	W	W	W	W	W	W	W	W	W	W	W	W	W	W	W	W	W	W	W	W	W	W	W	W	W	W	W	W
S1_17341462	G/A	1	17341462	+	NA	NA	NA	NA	NA	NA	R	R	R	R	R	R	R	G	R	R	R	R	G	R	R	R	R	R	G	R	R	R	R	R	R	G	R	R	R	R	R	R	G	G	R	G	R	R	R
S1_17341491	C/A	1	17341491	+	NA	NA	NA	NA	NA	NA	M	M	M	M	M	M	A	C	M	M	M	M	M	M	M	A	M	M	M	M	M	M	M	M	M	C	M	M	M	M	M	M	M	M	M	M	M	M	M
S1_17341505	A/G	1	17341505	+	NA	NA	NA	NA	NA	NA	R	R	R	R	R	R	R	A	R	R	R	R	R	R	R	G	R	R	R	R	R	R	R	R	R	A	R	R	R	R	R	R	R	R	R	R	R	R	R
S1_17402513	C/T	1	17402513	+	NA	NA	NA	NA	NA	NA	Y	C	C	C	C	C	Y	C	Y	Y	Y	C	Y	Y	Y	Y	Y	Y	Y	C	Y	C	Y	Y	C	Y	C	Y	Y	C	C	Y	C	Y	C	Y	Y	C	Y
S1_17402516	A/G	1	17402516	+	NA	NA	NA	NA	NA	NA	A	R	A	A	A	R	R	A	R	R	A	R	A	R	A	R	R	A	A	A	A	A	A	G	A	A	R	R	A	A	A	R	A	R	A	R	R	A	R
S1_17402537	T/C	1	17402537	+	NA	NA	NA	NA	NA	NA	T	Y	T	T	T	Y	Y	T	Y	Y	T	Y	T	Y	T	Y	Y	T	T	T	T	T	T	C	T	T	Y	Y	T	T	T	Y	T	Y	T	Y	Y	T	Y
S1_17402540	A/G	1	17402540	+	NA	NA	NA	NA	NA	NA	A	A	A	A	A	A	R	A	R	A	A	A	R	A	R	R	R	A	R	A	R	A	R	A	A	R	A	R	R	A	A	R	A	A	A	A	R	A	R
S1_17411886	A/T	1	17411886	+	NA	NA	NA	NA	NA	NA	A	W	A	A	A	W	W	W	W	W	A	W	W	W	A	A	W	A	W	W	W	W	W	W	A	A	W	W	A	W	W	W	A	W	A	A	A	W	W
S1_17448912	A/G	1	17448912	+	NA	NA	NA	NA	NA	NA	A	A	A	A	A	A	R	A	A	R	A	A	R	A	R	R	A	A	R	A	R	A	A	A	A	A	A	A	A	A	A	R	R	R	A	A	A	A	R
S1_17448918	C/T	1	17448918	+	NA	NA	NA	NA	NA	NA	C	Y	C	C	C	Y	Y	C	Y	Y	C	Y	Y	Y	Y	Y	Y	C	Y	Y	Y	C	Y	T	Y	C	T	Y	C	Y	Y	Y	Y	T	C	Y	Y	Y	T
S1_17448919	T/C	1	17448919	+	NA	NA	NA	NA	NA	NA	T	Y	T	T	T	Y	Y	T	Y	Y	T	Y	Y	Y	T	T	Y	T	Y	Y	Y	T	Y	C	Y	T	C	Y	T	Y	Y	Y	T	Y	T	Y	Y	Y	Y
S1_17456558	C/T	1	17456558	+	NA	NA	NA	NA	NA	NA	Y	Y	Y	Y	Y	Y	Y	Y	Y	Y	Y	Y	Y	Y	Y	Y	Y	C	Y	Y	Y	Y	Y	Y	Y	Y	Y	Y	Y	Y	Y	Y	Y	Y	Y	Y	Y	Y	Y
S1_17456638	T/C	1	17456638	+	NA	NA	NA	NA	NA	NA	T	Y	T	Y	T	T	T	T	Y	T	T	T	Y	T	T	Y	T	T	Y	T	Y	T	T	T	T	Y	T	T	T	Y	Y	T	T	Y	Y	T	Y	T	T
S1_17456642	T/C	1	17456642	+	NA	NA	NA	NA	NA	NA	Y	T	T	T	Y	T	T	T	T	T	Y	Y	T	T	Y	T	T	T	T	T	T	T	T	T	T	T	Y	Y	T	T	T	Y	Y	T	T	T	T	T	Y
S1_17456657	T/C	1	17456657	+	NA	NA	NA	NA	NA	NA	Y	T	Y	T	Y	T	T	T	T	T	Y	Y	Y	T	Y	T	Y	T	T	Y	T	Y	T	T	Y	Y	Y	Y	T	Y	T	Y	Y	T	Y	T	Y	Y	Y
S1_17456660	A/G	1	17456660	+	NA	NA	NA	NA	NA	NA	R	A	R	A	R	A	A	A	A	A	R	R	R	A	R	A	R	A	A	R	A	R	A	A	R	R	R	R	A	R	A	R	R	A	R	A	R	R	R
S1_17456723	C/T	1	17456723	+	NA	NA	NA	NA	NA	NA	Y	Y	T	Y	C	C	Y	Y	Y	C	Y	Y	Y	Y	C	C	Y	C	N	Y	Y	Y	C	T	T	Y	Y	Y	N	C	Y	Y	C	Y	C	Y	T	Y	Y
S1_17524282	T/C	1	17524282	+	NA	NA	NA	NA	NA	NA	Y	Y	T	T	T	Y	Y	T	Y	Y	T	T	T	Y	T	Y	T	N	Y	Y	Y	C	Y	Y	Y	T	Y	Y	T	Y	Y	T	T	Y	T	Y	Y	Y	Y
S1_17525519	A/C	1	17525519	+	NA	NA	NA	NA	NA	NA	M	A	A	A	A	A	M	A	A	M	M	A	M	M	M	M	A	M	A	A	M	A	A	M	A	A	A	A	A	A	A	M	M	M	M	M	A	A	M
S1_17527205	A/C	1	17527205	+	NA	NA	NA	NA	NA	NA	A	A	A	A	A	A	M	A	A	A	A	A	M	M	A	A	A	M	M	A	M	A	A	M	A	A	A	A	A	A	A	A	M	M	M	M	A	A	M
S1_17556946	A/G	1	17556946	+	NA	NA	NA	NA	NA	NA	R	R	A	A	A	R	A	R	R	A	A	R	R	R	A	A	R	A	R	R	A	R	R	R	R	A	R	R	A	R	R	R	A	R	A	R	R	R	A
S1_17556982	C/T	1	17556982	+	NA	NA	NA	NA	NA	NA	Y	Y	C	C	C	Y	C	Y	Y	C	C	Y	Y	Y	C	C	Y	C	Y	Y	C	Y	Y	Y	Y	C	Y	Y	C	Y	Y	Y	C	Y	C	Y	Y	Y	C
S1_17570523	C/T	1	17570523	+	NA	NA	NA	NA	NA	NA	C	C	C	C	C	C	Y	C	Y	C	Y	C	C	C	Y	Y	Y	C	Y	C	Y	C	Y	C	C	Y	C	Y	Y	C	C	Y	C	C	C	C	C	C	Y
S1_17570606	T/C	1	17570606	+	NA	NA	NA	NA	NA	NA	T	T	T	T	Y	T	Y	T	Y	T	Y	T	Y	T	Y	T	T	T	T	T	Y	T	Y	T	T	Y	T	Y	Y	T	T	Y	T	T	T	T	Y	T	Y
S1_17570627	G/A	1	17570627	+	NA	NA	NA	NA	NA	NA	G	G	G	G	R	G	R	G	R	G	R	G	R	G	R	G	G	G	G	G	R	G	R	G	G	R	G	R	R	G	G	R	G	G	G	G	R	G	R
S1_17590814	T/C	1	17590814	+	NA	NA	NA	NA	NA	NA	T	Y	Y	Y	T	T	Y	Y	Y	T	T	Y	Y	Y	Y	Y	Y	Y	Y	Y	T	Y	Y	Y	Y	T	Y	Y	Y	Y	Y	Y	Y	Y	Y	Y	Y	Y	Y
S1_17590821	C/A	1	17590821	+	NA	NA	NA	NA	NA	NA	C	M	C	M	C	C	C	M	C	C	C	M	C	C	M	M	M	C	C	M	C	C	C	C	M	C	M	C	C	C	M	M	M	C	C	C	C	M	C
S1_17590830	A/C	1	17590830	+	NA	NA	NA	NA	NA	NA	M	M	M	C	N	A	A	M	A	A	A	M	M	C	M	M	M	A	M	C	A	A	M	M	C	M	C	A	M	M	C	M	M	A	A	M	A	C	A
S1_17590849	G/A	1	17590849	+	NA	NA	NA	NA	NA	NA	G	R	G	G	G	G	G	G	G	G	G	R	G	R	G	R	R	G	G	R	G	G	G	G	R	G	R	G	G	G	R	R	R	G	G	G	G	R	G
S1_17590855	C/T	1	17590855	+	NA	NA	NA	NA	NA	NA	Y	C	C	C	Y	C	C	C	Y	C	C	C	C	C	C	C	C	Y	C	C	C	C	C	C	C	C	C	C	C	C	C	C	Y	C	Y	C	C	C	C
S1_17590858	G/T/C	1	17590858	+	NA	NA	NA	NA	NA	NA	K	Y	K	K	G	K	K	K	K	K	G	Y	K	K	K	K	K	K	K	S	K	K	K	K	K	T	Y	K	K	K	S	S	K	K	K	K	K	K	K
S1_17590865	A/C	1	17590865	+	NA	NA	NA	NA	NA	NA	A	M	M	M	A	A	M	M	M	A	A	M	M	M	M	M	M	M	M	M	A	M	M	M	M	A	M	M	M	M	M	M	M	M	M	M	M	M	M
S1_17590867	G/C	1	17590867	+	NA	NA	NA	NA	NA	NA	S	S	S	G	G	S	S	S	S	S	G	S	G	S	S	S	S	S	S	G	S	S	S	S	G	S	G	S	S	S	G	G	S	S	S	S	S	G	S
S1_17590869	A/C	1	17590869	+	NA	NA	NA	NA	NA	NA	A	M	M	M	A	A	M	M	M	A	A	M	M	M	M	M	M	M	M	M	A	M	M	M	M	A	M	M	M	M	M	M	M	M	M	M	M	M	M
S1_17615084	C/T	1	17615084	+	NA	NA	NA	NA	NA	NA	Y	C	C	C	C	C	Y	C	C	Y	Y	C	Y	Y	Y	Y	C	Y	Y	C	Y	C	C	Y	C	C	C	C	C	C	C	Y	Y	T	Y	Y	C	C	T
S1_17615157	A/T	1	17615157	+	NA	NA	NA	NA	NA	NA	A	W	A	A	A	T	A	A	W	A	A	W	N	W	A	W	W	A	W	W	W	W	W	W	A	A	W	W	A	W	W	W	W	W	A	A	W	A	W
S1_17615204	T/C	1	17615204	+	NA	NA	NA	NA	NA	NA	Y	Y	T	T	T	Y	Y	Y	Y	Y	Y	Y	Y	Y	Y	C	Y	T	Y	T	Y	T	T	Y	Y	T	Y	Y	T	Y	Y	Y	Y	C	Y	Y	Y	Y	Y
S1_17615346	C/A	1	17615346	+	NA	NA	NA	NA	NA	NA	M	M	M	M	M	M	C	M	C	M	C	M	M	M	C	M	M	C	M	M	M	C	M	C	M	C	A	M	M	M	M	M	C	C	M	M	A	M	M
S1_17615461	T/A	1	17615461	+	NA	NA	NA	NA	NA	NA	T	T	T	T	T	W	T	T	W	W	T	W	W	A	T	W	W	T	W	W	W	T	W	W	W	T	W	W	T	W	W	T	T	T	T	T	W	W	W
S1_17615504	T/C	1	17615504	+	NA	NA	NA	NA	NA	NA	T	Y	T	T	T	Y	Y	Y	Y	Y	T	Y	Y	Y	T	Y	Y	T	Y	Y	Y	T	Y	Y	Y	T	Y	Y	T	Y	Y	Y	T	Y	T	Y	Y	T	Y
S1_17617783	A/G	1	17617783	+	NA	NA	NA	NA	NA	NA	R	A	R	A	A	A	R	R	A	R	R	A	R	R	R	R	R	A	R	R	R	A	A	R	R	R	A	A	A	A	R	R	R	R	R	R	R	R	R
S1_17617907	C/T	1	17617907	+	NA	NA	NA	NA	NA	NA	Y	Y	C	C	C	C	Y	C	Y	T	C	Y	Y	Y	C	C	C	C	C	Y	Y	C	Y	C	Y	C	Y	Y	C	C	Y	Y	C	C	C	Y	T	N	Y
S1_17636477	C/G	1	17636477	+	NA	NA	NA	NA	NA	NA	C	S	C	C	C	S	S	S	S	S	C	C	S	S	C	S	S	C	S	S	C	S	S	S	S	C	S	S	C	C	S	S	C	S	C	S	S	S	S
S1_17636590	T/C	1	17636590	+	NA	NA	NA	NA	NA	NA	Y	Y	T	T	T	Y	Y	Y	Y	Y	T	Y	Y	Y	T	Y	Y	T	Y	Y	Y	Y	Y	Y	Y	T	Y	Y	T	T	Y	Y	T	Y	T	Y	Y	Y	Y
S1_17636602	A/G	1	17636602	+	NA	NA	NA	NA	NA	NA	R	R	A	A	A	R	R	R	R	R	R	R	R	G	R	R	R	R	R	R	R	R	R	R	R	A	R	R	A	A	R	R	R	R	R	R	R	R	R
S1_17643004	A/G	1	17643004	+	NA	NA	NA	NA	NA	NA	R	R	A	A	A	R	R	R	R	R	R	R	R	R	R	R	R	R	A	R	R	A	A	G	A	A	R	G	R	A	A	R	A	R	R	G	R	R	G
S1_17643053	C/G	1	17643053	+	NA	NA	NA	NA	NA	NA	S	S	C	C	C	S	S	S	S	S	S	S	S	S	S	S	S	S	C	S	S	C	C	G	C	C	S	G	S	C	C	S	C	S	S	G	S	S	G
S1_17679034	G/A	1	17679034	+	NA	NA	NA	NA	NA	NA	R	R	R	G	G	R	R	R	G	R	R	R	R	R	G	G	R	G	R	R	R	R	R	R	R	G	R	R	G	R	R	R	R	R	R	G	R	R	R
S1_17679037	C/T	1	17679037	+	NA	NA	NA	NA	NA	NA	Y	C	Y	C	C	C	C	C	C	C	Y	C	Y	C	C	C	Y	C	Y	Y	C	C	C	C	Y	C	C	C	C	C	Y	C	Y	C	Y	C	Y	Y	C
S1_17679109	T/C	1	17679109	+	NA	NA	NA	NA	NA	NA	T	T	Y	Y	T	Y	Y	Y	Y	Y	T	Y	N	Y	Y	Y	Y	Y	Y	Y	Y	N	Y	N	N	Y	Y	Y	Y	C	C	C	N	T	C	T	Y	N	T
S1_17685507	G/A	1	17685507	+	NA	NA	NA	NA	NA	NA	A	G	A	R	R	R	R	R	G	N	R	R	R	A	R	G	R	R	R	R	R	R	R	A	G	R	R	R	A	G	R	R	R	R	A	R	G	R	R
S1_17715295	T/C	1	17715295	+	NA	NA	NA	NA	NA	NA	Y	T	Y	T	Y	T	C	T	Y	Y	Y	Y	Y	Y	Y	C	T	Y	Y	T	Y	Y	Y	T	T	Y	Y	Y	Y	T	T	T	Y	T	T	Y	Y	Y	Y
S1_17715331	T/A	1	17715331	+	NA	NA	NA	NA	NA	NA	T	T	W	T	W	T	W	T	W	T	T	W	W	W	W	W	T	W	T	T	T	W	W	T	T	W	W	W	W	T	T	T	T	T	T	T	W	W	W
S1_17715787	G/C	1	17715787	+	NA	NA	NA	NA	NA	NA	S	S	S	S	S	S	S	G	S	S	S	S	S	S	S	S	S	S	S	G	S	S	S	S	G	S	S	S	S	S	G	S	S	G	G	G	S	S	S
S1_17715789	C/A/T	1	17715789	+	NA	NA	NA	NA	NA	NA	Y	M	Y	Y	Y	W	W	C	Y	Y	Y	Y	M	W	Y	W	M	Y	W	M	M	M	Y	W	M	Y	W	W	Y	W	C	W	Y	M	M	M	M	Y	W
S1_17789218	G/T	1	17789218	+	NA	NA	NA	NA	NA	NA	G	K	G	K	G	K	K	K	K	K	K	G	K	K	K	K	G	K	K	K	K	G	K	G	K	K	K	K	K	K	G	K	T	K	K	K	K	K	G
S1_17789236	G/C	1	17789236	+	NA	NA	NA	NA	NA	NA	S	S	G	S	S	G	S	G	S	G	G	G	S	S	G	G	G	G	S	G	S	G	S	G	S	G	G	G	S	S	G	S	G	S	S	G	S	S	G
S1_17789246	G/A	1	17789246	+	NA	NA	NA	NA	NA	NA	R	R	G	G	R	G	R	R	G	G	G	G	G	G	G	G	R	R	R	G	R	R	R	G	G	R	G	G	R	G	G	G	G	G	G	R	G	G	R
S1_17789253	T/C	1	17789253	+	NA	NA	NA	NA	NA	NA	Y	Y	T	T	Y	T	Y	Y	Y	Y	T	T	T	T	T	T	Y	Y	Y	T	Y	Y	Y	T	T	Y	T	T	T	T	T	T	T	Y	T	Y	T	T	Y
S1_17789268	G/A	1	17789268	+	NA	NA	NA	NA	NA	NA	G	R	G	R	G	R	R	R	R	R	R	G	R	R	R	R	G	R	R	R	R	G	R	G	R	R	R	R	R	R	G	R	A	R	R	R	R	R	G
S1_17946730	T/A	1	17946730	+	NA	NA	NA	NA	NA	NA	W	W	W	W	W	W	W	W	T	W	T	W	W	W	W	T	W	W	T	W	W	W	W	W	W	W	W	W	W	W	W	W	T	W	W	W	W	W	W
S1_17946748	T/A	1	17946748	+	NA	NA	NA	NA	NA	NA	W	W	T	T	T	W	W	T	T	W	W	T	W	W	W	W	T	W	W	T	W	T	W	W	W	T	W	W	T	T	T	W	W	W	W	W	W	W	A
S1_17946763	A/C	1	17946763	+	NA	NA	NA	NA	NA	NA	M	A	A	A	A	A	M	A	A	M	M	A	M	M	M	M	A	M	M	A	M	A	A	M	A	A	A	A	A	A	A	M	M	M	M	M	A	A	M
S1_17946765	A/G/C	1	17946765	+	NA	NA	NA	NA	NA	NA	R	R	M	M	M	M	R	M	A	S	R	M	R	R	R	R	M	M	R	M	R	M	M	R	M	M	M	R	M	M	M	R	R	S	R	S	R	M	G
S1_17946766	T/C/-	1	17946766	+	NA	NA	NA	NA	NA	NA	0	C	T	T	T	Y	Y	T	C	T	Y	T	Y	Y	T	0	Y	T	Y	Y	Y	T	Y	Y	Y	T	Y	C	T	Y	Y	Y	T	Y	0	T	C	Y	Y
S1_17946769	A/T/-	1	17946769	+	NA	NA	NA	NA	NA	NA	0	T	A	A	A	W	W	A	T	A	W	A	W	W	A	0	W	A	W	W	W	A	W	W	W	A	W	T	A	W	W	W	A	W	0	A	T	W	W
S1_17947099	A/C/T	1	17947099	+	NA	NA	NA	NA	NA	NA	W	A	C	C	C	M	W	M	A	M	Y	M	W	A	Y	W	M	T	A	M	M	M	C	W	M	C	M	A	C	M	C	W	T	M	Y	M	A	M	W
S1_17981467	C/T	1	17981467	+	NA	NA	NA	NA	NA	NA	C	Y	C	C	C	Y	Y	C	Y	Y	C	Y	Y	Y	C	C	Y	C	Y	C	C	Y	Y	Y	Y	C	Y	Y	C	Y	Y	Y	C	Y	C	Y	Y	Y	Y
S1_17981491	T/C	1	17981491	+	NA	NA	NA	NA	NA	NA	Y	Y	T	T	T	Y	Y	T	T	Y	T	Y	Y	Y	T	T	Y	T	T	T	Y	Y	Y	Y	Y	T	Y	Y	T	Y	Y	Y	T	Y	T	Y	Y	Y	Y
S1_18000121	G/A	1	18000121	+	NA	NA	NA	NA	NA	NA	R	G	A	N	A	G	R	R	R	G	R	G	R	G	R	R	R	R	G	R	R	G	N	G	G	A	G	R	A	R	G	G	R	G	R	R	R	G	R
S1_18000635	A/G	1	18000635	+	NA	NA	NA	NA	NA	NA	A	R	A	A	A	R	R	R	R	R	A	A	R	R	R	R	A	A	R	A	R	A	A	G	R	A	G	G	A	A	A	R	A	R	A	A	R	R	R
S1_18000656	T/G	1	18000656	+	NA	NA	NA	NA	NA	NA	K	K	G	G	K	K	T	K	K	K	K	G	T	K	K	K	T	G	T	G	K	G	G	T	K	K	K	T	K	K	K	K	K	K	K	K	K	K	T
S1_18000675	G/T	1	18000675	+	NA	NA	NA	NA	NA	NA	K	K	T	T	K	K	G	K	K	K	K	T	G	K	K	K	G	T	G	T	K	T	T	G	K	K	K	G	K	K	K	K	K	K	K	K	K	K	G
S1_18036240	C/T	1	18036240	+	NA	NA	NA	NA	NA	NA	Y	Y	C	C	C	Y	Y	Y	C	C	C	Y	Y	Y	C	Y	Y	C	Y	C	Y	C	Y	Y	Y	C	Y	Y	C	Y	Y	Y	C	Y	C	Y	Y	C	Y
S1_18048182	G/A	1	18048182	+	NA	NA	NA	NA	NA	NA	G	G	G	G	R	G	R	G	R	G	R	G	R	G	R	R	R	G	R	G	R	G	R	G	G	R	G	R	R	R	G	G	G	G	G	G	R	G	G
S1_18048183	A/T	1	18048183	+	NA	NA	NA	NA	NA	NA	A	W	A	A	W	A	A	A	W	A	A	A	A	A	A	A	A	W	A	A	A	W	A	A	W	W	A	A	W	A	A	A	W	A	A	W	A	A	A
S1_18048188	A/G	1	18048188	+	NA	NA	NA	NA	NA	NA	R	R	A	A	A	R	R	R	R	R	R	R	R	R	R	R	R	R	R	R	R	R	R	R	R	A	R	R	A	R	R	R	R	R	R	R	R	R	G
S1_18048380	C/T/-	1	18048380	+	NA	NA	NA	NA	NA	NA	Y	Y	0	0	0	C	Y	Y	C	0	0	0	C	Y	0	Y	C	0	T	C	Y	0	C	0	Y	Y	0	0	0	C	C	Y	Y	Y	C	Y	C	0	Y
S1_18048384	G/A/-	1	18048384	+	NA	NA	NA	NA	NA	NA	R	0	0	0	0	R	R	R	R	0	0	0	R	0	0	R	R	0	G	R	R	0	R	0	R	R	0	0	0	A	A	G	R	R	A	G	R	0	R
S1_18048392	G/A/-	1	18048392	+	NA	NA	NA	NA	NA	NA	R	R	0	0	0	R	R	G	R	0	0	0	R	R	0	R	R	0	G	R	G	0	R	0	R	G	0	0	0	G	G	R	0	R	G	R	R	0	R
S1_18051486	A/T/-	1	18051486	+	NA	NA	NA	NA	NA	NA	W	W	A	A	A	W	W	W	W	W	A	W	W	W	A	W	W	A	A	A	W	W	W	W	W	A	W	W	A	A	A	W	A	A	A	W	W	W	A
S1_18051500	G/A/-	1	18051500	+	NA	NA	NA	NA	NA	NA	R	R	G	G	G	R	R	R	R	R	G	R	R	R	G	R	R	G	G	G	R	R	R	R	R	G	R	R	G	G	G	R	G	G	G	R	R	R	G
S1_18051541	T/C	1	18051541	+	NA	NA	NA	NA	NA	NA	Y	Y	T	T	T	Y	Y	Y	T	Y	T	Y	Y	Y	T	Y	Y	T	T	T	Y	T	Y	Y	Y	T	Y	Y	T	Y	T	Y	T	T	T	Y	Y	Y	T
S1_18055355	A/G	1	18055355	+	NA	NA	NA	NA	NA	NA	R	A	R	A	R	A	R	R	R	A	R	A	R	A	R	A	R	A	R	R	R	A	R	A	R	R	A	R	R	R	R	R	R	A	R	A	R	R	R
S1_18055364	A/G	1	18055364	+	NA	NA	NA	NA	NA	NA	R	R	R	G	R	R	A	R	R	R	R	R	A	R	R	R	A	R	A	A	A	R	R	R	R	R	R	R	R	R	A	A	R	A	R	R	A	R	A
S1_18055412	T/C	1	18055412	+	NA	NA	NA	NA	NA	NA	T	T	T	T	T	T	Y	T	T	Y	Y	T	Y	Y	Y	T	T	Y	T	T	Y	T	T	Y	T	T	T	T	T	T	T	T	Y	C	T	Y	T	T	Y
S1_18055526	C/G	1	18055526	+	NA	NA	NA	NA	NA	NA	S	S	C	C	C	S	S	C	S	S	S	S	S	S	S	S	S	C	S	S	S	S	C	S	S	C	S	S	C	N	S	S	C	G	S	S	S	S	S
S1_18063861	T/G	1	18063861	+	NA	NA	NA	NA	NA	NA	K	T	T	T	T	T	K	T	T	K	K	T	K	T	K	K	T	K	K	T	K	T	T	K	T	T	T	T	T	T	T	K	K	K	K	K	T	T	K
S1_18066557	G/A	1	18066557	+	NA	NA	NA	NA	NA	NA	A	A	G	R	R	R	R	R	G	R	G	R	R	A	R	R	G	R	R	R	G	A	R	A	R	R	R	R	R	R	R	R	R	R	R	R	R	R	R
S1_18066569	T/C	1	18066569	+	NA	NA	NA	NA	NA	NA	Y	T	T	Y	Y	Y	Y	Y	T	T	T	Y	T	Y	Y	Y	T	Y	Y	T	T	Y	T	C	T	Y	Y	Y	Y	Y	T	Y	Y	Y	Y	Y	T	Y	Y
S1_18066730	G/A	1	18066730	+	NA	NA	NA	NA	NA	NA	R	G	A	R	R	R	R	A	G	R	G	R	A	G	A	A	R	R	R	R	A	A	G	G	A	R	R	G	R	G	R	R	G	R	G	R	R	R	R
S1_18075242	A/C	1	18075242	+	NA	NA	NA	NA	NA	NA	M	A	M	A	M	A	M	M	M	M	M	A	M	M	M	M	M	M	M	M	M	A	M	M	M	M	A	M	M	M	M	M	M	M	M	M	M	M	M
S1_18075245	C/T	1	18075245	+	NA	NA	NA	NA	NA	NA	Y	C	Y	C	Y	C	Y	Y	Y	Y	Y	C	Y	Y	Y	Y	Y	Y	Y	Y	Y	C	Y	Y	Y	Y	C	Y	Y	Y	Y	Y	Y	Y	Y	Y	Y	Y	Y
S1_18077165	G/A	1	18077165	+	NA	NA	NA	NA	NA	NA	R	R	G	G	G	R	R	R	R	G	G	R	G	R	G	G	G	G	R	G	R	R	G	R	G	G	A	R	G	G	R	G	G	R	G	R	R	R	R
S1_18088214	G/A	1	18088214	+	NA	NA	NA	NA	NA	NA	G	G	R	R	R	R	G	R	G	R	G	R	G	G	G	G	G	G	G	R	R	R	R	G	R	R	G	G	R	G	R	G	G	R	R	R	G	R	G
S1_18088220	C/T	1	18088220	+	NA	NA	NA	NA	NA	NA	C	C	Y	Y	Y	Y	C	Y	C	Y	C	Y	C	C	C	C	C	C	C	Y	Y	Y	Y	C	Y	Y	C	C	Y	C	Y	C	C	Y	Y	Y	C	Y	C
S1_18088238	C/T	1	18088238	+	NA	NA	NA	NA	NA	NA	Y	Y	Y	Y	Y	Y	C	Y	Y	Y	Y	Y	C	Y	Y	Y	C	Y	C	C	C	Y	Y	Y	Y	Y	Y	Y	Y	C	C	C	Y	C	Y	Y	C	Y	C
S1_18125266	G/A	1	18125266	+	NA	NA	NA	NA	NA	NA	R	R	G	R	G	R	R	G	R	R	R	R	G	A	G	R	R	R	R	R	A	R	R	R	G	R	R	G	G	A	R	R	R	A	R	R	R	R	R
S1_18125326	T/C	1	18125326	+	NA	NA	NA	NA	NA	NA	T	Y	Y	Y	Y	Y	T	Y	Y	Y	Y	C	Y	Y	T	T	Y	Y	T	Y	Y	T	Y	Y	Y	Y	Y	Y	T	Y	Y	T	T	Y	T	C	Y	Y	Y
S1_18125335	C/T	1	18125335	+	NA	NA	NA	NA	NA	NA	C	Y	Y	Y	Y	Y	C	Y	Y	T	Y	Y	Y	Y	Y	C	Y	Y	C	Y	Y	C	C	Y	Y	C	Y	Y	C	Y	Y	Y	Y	T	Y	Y	Y	Y	Y
S1_18125345	T/C	1	18125345	+	NA	NA	NA	NA	NA	NA	T	Y	Y	Y	Y	Y	T	Y	Y	C	Y	Y	Y	Y	Y	T	Y	Y	T	Y	Y	T	T	Y	Y	T	Y	Y	T	Y	Y	Y	Y	C	Y	Y	Y	Y	Y
S1_18125350	T/C	1	18125350	+	NA	NA	NA	NA	NA	NA	C	Y	Y	Y	Y	Y	C	Y	Y	Y	Y	T	Y	Y	C	C	Y	Y	Y	Y	Y	C	Y	T	Y	Y	Y	Y	C	Y	Y	C	Y	T	Y	T	Y	Y	Y
S1_18193618	A/G	1	18193618	+	NA	NA	NA	NA	NA	NA	A	R	A	A	A	R	R	R	R	R	A	A	R	R	A	R	R	A	R	R	R	R	A	R	R	A	R	R	A	R	G	R	A	R	A	R	R	R	R
S1_18196347	C/T	1	18196347	+	NA	NA	NA	NA	NA	NA	C	Y	Y	Y	Y	Y	Y	Y	C	Y	C	Y	Y	Y	C	Y	Y	Y	Y	Y	Y	Y	Y	Y	Y	Y	Y	Y	Y	T	Y	Y	C	Y	Y	Y	Y	Y	Y
S1_18216149	A/T	1	18216149	+	NA	NA	NA	NA	NA	NA	W	W	W	W	W	W	A	A	A	W	W	W	A	A	W	W	A	W	A	A	A	W	A	W	A	A	W	W	W	W	A	W	W	A	A	A	A	W	A
S1_18216167	C/T	1	18216167	+	NA	NA	NA	NA	NA	NA	C	Y	C	C	C	Y	Y	C	Y	Y	C	Y	Y	Y	C	Y	Y	C	Y	Y	Y	Y	Y	Y	Y	C	Y	Y	C	Y	Y	C	C	Y	C	Y	Y	Y	Y
S1_18216185	G/A	1	18216185	+	NA	NA	NA	NA	NA	NA	R	G	R	G	G	G	G	R	G	G	R	G	G	G	G	G	R	G	R	R	G	G	G	G	R	R	G	G	G	G	R	G	R	G	R	G	G	G	G
S1_18216194	T/C	1	18216194	+	NA	NA	NA	NA	NA	NA	T	Y	T	T	T	Y	Y	T	Y	Y	T	Y	Y	Y	T	Y	Y	T	Y	Y	Y	Y	Y	Y	Y	T	Y	Y	T	Y	Y	T	T	Y	T	Y	Y	Y	Y
S1_18217001	T/C	1	18217001	+	NA	NA	NA	NA	NA	NA	Y	C	T	T	T	C	Y	T	T	T	T	Y	T	Y	T	Y	Y	T	Y	T	Y	Y	Y	Y	Y	T	Y	Y	T	Y	Y	T	T	Y	T	Y	T	Y	Y
S1_18217100	T/A	1	18217100	+	NA	NA	NA	NA	NA	NA	W	W	T	T	T	A	W	W	W	W	T	T	W	W	T	W	W	T	W	W	W	W	W	W	T	T	A	W	T	T	W	T	T	W	T	W	T	W	W
S1_18217152	G/A	1	18217152	+	NA	NA	NA	NA	NA	NA	G	G	R	G	G	G	G	R	G	G	G	G	R	G	G	G	R	G	R	R	G	G	G	G	R	R	G	G	G	G	R	G	R	G	R	G	R	R	G
S1_18242910	C/T/-	1	18242910	+	NA	NA	NA	NA	NA	NA	Y	Y	Y	C	Y	C	C	Y	Y	Y	Y	C	Y	Y	Y	C	Y	Y	Y	Y	Y	Y	C	Y	Y	Y	C	0	Y	C	Y	Y	Y	Y	Y	Y	Y	Y	Y
S1_18242958	T/C	1	18242958	+	NA	NA	NA	NA	NA	NA	Y	Y	T	T	Y	T	T	Y	Y	Y	Y	T	Y	Y	Y	T	Y	Y	Y	Y	Y	Y	T	T	Y	Y	T	T	Y	T	Y	Y	C	Y	Y	Y	Y	Y	Y
S1_18250326	G/A	1	18250326	+	NA	NA	NA	NA	NA	NA	R	G	G	G	G	G	G	G	G	G	R	G	R	R	G	R	G	R	R	G	R	G	G	G	G	G	G	G	G	G	G	G	R	R	G	G	G	G	R
S1_18403548	T/C	1	18403548	+	NA	NA	NA	NA	NA	NA	Y	Y	Y	Y	Y	Y	Y	Y	Y	Y	Y	Y	Y	T	Y	Y	Y	Y	Y	Y	T	Y	Y	Y	Y	Y	Y	Y	Y	T	Y	Y	Y	Y	Y	Y	Y	Y	T
S1_18403553	C/G	1	18403553	+	NA	NA	NA	NA	NA	NA	S	S	S	S	S	S	S	S	S	S	S	S	S	C	S	S	S	S	S	S	C	S	S	S	S	S	S	S	S	C	S	S	S	S	S	S	S	S	C
S1_18403562	C/T	1	18403562	+	NA	NA	NA	NA	NA	NA	Y	Y	Y	Y	Y	Y	Y	Y	Y	Y	Y	Y	Y	C	Y	Y	Y	Y	Y	Y	C	Y	Y	Y	Y	Y	Y	Y	Y	C	Y	Y	Y	Y	Y	Y	Y	Y	C
S1_18497726	G/A	1	18497726	+	NA	NA	NA	NA	NA	NA	R	G	R	G	G	G	R	R	R	G	R	R	R	A	R	N	R	R	G	R	R	G	G	R	G	G	R	R	G	G	G	R	G	R	R	R	R	G	R
S1_18617398	A/G	1	18617398	+	NA	NA	NA	NA	NA	NA	R	R	A	R	R	R	R	R	R	R	R	R	R	G	R	R	R	R	R	A	R	R	R	G	A	A	R	R	R	R	R	R	R	R	R	R	R	R	R
S1_18617400	G/C	1	18617400	+	NA	NA	NA	NA	NA	NA	S	S	G	G	G	S	S	S	S	S	G	S	S	S	G	S	S	G	S	G	G	G	S	S	G	G	S	S	G	S	S	S	G	S	G	S	S	S	S
S1_18617426	A/T	1	18617426	+	NA	NA	NA	NA	NA	NA	W	W	A	A	A	W	W	W	W	W	A	W	W	W	W	W	W	W	W	A	W	A	W	W	A	A	W	W	A	W	W	W	W	W	W	W	W	W	W
S1_18617431	T/C	1	18617431	+	NA	NA	NA	NA	NA	NA	Y	Y	C	Y	Y	Y	T	Y	Y	Y	Y	Y	Y	Y	Y	T	Y	Y	Y	Y	T	Y	Y	Y	Y	Y	Y	Y	Y	Y	Y	Y	C	T	Y	Y	Y	Y	T
S1_18617454	G/A	1	18617454	+	NA	NA	NA	NA	NA	NA	R	R	G	R	G	R	R	G	R	R	R	R	G	A	R	R	G	R	R	R	R	R	R	A	R	G	R	A	G	G	G	R	R	R	R	R	R	R	R
S1_18617459	T/A	1	18617459	+	NA	NA	NA	NA	NA	NA	T	W	T	T	T	W	W	T	W	W	T	W	T	W	T	T	T	T	T	W	W	T	W	W	W	T	W	W	T	T	T	W	T	T	T	T	W	T	T
S1_18617460	A/T	1	18617460	+	NA	NA	NA	NA	NA	NA	A	W	A	A	A	W	W	A	W	W	A	W	A	W	A	A	A	A	A	W	W	A	W	W	W	A	W	W	A	A	A	W	A	A	A	A	W	A	A
S1_18617469	T/C	1	18617469	+	NA	NA	NA	NA	NA	NA	T	T	T	T	T	T	T	T	T	T	Y	T	T	Y	Y	Y	T	Y	Y	T	Y	T	T	Y	T	T	T	T	T	T	T	T	T	Y	Y	Y	T	T	Y
S1_18864623	G/A	1	18864623	+	NA	NA	NA	NA	NA	NA	R	R	G	G	G	R	R	R	G	R	R	R	R	R	R	R	R	R	R	R	R	R	R	R	R	G	A	R	G	G	R	R	R	A	R	R	R	R	R
S1_18864629	A/T	1	18864629	+	NA	NA	NA	NA	NA	NA	W	W	A	A	A	W	W	W	A	W	W	W	W	W	W	W	W	W	W	W	W	W	W	W	W	A	T	W	A	A	W	W	W	T	W	W	W	W	W
S1_18875158	A/G	1	18875158	+	NA	NA	NA	NA	NA	NA	A	R	A	A	A	R	A	R	A	A	A	R	R	R	A	A	R	A	R	A	A	A	R	R	A	A	R	R	A	R	A	A	A	A	A	A	R	R	R
S1_18875167	G/A	1	18875167	+	NA	NA	NA	NA	NA	NA	R	R	R	R	R	R	G	G	R	R	R	R	G	R	R	R	G	R	G	G	G	R	G	R	R	G	G	G	G	G	R	R	R	R	R	G	G	G	R
S1_18961910	C/A	1	18961910	+	NA	NA	NA	NA	NA	NA	M	M	M	M	M	M	M	M	M	M	M	M	C	N	M	M	M	M	C	C	M	N	C	M	M	A	C	M	M	M	M	M	M	M	A	M	M	M	M
S1_18961911	G/A	1	18961911	+	NA	NA	NA	NA	NA	NA	G	R	R	G	R	R	R	G	R	R	G	R	G	N	R	G	R	R	G	G	R	N	G	R	R	A	G	G	R	G	R	R	R	R	A	R	R	G	R
S1_18979036	C/T	1	18979036	+	NA	NA	NA	NA	NA	NA	C	Y	C	C	C	N	Y	Y	C	Y	C	C	Y	Y	Y	Y	C	Y	Y	Y	Y	Y	C	T	Y	C	Y	Y	C	Y	C	Y	C	T	Y	Y	Y	Y	Y
S1_18995478	T/C	1	18995478	+	NA	NA	NA	NA	NA	NA	Y	Y	T	T	Y	T	T	Y	Y	T	T	T	T	T	T	T	T	Y	T	T	T	Y	T	T	Y	Y	T	T	Y	T	T	T	Y	T	T	Y	T	T	T
S1_18995501	A/T/G	1	18995501	+	NA	NA	NA	NA	NA	NA	R	R	W	A	R	A	A	R	R	A	W	A	A	A	A	A	W	R	W	W	A	R	A	A	R	W	A	A	R	A	W	A	R	A	W	R	W	W	A
S1_18995513	A/C	1	18995513	+	NA	NA	NA	NA	NA	NA	M	M	A	A	M	A	A	M	M	A	A	A	A	A	A	A	A	M	A	A	A	M	A	A	M	M	A	A	M	A	A	A	M	A	A	M	A	A	A
S1_19000367	T/C	1	19000367	+	NA	NA	NA	NA	NA	NA	T	Y	T	T	T	Y	T	T	Y	T	T	Y	T	Y	T	T	Y	T	T	Y	Y	Y	Y	Y	Y	T	Y	Y	T	Y	Y	Y	T	Y	T	Y	T	T	Y
S1_19075908	A/G	1	19075908	+	NA	NA	NA	NA	NA	NA	R	R	A	A	A	R	R	R	R	R	A	R	R	R	A	R	R	A	R	R	R	A	R	R	R	A	R	R	A	R	R	R	A	R	A	R	R	R	R
S1_19076249	C/T	1	19076249	+	NA	NA	NA	NA	NA	NA	C	C	Y	Y	Y	Y	C	Y	C	C	C	Y	C	C	Y	C	Y	Y	C	Y	Y	Y	Y	C	Y	Y	Y	C	Y	Y	Y	C	C	Y	Y	Y	C	Y	C
S1_19097840	A/T	1	19097840	+	NA	NA	NA	NA	NA	NA	W	T	W	T	W	W	W	W	W	W	A	A	W	W	W	W	W	T	A	W	W	W	A	A	W	W	W	W	W	W	A	W	W	W	W	W	W	W	W
S1_19173570	G/A	1	19173570	+	NA	NA	NA	NA	NA	NA	R	R	N	G	G	R	R	G	R	R	G	G	G	R	G	G	R	G	R	G	R	R	G	R	R	G	R	R	G	G	G	G	G	R	G	R	R	R	R
S1_19176072	T/C	1	19176072	+	NA	NA	NA	NA	NA	NA	T	Y	T	T	T	Y	T	Y	Y	Y	T	Y	T	Y	T	Y	Y	T	T	Y	Y	Y	Y	Y	Y	T	Y	Y	T	T	Y	Y	T	Y	T	Y	Y	Y	C
S1_19250820	C/T	1	19250820	+	NA	NA	NA	NA	NA	NA	Y	Y	Y	Y	C	Y	Y	Y	Y	Y	Y	Y	Y	Y	Y	Y	Y	Y	Y	Y	Y	Y	Y	Y	Y	Y	Y	Y	C	Y	Y	Y	Y	C	Y	C	Y	Y	C
S1_19250826	G/A	1	19250826	+	NA	NA	NA	NA	NA	NA	G	R	R	R	G	G	G	G	G	R	G	R	G	R	G	G	G	R	G	G	G	R	G	R	G	G	R	R	G	R	G	R	G	G	G	G	G	R	G
S1_19250834	A/G	1	19250834	+	NA	NA	NA	NA	NA	NA	R	A	R	A	A	A	A	R	A	A	A	A	R	R	R	R	R	A	R	R	A	A	A	R	A	R	A	A	A	A	A	R	R	R	R	A	R	R	R
S1_19250872	C/A	1	19250872	+	NA	NA	NA	NA	NA	NA	M	C	C	C	C	C	C	C	C	M	M	C	M	M	M	M	C	C	C	C	M	C	C	M	C	C	C	C	C	C	C	C	C	M	M	M	C	C	M
S1_19250886	T/A	1	19250886	+	NA	NA	NA	NA	NA	NA	W	W	T	T	W	T	T	T	W	T	T	T	T	T	T	T	T	W	T	T	T	W	T	T	W	W	T	T	W	T	T	T	T	T	T	W	T	T	T
S1_19257359	C/T	1	19257359	+	NA	NA	NA	NA	NA	NA	Y	Y	C	C	C	Y	C	Y	C	Y	C	Y	Y	Y	C	Y	Y	C	Y	Y	C	C	Y	Y	Y	C	Y	Y	C	Y	Y	Y	C	Y	C	Y	Y	Y	Y
S1_19263764	A/T	1	19263764	+	NA	NA	NA	NA	NA	NA	W	W	W	W	W	T	W	W	W	W	A	W	W	W	W	W	W	W	W	W	W	W	W	W	W	W	W	W	A	W	W	W	A	W	W	W	W	W	W
S1_19377875	T/G	1	19377875	+	NA	NA	NA	NA	NA	NA	K	K	T	T	T	K	K	K	K	K	T	K	K	K	T	K	K	T	K	K	K	K	K	K	K	T	K	K	T	K	K	K	T	K	T	K	K	K	K
S1_19377877	C/A	1	19377877	+	NA	NA	NA	NA	NA	NA	M	M	C	C	C	M	M	M	M	M	C	M	M	M	C	M	M	C	M	M	M	M	M	M	M	C	M	M	C	M	M	M	C	M	C	M	M	M	M
S1_19423674	G/T	1	19423674	+	NA	NA	NA	NA	NA	NA	K	K	K	K	K	K	K	K	K	K	K	K	K	K	K	K	K	K	K	K	K	K	K	K	K	K	G	G	K	K	K	K	K	K	K	K	K	K	K
S1_19423709	G/T	1	19423709	+	NA	NA	NA	NA	NA	NA	K	K	K	K	K	K	K	K	K	K	K	K	K	K	K	K	K	K	K	K	K	K	K	K	K	K	G	G	K	K	K	K	K	K	K	K	K	K	K
S1_19424498	C/A	1	19424498	+	NA	NA	NA	NA	NA	NA	C	C	M	M	M	M	C	C	C	M	C	C	C	C	M	C	M	C	C	C	M	C	M	C	C	M	C	C	M	M	M	C	C	C	M	C	C	C	C
S1_19424523	C/T	1	19424523	+	NA	NA	NA	NA	NA	NA	Y	Y	C	C	C	Y	Y	C	Y	C	C	C	Y	Y	C	C	Y	C	C	C	Y	Y	Y	C	Y	C	Y	C	C	Y	C	C	C	C	C	C	Y	Y	C
S1_19680470	A/T	1	19680470	+	NA	NA	NA	NA	NA	NA	W	W	A	A	W	A	W	W	W	W	W	A	W	A	W	A	A	W	W	A	W	W	A	A	W	A	A	A	A	W	A	W	W	W	W	W	A	A	W
S1_19700842	T/C	1	19700842	+	NA	NA	NA	NA	NA	NA	Y	Y	Y	Y	Y	Y	Y	Y	Y	T	T	Y	Y	C	Y	Y	Y	Y	Y	Y	Y	Y	Y	Y	T	Y	Y	T	Y	T	Y	Y	Y	Y	Y	Y	Y	Y	Y
S1_19700845	G/T	1	19700845	+	NA	NA	NA	NA	NA	NA	K	G	G	G	G	G	K	K	G	K	K	G	K	G	G	G	K	K	K	K	K	G	G	K	K	G	G	G	G	T	K	K	K	K	G	K	G	K	K
S1_19700864	C/T	1	19700864	+	NA	NA	NA	NA	NA	NA	Y	Y	Y	Y	Y	Y	Y	Y	Y	C	C	Y	Y	T	Y	Y	Y	Y	Y	Y	Y	Y	Y	Y	C	Y	Y	C	Y	C	Y	Y	Y	Y	Y	Y	Y	Y	Y
S1_19700865	G/A	1	19700865	+	NA	NA	NA	NA	NA	NA	R	G	G	G	G	G	R	R	G	R	R	G	R	G	G	G	R	R	R	R	R	G	G	R	R	G	G	G	G	A	R	R	R	R	G	R	G	R	R
S1_19700877	A/G	1	19700877	+	NA	NA	NA	NA	NA	NA	R	R	R	R	R	R	R	R	R	A	A	R	R	G	R	R	R	R	R	R	R	R	R	R	A	R	R	A	R	A	R	R	R	R	R	R	R	R	R
S1_19710402	C/T	1	19710402	+	NA	NA	NA	NA	NA	NA	Y	C	T	C	Y	C	Y	Y	Y	Y	T	Y	Y	C	Y	C	Y	C	Y	Y	Y	C	Y	C	Y	Y	C	Y	Y	C	Y	Y	Y	C	Y	C	Y	Y	Y
S1_19710429	T/A	1	19710429	+	NA	NA	NA	NA	NA	NA	W	T	A	T	W	T	W	W	W	W	A	W	W	T	W	T	W	T	W	W	W	T	W	T	W	W	T	W	W	T	W	W	W	T	W	T	W	W	W
S1_19754402	T/A	1	19754402	+	NA	NA	NA	NA	NA	NA	W	W	T	T	W	T	A	W	A	W	W	T	T	W	T	T	W	W	T	T	W	T	T	T	W	W	T	W	T	W	T	W	W	T	N	T	W	T	A
S1_19754408	T/G	1	19754408	+	NA	NA	NA	NA	NA	NA	K	K	T	T	K	T	G	K	G	K	K	T	T	K	T	T	K	K	T	T	K	T	T	T	K	K	T	K	T	K	T	K	K	T	N	T	K	T	G
S1_19754427	A/G	1	19754427	+	NA	NA	NA	NA	NA	NA	A	R	R	A	R	R	A	A	A	A	A	G	R	R	A	R	A	A	A	R	R	A	R	A	A	A	R	R	R	R	R	R	A	R	N	G	R	R	A
S1_19754429	T/C	1	19754429	+	NA	NA	NA	NA	NA	NA	Y	T	Y	Y	Y	Y	T	Y	T	T	Y	T	T	T	Y	T	T	T	Y	Y	T	Y	T	Y	Y	T	Y	T	T	T	Y	T	T	T	N	T	T	Y	T
S1_19754444	A/T	1	19754444	+	NA	NA	NA	NA	NA	NA	W	A	A	W	W	W	A	W	A	A	W	A	A	W	W	A	A	A	W	W	A	W	A	W	A	A	W	A	A	A	W	A	A	A	N	A	A	A	A
S1_19754462	T/A	1	19754462	+	NA	NA	NA	NA	NA	NA	T	W	W	T	W	W	T	T	T	T	T	A	W	W	T	W	T	T	T	W	W	T	W	T	T	T	W	W	W	W	W	W	T	W	N	A	W	W	T
S1_19773138	A/C	1	19773138	+	NA	NA	NA	NA	NA	NA	M	A	M	M	M	M	M	M	M	M	M	M	M	M	M	A	M	M	M	M	C	M	M	M	M	M	M	M	M	M	A	M	A	A	M	N	M	M	M
S1_19773226	A/G	1	19773226	+	NA	NA	NA	NA	NA	NA	R	A	R	A	R	R	R	R	R	R	R	R	A	R	R	R	A	R	R	R	A	A	A	A	R	A	A	R	R	A	R	R	R	R	R	R	R	R	R
S1_19773242	A/C	1	19773242	+	NA	NA	NA	NA	NA	NA	M	A	M	A	M	M	M	M	M	M	M	M	A	M	M	M	A	M	M	M	A	A	A	A	M	A	A	M	M	A	M	M	M	M	M	M	M	M	M
S1_19797596	T/G	1	19797596	+	NA	NA	NA	NA	NA	NA	G	K	T	K	K	K	K	T	K	K	K	G	K	K	K	K	K	G	K	K	K	K	K	K	G	G	K	K	T	K	K	K	K	K	T	T	K	K	K
S1_19799567	T/C	1	19799567	+	NA	NA	NA	NA	NA	NA	T	C	T	T	Y	C	T	C	C	C	T	Y	Y	Y	T	Y	Y	Y	T	Y	Y	N	Y	Y	N	N	Y	T	Y	Y	Y	T	N	Y	T	C	Y	N	T
S1_19812005	G/A	1	19812005	+	NA	NA	NA	NA	NA	NA	R	R	R	R	R	R	G	G	G	R	R	R	R	R	R	R	G	R	R	G	R	R	G	R	G	G	R	R	R	R	R	R	R	R	G	G	G	R	R
S1_19834941	A/G	1	19834941	+	NA	NA	NA	NA	NA	NA	A	R	R	R	R	R	R	R	R	R	A	R	A	R	A	R	R	R	R	R	A	R	A	R	R	A	R	R	R	R	R	R	A	R	R	R	G	R	R
S1_19843290	A/C	1	19843290	+	NA	NA	NA	NA	NA	NA	A	M	M	M	M	M	A	A	A	M	M	M	A	M	M	M	A	M	A	A	A	A	M	M	A	A	M	M	M	M	M	M	M	A	A	A	A	M	A
S1_19843295	A/T	1	19843295	+	NA	NA	NA	NA	NA	NA	W	A	A	A	A	A	W	A	A	W	W	A	A	W	W	W	A	W	W	A	W	A	A	W	A	A	A	A	A	W	A	W	W	W	A	W	A	A	W
S1_19849088	T/A	1	19849088	+	NA	NA	NA	NA	NA	NA	W	W	W	W	W	W	W	W	W	T	W	W	W	W	W	W	W	W	W	W	W	W	A	W	W	A	W	W	W	T	W	W	W	T	W	W	W	W	T
S1_19849139	G/A	1	19849139	+	NA	NA	NA	NA	NA	NA	R	R	R	R	R	R	R	R	R	R	R	R	R	R	R	R	R	R	R	R	R	R	R	R	R	R	R	R	R	R	R	R	R	R	R	R	R	R	G
S1_19849151	T/A	1	19849151	+	NA	NA	NA	NA	NA	NA	W	W	W	W	W	W	W	W	W	W	W	W	W	W	W	W	W	W	W	W	W	W	W	W	W	W	W	W	W	W	W	W	W	W	W	W	W	W	T
S1_19853691	C/T	1	19853691	+	NA	NA	NA	NA	NA	NA	Y	Y	Y	Y	C	C	Y	C	C	Y	Y	Y	Y	Y	Y	Y	C	Y	C	C	Y	Y	C	Y	C	C	Y	Y	Y	Y	C	Y	Y	Y	C	Y	C	Y	Y
S1_19853702	G/A	1	19853702	+	NA	NA	NA	NA	NA	NA	R	R	R	R	G	G	R	G	G	R	R	R	R	R	R	R	G	R	G	G	R	R	G	R	G	G	R	R	R	R	G	R	R	R	G	R	G	R	R
S1_19853718	A/T	1	19853718	+	NA	NA	NA	NA	NA	NA	W	W	W	W	A	A	W	A	A	W	W	W	W	W	W	W	A	W	A	A	W	W	A	W	A	A	W	W	W	W	A	W	W	W	A	W	A	W	W
S1_19853719	C/T	1	19853719	+	NA	NA	NA	NA	NA	NA	Y	Y	Y	Y	C	C	Y	C	C	Y	Y	Y	Y	Y	Y	Y	C	Y	C	C	Y	Y	C	Y	C	C	Y	Y	Y	Y	C	Y	Y	Y	C	Y	C	Y	Y
S1_19861542	T/C	1	19861542	+	NA	NA	NA	NA	NA	NA	T	Y	Y	Y	Y	T	T	T	T	Y	Y	Y	T	Y	Y	Y	T	Y	T	T	T	Y	Y	T	T	T	T	Y	Y	Y	Y	Y	Y	T	T	T	T	Y	T
S1_19861619	T/C	1	19861619	+	NA	NA	NA	NA	NA	NA	T	Y	T	Y	Y	Y	T	T	T	Y	Y	Y	T	T	Y	Y	T	T	T	T	T	Y	Y	Y	T	T	T	Y	Y	T	T	T	Y	T	T	T	T	T	T
S1_19861653	C/T	1	19861653	+	NA	NA	NA	NA	NA	NA	C	Y	C	Y	Y	Y	C	C	C	Y	Y	Y	C	C	Y	Y	C	C	C	C	C	Y	Y	Y	C	C	C	Y	Y	C	C	C	Y	C	C	C	C	C	C
S1_19861673	G/C	1	19861673	+	NA	NA	NA	NA	NA	NA	G	S	G	S	S	S	G	G	G	S	S	S	G	G	S	S	G	G	G	G	G	S	S	S	G	G	G	S	S	G	G	G	S	G	G	G	G	G	G
S1_19878421	A/T	1	19878421	+	NA	NA	NA	NA	NA	NA	W	W	A	N	W	W	W	W	T	W	W	W	A	A	W	A	W	N	A	W	A	A	A	T	W	W	W	W	W	A	A	W	A	W	A	W	W	W	W
S1_19878447	A/T	1	19878447	+	NA	NA	NA	NA	NA	NA	A	A	A	N	A	W	W	W	W	W	W	A	A	A	W	A	W	N	A	W	A	A	A	W	W	W	A	W	W	A	A	A	A	W	A	W	W	W	W
S1_19947519	A/G	1	19947519	+	NA	NA	NA	NA	NA	NA	R	A	A	A	A	A	R	A	A	R	R	A	R	A	R	R	A	R	A	A	R	A	A	R	A	A	A	A	A	R	A	R	R	R	A	R	A	A	R
S1_19947534	G/C	1	19947534	+	NA	NA	NA	NA	NA	NA	G	G	G	G	G	G	S	G	G	S	S	G	S	G	S	S	G	S	G	G	S	G	G	S	G	G	G	G	G	S	G	S	S	S	G	S	G	G	S
S1_19947543	G/A	1	19947543	+	NA	NA	NA	NA	NA	NA	G	G	G	G	G	G	R	G	G	R	R	G	R	G	R	R	G	R	G	G	R	G	G	R	G	G	G	G	G	R	G	R	R	R	G	R	G	G	R
S1_19947567	A/G	1	19947567	+	NA	NA	NA	NA	NA	NA	A	A	A	A	A	A	A	A	A	R	R	A	A	A	R	A	A	R	A	A	A	A	A	R	A	A	A	A	A	R	A	A	R	R	A	R	A	A	R
S1_19947579	C/T	1	19947579	+	NA	NA	NA	NA	NA	NA	C	C	C	C	C	C	C	C	C	Y	Y	C	C	C	Y	C	C	Y	C	C	C	C	C	Y	C	C	C	C	C	Y	C	C	Y	Y	C	Y	C	C	Y
S1_19948239	G/A	1	19948239	+	NA	NA	NA	NA	NA	NA	R	G	G	G	G	G	R	G	G	R	G	G	R	G	R	R	G	G	G	G	G	G	G	G	G	G	G	G	G	R	G	R	R	R	G	R	G	G	R
S1_19948284	G/A	1	19948284	+	NA	NA	NA	NA	NA	NA	R	G	G	G	G	G	R	G	G	R	G	G	R	G	R	R	G	G	G	G	G	G	G	G	G	G	G	G	G	R	G	R	R	R	G	R	G	G	R
S1_19948290	T/G	1	19948290	+	NA	NA	NA	NA	NA	NA	K	T	T	T	T	T	K	T	T	K	T	T	K	T	K	K	T	T	T	T	T	T	T	T	T	T	T	T	T	K	T	K	K	K	T	K	T	T	K
S1_19948293	G/A	1	19948293	+	NA	NA	NA	NA	NA	NA	R	G	G	G	G	G	R	G	G	R	G	G	R	G	R	R	G	G	G	G	G	G	G	G	G	G	G	G	G	R	G	R	R	R	G	R	G	G	R
S1_19952597	C/T	1	19952597	+	NA	NA	NA	NA	NA	NA	C	C	C	C	C	C	Y	C	C	Y	Y	C	Y	Y	Y	C	C	Y	Y	C	Y	C	C	Y	C	C	C	C	C	Y	C	Y	Y	Y	C	Y	C	C	Y
S1_19952598	C/T	1	19952598	+	NA	NA	NA	NA	NA	NA	C	C	C	C	C	C	Y	C	C	Y	Y	C	Y	Y	Y	C	C	Y	Y	C	Y	C	C	Y	C	C	C	C	C	Y	C	Y	Y	Y	C	Y	C	C	Y
S1_19952599	G/A	1	19952599	+	NA	NA	NA	NA	NA	NA	G	R	G	R	R	R	G	G	G	R	R	R	G	G	G	R	G	R	G	G	G	G	G	G	G	G	R	R	G	G	R	G	R	G	G	G	G	R	G
S1_19952603	A/T	1	19952603	+	NA	NA	NA	NA	NA	NA	A	W	A	W	W	W	A	A	A	W	W	W	A	A	A	W	A	W	A	A	A	A	A	A	A	A	W	W	A	A	W	A	W	A	A	A	A	W	A
S1_19952614	A/G	1	19952614	+	NA	NA	NA	NA	NA	NA	A	R	A	R	R	R	A	A	A	R	R	R	A	A	A	R	A	R	A	A	A	A	A	A	A	A	R	R	A	A	R	A	R	A	A	A	A	R	A
S1_19971721	T/C	1	19971721	+	NA	NA	NA	NA	NA	NA	T	Y	Y	Y	Y	C	Y	Y	Y	Y	T	C	Y	Y	C	Y	Y	Y	Y	Y	Y	Y	Y	Y	Y	Y	Y	Y	T	Y	Y	T	T	C	T	T	Y	Y	T
S1_20003262	T/C	1	20003262	+	NA	NA	NA	NA	NA	NA	T	Y	Y	C	Y	Y	Y	Y	T	C	Y	Y	T	Y	Y	Y	Y	Y	T	Y	Y	Y	Y	Y	C	T	Y	Y	Y	Y	Y	Y	Y	T	Y	T	Y	Y	T
S1_20003335	T/C	1	20003335	+	NA	NA	NA	NA	NA	NA	T	Y	Y	Y	T	Y	T	T	T	Y	T	T	T	Y	T	T	Y	Y	T	T	Y	Y	T	T	Y	T	T	Y	T	T	Y	T	T	T	T	T	T	T	Y
S1_20003343	G/A	1	20003343	+	NA	NA	NA	NA	NA	NA	R	R	R	R	R	R	G	G	G	R	R	R	G	R	R	R	G	R	G	G	G	R	G	G	G	G	R	G	R	R	R	R	R	G	G	G	G	R	G
S1_20003349	A/C	1	20003349	+	NA	NA	NA	NA	NA	NA	M	M	M	M	M	M	A	A	A	M	M	M	A	M	M	M	A	M	A	A	A	M	A	A	A	A	M	A	M	M	M	M	M	A	A	A	A	M	A
S1_20003361	T/C	1	20003361	+	NA	NA	NA	NA	NA	NA	T	Y	Y	Y	T	Y	T	T	T	Y	T	T	T	Y	T	T	Y	Y	T	T	Y	Y	T	T	Y	T	T	Y	T	T	Y	T	T	T	T	T	T	T	Y
S1_20003370	T/C	1	20003370	+	NA	NA	NA	NA	NA	NA	Y	Y	T	T	Y	Y	C	T	Y	Y	Y	Y	Y	Y	Y	C	Y	Y	Y	Y	C	T	Y	C	T	Y	Y	C	Y	Y	Y	Y	Y	C	Y	Y	Y	Y	Y
S1_20004811	C/T	1	20004811	+	NA	NA	NA	NA	NA	NA	Y	Y	C	C	Y	Y	Y	C	T	C	Y	Y	Y	Y	Y	Y	Y	Y	Y	Y	Y	Y	C	Y	C	Y	Y	Y	Y	Y	Y	Y	Y	Y	C	Y	Y	Y	Y
S1_20004887	A/T	1	20004887	+	NA	NA	NA	NA	NA	NA	W	W	A	A	W	W	W	W	T	A	W	W	W	W	W	T	W	W	W	A	W	W	A	W	W	W	W	W	W	A	W	W	W	W	W	W	W	W	W
S1_20005097	G/A	1	20005097	+	NA	NA	NA	NA	NA	NA	R	R	G	G	R	R	R	R	R	R	R	R	R	R	R	R	R	R	R	R	R	R	R	R	G	R	R	R	R	G	R	R	R	A	G	R	G	R	R
S1_20037715	T/C	1	20037715	+	NA	NA	NA	NA	NA	NA	T	T	T	T	T	T	T	T	T	Y	T	T	T	C	T	N	T	T	T	T	Y	Y	T	Y	Y	T	T	T	T	T	T	T	T	T	T	Y	T	T	Y
S1_20037731	C/T/-	1	20037731	+	NA	NA	NA	NA	NA	NA	C	C	0	C	C	-	-	0	C	0	C	-	0	N	-	N	Y	Y	Y	C	Y	C	-	0	Y	Y	-	T	C	0	Y	-	0	0	Y	0	Y	C	T
S1_20037744	G/A/-	1	20037744	+	NA	NA	NA	NA	NA	NA	G	G	0	G	G	-	-	0	G	0	G	-	0	N	-	N	R	R	R	G	R	G	-	0	R	R	-	A	G	0	R	-	0	0	R	0	R	G	A
S1_20038381	G/A	1	20038381	+	NA	NA	NA	NA	NA	NA	G	R	G	R	R	G	G	G	G	R	G	R	G	R	R	R	G	G	G	G	G	R	G	R	G	G	R	R	R	G	R	R	R	G	G	G	G	R	G
S1_20038387	T/G	1	20038387	+	NA	NA	NA	NA	NA	NA	T	K	T	K	K	T	T	T	T	K	T	K	T	K	K	K	T	T	T	T	T	K	T	K	T	T	K	K	K	T	K	K	K	T	T	T	T	K	T
S1_20038397	G/C	1	20038397	+	NA	NA	NA	NA	NA	NA	G	S	S	G	G	G	G	S	G	G	G	S	S	G	G	G	G	S	S	G	S	S	G	G	S	G	G	G	S	S	S	G	G	S	G	G	G	S	G
S1_20038400	T/G/A	1	20038400	+	NA	NA	NA	NA	NA	NA	T	W	K	R	W	K	K	K	K	K	W	W	T	K	W	W	K	W	T	K	K	K	K	W	K	K	K	W	W	K	W	W	W	K	K	K	K	W	K
S1_20038417	G/A	1	20038417	+	NA	NA	NA	NA	NA	NA	R	G	G	G	R	R	R	G	R	G	R	R	R	R	R	R	R	G	R	R	R	G	R	R	G	R	R	R	R	G	R	R	G	G	R	G	R	G	R
S1_20038435	T/C	1	20038435	+	NA	NA	NA	NA	NA	NA	Y	Y	Y	Y	Y	Y	T	Y	T	Y	Y	Y	Y	T	Y	Y	T	Y	Y	T	Y	Y	T	Y	Y	T	Y	Y	Y	Y	Y	Y	Y	Y	T	T	T	Y	T
S1_20038450	G/A	1	20038450	+	NA	NA	NA	NA	NA	NA	R	R	R	A	R	R	R	R	R	R	R	R	R	R	R	R	R	R	R	R	R	R	A	R	R	R	R	R	R	R	R	R	R	R	R	R	R	R	G
S1_20038497	A/G	1	20038497	+	NA	NA	NA	NA	NA	NA	A	R	R	R	R	R	R	A	R	R	A	A	A	A	R	A	R	R	A	R	R	R	R	A	R	R	R	A	R	R	A	A	A	A	R	R	R	A	A
S1_20049845	T/A	1	20049845	+	NA	NA	NA	NA	NA	NA	A	W	W	W	A	W	T	W	T	W	W	W	W	W	W	T	T	W	W	T	W	W	T	W	W	W	T	W	W	W	W	W	A	T	W	T	T	T	W
S1_20156786	A/T	1	20156786	+	NA	NA	NA	NA	NA	NA	W	A	W	A	W	W	A	W	A	A	W	W	T	A	A	W	W	A	W	W	A	W	A	W	W	W	W	W	W	W	A	W	W	W	A	W	W	A	N
S1_20156813	A/C/-	1	20156813	+	NA	NA	NA	NA	NA	NA	A	A	M	A	M	A	A	M	A	M	0	M	A	M	M	M	M	C	M	A	M	M	M	M	A	A	M	M	A	A	A	A	M	M	M	M	M	A	N
S1_20156816	C/T	1	20156816	+	NA	NA	NA	NA	NA	NA	Y	C	Y	C	T	Y	Y	Y	C	Y	Y	Y	T	Y	Y	Y	T	T	Y	Y	Y	Y	Y	Y	Y	Y	Y	Y	Y	Y	C	Y	Y	Y	Y	Y	Y	C	N
S1_20156817	T/G/A	1	20156817	+	NA	NA	NA	NA	NA	NA	K	A	K	G	T	K	K	W	G	K	K	K	T	K	W	W	T	T	K	K	W	W	K	W	K	R	K	W	K	K	R	K	K	K	R	K	K	G	N
S1_20156818	A/T	1	20156818	+	NA	NA	NA	NA	NA	NA	W	A	W	A	W	W	A	W	A	A	W	W	T	A	A	W	W	A	W	W	A	W	A	W	W	W	W	W	W	W	A	W	W	W	A	W	W	A	N
S1_20156819	T/C	1	20156819	+	NA	NA	NA	NA	NA	NA	Y	T	Y	C	T	Y	Y	Y	C	Y	Y	Y	T	Y	Y	T	T	T	Y	Y	T	Y	Y	T	Y	Y	Y	T	Y	Y	Y	Y	Y	Y	Y	Y	Y	C	N
S1_20161155	A/G	1	20161155	+	NA	NA	NA	NA	NA	NA	R	A	R	R	R	A	A	A	A	R	R	R	A	R	R	A	A	R	A	A	A	R	A	R	A	A	A	A	R	A	R	R	R	A	A	A	A	R	A
S1_20161185	A/C	1	20161185	+	NA	NA	NA	NA	NA	NA	M	A	M	M	M	A	A	A	A	M	M	M	A	M	M	A	A	M	A	A	A	M	A	M	A	A	A	A	M	A	M	M	M	A	A	A	A	M	A
S1_20161236	G/A	1	20161236	+	NA	NA	NA	NA	NA	NA	G	G	R	R	G	G	G	G	G	R	R	R	G	R	R	A	G	R	G	G	G	R	R	R	G	G	R	R	R	R	G	R	R	G	G	G	G	R	G
S1_20161242	T/C	1	20161242	+	NA	NA	NA	NA	NA	NA	T	T	Y	Y	T	T	T	T	T	Y	Y	Y	T	Y	Y	C	T	Y	T	T	T	Y	Y	Y	T	T	Y	Y	Y	Y	T	Y	Y	T	T	T	T	Y	T
S1_20219934	A/T	1	20219934	+	NA	NA	NA	NA	NA	NA	W	W	W	W	W	W	W	W	W	W	W	W	W	W	W	W	W	W	W	W	W	W	W	W	W	W	W	W	W	W	W	W	W	W	W	W	T	W	W
S1_20219935	A/T	1	20219935	+	NA	NA	NA	NA	NA	NA	W	W	W	W	W	W	W	W	W	W	W	W	W	W	W	W	W	W	W	W	A	W	W	W	W	A	W	A	W	W	A	A	A	W	W	W	A	W	W
S1_20219978	C/T	1	20219978	+	NA	NA	NA	NA	NA	NA	C	Y	Y	C	Y	C	C	Y	Y	Y	Y	Y	Y	C	Y	C	C	C	Y	C	Y	C	Y	Y	C	Y	Y	Y	Y	C	C	C	Y	C	C	C	Y	Y	Y
S1_20262013	T/C	1	20262013	+	NA	NA	NA	NA	NA	NA	Y	Y	T	T	Y	T	T	Y	Y	T	T	T	T	T	T	T	T	Y	T	T	T	Y	T	T	Y	Y	T	T	Y	N	T	T	Y	T	T	Y	T	T	T
S1_20275732	C/A	1	20275732	+	NA	NA	NA	NA	NA	NA	M	M	M	C	A	M	M	M	M	C	M	M	A	A	M	M	M	M	A	M	M	C	M	A	M	M	M	A	M	M	M	M	A	M	M	A	M	M	M
S1_20281299	C/T	1	20281299	+	NA	NA	NA	NA	NA	NA	Y	C	Y	C	Y	Y	T	Y	Y	C	T	Y	T	C	Y	Y	T	C	T	T	T	C	N	T	C	Y	Y	Y	Y	C	Y	T	Y	Y	N	Y	T	Y	T
S1_20281343	G/A	1	20281343	+	NA	NA	NA	NA	NA	NA	R	G	R	G	R	R	A	R	R	G	A	R	A	G	R	R	A	G	A	A	A	G	N	A	G	R	R	R	R	G	R	A	R	R	N	R	A	R	A
S1_20352831	A/G	1	20352831	+	NA	NA	NA	NA	NA	NA	R	A	R	A	G	A	R	A	A	A	R	A	N	R	R	R	R	A	G	R	G	A	A	R	A	R	R	R	R	A	R	R	R	A	R	R	G	R	R
S1_20353083	T/C	1	20353083	+	NA	NA	NA	NA	NA	NA	T	Y	Y	T	T	Y	Y	T	Y	T	Y	Y	Y	Y	T	Y	Y	T	Y	C	Y	T	Y	Y	Y	Y	Y	Y	Y	T	Y	T	Y	T	Y	Y	Y	C	T
S1_20360702	T/C	1	20360702	+	NA	NA	NA	NA	NA	NA	Y	T	Y	Y	Y	Y	Y	Y	T	Y	Y	Y	Y	Y	Y	T	Y	Y	T	T	Y	Y	Y	Y	Y	Y	T	Y	Y	C	Y	Y	T	Y	Y	Y	T	Y	Y
S1_20360725	G/T	1	20360725	+	NA	NA	NA	NA	NA	NA	K	K	G	K	K	G	K	G	K	K	G	K	G	K	K	G	K	K	G	G	K	K	K	K	K	G	G	K	G	T	K	G	K	K	T	K	K	G	T
S1_20417914	G/T	1	20417914	+	NA	NA	NA	NA	NA	NA	K	K	K	G	K	K	K	K	K	G	K	K	K	K	K	K	K	G	K	K	K	G	K	K	G	K	K	K	K	G	K	K	G	K	K	G	K	K	G
S1_20417918	A/G	1	20417918	+	NA	NA	NA	NA	NA	NA	A	R	R	R	R	A	R	R	R	R	A	R	A	A	R	A	R	R	A	R	R	R	R	A	G	R	R	A	R	R	A	A	A	R	R	R	R	R	R
S1_20422039	C/T	1	20422039	+	NA	NA	NA	NA	NA	NA	C	C	Y	Y	Y	Y	Y	Y	C	Y	C	Y	C	Y	Y	C	Y	C	C	Y	Y	Y	Y	C	Y	Y	Y	Y	Y	Y	Y	C	C	C	Y	Y	C	Y	C
S1_20422913	A/G	1	20422913	+	NA	NA	NA	NA	NA	NA	A	R	R	R	A	R	R	R	R	R	R	R	A	R	A	R	R	R	R	R	R	R	R	R	R	R	R	G	R	R	R	A	R	A	R	R	R	R	R
S1_20424223	G/A	1	20424223	+	NA	NA	NA	NA	NA	NA	G	G	G	R	G	R	G	G	G	G	G	R	G	G	G	G	G	G	G	G	G	G	G	G	G	G	G	G	G	R	G	G	R	G	G	G	G	G	G
S1_20424231	G/A	1	20424231	+	NA	NA	NA	NA	NA	NA	G	R	R	R	R	R	R	G	R	R	R	R	G	R	R	R	G	R	G	G	R	R	R	R	G	G	R	R	R	R	R	R	R	R	R	R	R	R	R
S1_20424244	C/T	1	20424244	+	NA	NA	NA	NA	NA	NA	C	Y	Y	Y	C	Y	Y	C	Y	C	C	Y	Y	C	Y	Y	C	C	Y	C	Y	Y	Y	Y	C	C	Y	Y	Y	Y	Y	Y	Y	Y	Y	C	Y	Y	C
S1_20424273	A/T	1	20424273	+	NA	NA	NA	NA	NA	NA	A	A	A	A	W	A	A	A	W	A	A	A	A	A	A	A	A	W	A	A	A	A	A	A	A	W	A	A	W	A	A	A	W	A	A	W	A	A	A
S1_20785049	C/T	1	20785049	+	NA	NA	NA	NA	NA	NA	Y	Y	C	C	Y	Y	Y	C	T	C	C	Y	Y	C	Y	Y	Y	C	Y	Y	Y	C	Y	Y	T	C	Y	T	Y	T	C	C	C	Y	T	Y	Y	Y	Y
S1_20791902	G/A	1	20791902	+	NA	NA	NA	NA	NA	NA	A	G	A	R	R	R	R	R	G	R	A	R	R	R	R	A	R	R	R	R	R	R	G	R	G	R	R	R	R	A	R	A	A	R	G	R	R	R	R
S1_20791906	T/G	1	20791906	+	NA	NA	NA	NA	NA	NA	G	T	G	K	K	K	K	K	T	K	G	K	K	K	K	G	K	K	K	K	K	K	T	K	T	K	K	K	K	G	K	G	G	K	T	K	K	K	K
S1_20811478	T/C	1	20811478	+	NA	NA	NA	NA	NA	NA	T	Y	Y	Y	T	Y	Y	Y	Y	Y	T	Y	T	Y	Y	T	Y	T	T	Y	Y	Y	Y	T	Y	Y	Y	Y	Y	Y	Y	T	T	Y	Y	Y	Y	Y	T
S1_20811503	G/C	1	20811503	+	NA	NA	NA	NA	NA	NA	G	G	S	S	S	S	S	S	S	S	G	S	G	S	S	G	S	G	G	S	S	S	S	G	S	S	S	S	S	S	S	G	G	S	S	S	S	S	G
S1_20811506	G/A	1	20811506	+	NA	NA	NA	NA	NA	NA	R	R	R	R	R	R	R	R	R	R	G	R	G	R	R	R	R	R	G	R	R	R	R	G	A	R	R	R	R	R	R	G	R	R	R	R	R	R	G
S1_20811508	C/T	1	20811508	+	NA	NA	NA	NA	NA	NA	Y	Y	Y	Y	Y	Y	Y	Y	Y	Y	C	Y	C	Y	Y	Y	Y	Y	C	Y	Y	Y	Y	C	T	Y	Y	Y	Y	Y	Y	C	Y	Y	Y	Y	Y	Y	C
S1_20811515	C/T	1	20811515	+	NA	NA	NA	NA	NA	NA	C	C	Y	Y	Y	Y	Y	Y	Y	Y	C	Y	C	Y	Y	C	Y	C	C	Y	Y	Y	Y	C	Y	Y	Y	Y	Y	Y	Y	C	C	Y	Y	Y	Y	Y	C
S1_20811550	C/T	1	20811550	+	NA	NA	NA	NA	NA	NA	C	Y	C	Y	Y	Y	Y	T	T	Y	C	Y	C	Y	C	C	Y	Y	C	C	C	T	Y	C	T	Y	Y	C	Y	C	Y	C	Y	C	Y	Y	Y	Y	C
S1_20811553	C/T	1	20811553	+	NA	NA	NA	NA	NA	NA	C	Y	C	Y	Y	Y	Y	T	T	Y	C	Y	C	Y	C	C	Y	Y	C	C	C	T	Y	C	T	Y	Y	C	Y	C	Y	C	Y	C	Y	Y	Y	Y	C
S1_20845889	G/C	1	20845889	+	NA	NA	NA	NA	NA	NA	S	G	S	S	S	S	S	S	G	G	S	S	G	S	G	S	G	S	G	S	G	S	S	G	G	G	S	S	S	S	S	G	S	S	G	S	S	S	G
S1_20845899	C/T	1	20845899	+	NA	NA	NA	NA	NA	NA	Y	C	Y	Y	Y	Y	Y	Y	C	C	Y	Y	C	Y	C	Y	C	Y	C	Y	C	Y	Y	C	C	C	Y	Y	Y	Y	Y	C	Y	Y	C	Y	Y	Y	C
S1_20848558	T/A	1	20848558	+	NA	NA	NA	NA	NA	NA	W	W	T	T	W	T	A	T	W	T	W	W	A	W	T	W	W	W	W	W	W	T	W	W	T	T	T	W	W	W	T	W	W	W	W	W	W	W	W
S1_20848603	T/C	1	20848603	+	NA	NA	NA	NA	NA	NA	Y	Y	Y	T	Y	Y	Y	T	Y	T	Y	Y	Y	Y	T	Y	Y	T	Y	Y	Y	T	Y	Y	T	T	T	Y	Y	T	T	Y	Y	Y	Y	Y	Y	Y	T
S1_20848620	C/A	1	20848620	+	NA	NA	NA	NA	NA	NA	C	C	M	M	M	A	C	M	M	M	M	C	C	M	M	C	M	M	M	M	M	M	M	M	C	M	M	M	C	M	M	C	M	M	M	M	M	M	M
S1_20854198	G/A	1	20854198	+	NA	NA	NA	NA	NA	NA	R	R	G	G	R	G	R	G	G	R	G	R	A	A	R	G	G	G	R	G	R	G	R	R	G	R	R	G	G	R	N	R	R	R	R	R	G	G	R
S1_20854217	A/G	1	20854217	+	NA	NA	NA	NA	NA	NA	R	R	A	A	R	A	R	A	A	R	A	R	G	G	R	A	A	A	R	A	R	A	R	R	A	R	R	A	A	R	N	R	R	R	R	R	A	A	R
S1_20854229	C/T	1	20854229	+	NA	NA	NA	NA	NA	NA	C	Y	C	C	C	Y	Y	T	C	Y	Y	Y	C	C	Y	C	T	Y	Y	T	Y	Y	Y	Y	Y	C	Y	T	Y	Y	N	Y	C	Y	Y	Y	T	C	Y
S1_20893710	C/A	1	20893710	+	NA	NA	NA	NA	NA	NA	M	C	C	C	C	C	M	C	C	M	M	C	M	M	M	C	C	M	M	C	M	C	C	C	C	C	C	C	C	M	C	M	M	M	C	M	C	C	M
S1_21064817	A/T	1	21064817	+	NA	NA	NA	NA	NA	NA	A	A	W	W	W	T	A	A	A	W	A	W	A	A	W	A	A	W	W	A	W	A	W	W	W	A	W	A	W	W	W	W	W	W	A	W	A	A	A
S1_21064856	C/A	1	21064856	+	NA	NA	NA	NA	NA	NA	A	M	M	C	M	C	M	M	A	C	C	C	M	M	M	A	M	M	M	M	C	M	M	M	C	M	C	C	C	C	M	M	M	M	M	M	M	M	M
S1_21064857	T/G	1	21064857	+	NA	NA	NA	NA	NA	NA	K	K	K	T	K	T	K	K	K	T	T	T	K	K	K	G	K	K	K	K	T	K	K	T	K	K	T	T	T	T	K	K	K	K	K	K	K	K	K
S1_21064858	T/A	1	21064858	+	NA	NA	NA	NA	NA	NA	A	W	W	T	W	T	W	W	A	T	T	T	W	W	W	A	W	W	W	W	T	W	W	W	T	W	T	T	T	T	W	W	W	W	W	W	W	W	W
S1_21064881	C/A	1	21064881	+	NA	NA	NA	NA	NA	NA	M	M	C	C	M	C	A	A	M	C	A	M	M	N	C	A	M	M	M	C	M	C	C	A	M	M	M	M	A	C	M	C	C	M	M	C	M	C	M
S1_21246429	C/T	1	21246429	+	NA	NA	NA	NA	NA	NA	Y	C	Y	Y	C	T	Y	Y	Y	C	Y	Y	Y	Y	Y	Y	Y	Y	Y	T	Y	C	Y	Y	Y	Y	Y	Y	C	Y	C	Y	Y	Y	Y	Y	Y	Y	Y
S1_21246455	A/G/-	1	21246455	+	NA	NA	NA	NA	NA	NA	R	R	R	R	0	R	R	R	R	R	R	R	R	R	R	R	R	R	R	R	R	G	0	R	G	R	A	R	R	R	R	0	R	R	R	0	R	R	R
S1_21246458	G/A/T/-	1	21246458	+	NA	NA	NA	NA	NA	NA	K	R	K	R	0	K	R	W	G	R	K	K	W	K	R	R	R	G	R	K	0	A	0	R	W	K	G	K	R	R	R	0	R	R	K	0	G	K	K
S1_21246477	G/A/-	1	21246477	+	NA	NA	NA	NA	NA	NA	G	R	G	G	0	G	G	G	R	G	R	R	G	G	G	G	R	R	R	G	R	G	0	G	G	G	G	G	G	G	0	0	G	G	R	0	G	0	G
S1_21249515	T/C	1	21249515	+	NA	NA	NA	NA	NA	NA	Y	Y	T	T	Y	Y	Y	T	Y	T	Y	Y	Y	Y	Y	Y	Y	T	Y	Y	Y	T	T	Y	Y	Y	Y	Y	Y	T	Y	Y	T	Y	Y	T	Y	Y	Y
S1_21339325	T/C	1	21339325	+	NA	NA	NA	NA	NA	NA	Y	Y	T	T	Y	T	Y	Y	Y	T	T	T	T	T	Y	Y	T	T	Y	T	Y	T	T	T	Y	Y	T	Y	Y	Y	T	Y	Y	Y	Y	Y	Y	T	Y
S1_21339360	A/G	1	21339360	+	NA	NA	NA	NA	NA	NA	R	R	R	R	R	R	R	R	R	R	R	R	R	R	R	R	R	A	R	R	R	R	G	R	R	R	R	R	R	R	R	A	R	R	R	R	A	R	R
S1_21339380	G/T	1	21339380	+	NA	NA	NA	NA	NA	NA	K	K	K	K	K	K	K	K	K	K	K	K	K	K	K	K	K	K	K	K	K	K	K	K	K	K	K	K	K	K	T	K	K	K	K	K	K	K	K
S1_21406475	T/A	1	21406475	+	NA	NA	NA	NA	NA	NA	W	W	T	T	W	W	W	T	W	T	W	W	W	T	T	W	W	T	W	W	W	T	T	W	W	W	W	W	W	T	W	W	T	W	T	W	W	T	T
S1_21477082	A/G	1	21477082	+	NA	NA	NA	NA	NA	NA	R	R	R	R	R	R	A	R	A	A	R	R	A	A	R	R	A	R	A	R	A	R	A	R	A	A	A	A	R	A	N	R	R	A	R	A	R	R	A
S1_21543513	T/G	1	21543513	+	NA	NA	NA	NA	NA	NA	K	K	K	K	K	K	K	K	K	K	K	K	K	K	K	K	K	K	K	K	K	K	K	K	K	K	K	K	K	K	K	K	K	K	K	K	K	K	K
S1_21543517	A/G	1	21543517	+	NA	NA	NA	NA	NA	NA	R	R	R	R	R	R	R	R	R	R	R	R	R	R	R	R	R	R	R	R	R	R	R	R	R	R	R	R	R	R	R	R	R	R	R	R	R	R	R
S1_21543536	G/A	1	21543536	+	NA	NA	NA	NA	NA	NA	R	R	R	R	R	R	R	R	R	R	R	R	R	R	R	R	R	R	R	R	R	R	R	R	R	R	R	R	R	G	R	R	R	R	R	R	R	R	R
S1_21544304	G/A	1	21544304	+	NA	NA	NA	NA	NA	NA	R	R	G	R	R	R	R	G	R	G	G	G	R	G	G	G	R	R	R	G	R	N	R	R	G	R	G	G	R	G	R	G	R	G	R	R	R	G	R
S1_21544307	T/C	1	21544307	+	NA	NA	NA	NA	NA	NA	T	T	T	Y	T	Y	T	T	Y	Y	Y	Y	T	Y	Y	T	T	Y	Y	Y	T	N	T	Y	Y	Y	T	Y	T	C	Y	T	Y	T	Y	Y	T	T	T
S1_21544319	A/G	1	21544319	+	NA	NA	NA	NA	NA	NA	A	A	A	R	A	R	A	A	R	R	R	R	A	R	R	A	A	R	R	R	A	N	A	R	R	R	A	R	A	G	R	A	R	A	R	R	A	A	A
S1_21544335	C/T	1	21544335	+	NA	NA	NA	NA	NA	NA	C	C	C	Y	C	Y	C	C	Y	Y	Y	Y	C	Y	Y	C	C	Y	Y	Y	C	N	C	Y	Y	Y	C	Y	C	T	Y	C	Y	C	Y	Y	C	C	C
S1_21544336	T/G	1	21544336	+	NA	NA	NA	NA	NA	NA	T	T	T	K	T	K	T	T	K	K	K	K	T	K	K	T	T	K	K	K	T	N	T	K	K	K	T	K	T	G	K	T	K	T	K	K	T	T	T
S1_21663621	C/T	1	21663621	+	NA	NA	NA	NA	NA	NA	Y	Y	Y	Y	C	Y	C	Y	Y	C	Y	Y	Y	Y	Y	Y	Y	T	Y	C	Y	Y	C	Y	Y	Y	Y	C	Y	Y	Y	Y	T	Y	C	Y	Y	Y	Y
S1_21663642	A/G	1	21663642	+	NA	NA	NA	NA	NA	NA	R	R	R	R	A	R	A	R	R	A	R	R	R	R	R	R	R	G	R	A	R	R	A	R	R	R	R	A	R	R	R	R	G	R	A	R	R	R	R
S1_21807932	C/T	1	21807932	+	NA	NA	NA	NA	NA	NA	Y	Y	C	C	C	Y	Y	C	Y	C	Y	C	Y	Y	Y	Y	Y	C	Y	C	Y	C	Y	Y	Y	C	Y	Y	Y	C	Y	Y	C	Y	Y	Y	Y	Y	Y
S1_21812790	A/G	1	21812790	+	NA	NA	NA	NA	NA	NA	R	R	A	A	R	R	R	A	R	A	R	R	R	R	R	G	R	A	R	A	R	A	R	R	R	R	R	R	R	A	R	R	A	R	R	A	R	R	R
S1_21812998	T/A	1	21812998	+	NA	NA	NA	NA	NA	NA	W	W	W	T	T	T	W	W	T	T	W	W	W	W	W	A	W	W	W	W	W	W	T	W	W	A	W	W	W	T	W	W	A	T	W	W	A	W	W
S1_21843551	C/T	1	21843551	+	NA	NA	NA	NA	NA	NA	Y	Y	Y	C	Y	Y	Y	Y	Y	C	C	Y	Y	C	C	Y	Y	C	Y	T	Y	Y	Y	Y	Y	Y	Y	Y	Y	C	Y	Y	Y	Y	Y	Y	T	Y	Y
S1_21844057	A/G	1	21844057	+	NA	NA	NA	NA	NA	NA	R	R	R	A	A	R	R	R	A	A	A	R	R	A	R	A	R	A	R	G	R	R	A	R	G	G	R	N	R	A	R	R	R	R	R	G	R	R	A
S1_21844058	T/C	1	21844058	+	NA	NA	NA	NA	NA	NA	Y	Y	Y	T	T	Y	Y	Y	T	T	T	Y	Y	T	Y	T	Y	T	Y	C	Y	Y	T	Y	C	C	Y	N	Y	T	Y	Y	Y	Y	Y	C	Y	Y	T
S1_22192115	A/T	1	22192115	+	NA	NA	NA	NA	NA	NA	W	W	A	A	W	W	W	A	W	A	W	W	W	W	W	W	W	A	W	A	W	A	W	W	W	W	W	W	W	A	W	W	A	W	W	W	W	W	W
S1_22192160	C/A	1	22192160	+	NA	NA	NA	NA	NA	NA	M	M	M	C	M	C	C	M	M	C	M	C	M	C	C	M	C	M	C	M	C	C	C	C	C	M	C	C	M	C	M	C	M	C	M	M	M	M	C
S1_22287389	C/A	1	22287389	+	NA	NA	NA	NA	NA	NA	C	M	M	M	C	M	C	M	M	M	C	M	C	M	M	C	M	C	M	M	M	M	M	C	M	M	M	A	C	M	M	C	C	M	M	C	C	M	C
S1_22287390	A/T	1	22287390	+	NA	NA	NA	NA	NA	NA	A	W	W	W	A	W	A	W	W	W	A	W	A	W	W	A	W	A	W	W	W	W	W	A	W	W	W	T	A	W	W	A	A	W	W	A	A	W	A
S1_22287431	G/A	1	22287431	+	NA	NA	NA	NA	NA	NA	G	R	R	R	R	G	G	R	G	R	G	R	G	R	G	G	R	R	R	R	G	R	R	G	R	G	N	G	R	N	R	G	G	R	R	G	G	G	R
S1_22287447	A/G	1	22287447	+	NA	NA	NA	NA	NA	NA	A	R	R	R	R	A	A	R	A	R	A	R	A	R	A	A	R	R	R	R	A	R	R	A	R	A	N	A	R	N	R	A	A	R	R	A	A	A	R
S1_22287469	A/G	1	22287469	+	NA	NA	NA	NA	NA	NA	A	R	R	R	R	A	A	R	A	R	A	R	A	R	A	A	R	R	R	R	A	R	R	A	R	A	N	A	R	N	R	A	A	R	R	A	A	A	R
S1_22393148	T/C	1	22393148	+	NA	NA	NA	NA	NA	NA	Y	Y	Y	Y	Y	Y	T	T	T	Y	Y	Y	T	Y	Y	Y	T	Y	Y	T	Y	T	Y	Y	T	T	Y	Y	Y	T	Y	Y	Y	Y	T	Y	T	Y	Y
S1_22393429	A/G	1	22393429	+	NA	NA	NA	NA	NA	NA	R	A	R	A	A	A	A	R	R	A	R	A	R	A	A	A	R	R	A	G	A	R	A	A	R	R	A	N	R	A	R	A	G	A	A	R	R	R	A
S1_22399665	C/A	1	22399665	+	NA	NA	NA	NA	NA	NA	C	M	M	C	C	C	C	A	M	C	M	C	M	C	C	M	C	M	M	M	C	M	C	C	C	M	C	C	M	C	M	C	C	C	M	M	M	M	C
S1_22399682	G/A	1	22399682	+	NA	NA	NA	NA	NA	NA	R	R	G	G	R	R	R	G	R	R	G	R	R	R	R	R	A	G	R	R	R	R	R	R	A	R	R	R	R	R	R	R	G	R	R	R	R	R	R
S1_22473163	C/T	1	22473163	+	NA	NA	NA	NA	NA	NA	C	C	Y	C	C	C	C	C	C	C	Y	C	C	C	C	C	C	C	C	C	C	C	C	C	C	C	C	C	Y	C	C	C	Y	C	Y	C	C	C	Y
S1_22473165	G/A	1	22473165	+	NA	NA	NA	NA	NA	NA	G	G	R	G	G	G	G	G	G	G	R	G	G	G	G	G	G	G	G	G	G	G	G	G	G	G	G	G	R	G	G	G	R	G	R	G	G	G	R
S1_22473168	G/A	1	22473168	+	NA	NA	NA	NA	NA	NA	R	R	R	R	R	G	R	G	R	R	R	R	R	R	R	R	R	R	R	R	R	R	R	R	R	R	G	R	R	R	R	R	R	R	R	G	G	R	R
S1_22473223	T/C	1	22473223	+	NA	NA	NA	NA	NA	NA	Y	Y	T	Y	T	Y	Y	Y	Y	Y	T	Y	Y	Y	Y	Y	Y	T	Y	Y	T	T	Y	Y	T	Y	Y	Y	Y	T	Y	Y	N	T	T	Y	Y	Y	Y
S1_22473233	T/A	1	22473233	+	NA	NA	NA	NA	NA	NA	W	W	T	W	T	W	W	W	W	W	T	W	W	W	W	W	W	T	W	W	T	T	W	W	T	W	W	W	W	T	W	W	N	T	T	W	W	W	W
S1_22473246	A/G	1	22473246	+	NA	NA	NA	NA	NA	NA	R	R	A	R	A	R	R	R	R	R	A	R	R	R	R	R	R	A	R	R	A	A	R	R	A	R	R	R	R	A	R	R	N	A	A	R	R	R	R
S1_22473258	T/G	1	22473258	+	NA	NA	NA	NA	NA	NA	K	K	T	K	T	K	K	K	K	K	T	K	K	K	K	K	K	T	K	K	T	T	K	K	T	K	K	K	K	T	K	K	N	T	T	K	K	K	K
S1_22473262	G/A	1	22473262	+	NA	NA	NA	NA	NA	NA	R	R	G	R	G	R	R	R	R	R	G	R	R	R	R	R	R	G	R	R	G	G	R	R	G	R	R	R	R	G	R	R	N	G	G	R	R	R	R
S1_22475626	A/C	1	22475626	+	NA	NA	NA	NA	NA	NA	A	A	A	M	A	M	A	A	M	A	A	A	A	N	A	A	A	A	A	A	A	M	A	A	A	A	M	A	A	A	A	A	M	A	M	A	A	A	A
S1_22475636	G/A	1	22475636	+	NA	NA	NA	NA	NA	NA	G	G	G	R	G	R	G	G	R	G	G	G	G	N	G	G	G	G	G	G	G	R	G	G	G	G	R	G	G	G	G	G	R	G	R	G	G	G	G
S1_22531413	C/T	1	22531413	+	NA	NA	NA	NA	NA	NA	Y	Y	Y	Y	Y	Y	C	Y	Y	Y	Y	Y	C	Y	Y	Y	C	T	Y	Y	Y	T	C	Y	Y	Y	Y	Y	Y	Y	T	Y	T	Y	Y	Y	C	Y	Y
S1_22876713	A/T	1	22876713	+	NA	NA	NA	NA	NA	NA	A	A	W	W	W	W	A	A	W	W	W	A	W	A	W	W	W	A	A	W	A	A	A	A	W	W	A	A	A	W	A	A	A	A	W	W	W	W	A
S1_22876737	C/T	1	22876737	+	NA	NA	NA	NA	NA	NA	C	C	Y	Y	Y	Y	Y	C	Y	Y	Y	C	Y	C	C	Y	Y	C	C	C	C	C	Y	C	Y	Y	C	C	C	Y	C	C	C	C	Y	Y	Y	Y	Y
S1_22876748	A/G	1	22876748	+	NA	NA	NA	NA	NA	NA	R	A	R	A	R	R	R	A	A	R	R	R	A	R	A	R	A	A	A	A	A	A	R	A	R	R	A	A	A	R	R	R	A	A	R	A	R	R	R
S1_22879463	T/C	1	22879463	+	NA	NA	NA	NA	NA	NA	T	T	Y	T	Y	T	T	Y	Y	Y	Y	Y	T	T	Y	T	T	T	T	T	T	T	Y	T	Y	T	T	T	T	Y	T	T	T	T	T	T	Y	T	Y
S1_22879472	T/A/C	1	22879472	+	NA	NA	NA	NA	NA	NA	W	W	W	W	W	W	W	W	Y	Y	W	W	W	W	Y	W	W	W	W	W	W	W	W	W	W	W	W	W	W	W	W	W	T	W	W	W	M	W	Y
S1_22879480	T/A	1	22879480	+	NA	NA	NA	NA	NA	NA	T	W	W	W	W	W	W	W	W	W	W	W	W	W	W	W	W	W	W	W	W	W	W	W	W	W	W	W	W	W	W	W	T	W	W	W	W	W	T
S1_22879481	C/A	1	22879481	+	NA	NA	NA	NA	NA	NA	C	M	M	M	M	M	M	M	M	M	M	M	M	M	M	M	M	M	M	M	M	M	M	M	M	M	M	M	M	M	M	M	C	M	M	M	M	M	C
S1_22879499	C/T	1	22879499	+	NA	NA	NA	NA	NA	NA	C	Y	Y	Y	Y	Y	Y	Y	Y	Y	Y	Y	Y	Y	Y	Y	Y	Y	Y	Y	Y	Y	Y	Y	Y	Y	Y	Y	Y	Y	Y	Y	C	Y	Y	Y	Y	Y	C
S1_22879505	T/G	1	22879505	+	NA	NA	NA	NA	NA	NA	T	T	T	T	K	K	K	T	K	K	K	K	T	K	K	T	T	T	T	K	T	T	T	T	K	K	T	T	T	T	K	K	T	T	K	K	K	K	K
S1_22919308	C/T	1	22919308	+	NA	NA	NA	NA	NA	NA	T	Y	Y	C	C	C	Y	T	Y	Y	C	Y	C	Y	C	Y	N	T	C	C	Y	C	Y	Y	Y	Y	Y	C	Y	Y	Y	Y	Y	T	C	T	C	Y	Y
S1_22920644	T/C	1	22920644	+	NA	NA	NA	NA	NA	NA	Y	Y	Y	Y	Y	Y	Y	T	C	Y	Y	Y	T	Y	Y	Y	T	Y	Y	T	T	T	Y	Y	T	Y	Y	Y	Y	Y	Y	Y	C	Y	T	Y	T	Y	Y
S1_22920646	T/G	1	22920646	+	NA	NA	NA	NA	NA	NA	K	K	K	K	K	K	K	T	G	K	K	K	T	K	K	K	T	K	K	T	T	T	K	K	T	K	K	K	K	K	K	K	G	K	T	K	T	K	K
S1_22945266	C/G	1	22945266	+	NA	NA	NA	NA	NA	NA	S	S	C	S	S	S	S	S	S	S	C	S	S	C	S	S	S	S	S	S	S	S	S	S	S	S	S	S	S	C	S	C	C	C	S	S	S	S	S
S1_22963080	C/A	1	22963080	+	NA	NA	NA	NA	NA	NA	M	C	C	M	M	M	M	M	M	M	C	M	M	A	C	M	M	M	M	M	A	A	M	M	A	M	M	M	M	M	M	M	C	M	M	M	M	M	M
S1_22963718	T/G	1	22963718	+	NA	NA	NA	NA	NA	NA	T	T	T	T	T	K	K	T	T	T	T	K	K	T	K	K	T	T	T	T	K	T	K	K	K	T	K	K	K	T	K	G	T	K	T	K	K	T	K
S1_22968421	C/T	1	22968421	+	NA	NA	NA	NA	NA	NA	C	Y	C	C	C	C	Y	C	Y	Y	C	C	C	C	C	C	C	C	C	C	C	Y	C	Y	Y	Y	C	C	Y	T	C	Y	Y	C	Y	Y	Y	C	Y
S1_22968426	A/G	1	22968426	+	NA	NA	NA	NA	NA	NA	R	A	R	A	R	A	A	A	R	A	A	A	A	R	R	A	R	A	A	A	R	R	R	A	R	R	A	A	R	A	A	A	A	R	A	A	R	A	R
S1_22968440	G/T	1	22968440	+	NA	NA	NA	NA	NA	NA	K	G	K	G	K	G	G	G	K	G	G	G	G	K	K	G	K	G	G	G	K	K	K	G	K	K	G	G	K	G	G	G	G	K	G	G	K	G	K
S1_22968515	G/T	1	22968515	+	NA	NA	NA	NA	NA	NA	G	G	K	N	T	G	K	K	G	T	K	K	K	T	K	G	G	K	K	G	K	K	K	K	G	N	T	T	G	G	K	G	K	K	T	G	G	N	G
S1_22968552	C/T	1	22968552	+	NA	NA	NA	NA	NA	NA	C	C	Y	N	T	C	Y	Y	C	T	Y	Y	Y	T	Y	C	C	Y	Y	C	Y	Y	Y	Y	C	N	T	T	C	C	Y	C	Y	Y	T	C	C	N	C
S1_22968556	C/T	1	22968556	+	NA	NA	NA	NA	NA	NA	C	C	Y	N	T	C	Y	Y	C	T	Y	Y	Y	T	Y	C	C	Y	Y	C	Y	Y	Y	Y	C	N	T	T	C	C	Y	C	Y	Y	T	C	C	N	C
S1_22981922	T/A	1	22981922	+	NA	NA	NA	NA	NA	NA	W	W	W	W	W	A	W	W	W	W	T	W	W	W	W	W	W	T	W	W	W	W	A	W	W	W	W	W	W	W	W	W	T	W	W	W	W	W	W
S1_22982907	A/G	1	22982907	+	NA	NA	NA	NA	NA	NA	R	R	G	R	R	A	R	R	R	R	R	R	R	A	R	R	A	R	R	R	A	R	A	R	A	R	R	R	R	A	R	R	G	A	R	R	R	R	R
S1_23003375	A/G/-	1	23003375	+	NA	NA	NA	NA	NA	NA	A	R	A	A	A	A	A	R	R	R	A	A	A	A	A	A	A	A	A	R	A	A	A	A	R	A	R	A	R	R	A	A	A	A	A	A	A	A	A
S1_23003379	T/C/-	1	23003379	+	NA	NA	NA	NA	NA	NA	Y	T	T	Y	T	T	T	Y	T	T	T	Y	T	T	T	T	Y	T	T	T	T	T	T	T	T	T	Y	T	T	T	T	T	T	Y	T	Y	Y	Y	T
S1_23003381	T/C/-	1	23003381	+	NA	NA	NA	NA	NA	NA	Y	T	T	Y	T	T	T	T	T	T	T	T	T	T	Y	T	T	T	T	T	T	T	Y	T	Y	T	T	T	T	T	T	T	T	T	T	T	T	T	T
S1_23003409	A/G	1	23003409	+	NA	NA	NA	NA	NA	NA	A	A	A	A	R	A	A	A	A	A	A	A	R	R	A	A	A	R	A	R	A	A	A	R	A	R	R	R	A	A	R	A	A	A	A	A	A	A	A
S1_23003533	A/C/G	1	23003533	+	NA	NA	NA	NA	NA	NA	A	M	A	M	A	A	A	A	A	A	A	A	A	A	M	R	A	A	M	A	A	M	A	A	A	A	A	A	A	A	A	A	A	A	A	A	A	R	A
S1_23003576	T/C	1	23003576	+	NA	NA	NA	NA	NA	NA	Y	T	Y	T	T	T	T	T	Y	T	T	T	Y	T	T	T	T	T	T	Y	T	T	T	T	Y	T	T	Y	T	Y	T	T	Y	T	T	T	T	T	T
S1_23014142	A/C	1	23014142	+	NA	NA	NA	NA	NA	NA	A	A	M	A	M	M	M	M	A	M	A	M	M	M	A	A	M	A	M	M	M	C	M	A	M	M	M	M	A	M	M	A	A	M	N	M	A	A	M
S1_23050018	C/G	1	23050018	+	NA	NA	NA	NA	NA	NA	S	C	S	C	S	S	C	S	S	S	S	C	S	S	S	S	S	S	S	S	C	S	C	C	S	S	S	S	S	S	S	C	S	S	S	C	S	S	C
S1_23078540	G/A	1	23078540	+	NA	NA	NA	NA	NA	NA	A	R	G	R	R	R	R	R	R	R	R	R	G	G	R	R	G	R	G	G	R	R	R	G	G	R	R	G	R	R	R	A	R	R	G	G	G	R	R
S1_23130929	A/C	1	23130929	+	NA	NA	NA	NA	NA	NA	M	C	M	A	M	M	M	A	A	M	A	M	M	M	C	M	A	M	M	M	M	M	M	A	A	M	M	M	N	M	M	M	A	A	N	M	A	A	M
S1_23130930	G/T	1	23130930	+	NA	NA	NA	NA	NA	NA	K	T	K	G	K	K	K	G	G	K	G	K	K	K	T	K	G	K	K	K	K	K	K	G	G	K	K	K	N	K	K	K	G	G	N	K	G	G	K
S1_23130931	A/G	1	23130931	+	NA	NA	NA	NA	NA	NA	R	G	R	A	R	R	R	A	A	R	A	R	R	R	G	R	A	R	R	R	R	R	R	A	A	R	R	R	N	R	R	R	A	A	N	R	A	A	R
S1_23132382	A/C	1	23132382	+	NA	NA	NA	NA	NA	NA	M	M	M	M	M	M	M	M	M	M	M	M	M	M	M	M	M	M	M	A	M	M	C	M	M	M	M	M	M	M	C	M	M	A	M	M	M	M	M
S1_23132383	G/A	1	23132383	+	NA	NA	NA	NA	NA	NA	R	R	R	R	R	R	R	R	R	R	R	R	R	R	R	R	R	R	R	G	R	R	A	R	R	R	R	R	R	R	A	R	R	G	R	R	R	R	R
S1_23132385	G/A	1	23132385	+	NA	NA	NA	NA	NA	NA	R	R	R	R	R	R	R	R	R	R	R	R	R	R	R	R	R	R	R	G	R	R	A	R	R	R	R	R	R	R	A	R	R	G	R	R	R	R	R
S1_23132407	C/T	1	23132407	+	NA	NA	NA	NA	NA	NA	Y	Y	Y	Y	Y	Y	Y	Y	Y	Y	Y	Y	Y	Y	Y	Y	Y	Y	Y	C	Y	Y	T	Y	Y	Y	Y	Y	Y	Y	T	Y	Y	C	Y	Y	Y	Y	Y
S1_23132976	A/G	1	23132976	+	NA	NA	NA	NA	NA	NA	A	A	A	R	R	A	R	A	R	R	R	R	A	A	R	R	R	A	R	A	R	R	R	R	R	R	R	R	R	G	A	R	A	R	R	R	R	R	R
S1_23132998	C/T	1	23132998	+	NA	NA	NA	NA	NA	NA	C	C	C	Y	Y	C	Y	C	Y	Y	Y	Y	C	C	Y	Y	Y	C	Y	C	Y	Y	Y	Y	Y	Y	Y	Y	Y	T	C	Y	C	Y	Y	Y	Y	Y	Y
S1_23133000	A/G	1	23133000	+	NA	NA	NA	NA	NA	NA	A	A	A	R	R	A	R	A	R	R	R	R	A	A	R	R	R	A	R	A	R	R	R	R	R	R	R	R	R	G	A	R	A	R	R	R	R	R	R
S1_23133003	T/C	1	23133003	+	NA	NA	NA	NA	NA	NA	T	T	T	Y	Y	T	Y	T	Y	Y	Y	Y	T	T	Y	Y	Y	T	Y	T	Y	Y	Y	Y	Y	Y	Y	Y	Y	C	T	Y	T	Y	Y	Y	Y	Y	Y
S1_23225773	A/G	1	23225773	+	NA	NA	NA	NA	NA	NA	R	R	R	G	G	G	A	R	A	G	G	R	A	R	G	R	G	G	R	A	A	R	G	R	A	N	R	G	R	R	G	G	A	A	G	R	A	G	R
S1_23225797	C/T	1	23225797	+	NA	NA	NA	NA	NA	NA	Y	Y	Y	T	T	T	C	Y	C	T	T	Y	C	Y	T	Y	T	T	Y	C	C	Y	T	Y	C	N	Y	T	Y	Y	T	T	C	C	T	Y	C	T	Y
S1_23225806	G/A	1	23225806	+	NA	NA	NA	NA	NA	NA	R	R	R	A	A	A	G	R	G	A	A	R	G	R	A	R	A	A	R	G	G	R	A	R	G	N	R	A	R	R	A	A	G	G	A	R	G	A	R
S1_23229292	G/A	1	23229292	+	NA	NA	NA	NA	NA	NA	R	R	R	R	R	R	R	R	R	R	R	R	R	R	R	G	R	R	R	R	G	R	R	G	R	R	R	R	R	R	R	G	G	R	A	R	R	R	G
S1_23229307	A/G	1	23229307	+	NA	NA	NA	NA	NA	NA	R	R	R	R	R	R	R	R	R	R	R	R	R	R	R	A	R	R	R	R	A	R	R	A	R	R	R	R	R	R	R	A	A	R	G	R	R	R	A
S1_23243591	G/A	1	23243591	+	NA	NA	NA	NA	NA	NA	R	R	G	R	R	G	G	G	G	R	R	R	G	R	R	G	G	G	R	G	G	G	R	R	G	G	G	G	R	R	R	R	G	R	G	R	G	R	R
S1_23245630	A/T	1	23245630	+	NA	NA	NA	NA	NA	NA	A	W	W	W	W	W	W	W	W	W	A	W	W	W	W	A	W	W	W	W	A	W	W	A	W	W	W	W	W	W	W	A	A	W	W	W	A	W	W
S1_23315413	C/A	1	23315413	+	NA	NA	NA	NA	NA	NA	M	M	C	C	M	M	M	M	A	C	M	M	M	M	C	M	M	C	C	M	M	M	C	M	A	M	M	M	A	C	C	M	M	C	C	M	M	M	M
S1_23315508	A/G	1	23315508	+	NA	NA	NA	NA	NA	NA	A	R	A	R	A	R	A	R	R	R	A	R	R	R	R	A	R	R	R	R	R	R	R	A	R	A	R	R	R	R	R	A	A	R	R	R	R	A	R
S1_23315536	T/A	1	23315536	+	NA	NA	NA	NA	NA	NA	T	W	T	W	T	W	T	W	W	W	T	W	W	W	W	T	W	W	W	W	W	W	W	T	W	T	W	W	W	W	W	T	T	W	W	W	W	T	W
S1_23329421	C/G	1	23329421	+	NA	NA	NA	NA	NA	NA	S	S	S	S	S	S	S	C	C	S	S	S	C	S	S	C	C	S	C	C	C	S	S	S	C	C	S	S	S	S	S	S	S	S	C	S	C	S	S
S1_23349268	T/C	1	23349268	+	NA	NA	NA	NA	NA	NA	Y	Y	T	T	Y	Y	Y	T	Y	T	Y	Y	Y	Y	Y	Y	Y	Y	Y	Y	Y	T	Y	T	Y	Y	Y	Y	Y	T	Y	Y	T	Y	C	Y	Y	T	Y
S1_23484930	C/T	1	23484930	+	NA	NA	NA	NA	NA	NA	C	Y	Y	Y	C	Y	Y	Y	Y	C	Y	Y	Y	Y	Y	Y	Y	Y	Y	Y	Y	Y	Y	Y	Y	Y	Y	Y	Y	Y	C	Y	T	Y	Y	Y	Y	Y	Y
S1_23484965	G/T	1	23484965	+	NA	NA	NA	NA	NA	NA	K	K	G	G	K	G	G	K	K	G	G	G	G	G	G	K	G	K	G	G	G	G	G	G	K	K	G	G	G	G	G	G	K	G	G	K	G	G	G
S1_23485010	A/G	1	23485010	+	NA	NA	NA	NA	NA	NA	R	A	G	R	R	R	A	R	R	R	R	A	R	R	R	A	R	R	R	R	R	R	R	A	R	R	R	R	R	R	R	A	A	R	G	R	R	R	R
S1_23485405	T/C	1	23485405	+	NA	NA	NA	NA	NA	NA	Y	T	T	T	Y	T	T	Y	Y	T	Y	T	Y	T	T	T	T	T	T	T	Y	Y	T	T	T	Y	T	Y	Y	T	T	T	Y	Y	T	Y	Y	T	T
S1_23485406	A/C	1	23485406	+	NA	NA	NA	NA	NA	NA	M	A	A	A	M	A	A	M	M	A	M	A	M	A	A	A	A	A	A	A	M	M	A	A	A	M	A	M	M	A	A	A	M	M	A	M	M	A	A
S1_23485410	T/A	1	23485410	+	NA	NA	NA	NA	NA	NA	W	T	T	T	W	T	T	W	W	T	W	T	W	T	T	T	T	T	T	T	W	W	T	T	T	W	T	W	W	T	T	T	W	W	T	W	W	T	T
S1_23485411	A/G	1	23485411	+	NA	NA	NA	NA	NA	NA	R	A	A	A	R	A	A	R	R	A	R	A	R	A	A	A	A	A	A	A	R	R	A	A	A	R	A	R	R	A	A	A	R	R	A	R	R	A	A
S1_23488609	G/A	1	23488609	+	NA	NA	NA	NA	NA	NA	G	R	R	R	R	R	R	R	R	R	G	G	R	R	R	G	R	G	R	R	R	R	R	G	R	R	G	G	R	R	R	G	G	G	R	R	R	R	R
S1_23488626	C/T	1	23488626	+	NA	NA	NA	NA	NA	NA	C	Y	Y	Y	Y	Y	Y	Y	Y	Y	C	C	Y	Y	Y	C	Y	C	Y	Y	Y	Y	Y	C	Y	Y	C	C	Y	Y	Y	C	C	C	Y	Y	Y	Y	Y
S1_23516779	C/T	1	23516779	+	NA	NA	NA	NA	NA	NA	Y	C	Y	C	C	C	C	Y	C	C	Y	C	Y	C	C	C	Y	C	C	Y	C	C	C	C	C	Y	C	C	C	C	Y	C	C	C	Y	C	Y	Y	C
S1_23562889	G/A	1	23562889	+	NA	NA	NA	NA	NA	NA	G	G	G	G	G	R	G	G	G	G	G	G	G	R	G	G	G	R	G	G	G	G	G	G	N	G	G	G	G	G	G	G	G	R	G	G	G	G	N
S1_23562900	G/A	1	23562900	+	NA	NA	NA	NA	NA	NA	G	G	G	G	G	G	G	G	G	G	G	G	R	G	G	G	G	G	G	G	G	G	G	G	N	G	G	G	R	G	G	R	G	G	G	G	G	G	N
S1_23562902	A/G	1	23562902	+	NA	NA	NA	NA	NA	NA	A	A	A	A	A	A	A	A	A	A	A	A	R	A	A	A	A	A	A	A	A	A	A	A	N	A	A	A	R	A	A	R	A	A	A	A	A	A	N
S1_23574500	C/T	1	23574500	+	NA	NA	NA	NA	NA	NA	T	C	C	C	T	Y	T	T	C	Y	Y	Y	C	C	Y	C	C	T	C	C	Y	C	Y	Y	Y	C	C	Y	C	C	C	C	C	C	C	Y	C	C	C
S1_23612386	A/G	1	23612386	+	NA	NA	NA	NA	NA	NA	R	R	G	R	A	R	R	R	A	R	A	R	R	R	A	A	R	A	R	R	R	G	R	A	N	R	A	R	R	R	R	A	R	A	G	A	R	R	R
S1_23818110	C/T	1	23818110	+	NA	NA	NA	NA	NA	NA	C	C	Y	Y	C	Y	Y	Y	Y	Y	C	C	Y	Y	Y	C	Y	Y	Y	Y	C	Y	Y	C	Y	C	Y	Y	C	Y	Y	C	C	Y	C	C	Y	Y	Y
S1_23818111	G/A	1	23818111	+	NA	NA	NA	NA	NA	NA	G	G	R	R	G	R	R	R	R	R	G	G	R	R	R	G	R	R	R	R	G	R	R	G	R	G	R	R	G	R	R	G	G	R	G	G	R	R	R
S1_23966698	A/G	1	23966698	+	NA	NA	NA	NA	NA	NA	R	R	R	R	R	R	R	R	R	R	R	R	R	R	R	R	R	R	R	R	R	R	R	R	R	R	R	R	R	R	R	R	R	R	R	R	R	R	R
S1_24004906	G/T	1	24004906	+	NA	NA	NA	NA	NA	NA	K	K	G	G	K	K	K	G	G	K	G	K	G	K	T	G	G	K	G	G	K	K	G	K	G	G	K	G	G	G	K	K	G	K	G	N	G	K	K
S1_24017310	G/A	1	24017310	+	NA	NA	NA	NA	NA	NA	G	G	R	R	G	R	R	R	R	R	R	G	R	R	R	G	R	R	G	G	R	G	A	A	R	G	G	R	R	R	G	G	G	R	R	G	R	R	R
S1_24073755	A/G	1	24073755	+	NA	NA	NA	NA	NA	NA	R	R	R	R	A	R	R	A	A	R	R	R	A	R	R	R	A	R	R	A	R	A	R	R	A	A	R	R	R	R	R	R	R	R	A	R	A	A	R
S1_24073758	G/C	1	24073758	+	NA	NA	NA	NA	NA	NA	S	S	G	G	S	S	S	G	S	G	S	S	S	S	S	S	S	G	S	S	S	S	S	G	S	G	S	S	S	G	S	S	G	S	S	S	S	S	S
S1_24117948	T/C	1	24117948	+	NA	NA	NA	NA	NA	NA	T	Y	T	T	Y	Y	Y	T	Y	T	T	Y	Y	Y	Y	Y	T	T	Y	Y	Y	Y	Y	Y	T	Y	Y	Y	Y	T	T	Y	T	T	T	T	Y	Y	Y
S1_24139640	C/T	1	24139640	+	NA	NA	NA	NA	NA	NA	C	Y	T	Y	Y	Y	Y	Y	Y	Y	Y	Y	Y	Y	Y	C	Y	C	Y	Y	C	Y	C	Y	Y	Y	C	Y	Y	Y	Y	C	Y	Y	Y	Y	Y	T	Y
S1_24147127	T/C	1	24147127	+	NA	NA	NA	NA	NA	NA	T	T	Y	T	T	T	T	Y	T	T	T	T	Y	T	T	T	Y	T	Y	Y	T	T	T	T	T	Y	T	T	T	T	Y	T	Y	T	Y	T	Y	Y	T
S1_24155086	C/T	1	24155086	+	NA	NA	NA	NA	NA	NA	Y	Y	Y	Y	Y	C	Y	T	T	Y	Y	C	C	Y	Y	Y	Y	Y	Y	N	Y	Y	Y	Y	Y	T	C	Y	Y	T	Y	C	C	Y	Y	Y	Y	Y	Y
S1_24181508	G/A	1	24181508	+	NA	NA	NA	NA	NA	NA	R	R	G	G	R	R	R	G	R	G	R	R	R	R	R	R	R	G	R	R	R	G	R	R	R	G	R	R	R	G	R	R	G	R	R	R	R	R	R
S1_24181547	T/G	1	24181547	+	NA	NA	NA	NA	NA	NA	K	K	T	T	K	K	K	T	K	T	K	K	K	K	K	K	K	T	K	K	K	T	K	K	K	T	K	K	K	T	K	K	T	K	K	K	K	K	K
S1_24181554	A/T	1	24181554	+	NA	NA	NA	NA	NA	NA	W	W	A	A	W	W	W	A	W	A	W	W	W	W	W	W	W	A	W	W	W	A	W	W	W	A	W	W	W	A	W	W	A	W	W	W	W	W	W
S1_24181566	G/A	1	24181566	+	NA	NA	NA	NA	NA	NA	G	G	G	G	G	G	G	G	R	G	G	G	R	G	G	R	R	G	R	G	G	G	G	G	G	R	R	R	R	G	G	G	G	R	G	R	G	G	G
S1_24181582	T/A	1	24181582	+	NA	NA	NA	NA	NA	NA	T	T	T	T	W	W	T	T	T	T	T	T	W	W	T	T	T	T	T	T	W	W	T	T	T	W	W	W	W	T	T	W	T	T	W	W	T	W	T
S1_24181591	T/G	1	24181591	+	NA	NA	NA	NA	NA	NA	T	T	T	T	K	K	T	T	T	T	T	T	K	K	T	T	T	T	T	T	K	K	T	T	T	K	K	K	K	T	T	K	T	T	K	K	T	K	T
S1_24181625	A/T	1	24181625	+	NA	NA	NA	NA	NA	NA	W	W	A	A	W	W	W	A	W	A	W	W	W	W	W	W	W	A	W	W	W	W	W	W	W	W	W	W	W	A	W	W	A	W	W	W	W	W	W
S1_24181893	A/T	1	24181893	+	NA	NA	NA	NA	NA	NA	W	W	A	A	N	W	W	N	A	N	T	W	W	T	W	W	W	N	A	A	W	W	W	A	W	T	W	W	W	N	W	W	A	T	W	W	A	A	W
S1_24181902	A/T	1	24181902	+	NA	NA	NA	NA	NA	NA	W	W	W	A	N	W	W	N	A	N	T	W	W	T	W	T	W	N	W	A	W	W	W	A	W	T	W	W	W	N	W	W	T	T	W	T	A	A	W
S1_24208671	T/C	1	24208671	+	NA	NA	NA	NA	NA	NA	T	Y	Y	T	Y	T	T	T	Y	T	Y	T	Y	T	Y	Y	Y	Y	T	T	Y	T	Y	T	Y	Y	T	T	Y	Y	T	T	Y	Y	Y	T	Y	Y	Y
S1_24418715	A/G	1	24418715	+	NA	NA	NA	NA	NA	NA	A	A	R	R	R	A	R	R	R	A	A	A	R	R	A	A	R	R	R	R	A	R	R	R	R	R	A	A	A	G	R	A	R	A	R	A	A	R	A
S1_24418739	A/T	1	24418739	+	NA	NA	NA	NA	NA	NA	A	A	W	W	W	A	W	W	W	A	A	A	W	W	A	A	W	W	W	W	A	W	W	W	W	W	A	A	A	T	W	A	W	A	W	A	A	W	A
S1_24453052	T/C	1	24453052	+	NA	NA	NA	NA	NA	NA	Y	Y	Y	Y	T	Y	T	Y	Y	Y	Y	Y	T	T	Y	Y	T	Y	T	T	Y	Y	T	Y	Y	T	Y	Y	Y	Y	Y	Y	Y	Y	T	Y	T	Y	Y
S1_24453058	T/C	1	24453058	+	NA	NA	NA	NA	NA	NA	Y	Y	T	T	Y	Y	Y	T	Y	T	Y	Y	Y	Y	Y	Y	Y	T	Y	Y	Y	Y	Y	Y	Y	Y	Y	Y	Y	T	Y	Y	T	Y	Y	Y	Y	Y	Y
S1_24453083	G/T	1	24453083	+	NA	NA	NA	NA	NA	NA	K	K	G	G	K	K	K	G	K	G	K	K	K	K	K	K	K	G	K	K	K	K	K	K	K	K	K	K	K	G	K	K	G	K	K	K	K	K	K
S1_24453091	G/T	1	24453091	+	NA	NA	NA	NA	NA	NA	K	K	G	G	K	K	K	G	K	G	K	K	K	K	K	K	K	G	K	K	K	K	K	K	K	K	K	K	K	G	K	K	G	K	K	K	K	K	K
S1_24454820	A/T	1	24454820	+	NA	NA	NA	NA	NA	NA	A	W	W	W	W	W	A	W	W	W	W	W	A	W	W	A	W	W	W	W	W	T	W	W	W	W	A	W	A	W	W	A	A	W	T	W	W	W	W
S1_24629423	C/T	1	24629423	+	NA	NA	NA	NA	NA	NA	C	Y	C	C	C	C	Y	Y	Y	C	C	C	C	C	Y	Y	C	Y	Y	C	Y	Y	Y	C	Y	Y	C	C	Y	Y	Y	C	Y	Y	Y	Y	C	Y	Y
S1_24629456	C/A	1	24629456	+	NA	NA	NA	NA	NA	NA	C	M	C	M	C	M	M	C	M	C	C	C	M	C	M	C	M	M	C	C	C	M	C	M	M	M	C	M	C	C	M	C	C	M	C	M	C	C	C
S1_24629458	A/G	1	24629458	+	NA	NA	NA	NA	NA	NA	A	R	A	R	A	A	R	A	R	A	A	A	A	A	R	A	R	A	A	A	A	R	A	A	A	R	A	R	A	A	A	A	A	R	A	A	A	A	A
S1_24629479	C/T	1	24629479	+	NA	NA	NA	NA	NA	NA	C	C	C	C	C	C	Y	Y	Y	Y	Y	Y	C	Y	Y	Y	Y	Y	C	Y	Y	Y	Y	Y	Y	C	C	C	C	Y	Y	C	Y	C	Y	C	C	C	C
S1_24629485	C/T	1	24629485	+	NA	NA	NA	NA	NA	NA	C	Y	C	C	Y	Y	Y	C	C	Y	C	C	Y	C	C	C	C	Y	C	C	Y	C	C	C	C	C	Y	C	Y	C	C	C	Y	Y	C	Y	Y	C	Y
S1_24629496	G/A	1	24629496	+	NA	NA	NA	NA	NA	NA	G	G	G	G	G	G	R	R	G	R	R	R	G	G	R	R	G	G	G	R	G	R	G	R	G	G	G	G	G	G	R	G	G	G	G	G	G	G	G
S1_24629497	T/A/G	1	24629497	+	NA	NA	NA	NA	NA	NA	T	T	T	T	W	W	W	T	T	W	T	T	T	W	T	T	T	W	T	K	W	T	T	T	T	T	W	T	K	T	T	K	W	W	T	T	W	T	T
S1_24629499	T/C	1	24629499	+	NA	NA	NA	NA	NA	NA	Y	Y	Y	Y	Y	T	T	T	T	T	T	T	Y	Y	Y	T	Y	Y	Y	T	T	Y	Y	T	Y	Y	T	T	Y	T	Y	Y	Y	Y	Y	Y	Y	Y	Y
S1_24629512	T/G	1	24629512	+	NA	NA	NA	NA	NA	NA	K	K	T	T	T	T	T	T	K	T	K	T	T	T	K	T	T	T	T	K	K	T	T	T	K	K	T	K	K	T	K	K	T	K	T	T	T	K	T
S1_24731383	C/A/T	1	24731383	+	NA	NA	NA	NA	NA	NA	M	C	M	C	C	M	M	M	M	M	M	M	A	Y	C	C	M	W	C	N	M	N	M	M	M	M	Y	Y	N	C	C	M	C	M	M	M	M	M	C
S1_24779411	T/G	1	24779411	+	NA	NA	NA	NA	NA	NA	T	K	K	K	K	K	K	K	K	K	T	K	T	K	K	T	K	K	K	K	K	K	K	K	K	K	K	K	K	K	T	T	T	K	K	K	T	K	K
S1_24825770	A/T	1	24825770	+	NA	NA	NA	NA	NA	NA	W	W	A	A	W	T	W	A	W	A	T	W	W	W	W	W	A	W	A	W	W	T	W	T	W	T	T	W	W	W	W	A	A	W	W	A	A	W	W
S1_24825784	G/T	1	24825784	+	NA	NA	NA	NA	NA	NA	K	K	G	G	K	T	K	G	K	G	T	K	K	K	K	K	G	K	G	K	K	T	K	T	K	T	T	K	K	K	K	G	G	K	K	G	G	K	K
S1_24875964	C/A	1	24875964	+	NA	NA	NA	NA	NA	NA	M	C	M	C	M	C	M	M	C	C	C	M	M	M	M	C	M	M	M	M	C	M	C	C	M	M	M	M	C	C	C	C	M	C	M	C	M	M	M
S1_24922845	T/C	1	24922845	+	NA	NA	NA	NA	NA	NA	T	T	Y	Y	Y	Y	T	Y	T	Y	T	Y	Y	Y	T	T	C	Y	Y	Y	T	Y	Y	Y	Y	Y	T	Y	T	Y	Y	T	Y	Y	Y	T	Y	Y	Y
S1_24922850	G/A	1	24922850	+	NA	NA	NA	NA	NA	NA	G	R	R	R	R	R	R	G	G	R	G	G	R	R	R	G	R	R	R	R	G	R	R	R	R	R	G	R	G	R	R	G	G	R	R	R	R	R	R
S1_25044026	T/G	1	25044026	+	NA	NA	NA	NA	NA	NA	T	K	K	K	K	K	K	K	K	K	T	K	K	K	K	T	K	K	K	K	K	K	K	K	K	K	K	T	K	K	K	T	T	K	K	K	K	K	K
S1_25254049	C/T	1	25254049	+	NA	NA	NA	NA	NA	NA	Y	Y	Y	C	Y	Y	Y	Y	Y	T	Y	C	T	T	Y	T	C	Y	Y	C	Y	Y	N	Y	T	Y	Y	C	T	Y	C	Y	Y	Y	Y	N	T	Y	Y
S1_25254052	G/C	1	25254052	+	NA	NA	NA	NA	NA	NA	S	S	S	G	S	S	S	S	S	C	S	G	C	C	S	C	G	S	S	G	S	S	N	S	C	S	S	G	C	S	G	S	S	S	S	N	C	S	S
S1_25727914	C/T	1	25727914	+	NA	NA	NA	NA	NA	NA	C	C	C	Y	C	C	C	C	C	C	Y	Y	Y	C	C	C	C	C	Y	C	C	Y	C	C	C	C	Y	C	C	C	C	C	C	C	C	Y	C	C	C
S1_25727922	A/C/T	1	25727922	+	NA	NA	NA	NA	NA	NA	A	A	A	W	A	A	A	A	A	M	W	W	M	M	A	M	A	M	W	M	M	M	M	A	A	A	W	A	A	M	A	A	M	M	A	W	M	A	A
S1_25727925	T/C	1	25727925	+	NA	NA	NA	NA	NA	NA	T	T	T	T	T	T	T	T	T	Y	T	T	Y	Y	T	Y	T	Y	T	Y	Y	Y	T	T	T	T	T	T	T	T	T	T	Y	Y	T	T	Y	T	T
S1_25854567	G/A	1	25854567	+	NA	NA	NA	NA	NA	NA	R	G	R	R	R	R	R	R	R	G	R	R	R	G	R	G	G	R	G	R	R	R	R	R	A	R	R	R	R	R	R	G	G	R	R	R	G	R	A
S1_25854570	G/A	1	25854570	+	NA	NA	NA	NA	NA	NA	G	G	R	R	R	R	R	R	R	G	R	R	R	G	R	G	G	R	G	R	R	R	R	R	R	R	R	R	R	G	R	G	G	R	R	R	G	R	R
S1_25854573	C/T	1	25854573	+	NA	NA	NA	NA	NA	NA	C	C	Y	Y	Y	Y	Y	Y	Y	C	Y	Y	Y	C	Y	C	C	Y	C	Y	Y	Y	Y	Y	Y	Y	Y	Y	Y	C	Y	C	C	Y	Y	Y	C	Y	Y
S1_25854594	T/A	1	25854594	+	NA	NA	NA	NA	NA	NA	W	T	W	W	W	W	W	W	W	T	W	W	W	T	W	T	T	W	T	W	W	W	W	W	A	W	W	W	W	W	W	W	T	W	W	W	T	W	A
S1_25854606	G/T	1	25854606	+	NA	NA	NA	NA	NA	NA	G	G	G	G	G	G	K	K	K	G	G	G	K	G	G	G	G	K	G	G	K	G	K	G	K	G	G	K	G	K	G	K	G	K	G	G	G	G	K
S1_25919754	T/A	1	25919754	+	NA	NA	NA	NA	NA	NA	W	W	T	T	W	W	W	W	A	T	W	W	W	W	W	A	W	W	W	T	A	W	W	W	W	W	W	W	W	T	W	A	W	W	W	W	A	W	W
S1_25919780	T/C/G	1	25919780	+	NA	NA	NA	NA	NA	NA	Y	Y	K	K	K	S	S	S	S	K	T	Y	S	S	K	C	S	Y	S	K	Y	S	K	Y	S	Y	S	Y	S	K	Y	Y	Y	Y	Y	S	S	Y	Y
S1_25993052	A/T	1	25993052	+	NA	NA	NA	NA	NA	NA	W	W	W	W	W	W	W	W	W	W	W	W	W	A	W	W	W	W	W	W	W	W	W	W	W	W	W	W	W	A	A	W	W	W	W	W	A	W	W
S1_25993073	C/T	1	25993073	+	NA	NA	NA	NA	NA	NA	Y	Y	Y	Y	Y	Y	Y	Y	Y	Y	Y	Y	Y	C	Y	Y	Y	Y	Y	Y	Y	Y	Y	Y	Y	Y	Y	Y	Y	C	C	Y	Y	Y	Y	Y	C	Y	Y
S1_25993142	G/A	1	25993142	+	NA	NA	NA	NA	NA	NA	G	G	G	G	G	G	R	G	R	G	R	G	G	G	G	R	G	G	G	G	G	G	G	G	G	G	G	G	G	G	G	R	G	G	G	G	G	G	G
S1_25993316	T/A/G	1	25993316	+	NA	NA	NA	NA	NA	NA	K	W	W	W	W	R	K	K	K	W	N	W	R	R	W	N	R	R	W	W	W	R	W	W	G	R	W	W	T	A	T	T	R	W	R	W	W	W	R
S1_26227659	T/A/-	1	26227659	+	NA	NA	NA	NA	NA	NA	W	0	T	0	A	T	W	T	W	W	W	T	W	W	W	W	W	W	W	T	W	0	W	0	W	W	T	W	W	0	T	T	W	W	W	W	W	T	W
S1_26230382	A/G	1	26230382	+	NA	NA	NA	NA	NA	NA	R	A	G	R	R	A	A	R	A	A	R	A	R	A	R	A	R	R	R	R	R	R	A	A	R	R	R	A	G	R	R	A	R	R	A	R	R	R	A
S1_26327972	G/T	1	26327972	+	NA	NA	NA	NA	NA	NA	K	K	T	K	K	K	T	K	K	T	T	G	K	K	K	K	K	T	N	K	K	G	K	K	T	G	K	K	N	K	K	K	T	K	K	K	K	K	K
S1_26327974	G/C	1	26327974	+	NA	NA	NA	NA	NA	NA	S	S	C	S	S	S	C	S	S	C	C	G	S	S	S	S	S	C	N	S	S	G	S	S	C	G	S	S	N	S	S	S	C	S	S	S	S	S	S
S1_26327980	A/T	1	26327980	+	NA	NA	NA	NA	NA	NA	A	W	A	W	W	W	A	W	W	A	A	A	W	W	W	W	W	A	N	W	W	W	W	W	A	T	W	W	N	W	W	W	A	W	W	W	W	W	W
S1_26327993	A/T	1	26327993	+	NA	NA	NA	NA	NA	NA	A	A	A	A	W	W	A	W	W	A	A	A	W	W	W	W	W	A	N	W	A	W	A	W	A	T	W	W	N	W	W	W	A	A	W	W	W	W	W
S1_26327994	T/A	1	26327994	+	NA	NA	NA	NA	NA	NA	T	T	T	T	W	W	T	W	W	T	T	T	W	W	W	W	W	T	N	W	T	W	T	W	T	A	W	W	N	W	W	W	T	T	W	W	W	W	W
S1_26327995	T/A	1	26327995	+	NA	NA	NA	NA	NA	NA	T	T	T	T	W	W	T	W	W	T	T	T	W	W	W	W	W	T	N	W	T	W	T	W	T	A	W	W	N	W	W	W	T	T	W	W	W	W	W
S1_26396013	A/G	1	26396013	+	NA	NA	NA	NA	NA	NA	A	R	R	G	R	G	R	R	R	G	R	R	R	R	R	A	R	A	R	R	A	R	N	R	R	A	G	R	R	R	R	A	A	R	R	R	R	R	R
S1_26396035	A/G	1	26396035	+	NA	NA	NA	NA	NA	NA	R	A	R	R	A	R	A	A	A	R	R	R	A	A	R	R	A	R	A	A	A	R	A	R	A	A	R	R	A	R	R	A	A	A	A	A	A	R	A
S1_26396040	T/C	1	26396040	+	NA	NA	NA	NA	NA	NA	Y	Y	T	T	Y	T	Y	T	T	T	T	T	T	Y	Y	T	T	Y	T	T	Y	T	T	Y	T	T	T	T	T	T	T	Y	Y	Y	T	T	T	T	Y
S1_26396055	T/C	1	26396055	+	NA	NA	NA	NA	NA	NA	Y	Y	T	T	Y	T	Y	T	T	T	T	T	T	Y	Y	T	T	Y	T	T	Y	T	T	Y	T	T	T	T	T	T	T	Y	Y	Y	T	T	T	T	Y
S1_26396064	C/T	1	26396064	+	NA	NA	NA	NA	NA	NA	Y	Y	Y	C	Y	Y	Y	Y	Y	C	Y	Y	T	C	C	Y	Y	Y	Y	Y	Y	C	Y	Y	Y	Y	C	Y	Y	C	Y	Y	Y	Y	Y	Y	Y	Y	Y
S1_26433112	G/A	1	26433112	+	NA	NA	NA	NA	NA	NA	R	R	A	A	R	R	R	R	R	R	R	R	R	R	R	G	R	R	G	A	R	R	R	R	A	R	R	R	R	R	R	R	G	R	R	G	R	G	R
S1_26433148	A/C	1	26433148	+	NA	NA	NA	NA	NA	NA	M	M	C	C	M	M	M	M	M	M	M	M	M	M	M	A	M	M	A	C	M	M	M	M	C	M	M	M	M	M	M	M	A	M	M	A	M	A	M
S1_26477634	C/T	1	26477634	+	NA	NA	NA	NA	NA	NA	Y	Y	Y	Y	Y	Y	Y	C	C	Y	Y	Y	C	Y	Y	Y	C	Y	C	C	Y	Y	Y	Y	C	C	Y	Y	Y	Y	Y	Y	Y	Y	C	Y	C	Y	Y
S1_26492370	A/G	1	26492370	+	NA	NA	NA	NA	NA	NA	R	R	G	R	R	R	R	R	R	R	A	R	R	R	R	A	R	R	R	G	R	R	R	R	R	R	R	R	R	R	R	A	R	R	R	R	R	R	R
S1_26492445	C/T	1	26492445	+	NA	NA	NA	NA	NA	NA	Y	Y	C	C	Y	Y	Y	Y	T	C	Y	Y	Y	Y	Y	Y	Y	Y	Y	Y	Y	Y	Y	Y	Y	Y	Y	Y	Y	C	Y	Y	Y	Y	C	Y	Y	Y	C
S1_26492478	C/T	1	26492478	+	NA	NA	NA	NA	NA	NA	Y	C	Y	C	C	C	C	Y	C	C	Y	Y	Y	C	C	C	Y	C	Y	Y	C	C	C	C	C	Y	C	C	C	C	Y	C	Y	C	C	C	Y	Y	C
S1_26492499	T/C	1	26492499	+	NA	NA	NA	NA	NA	NA	Y	C	Y	Y	Y	Y	Y	T	T	Y	Y	Y	T	Y	Y	C	T	Y	T	T	Y	Y	Y	Y	T	T	Y	Y	Y	Y	Y	C	Y	C	T	T	T	Y	Y
S1_26493311	A/G	1	26493311	+	NA	NA	NA	NA	NA	NA	A	A	G	R	R	R	R	R	R	R	R	R	R	G	R	A	R	A	R	R	A	R	R	R	R	R	R	R	R	R	R	A	A	R	R	R	R	R	R
S1_26493323	A/G	1	26493323	+	NA	NA	NA	NA	NA	NA	R	R	A	A	R	R	R	R	R	A	R	R	R	R	A	G	R	R	A	R	R	R	R	A	R	R	R	R	R	A	R	R	R	R	R	R	R	A	R
S1_26493344	A/C	1	26493344	+	NA	NA	NA	NA	NA	NA	M	C	M	M	M	M	M	A	A	M	M	M	A	M	C	A	A	M	M	A	M	A	M	N	A	A	M	M	A	M	A	M	A	M	A	M	A	M	M
S1_26493345	G/A	1	26493345	+	NA	NA	NA	NA	NA	NA	R	A	R	R	R	R	R	G	G	R	R	R	G	R	A	G	G	R	R	G	R	G	R	N	G	G	R	R	G	R	G	R	G	R	G	R	G	R	R
S1_26496169	T/A/G	1	26496169	+	NA	NA	NA	NA	NA	NA	W	N	W	W	T	W	G	W	A	G	K	W	K	W	W	K	T	W	N	W	W	W	K	K	A	K	T	W	R	N	T	A	T	N	G	A	T	R	W
S1_26496382	G/A	1	26496382	+	NA	NA	NA	NA	NA	NA	R	R	G	R	R	R	R	R	R	G	R	G	R	R	R	R	R	G	R	R	G	R	G	R	R	R	R	R	R	G	R	G	G	R	G	R	R	R	R
S1_26496397	A/G	1	26496397	+	NA	NA	NA	NA	NA	NA	A	A	A	A	A	A	A	R	R	A	A	A	R	R	A	R	A	A	A	A	A	R	A	A	R	R	A	A	R	A	A	A	A	R	A	A	A	A	R
S1_26496411	T/A	1	26496411	+	NA	NA	NA	NA	NA	NA	T	T	T	W	T	T	T	T	T	T	T	T	T	T	T	T	T	T	T	W	T	T	T	T	T	T	W	T	T	T	W	T	T	T	T	T	T	W	T
S1_26496418	A/G	1	26496418	+	NA	NA	NA	NA	NA	NA	R	R	A	R	R	R	R	R	R	A	R	A	R	R	R	R	R	A	R	R	A	R	A	R	R	R	R	R	R	A	R	A	A	R	A	R	R	R	R
S1_26496421	C/G	1	26496421	+	NA	NA	NA	NA	NA	NA	S	S	C	S	S	S	S	S	S	C	S	C	S	S	S	S	S	C	S	S	C	S	C	S	S	S	S	S	S	C	S	C	C	S	C	S	S	S	S
S1_26509239	C/G	1	26509239	+	NA	NA	NA	NA	NA	NA	C	S	S	C	C	C	C	C	C	S	C	C	S	C	C	S	C	S	C	S	C	C	S	S	S	C	C	C	C	C	C	S	C	C	C	S	C	C	S
S1_26533094	A/G	1	26533094	+	NA	NA	NA	NA	NA	NA	A	R	R	R	R	R	R	R	R	R	A	A	R	R	R	A	R	R	R	R	R	R	R	R	R	R	R	R	A	R	A	A	A	R	R	R	R	R	R
S1_26586277	A/C	1	26586277	+	NA	NA	NA	NA	NA	NA	A	M	M	C	M	M	M	M	M	C	A	M	M	M	M	A	M	M	A	M	M	C	M	M	M	M	M	M	M	C	A	A	A	M	M	A	M	A	M
S1_26586388	T/G	1	26586388	+	NA	NA	NA	NA	NA	NA	T	T	K	K	T	T	T	T	T	K	K	K	T	T	T	K	T	K	T	T	T	K	T	K	T	T	K	K	K	K	K	K	T	T	T	T	T	K	T
S1_26618471	G/T	1	26618471	+	NA	NA	NA	NA	NA	NA	K	K	K	G	K	G	K	K	G	K	K	K	K	K	K	G	K	K	K	K	K	G	G	K	G	K	G	G	G	K	K	K	K	K	K	G	K	K	K
S1_26618473	T/C	1	26618473	+	NA	NA	NA	NA	NA	NA	Y	Y	T	T	Y	Y	Y	Y	C	T	Y	Y	Y	Y	Y	Y	Y	Y	Y	Y	Y	Y	Y	Y	C	Y	Y	Y	Y	T	Y	Y	Y	Y	Y	C	Y	Y	Y
S1_26618510	A/G	1	26618510	+	NA	NA	NA	NA	NA	NA	R	A	R	A	R	A	R	R	A	R	R	A	R	A	R	N	A	R	R	R	R	A	A	R	A	A	A	A	A	R	R	R	R	G	R	R	R	R	A
S1_26618536	G/A	1	26618536	+	NA	NA	NA	NA	NA	NA	R	G	R	G	R	G	R	R	G	R	R	G	R	G	R	N	G	R	R	R	R	G	G	R	G	G	G	G	G	R	R	R	R	A	R	R	R	R	G
S1_26819923	G/A	1	26819923	+	NA	NA	NA	NA	NA	NA	G	R	R	R	G	G	R	R	R	R	G	R	R	R	R	G	R	G	R	A	R	R	R	R	R	G	G	R	G	G	G	G	G	R	R	G	R	R	R
S1_26819944	C/T	1	26819944	+	NA	NA	NA	NA	NA	NA	C	Y	Y	Y	C	C	Y	Y	Y	Y	C	Y	Y	Y	Y	C	Y	C	Y	T	Y	Y	Y	Y	Y	C	C	Y	C	C	C	C	C	Y	Y	C	Y	Y	Y
S1_26867354	G/A	1	26867354	+	NA	NA	NA	NA	NA	NA	R	R	R	R	R	R	G	G	G	G	G	R	G	G	R	R	G	R	G	G	G	R	R	G	G	G	R	G	R	R	R	R	G	G	G	G	G	G	G
S1_26867384	G/A	1	26867384	+	NA	NA	NA	NA	NA	NA	G	G	R	R	R	R	R	R	G	R	G	R	R	R	R	G	R	R	R	G	R	R	R	G	R	R	G	R	G	R	G	G	G	R	R	G	R	R	G
S1_26868252	C/T	1	26868252	+	NA	NA	NA	NA	NA	NA	C	Y	Y	Y	Y	Y	Y	Y	C	Y	C	C	Y	Y	Y	C	Y	Y	Y	Y	C	Y	Y	C	Y	Y	Y	Y	Y	Y	C	C	C	Y	Y	Y	Y	C	Y
S1_26868324	C/G	1	26868324	+	NA	NA	NA	NA	NA	NA	S	S	S	C	C	S	S	S	C	C	S	S	G	S	S	S	S	C	S	S	S	S	S	S	S	S	S	S	S	C	S	S	S	S	S	S	S	S	S
S1_26987687	T/C	1	26987687	+	NA	NA	NA	NA	NA	NA	Y	C	Y	Y	Y	Y	T	C	Y	Y	Y	Y	Y	T	T	Y	Y	Y	T	Y	T	Y	Y	T	Y	Y	Y	Y	Y	Y	C	Y	C	T	Y	Y	Y	Y	T
S1_26987743	G/A	1	26987743	+	NA	NA	NA	NA	NA	NA	R	R	G	R	R	R	G	R	G	G	A	R	R	G	R	R	A	G	R	R	R	G	G	R	A	G	R	R	G	G	R	R	R	R	G	G	R	A	G
S1_26987750	A/G	1	26987750	+	NA	NA	NA	NA	NA	NA	R	R	A	R	R	R	A	R	A	A	G	R	R	A	R	R	G	A	R	R	R	A	A	R	G	A	R	R	A	A	R	R	R	R	A	A	R	G	A
S1_26987776	T/A	1	26987776	+	NA	NA	NA	NA	NA	NA	W	W	T	W	W	W	T	W	T	T	A	W	W	T	W	W	A	T	W	W	W	T	T	W	A	T	W	W	T	T	W	W	W	W	T	T	W	A	T
S1_27013649	T/C	1	27013649	+	NA	NA	NA	NA	NA	NA	Y	T	T	T	T	T	Y	T	T	Y	Y	T	T	Y	Y	Y	T	T	Y	Y	Y	T	T	Y	T	T	T	Y	Y	Y	Y	Y	Y	Y	T	T	Y	Y	Y
S1_27013661	C/T	1	27013661	+	NA	NA	NA	NA	NA	NA	Y	C	C	C	C	C	Y	C	C	Y	Y	C	C	Y	Y	Y	C	C	Y	Y	Y	C	C	Y	C	C	C	Y	Y	Y	Y	Y	Y	Y	C	C	Y	Y	Y
S1_27046462	C/T	1	27046462	+	NA	NA	NA	NA	NA	NA	Y	Y	C	C	C	Y	T	C	Y	C	Y	C	Y	Y	Y	Y	C	Y	Y	Y	Y	C	C	Y	Y	C	Y	Y	Y	Y	Y	Y	Y	Y	Y	Y	Y	C	Y
S1_27046481	A/G	1	27046481	+	NA	NA	NA	NA	NA	NA	R	R	A	A	A	R	G	A	R	A	R	A	R	R	R	R	A	R	R	R	R	A	A	R	R	A	R	R	R	R	R	R	R	R	R	R	R	A	R
S1_27046485	C/G	1	27046485	+	NA	NA	NA	NA	NA	NA	S	S	C	C	C	S	G	C	S	C	S	C	S	S	S	S	C	S	S	S	S	C	C	S	S	C	S	S	S	S	S	S	S	S	S	S	S	C	S
S1_27046640	C/T	1	27046640	+	NA	NA	NA	NA	NA	NA	Y	Y	C	C	C	Y	Y	C	C	Y	C	C	Y	Y	Y	C	C	T	Y	C	T	T	C	C	Y	Y	Y	C	Y	Y	Y	N	T	T	C	Y	T	C	Y
S1_27231045	C/T	1	27231045	+	NA	NA	NA	NA	NA	NA	Y	Y	Y	T	Y	Y	C	T	Y	T	Y	T	Y	C	Y	C	T	Y	C	Y	C	Y	T	C	T	Y	C	Y	Y	Y	T	C	Y	C	Y	Y	C	T	C
S1_27413315	G/A/-	1	27413315	+	NA	NA	NA	NA	NA	NA	G	G	0	G	R	G	R	G	G	R	R	G	G	R	R	G	G	R	R	G	R	G	G	G	G	G	G	G	G	R	G	R	R	R	G	R	G	G	R
S1_27442083	C/T	1	27442083	+	NA	NA	NA	NA	NA	NA	Y	C	Y	C	C	N	Y	Y	Y	C	Y	C	Y	C	Y	Y	Y	Y	Y	Y	Y	C	Y	C	T	Y	C	Y	Y	C	Y	Y	Y	C	Y	C	Y	Y	Y
S1_27442095	T/A	1	27442095	+	NA	NA	NA	NA	NA	NA	W	T	W	T	T	N	W	W	W	T	W	T	W	T	W	W	W	W	W	W	W	T	W	T	A	W	T	W	W	T	W	W	W	T	W	T	W	W	W
S1_27442097	T/C	1	27442097	+	NA	NA	NA	NA	NA	NA	Y	T	Y	T	T	N	Y	Y	Y	T	Y	T	Y	T	Y	Y	Y	Y	Y	Y	Y	T	Y	T	C	Y	T	Y	Y	T	Y	Y	Y	T	Y	T	Y	Y	Y
S1_27442111	G/A	1	27442111	+	NA	NA	NA	NA	NA	NA	R	G	R	G	G	N	R	R	R	G	R	G	R	G	R	R	R	R	R	R	R	G	R	G	A	R	G	R	R	G	R	R	R	G	R	G	R	R	R
S1_27442122	G/A	1	27442122	+	NA	NA	NA	NA	NA	NA	R	G	R	G	G	N	R	R	R	G	R	G	R	G	R	R	R	R	R	R	R	G	R	G	A	R	G	R	R	G	R	R	R	G	R	G	R	R	R
S1_27442131	G/A	1	27442131	+	NA	NA	NA	NA	NA	NA	R	G	R	G	G	N	R	R	R	G	R	G	R	G	R	R	R	R	R	R	R	G	R	G	A	R	G	R	R	G	R	R	R	G	R	G	R	R	R
S1_27442332	G/A	1	27442332	+	NA	NA	NA	NA	NA	NA	G	G	R	G	R	G	G	G	G	R	G	G	G	G	G	G	R	G	G	G	G	G	R	G	G	G	R	R	G	G	R	G	R	G	R	R	R	G	G
S1_27442335	T/C	1	27442335	+	NA	NA	NA	NA	NA	NA	T	T	T	T	T	T	T	T	T	T	T	T	T	T	T	Y	T	T	T	Y	T	T	T	T	T	T	Y	T	T	T	Y	T	Y	T	Y	T	T	T	T
S1_27442344	C/G	1	27442344	+	NA	NA	NA	NA	NA	NA	C	C	C	C	C	C	C	C	C	C	C	C	C	C	C	S	C	C	C	S	C	C	C	C	C	C	S	C	C	C	S	C	S	C	S	C	C	C	C
S1_27442383	A/T	1	27442383	+	NA	NA	NA	NA	NA	NA	A	A	W	A	W	W	A	A	A	W	A	A	A	W	A	A	W	A	A	A	A	A	W	A	A	A	W	W	A	A	W	A	W	A	W	W	W	A	A
S1_27488787	T/C	1	27488787	+	NA	NA	NA	NA	NA	NA	Y	T	Y	Y	Y	T	Y	N	T	C	T	Y	T	Y	Y	T	Y	N	Y	T	Y	Y	T	Y	T	Y	Y	T	Y	Y	T	Y	T	Y	T	Y	T	T	Y
S1_27677351	T/C	1	27677351	+	NA	NA	NA	NA	NA	NA	T	T	Y	T	T	T	T	Y	T	T	Y	T	Y	T	T	T	Y	T	Y	Y	T	T	T	T	T	T	T	T	T	T	T	T	T	T	Y	T	Y	T	T
S1_28009434	G/A	1	28009434	+	NA	NA	NA	NA	NA	NA	R	R	G	G	G	G	A	R	R	R	R	R	R	R	R	R	R	R	A	R	R	R	G	G	G	R	G	R	R	G	G	R	A	R	R	R	R	R	A
S1_28046337	A/T	1	28046337	+	NA	NA	NA	NA	NA	NA	A	W	W	W	W	W	W	W	W	W	W	W	W	W	W	W	W	W	W	W	W	W	W	W	W	W	W	A	W	A	W	W	W	W	W	A	W	W	W
S1_28046360	G/A	1	28046360	+	NA	NA	NA	NA	NA	NA	G	R	R	R	R	R	R	R	R	R	R	R	R	R	R	R	R	R	R	R	R	R	R	R	R	R	R	G	R	G	R	R	R	R	R	G	R	R	R
S1_28046363	T/C	1	28046363	+	NA	NA	NA	NA	NA	NA	T	Y	Y	Y	Y	Y	Y	Y	Y	Y	Y	Y	Y	Y	Y	Y	Y	Y	Y	Y	Y	Y	Y	Y	Y	Y	Y	T	Y	T	Y	Y	Y	Y	Y	T	Y	Y	Y
S1_28111502	T/C	1	28111502	+	NA	NA	NA	NA	NA	NA	Y	C	T	C	Y	T	Y	Y	C	C	T	Y	Y	Y	Y	Y	Y	C	N	Y	Y	Y	T	Y	Y	Y	Y	Y	T	Y	Y	Y	Y	T	Y	C	T	C	Y
S1_28111503	G/T	1	28111503	+	NA	NA	NA	NA	NA	NA	K	T	G	T	K	G	K	K	T	T	G	K	K	K	K	K	K	T	N	K	K	K	G	K	K	K	K	K	G	K	K	K	K	G	K	T	G	T	K
S1_28212550	C/T	1	28212550	+	NA	NA	NA	NA	NA	NA	Y	C	Y	Y	C	Y	C	Y	C	Y	Y	Y	Y	Y	Y	C	Y	Y	Y	Y	Y	Y	Y	Y	Y	Y	Y	C	Y	Y	Y	C	Y	Y	Y	C	Y	Y	C
S1_28254738	G/A	1	28254738	+	NA	NA	NA	NA	NA	NA	R	R	R	R	R	R	R	R	R	R	R	R	R	R	R	R	R	R	R	R	R	R	R	R	R	R	R	R	R	R	R	R	R	R	R	R	R	R	R
S1_28254765	G/T	1	28254765	+	NA	NA	NA	NA	NA	NA	K	K	K	K	K	K	K	K	K	K	K	K	K	K	K	K	K	K	K	K	K	K	K	K	K	K	K	K	K	K	K	K	K	K	K	K	K	K	K
S1_28254772	G/A	1	28254772	+	NA	NA	NA	NA	NA	NA	R	R	R	R	R	R	R	R	R	R	R	R	R	R	R	R	R	R	R	R	R	R	R	R	R	R	R	R	R	R	R	R	R	R	R	R	R	R	R
S1_28254782	C/A	1	28254782	+	NA	NA	NA	NA	NA	NA	M	M	M	M	M	M	M	M	M	M	M	M	M	M	M	M	M	M	M	M	M	M	M	M	M	M	M	M	M	M	M	M	M	M	M	M	M	M	M
S1_28309006	C/T	1	28309006	+	NA	NA	NA	NA	NA	NA	Y	Y	Y	C	Y	C	Y	Y	Y	C	Y	Y	Y	Y	Y	C	C	Y	Y	C	Y	Y	Y	Y	C	Y	C	Y	Y	Y	Y	Y	Y	Y	Y	Y	C	C	Y
S1_28339249	C/T	1	28339249	+	NA	NA	NA	NA	NA	NA	Y	C	Y	Y	Y	Y	C	Y	C	Y	Y	Y	Y	C	C	Y	Y	C	Y	Y	C	Y	Y	Y	C	Y	C	Y	Y	Y	Y	Y	Y	C	Y	C	C	Y	C
S1_28339276	A/G	1	28339276	+	NA	NA	NA	NA	NA	NA	R	R	A	A	R	A	R	A	R	R	R	A	R	R	R	R	A	A	R	A	R	R	R	R	A	R	A	R	R	R	A	R	R	R	R	R	R	A	R
S1_28363580	G/T	1	28363580	+	NA	NA	NA	NA	NA	NA	K	K	K	K	K	K	K	K	K	K	K	K	G	K	K	K	K	K	K	K	K	G	K	K	K	K	K	K	K	K	G	K	K	K	K	K	K	K	K
S1_28363604	C/T	1	28363604	+	NA	NA	NA	NA	NA	NA	Y	Y	Y	Y	Y	Y	Y	Y	Y	Y	Y	Y	C	Y	Y	Y	Y	Y	Y	Y	Y	C	Y	Y	Y	Y	Y	Y	Y	Y	C	Y	Y	Y	Y	Y	Y	Y	Y
S1_28367669	G/A	1	28367669	+	NA	NA	NA	NA	NA	NA	R	A	G	G	G	R	G	G	A	R	G	R	R	R	G	R	R	G	N	A	R	R	R	G	A	G	R	G	R	R	R	R	A	N	G	R	R	R	R
S1_28367765	C/T	1	28367765	+	NA	NA	NA	NA	NA	NA	Y	Y	C	C	Y	Y	Y	Y	Y	C	C	Y	C	Y	C	Y	Y	C	Y	Y	Y	Y	Y	C	T	Y	Y	Y	Y	C	C	Y	Y	Y	Y	Y	Y	Y	Y
S1_28367766	G/A	1	28367766	+	NA	NA	NA	NA	NA	NA	R	R	R	R	G	R	R	R	R	R	A	R	A	R	A	R	R	R	R	R	R	R	R	R	G	R	G	R	R	R	A	R	R	G	R	R	R	R	R
S1_28367785	A/G	1	28367785	+	NA	NA	NA	NA	NA	NA	R	R	R	R	A	R	A	R	A	R	R	R	R	A	R	R	R	R	R	R	A	R	A	R	A	R	A	R	A	R	G	A	R	A	R	A	A	R	A
S1_28411158	A/G	1	28411158	+	NA	NA	NA	NA	NA	NA	R	A	A	A	A	A	R	A	R	A	R	A	R	A	R	R	A	A	A	A	A	R	A	R	A	R	A	R	R	A	A	R	A	A	R	A	R	A	R
S1_28419750	A/C	1	28419750	+	NA	NA	NA	NA	NA	NA	M	M	M	M	M	C	M	M	A	M	M	M	M	C	M	M	N	A	M	C	M	A	A	M	A	M	A	A	M	M	M	M	N	M	M	M	N	M	M
S1_28437459	T/A	1	28437459	+	NA	NA	NA	NA	NA	NA	W	W	W	W	W	W	W	W	W	W	W	W	W	T	W	W	W	W	W	W	W	W	W	W	T	W	W	W	W	W	W	W	W	T	W	T	W	W	W
S1_28437490	G/T	1	28437490	+	NA	NA	NA	NA	NA	NA	K	G	G	G	K	G	G	K	K	G	G	G	G	G	G	K	K	K	G	G	G	G	G	G	K	K	G	G	K	G	G	G	K	G	G	K	G	G	G
S1_28463859	C/A/T	1	28463859	+	NA	NA	NA	NA	NA	NA	M	M	M	M	M	M	M	M	M	M	M	M	M	M	M	M	M	M	M	M	M	M	M	M	M	M	M	M	M	M	M	M	M	M	M	M	M	M	M
S1_28463865	C/T	1	28463865	+	NA	NA	NA	NA	NA	NA	Y	Y	Y	C	Y	C	Y	C	Y	C	C	Y	Y	C	Y	Y	Y	Y	Y	C	Y	C	C	C	C	Y	C	Y	Y	Y	C	C	C	Y	C	Y	C	C	Y
S1_28463889	C/A	1	28463889	+	NA	NA	NA	NA	NA	NA	M	C	C	C	C	C	M	C	M	M	C	M	C	M	C	C	M	M	C	C	C	C	M	C	M	C	C	C	M	M	C	M	M	C	C	C	C	M	M
S1_28463890	T/C/A	1	28463890	+	NA	NA	NA	NA	NA	NA	Y	Y	Y	T	Y	Y	Y	Y	Y	Y	Y	Y	Y	Y	Y	Y	Y	T	Y	Y	Y	T	Y	Y	T	Y	T	Y	T	T	Y	Y	Y	Y	Y	Y	Y	T	Y
S1_28463905	C/G/A/T	1	28463905	+	NA	NA	NA	NA	NA	NA	C	S	S	C	S	S	S	S	S	S	S	S	S	S	S	S	S	C	S	S	S	C	S	S	S	S	C	S	C	C	S	S	S	S	S	S	S	C	S
S1_28466420	T/C	1	28466420	+	NA	NA	NA	NA	NA	NA	Y	Y	T	C	T	Y	Y	Y	T	Y	T	Y	Y	T	Y	T	Y	Y	T	T	T	Y	Y	T	T	Y	Y	Y	N	T	Y	Y	T	C	Y	Y	Y	Y	T
S1_28466453	G/A	1	28466453	+	NA	NA	NA	NA	NA	NA	R	R	G	A	G	R	R	R	G	R	G	R	R	G	R	G	R	R	G	G	G	R	R	G	G	R	R	R	N	G	R	R	G	A	R	R	R	R	G
S1_28493383	G/A	1	28493383	+	NA	NA	NA	NA	NA	NA	R	G	G	G	R	G	G	R	R	G	G	G	G	G	G	R	R	R	G	G	G	G	G	G	R	R	G	G	R	G	G	G	R	G	G	R	G	G	G
S1_28493394	G/C	1	28493394	+	NA	NA	NA	NA	NA	NA	S	G	G	G	S	G	G	S	S	G	G	G	G	G	G	S	S	S	G	G	G	G	G	G	S	S	G	G	S	G	G	G	S	G	G	S	G	G	G
S1_28544797	A/C	1	28544797	+	NA	NA	NA	NA	NA	NA	M	M	M	M	M	M	A	A	A	M	M	M	A	A	M	M	A	M	A	A	A	A	M	M	A	A	M	M	M	M	M	M	A	A	A	A	A	M	A
S1_28545421	C/T	1	28545421	+	NA	NA	NA	NA	NA	NA	C	C	C	C	C	C	C	C	Y	C	C	C	C	C	C	Y	Y	C	C	C	C	C	C	C	Y	C	C	C	Y	C	C	C	Y	C	C	Y	C	C	C
S1_28545424	C/T	1	28545424	+	NA	NA	NA	NA	NA	NA	C	C	C	C	C	C	C	C	Y	C	C	C	C	C	C	Y	Y	C	C	C	C	C	C	C	Y	C	C	C	Y	C	C	C	Y	C	C	Y	C	C	C
S1_28566644	G/A	1	28566644	+	NA	NA	NA	NA	NA	NA	R	G	G	G	G	G	R	G	R	G	R	G	R	G	G	G	G	G	G	G	R	G	G	R	G	R	G	R	R	G	G	G	G	G	R	G	R	G	R
S1_28566660	G/A	1	28566660	+	NA	NA	NA	NA	NA	NA	R	G	G	G	R	G	G	R	R	G	G	G	G	G	G	R	R	R	G	G	G	G	G	G	R	R	G	G	R	G	G	G	R	G	G	R	G	G	G
S1_28575608	T/A	1	28575608	+	NA	NA	NA	NA	NA	NA	W	T	T	T	T	T	W	T	W	T	W	T	W	T	W	T	T	T	T	T	W	W	W	T	T	T	T	W	W	T	T	W	T	T	W	T	W	T	T
S1_28575641	T/A	1	28575641	+	NA	NA	NA	NA	NA	NA	W	T	T	T	T	T	W	T	W	T	W	T	W	T	W	T	T	T	T	T	W	W	W	T	T	T	T	W	W	T	T	W	T	T	W	T	W	T	T
S1_28667420	T/A	1	28667420	+	NA	NA	NA	NA	NA	NA	T	T	T	T	T	T	W	T	W	T	W	T	W	T	W	T	T	T	T	T	W	W	T	W	T	W	T	W	W	T	T	W	T	T	W	T	W	T	T
S1_28684253	G/C	1	28684253	+	NA	NA	NA	NA	NA	NA	S	S	C	S	S	S	S	S	S	S	S	C	S	S	S	G	S	S	S	S	S	S	S	G	S	S	C	S	G	S	S	S	G	S	S	S	G	S	S
S1_28688851	T/C	1	28688851	+	NA	NA	NA	NA	NA	NA	T	Y	T	T	Y	Y	Y	Y	Y	Y	Y	Y	Y	Y	Y	Y	Y	Y	Y	Y	Y	Y	Y	Y	Y	T	Y	Y	T	Y	Y	Y	Y	Y	Y	Y	Y	Y	Y
S1_28690339	C/T	1	28690339	+	NA	NA	NA	NA	NA	NA	Y	C	C	C	Y	C	Y	Y	T	C	Y	C	Y	C	Y	Y	Y	Y	C	C	Y	C	Y	Y	Y	Y	C	Y	Y	C	C	Y	Y	C	Y	Y	Y	C	Y
S1_28690347	C/G	1	28690347	+	NA	NA	NA	NA	NA	NA	S	C	C	C	S	C	C	S	S	C	C	C	C	C	C	S	S	S	C	C	C	C	C	C	S	S	C	C	S	C	C	C	S	C	C	S	C	C	C
S1_28690374	G/A	1	28690374	+	NA	NA	NA	NA	NA	NA	G	G	R	R	R	R	G	G	G	G	G	R	G	G	G	G	R	G	G	G	R	G	G	G	G	G	G	G	R	R	G	G	G	R	G	G	G	R	G
S1_28690430	T/C	1	28690430	+	NA	NA	NA	NA	NA	NA	Y	T	T	T	Y	T	Y	Y	Y	T	Y	T	Y	T	Y	Y	Y	Y	T	T	Y	Y	Y	Y	Y	Y	T	T	Y	T	T	Y	Y	T	Y	Y	Y	T	Y
S1_28690458	C/T	1	28690458	+	NA	NA	NA	NA	NA	NA	C	Y	Y	Y	Y	Y	C	C	C	Y	Y	Y	C	C	C	Y	C	Y	C	C	C	C	Y	C	C	C	Y	Y	Y	Y	Y	Y	C	C	C	C	C	Y	C
S1_28692814	C/G	1	28692814	+	NA	NA	NA	NA	NA	NA	S	C	C	C	S	C	S	S	S	C	S	C	S	C	C	S	S	S	C	C	S	S	C	S	S	S	C	S	S	C	C	S	S	C	C	S	S	C	S
S1_28692830	G/T	1	28692830	+	NA	NA	NA	NA	NA	NA	K	G	G	G	G	G	K	K	T	G	K	G	K	G	G	K	G	K	G	G	K	K	K	K	K	K	G	K	K	G	G	K	G	G	G	G	K	G	G
S1_28709104	C/A	1	28709104	+	NA	NA	NA	NA	NA	NA	M	C	C	C	M	C	M	C	M	C	M	C	M	C	M	M	M	M	C	C	M	M	C	M	M	M	C	M	M	C	C	C	M	C	M	M	M	C	M
S1_28709123	A/T	1	28709123	+	NA	NA	NA	NA	NA	NA	W	A	A	A	W	A	W	A	W	A	W	A	W	A	W	W	W	W	A	A	W	W	W	W	W	W	A	W	W	A	A	A	W	A	W	W	W	A	W
S1_28751960	A/G	1	28751960	+	NA	NA	NA	NA	NA	NA	R	A	G	R	R	R	R	G	R	A	R	G	R	A	R	G	R	R	R	A	A	R	R	R	R	R	R	R	R	R	R	R	R	A	R	R	A	R	R
S1_28757114	G/A	1	28757114	+	NA	NA	NA	NA	NA	NA	G	R	R	A	A	R	G	G	G	R	R	R	G	G	R	R	G	R	G	G	G	G	R	R	G	G	R	R	R	G	R	R	G	G	G	G	G	R	G
S1_28757680	T/G	1	28757680	+	NA	NA	NA	NA	NA	NA	T	K	T	T	T	K	G	K	K	K	T	K	G	K	T	T	K	T	G	K	K	K	K	T	K	T	G	K	T	G	K	K	K	G	K	K	G	K	G
S1_28778535	G/A	1	28778535	+	NA	NA	NA	NA	NA	NA	G	G	G	G	R	R	R	R	R	R	R	G	R	A	N	R	R	R	A	G	R	R	R	R	R	R	R	R	R	R	R	R	R	R	N	R	R	R	R
S1_28842174	T/G	1	28842174	+	NA	NA	NA	NA	NA	NA	K	K	K	K	K	K	K	K	T	K	G	K	K	K	K	T	K	K	K	K	T	K	K	K	T	K	K	K	K	K	K	K	K	K	K	K	K	G	K
S1_28842186	A/T	1	28842186	+	NA	NA	NA	NA	NA	NA	A	W	A	A	A	W	W	W	W	A	A	A	W	W	A	W	W	A	W	W	W	W	A	A	W	A	W	W	A	W	W	W	W	W	W	W	W	A	W
S1_28877606	C/G	1	28877606	+	NA	NA	NA	NA	NA	NA	S	S	S	S	S	S	S	S	S	S	S	S	S	S	S	S	S	S	S	S	S	S	S	S	S	S	S	S	S	S	S	S	C	S	S	S	S	S	S
S1_28877617	G/A	1	28877617	+	NA	NA	NA	NA	NA	NA	R	R	R	R	R	R	R	R	R	R	R	R	R	R	R	R	R	R	R	R	R	R	R	R	R	R	R	R	R	R	R	R	G	R	R	R	R	R	R
S1_28877619	A/G	1	28877619	+	NA	NA	NA	NA	NA	NA	R	R	R	R	R	R	R	R	R	R	R	R	R	R	R	R	R	R	R	R	R	R	R	R	R	R	R	R	R	R	R	R	A	R	R	R	R	R	R
S1_28881419	T/C	1	28881419	+	NA	NA	NA	NA	NA	NA	Y	T	T	T	Y	T	T	Y	Y	T	T	T	T	T	T	Y	Y	Y	T	T	T	T	T	T	Y	Y	T	T	Y	T	T	T	Y	T	T	Y	T	T	T
S1_28881973	G/A	1	28881973	+	NA	NA	NA	NA	NA	NA	R	R	G	R	A	G	R	R	R	R	R	R	R	R	A	R	R	R	G	G	R	R	R	R	R	R	R	R	R	R	R	A	R	R	R	A	R	R	R
S1_28886318	G/T	1	28886318	+	NA	NA	NA	NA	NA	NA	G	K	G	K	K	G	K	G	G	G	G	G	K	G	G	K	G	G	K	K	G	K	G	G	K	G	K	G	G	G	G	G	G	G	G	G	G	K	G
S1_28893139	T/A	1	28893139	+	NA	NA	NA	NA	NA	NA	T	W	W	W	W	W	T	T	T	W	W	W	T	T	W	W	T	W	T	T	T	T	W	T	T	T	W	W	W	W	W	W	T	T	T	T	T	W	T
S1_28916918	T/C	1	28916918	+	NA	NA	NA	NA	NA	NA	Y	Y	T	T	T	Y	Y	Y	C	Y	Y	Y	Y	Y	Y	C	Y	T	T	Y	Y	C	Y	T	C	Y	Y	Y	Y	T	Y	Y	Y	T	Y	Y	Y	T	Y
S1_28961298	G/A	1	28961298	+	NA	NA	NA	NA	NA	NA	G	G	N	R	G	R	R	R	G	A	G	G	A	R	G	G	A	R	R	G	R	G	G	R	A	G	A	R	R	R	R	R	G	R	G	R	R	R	R
S1_29029890	C/T	1	29029890	+	NA	NA	NA	NA	NA	NA	Y	Y	Y	Y	C	Y	C	Y	Y	C	C	Y	Y	Y	C	Y	Y	Y	Y	C	Y	T	C	C	Y	Y	C	Y	Y	Y	Y	Y	Y	Y	Y	Y	Y	Y	Y
S1_29029902	G/C	1	29029902	+	NA	NA	NA	NA	NA	NA	S	S	S	S	G	S	G	S	S	G	G	S	S	S	G	S	S	S	S	G	S	C	G	G	S	S	G	S	S	S	S	S	S	S	S	S	S	S	S
S1_29029932	T/C	1	29029932	+	NA	NA	NA	NA	NA	NA	Y	Y	Y	Y	T	Y	T	Y	Y	T	T	Y	Y	Y	T	Y	Y	Y	Y	T	Y	C	T	T	Y	Y	T	Y	Y	Y	Y	Y	Y	Y	Y	Y	Y	Y	Y
S1_29081230	C/T	1	29081230	+	NA	NA	NA	NA	NA	NA	Y	C	C	Y	Y	Y	Y	Y	Y	Y	Y	C	C	C	Y	T	Y	Y	C	C	Y	Y	Y	Y	Y	T	N	Y	Y	Y	C	Y	C	Y	Y	Y	Y	Y	Y
S1_29081238	C/A	1	29081238	+	NA	NA	NA	NA	NA	NA	M	C	C	C	M	M	C	C	M	C	C	M	M	M	C	C	C	C	M	M	C	M	C	M	M	C	N	M	C	M	M	M	M	C	C	C	M	M	M
S1_29081239	T/G	1	29081239	+	NA	NA	NA	NA	NA	NA	K	T	T	T	K	K	T	T	K	T	T	K	K	K	T	T	T	T	K	K	T	K	T	K	K	T	N	K	T	K	K	K	K	T	T	T	K	K	K
S1_29083544	T/C	1	29083544	+	NA	NA	NA	NA	NA	NA	Y	T	T	T	T	T	C	T	Y	T	T	T	T	T	T	T	T	T	T	T	Y	Y	Y	Y	T	Y	T	T	Y	T	T	Y	T	T	T	T	Y	T	Y
S1_29123232	G/T	1	29123232	+	NA	NA	NA	NA	NA	NA	K	G	G	K	K	K	G	K	K	K	G	K	G	G	K	K	K	K	G	G	K	G	K	K	K	K	K	G	K	K	G	G	K	K	G	K	G	K	G
S1_29124531	C/T	1	29124531	+	NA	NA	NA	NA	NA	NA	Y	N	Y	Y	Y	Y	Y	C	C	Y	Y	Y	Y	C	Y	Y	C	C	T	Y	C	Y	C	Y	Y	C	Y	Y	C	Y	T	Y	T	Y	Y	C	Y	Y	Y
S1_29130816	T/C	1	29130816	+	NA	NA	NA	NA	NA	NA	Y	T	Y	Y	Y	T	Y	Y	Y	Y	T	T	T	Y	Y	C	Y	Y	T	Y	Y	T	Y	Y	T	Y	T	T	Y	Y	T	T	Y	Y	Y	Y	T	Y	T
S1_29130838	A/G	1	29130838	+	NA	NA	NA	NA	NA	NA	R	A	R	R	R	A	R	R	R	R	A	A	A	R	R	G	R	R	A	R	R	A	R	R	A	R	A	A	R	R	A	A	R	R	R	R	A	R	A
S1_29188557	G/A	1	29188557	+	NA	NA	NA	NA	NA	NA	R	G	G	R	R	R	G	R	R	R	N	R	G	G	R	G	R	R	G	G	R	G	R	R	R	R	R	G	R	G	G	G	R	G	G	R	G	R	G
S1_29188559	A/T	1	29188559	+	NA	NA	NA	NA	NA	NA	W	A	A	W	W	W	A	W	W	W	N	W	A	A	W	A	W	W	A	A	W	A	W	W	W	W	W	A	W	A	A	A	W	A	A	W	A	W	A
S1_29188568	T/C	1	29188568	+	NA	NA	NA	NA	NA	NA	Y	T	T	Y	Y	Y	T	Y	Y	Y	N	Y	T	T	Y	T	Y	Y	T	T	Y	T	Y	Y	Y	Y	Y	T	Y	T	T	T	Y	T	T	Y	T	Y	T
S1_29396845	C/A	1	29396845	+	NA	NA	NA	NA	NA	NA	M	C	A	M	M	C	C	C	C	M	M	M	M	C	M	M	A	M	C	M	M	C	M	M	M	A	M	C	M	C	M	M	C	M	C	C	C	C	M
S1_29427643	G/A	1	29427643	+	NA	NA	NA	NA	NA	NA	R	R	R	R	R	A	R	G	R	G	R	R	R	R	G	R	R	R	R	R	R	G	R	R	R	R	R	R	R	R	R	R	G	R	G	R	R	G	R
S1_29479213	T/A	1	29479213	+	NA	NA	NA	NA	NA	NA	W	W	W	W	W	W	A	W	W	W	W	T	T	T	W	A	W	W	W	W	W	W	W	W	W	A	W	W	W	W	T	W	W	W	W	W	T	W	A
S1_29479303	C/T	1	29479303	+	NA	NA	NA	NA	NA	NA	Y	Y	Y	Y	Y	Y	Y	Y	Y	Y	Y	Y	Y	Y	Y	Y	Y	Y	Y	Y	Y	Y	Y	Y	Y	Y	Y	Y	Y	Y	Y	C	Y	Y	Y	Y	Y	Y	Y
S1_29479321	A/T	1	29479321	+	NA	NA	NA	NA	NA	NA	W	W	W	W	W	W	W	W	W	W	W	W	W	W	W	W	W	W	W	W	W	W	W	W	W	W	W	W	W	W	W	A	W	W	W	W	W	W	W
S1_29479342	T/C	1	29479342	+	NA	NA	NA	NA	NA	NA	Y	Y	T	T	Y	T	Y	T	Y	Y	Y	T	T	Y	Y	T	Y	Y	Y	T	Y	Y	Y	T	T	T	T	Y	Y	Y	T	Y	Y	Y	Y	Y	T	T	Y
S1_29479370	C/A	1	29479370	+	NA	NA	NA	NA	NA	NA	M	C	C	M	M	C	M	M	M	M	M	C	C	M	M	M	M	M	M	M	M	M	M	M	M	M	M	M	M	M	C	M	M	M	M	M	M	M	M
S1_29479378	G/A	1	29479378	+	NA	NA	NA	NA	NA	NA	R	R	R	G	R	R	R	R	R	R	G	R	R	R	R	R	R	R	R	R	G	R	G	R	R	R	R	R	G	G	R	R	R	R	G	R	R	R	R
S1_29490604	G/A	1	29490604	+	NA	NA	NA	NA	NA	NA	R	G	G	G	G	G	R	G	R	G	R	G	R	G	R	R	G	G	G	G	A	G	R	R	G	R	G	G	R	G	G	R	N	G	R	G	R	G	R
S1_29524895	T/C	1	29524895	+	NA	NA	NA	NA	NA	NA	Y	T	T	Y	Y	Y	Y	Y	Y	T	Y	Y	T	Y	Y	C	Y	Y	T	Y	Y	Y	C	Y	Y	Y	Y	T	Y	T	T	Y	T	Y	Y	Y	Y	Y	T
S1_29551158	G/A	1	29551158	+	NA	NA	NA	NA	NA	NA	R	G	R	R	R	R	R	R	R	R	R	R	R	G	R	R	R	R	G	R	R	R	R	R	R	R	R	R	R	R	G	R	R	R	R	R	R	R	R
S1_29552643	C/A	1	29552643	+	NA	NA	NA	NA	NA	NA	M	C	N	M	C	C	M	M	M	M	C	M	C	M	M	C	M	M	C	M	A	M	C	M	M	M	C	M	A	M	C	C	C	M	M	M	M	C	M
S1_29552646	T/A	1	29552646	+	NA	NA	NA	NA	NA	NA	W	T	N	W	T	T	W	W	W	W	T	W	T	W	W	T	W	W	T	W	A	W	T	W	W	W	T	W	A	W	T	T	T	W	W	W	W	T	W
S1_29552709	C/T	1	29552709	+	NA	NA	NA	NA	NA	NA	C	C	Y	Y	Y	Y	Y	Y	Y	Y	C	Y	C	C	Y	C	Y	Y	C	Y	Y	C	C	Y	C	T	C	Y	Y	C	C	C	C	Y	Y	Y	Y	Y	C
S1_29552733	A/G	1	29552733	+	NA	NA	NA	NA	NA	NA	A	A	R	R	R	R	R	R	R	R	A	R	A	A	R	A	R	R	A	R	R	A	A	R	A	G	A	R	R	A	A	A	A	R	R	R	R	R	A
S1_29552745	C/T	1	29552745	+	NA	NA	NA	NA	NA	NA	Y	Y	Y	T	T	Y	Y	Y	Y	Y	T	Y	C	C	Y	Y	Y	Y	C	Y	Y	C	C	Y	C	T	Y	Y	T	C	Y	C	C	Y	Y	Y	Y	Y	C
S1_29597777	C/A/T	1	29597777	+	NA	NA	NA	NA	NA	NA	M	C	C	C	C	C	C	M	C	Y	M	C	M	C	C	C	M	M	M	M	C	C	C	Y	M	C	C	C	C	M	M	Y	M	C	M	M	M	M	C
S1_29597780	A/C/T	1	29597780	+	NA	NA	NA	NA	NA	NA	M	N	A	M	A	M	M	Y	M	A	A	A	C	T	M	A	W	W	A	W	C	C	A	M	Y	W	A	A	N	W	W	A	W	M	W	C	N	M	A
S1_29597782	T/C	1	29597782	+	NA	NA	NA	NA	NA	NA	Y	Y	Y	T	Y	T	Y	Y	T	Y	Y	Y	Y	Y	Y	T	Y	Y	Y	Y	Y	T	Y	Y	Y	Y	Y	T	T	Y	Y	Y	Y	Y	Y	Y	Y	Y	Y
S1_29597792	T/C	1	29597792	+	NA	NA	NA	NA	NA	NA	T	Y	T	T	T	T	Y	T	T	T	T	Y	T	T	Y	T	T	T	Y	T	T	T	T	T	T	T	T	T	T	Y	T	Y	T	Y	T	Y	T	T	T
S1_29597796	A/T	1	29597796	+	NA	NA	NA	NA	NA	NA	A	W	A	A	A	A	W	A	A	A	A	W	A	A	W	A	A	A	W	A	A	A	A	A	A	A	A	A	A	W	A	W	A	W	A	W	A	A	A
S1_29597807	G/T/A	1	29597807	+	NA	NA	NA	NA	NA	NA	K	R	G	G	G	G	R	K	G	G	K	R	K	K	R	G	K	K	G	K	G	G	G	G	K	K	G	G	G	K	K	G	K	R	K	R	K	K	G
S1_29597813	G/A	1	29597813	+	NA	NA	NA	NA	NA	NA	R	G	R	G	R	G	G	R	G	G	R	G	R	R	G	G	R	R	G	R	G	G	R	G	R	R	G	G	G	R	R	G	R	R	R	R	R	R	G
S1_29597820	C/T/A	1	29597820	+	NA	NA	NA	NA	NA	NA	C	Y	C	C	C	C	Y	C	C	M	C	Y	C	C	Y	C	C	C	M	C	C	C	C	M	C	C	C	C	C	Y	C	M	C	Y	C	Y	C	C	C
S1_29599623	G/C	1	29599623	+	NA	NA	NA	NA	NA	NA	S	G	S	S	S	G	S	C	S	G	S	S	G	G	S	S	S	C	G	G	S	S	S	G	G	S	G	S	S	G	G	S	S	S	C	C	S	G	G
S1_29641086	G/A	1	29641086	+	NA	NA	NA	NA	NA	NA	G	G	G	R	G	G	G	R	R	G	G	G	G	G	G	G	R	R	G	R	R	G	G	G	R	G	G	G	R	G	G	G	G	G	G	R	G	G	G
S1_29641088	G/A	1	29641088	+	NA	NA	NA	NA	NA	NA	R	R	R	G	R	R	R	R	R	R	R	R	R	R	R	R	R	R	R	G	G	R	R	R	R	R	R	R	G	R	R	R	R	G	R	R	R	R	G
S1_29641108	G/A	1	29641108	+	NA	NA	NA	NA	NA	NA	R	R	R	G	R	R	G	R	R	R	R	R	R	G	R	R	R	R	R	G	G	G	R	R	G	R	R	R	G	R	R	R	G	G	R	G	R	R	G
S1_29641168	C/T	1	29641168	+	NA	NA	NA	NA	NA	NA	Y	Y	Y	Y	Y	Y	Y	Y	C	Y	Y	Y	Y	C	Y	Y	Y	Y	C	Y	Y	Y	C	Y	C	Y	Y	Y	Y	Y	Y	Y	Y	Y	C	Y	Y	Y	Y
S1_29646418	G/A	1	29646418	+	NA	NA	NA	NA	NA	NA	R	G	R	R	R	R	R	R	R	R	R	R	R	R	R	R	R	R	G	R	R	R	R	R	R	R	R	R	R	R	G	R	G	R	R	R	R	G	R
S1_29646672	T/C	1	29646672	+	NA	NA	NA	NA	NA	NA	Y	T	T	T	T	T	Y	T	Y	T	Y	T	Y	T	Y	Y	T	T	T	T	Y	Y	Y	Y	T	Y	T	Y	Y	T	T	Y	T	T	Y	T	Y	T	Y
S1_29646675	A/G	1	29646675	+	NA	NA	NA	NA	NA	NA	R	A	R	A	A	A	A	R	A	A	R	A	A	A	A	A	A	A	A	R	A	A	A	A	A	A	A	A	A	A	R	A	A	A	R	A	R	A	A
S1_29646696	A/G	1	29646696	+	NA	NA	NA	NA	NA	NA	R	A	G	R	R	A	R	R	R	R	R	R	R	R	R	R	G	R	A	R	R	R	R	R	A	G	R	R	R	A	R	R	R	A	R	R	R	R	R
S1_29646745	C/T	1	29646745	+	NA	NA	NA	NA	NA	NA	Y	C	Y	Y	Y	C	Y	C	T	C	C	C	Y	C	Y	Y	C	Y	C	C	Y	Y	Y	Y	Y	T	Y	Y	T	C	C	C	Y	Y	Y	Y	Y	C	Y
S1_29646787	C/T	1	29646787	+	NA	NA	NA	NA	NA	NA	Y	C	Y	Y	Y	C	Y	C	T	C	C	C	Y	C	Y	Y	C	Y	C	C	Y	Y	Y	Y	Y	T	Y	Y	T	C	C	C	Y	Y	Y	Y	Y	C	Y
S1_29646799	T/A	1	29646799	+	NA	NA	NA	NA	NA	NA	W	T	W	W	W	T	W	T	A	T	T	T	W	T	W	W	T	W	T	T	W	W	W	W	W	A	W	W	A	T	T	T	W	W	W	W	W	T	W
S1_29919724	G/A	1	29919724	+	NA	NA	NA	NA	NA	NA	G	R	G	G	G	G	G	G	G	G	G	G	G	G	G	G	G	G	G	G	R	G	R	R	G	R	R	G	G	G	G	G	G	G	G	G	R	G	G
S1_29952707	A/T	1	29952707	+	NA	NA	NA	NA	NA	NA	W	A	W	T	W	W	A	W	W	W	W	W	A	W	W	W	W	W	A	W	W	A	W	W	W	W	W	W	W	W	W	W	A	A	W	A	A	W	A
S1_29952764	G/A	1	29952764	+	NA	NA	NA	NA	NA	NA	R	R	R	A	R	R	G	R	R	R	R	R	G	R	R	R	R	R	G	R	R	G	R	R	R	R	G	R	R	R	R	R	R	R	G	R	G	R	G
S1_29978066	G/A	1	29978066	+	NA	NA	NA	NA	NA	NA	R	R	R	R	G	R	R	R	R	N	A	R	R	A	G	G	R	R	G	G	R	G	R	R	N	R	R	R	R	R	G	G	G	R	G	A	G	G	R
S1_29978944	C/A	1	29978944	+	NA	NA	NA	NA	NA	NA	A	M	C	M	M	A	M	C	M	M	A	M	M	M	M	M	M	M	M	C	A	M	C	M	C	M	M	A	M	M	N	M	M	C	C	C	M	C	C
S1_30073446	G/C	1	30073446	+	NA	NA	NA	NA	NA	NA	S	G	G	S	S	S	S	S	S	S	G	G	G	S	S	S	S	S	G	S	S	G	S	S	C	S	G	G	G	G	G	S	S	S	S	G	S	S	S
S1_30073466	A/G	1	30073466	+	NA	NA	NA	NA	NA	NA	G	A	R	R	R	R	R	R	R	R	R	R	R	R	G	R	G	G	R	R	G	G	R	R	G	R	A	A	A	R	A	R	R	G	R	R	R	R	G
S1_30073467	G/T	1	30073467	+	NA	NA	NA	NA	NA	NA	K	G	G	K	K	K	K	K	K	K	G	G	G	K	K	K	K	K	G	K	K	G	K	K	T	K	G	G	G	G	G	K	K	K	K	G	K	K	K
S1_30073482	G/T	1	30073482	+	NA	NA	NA	NA	NA	NA	K	G	G	K	K	K	K	K	K	K	G	G	G	K	K	K	K	K	G	K	K	G	K	K	T	K	G	G	G	G	G	K	K	K	K	G	K	K	K
S1_30073567	G/C	1	30073567	+	NA	NA	NA	NA	NA	NA	G	S	G	S	S	S	S	S	S	S	S	G	S	G	G	S	G	G	G	G	S	G	G	S	S	S	S	S	S	G	G	G	G	S	G	G	G	S	G
S1_30073606	A/G	1	30073606	+	NA	NA	NA	NA	NA	NA	A	R	A	R	R	R	R	R	R	R	R	A	R	A	A	R	A	A	A	A	R	A	A	R	R	R	R	R	R	A	A	A	A	R	A	A	A	R	A
S1_30119088	A/G	1	30119088	+	NA	NA	NA	NA	NA	NA	R	A	A	A	A	A	R	A	R	A	A	A	R	A	R	A	A	A	A	A	R	R	R	R	A	R	A	R	R	A	A	A	A	A	A	A	R	A	R
S1_30133281	A/G	1	30133281	+	NA	NA	NA	NA	NA	NA	R	A	A	A	A	A	R	A	A	A	A	A	A	A	A	R	R	R	A	A	R	A	R	A	A	R	A	A	R	R	A	R	R	R	R	R	A	A	R
S1_30133290	T/G	1	30133290	+	NA	NA	NA	NA	NA	NA	K	K	K	T	K	K	K	K	T	K	K	K	G	K	K	K	G	K	K	K	K	K	K	T	K	K	K	K	K	K	K	K	K	K	K	K	K	K	K
S1_30133308	C/G	1	30133308	+	NA	NA	NA	NA	NA	NA	S	S	S	C	S	S	S	S	C	S	S	S	G	S	S	S	G	S	S	S	S	S	S	C	S	S	S	S	S	S	S	S	S	S	S	S	S	S	S
S1_30133315	T/C	1	30133315	+	NA	NA	NA	NA	NA	NA	Y	Y	Y	T	Y	Y	Y	Y	T	Y	Y	Y	C	Y	Y	Y	C	Y	Y	Y	Y	Y	Y	T	Y	Y	Y	Y	Y	Y	Y	Y	Y	Y	Y	Y	Y	Y	Y
S1_30157840	G/A	1	30157840	+	NA	NA	NA	NA	NA	NA	G	R	G	R	R	R	G	G	R	R	G	R	R	G	G	R	R	R	R	G	G	G	R	G	G	R	R	R	G	R	R	R	A	A	G	R	N	N	R
S1_30158081	C/T	1	30158081	+	NA	NA	NA	NA	NA	NA	Y	Y	Y	Y	Y	Y	Y	C	Y	Y	C	Y	Y	N	Y	C	C	Y	C	C	Y	Y	C	C	Y	T	Y	Y	C	C	T	Y	Y	Y	C	Y	T	Y	C
S1_30158114	G/T	1	30158114	+	NA	NA	NA	NA	NA	NA	K	K	K	K	K	K	K	G	K	K	G	K	G	N	K	G	G	G	G	G	K	K	G	G	K	K	K	K	G	G	G	K	G	G	G	K	T	G	G
S1_30158593	T/C	1	30158593	+	NA	NA	NA	NA	NA	NA	T	Y	T	T	T	Y	Y	Y	Y	T	T	T	Y	Y	T	T	T	T	Y	Y	Y	Y	Y	T	Y	T	Y	Y	T	T	T	Y	Y	T	Y	T	Y	Y	T
S1_30158599	C/A	1	30158599	+	NA	NA	NA	NA	NA	NA	M	C	M	C	C	M	M	M	M	M	M	M	C	C	M	C	M	C	M	M	C	C	C	M	M	M	M	C	C	C	C	C	M	M	M	M	C	C	M
S1_30158625	A/G	1	30158625	+	NA	NA	NA	NA	NA	NA	R	R	R	A	R	R	R	R	R	R	A	R	R	R	R	R	R	R	R	R	R	R	R	R	R	R	R	R	A	R	R	R	R	R	R	R	R	R	R
S1_30158645	C/T	1	30158645	+	NA	NA	NA	NA	NA	NA	Y	Y	Y	C	Y	Y	Y	Y	Y	Y	C	Y	Y	Y	Y	C	Y	Y	Y	Y	Y	Y	Y	Y	Y	Y	Y	Y	Y	Y	Y	Y	Y	Y	Y	Y	Y	Y	Y
S1_30158666	T/C	1	30158666	+	NA	NA	NA	NA	NA	NA	Y	Y	Y	T	Y	Y	Y	Y	Y	Y	T	Y	Y	Y	Y	T	Y	Y	Y	Y	Y	Y	Y	Y	Y	Y	Y	Y	Y	Y	Y	Y	Y	Y	Y	Y	Y	Y	Y
S1_30163052	G/A	1	30163052	+	NA	NA	NA	NA	NA	NA	G	A	G	G	G	R	R	R	N	R	G	R	R	R	G	A	R	G	R	R	A	R	A	G	R	G	R	A	G	G	A	R	G	G	R	G	R	R	R
S1_30204760	C/T	1	30204760	+	NA	NA	NA	NA	NA	NA	Y	C	Y	Y	C	Y	C	Y	C	C	C	Y	C	C	Y	Y	Y	Y	Y	Y	C	C	C	C	Y	C	C	C	C	C	C	C	Y	C	C	Y	Y	Y	C
S1_30204761	G/A	1	30204761	+	NA	NA	NA	NA	NA	NA	R	R	R	R	R	R	R	R	R	R	R	R	R	R	R	R	R	R	R	R	R	R	R	R	R	R	R	R	R	G	R	R	R	R	R	R	R	R	R
S1_30204778	C/T	1	30204778	+	NA	NA	NA	NA	NA	NA	Y	Y	Y	Y	Y	Y	Y	Y	Y	Y	Y	Y	Y	Y	Y	Y	Y	Y	Y	Y	Y	Y	Y	Y	Y	Y	Y	Y	Y	Y	Y	Y	Y	Y	Y	Y	Y	Y	Y
S1_30204789	T/C	1	30204789	+	NA	NA	NA	NA	NA	NA	T	T	T	T	Y	Y	T	T	Y	Y	Y	T	T	Y	T	Y	T	Y	T	Y	Y	Y	Y	Y	Y	Y	Y	Y	T	Y	Y	Y	Y	T	T	Y	Y	T	T
S1_30204800	C/T	1	30204800	+	NA	NA	NA	NA	NA	NA	C	Y	C	C	Y	Y	Y	Y	Y	Y	Y	Y	Y	Y	Y	Y	Y	Y	Y	Y	Y	Y	Y	Y	Y	Y	Y	Y	Y	Y	Y	Y	Y	C	Y	Y	Y	Y	Y
S1_30204823	T/C	1	30204823	+	NA	NA	NA	NA	NA	NA	T	Y	T	T	Y	Y	T	T	Y	Y	Y	T	Y	Y	T	Y	T	Y	T	Y	Y	Y	T	Y	Y	Y	Y	Y	T	Y	Y	Y	Y	T	T	Y	Y	T	Y
S1_30204827	A/G	1	30204827	+	NA	NA	NA	NA	NA	NA	R	R	R	R	R	R	R	R	R	R	R	R	R	R	R	R	R	R	R	R	R	R	R	R	R	R	R	R	R	R	R	R	R	R	R	R	R	R	R
S1_30232806	A/G	1	30232806	+	NA	NA	NA	NA	NA	NA	R	A	A	R	R	R	A	R	R	R	A	R	A	A	A	A	A	R	A	R	R	A	R	R	R	A	R	A	R	R	A	A	A	R	R	R	A	R	N
S1_30232816	A/G	1	30232816	+	NA	NA	NA	NA	NA	NA	R	R	R	R	R	R	R	R	R	R	G	R	R	R	R	G	R	A	R	A	R	G	R	R	R	A	R	G	R	R	R	R	R	R	A	A	R	R	N
S1_30365233	A/G	1	30365233	+	NA	NA	NA	NA	NA	NA	A	R	R	R	R	R	A	R	A	A	R	R	A	A	A	A	A	R	R	R	A	R	R	R	A	A	R	R	R	R	R	A	A	A	R	A	A	R	A
S1_30365245	C/T	1	30365245	+	NA	NA	NA	NA	NA	NA	C	Y	Y	Y	Y	Y	C	Y	C	C	Y	Y	C	C	C	C	C	Y	Y	Y	C	Y	Y	Y	C	C	Y	Y	Y	Y	Y	C	C	C	Y	C	C	Y	C
S1_30365248	G/A	1	30365248	+	NA	NA	NA	NA	NA	NA	G	R	R	R	R	R	G	R	G	G	R	R	G	G	G	G	G	R	R	R	G	R	R	R	G	G	R	R	R	R	R	G	G	G	R	G	G	R	G
S1_30365311	T/G	1	30365311	+	NA	NA	NA	NA	NA	NA	K	K	G	K	K	T	T	K	T	K	T	K	K	T	T	K	K	K	T	K	T	K	T	T	T	T	K	T	K	K	K	K	T	K	K	K	K	K	T
S1_30470793	T/C	1	30470793	+	NA	NA	NA	NA	NA	NA	Y	T	Y	T	T	T	C	Y	C	Y	Y	Y	C	Y	Y	Y	Y	T	Y	C	Y	C	Y	T	C	Y	Y	C	Y	T	C	Y	Y	T	Y	T	C	T	T
S1_30472395	C/A	1	30472395	+	NA	NA	NA	NA	NA	NA	M	M	M	M	M	M	M	M	M	M	M	M	M	M	M	M	M	M	M	M	M	M	M	M	M	M	M	M	M	M	M	M	M	M	M	M	M	M	M
S1_30472398	C/T	1	30472398	+	NA	NA	NA	NA	NA	NA	Y	Y	C	Y	C	C	Y	Y	Y	Y	Y	Y	Y	C	Y	Y	Y	Y	Y	Y	Y	C	C	Y	Y	C	Y	Y	Y	C	Y	C	Y	Y	Y	Y	C	C	Y
S1_30472399	G/A	1	30472399	+	NA	NA	NA	NA	NA	NA	R	R	R	R	R	R	R	R	R	G	R	R	R	R	R	G	G	R	R	G	R	R	R	R	R	R	R	R	R	G	R	R	R	R	G	R	R	R	R
S1_30472418	T/C	1	30472418	+	NA	NA	NA	NA	NA	NA	Y	Y	Y	Y	Y	Y	Y	Y	Y	Y	Y	Y	Y	Y	Y	Y	Y	Y	Y	Y	Y	Y	Y	Y	Y	Y	Y	Y	Y	Y	Y	Y	Y	Y	Y	Y	Y	Y	Y
S1_30472419	C/T	1	30472419	+	NA	NA	NA	NA	NA	NA	Y	Y	Y	Y	Y	Y	Y	Y	Y	C	Y	Y	Y	Y	Y	C	C	Y	Y	C	Y	Y	Y	Y	Y	Y	Y	Y	Y	C	Y	Y	Y	Y	C	Y	Y	Y	Y
S1_30484972	G/C	1	30484972	+	NA	NA	NA	NA	NA	NA	G	S	G	G	G	S	S	S	G	S	G	S	S	S	G	S	S	G	S	S	S	S	S	G	S	G	S	S	G	S	S	G	G	G	S	S	S	S	S
S1_30484975	A/G	1	30484975	+	NA	NA	NA	NA	NA	NA	A	A	R	A	A	A	A	R	A	A	R	R	A	A	A	A	R	A	A	R	A	R	A	A	A	R	A	A	A	A	R	A	A	A	A	A	A	A	A
S1_30485022	C/T	1	30485022	+	NA	NA	NA	NA	NA	NA	Y	C	Y	C	C	C	C	Y	C	C	C	Y	Y	C	C	C	Y	C	Y	Y	C	Y	C	C	C	Y	C	C	C	C	Y	C	Y	C	Y	C	Y	Y	C
S1_30678836	A/G/T	1	30678836	+	NA	NA	NA	NA	NA	NA	R	A	A	A	A	A	A	A	R	A	A	R	A	A	A	A	R	A	A	R	A	A	A	A	A	A	A	A	A	A	A	A	A	A	A	A	A	A	R
S1_30678837	A/C	1	30678837	+	NA	NA	NA	NA	NA	NA	M	M	A	A	A	A	M	A	M	A	A	M	M	M	M	M	M	A	A	M	M	M	A	M	M	A	A	M	A	A	A	A	A	M	M	M	M	A	C
S1_30678874	A/G	1	30678874	+	NA	NA	NA	NA	NA	NA	A	R	A	A	A	A	R	A	A	A	A	A	A	A	A	A	R	A	A	A	R	A	A	R	A	A	A	R	A	A	A	A	A	A	A	A	A	A	A
S1_30678875	T/A	1	30678875	+	NA	NA	NA	NA	NA	NA	T	T	W	T	W	W	W	W	T	W	W	W	T	T	W	W	T	W	W	W	W	T	W	A	N	T	T	W	T	T	T	T	W	W	T	W	T	T	N
S1_30678879	T/A/G	1	30678879	+	NA	NA	NA	NA	NA	NA	W	K	T	T	T	T	K	T	W	T	T	W	W	K	W	W	W	T	T	W	K	W	T	K	T	T	T	W	T	T	T	T	T	W	W	W	T	T	R
S1_30678883	G/A/T	1	30678883	+	NA	NA	NA	NA	NA	NA	K	R	G	G	G	G	R	G	R	G	G	G	G	R	G	G	R	G	G	K	R	R	G	R	G	G	G	R	G	G	G	G	G	G	R	G	G	G	R
S1_30678890	A/G	1	30678890	+	NA	NA	NA	NA	NA	NA	R	A	A	A	A	A	A	A	R	A	A	R	A	A	R	A	R	A	A	R	A	A	A	A	A	A	A	R	A	A	A	A	A	A	A	A	A	A	R
S1_30678891	A/C	1	30678891	+	NA	NA	NA	NA	NA	NA	A	M	A	A	A	A	M	A	A	A	A	A	A	M	A	A	M	A	A	A	M	M	A	M	A	A	A	M	A	A	A	A	A	A	M	A	A	A	M
S1_30678901	C/A	1	30678901	+	NA	NA	NA	NA	NA	NA	C	C	M	C	M	M	M	M	C	M	M	M	C	C	M	M	C	M	M	M	M	C	M	A	N	C	C	M	C	C	C	C	M	M	C	M	C	C	N
S1_30678902	A/G	1	30678902	+	NA	NA	NA	NA	NA	NA	R	R	R	A	R	R	R	R	G	R	R	R	R	R	R	G	A	R	R	R	R	R	R	G	N	G	A	G	R	G	R	A	R	R	A	R	R	R	N
S1_30784689	T/C	1	30784689	+	NA	NA	NA	NA	NA	NA	Y	Y	Y	Y	Y	Y	T	T	T	Y	Y	Y	T	T	Y	Y	T	Y	T	T	T	T	Y	Y	T	T	Y	Y	Y	Y	Y	Y	T	T	T	T	T	Y	T
S1_30797597	C/T	1	30797597	+	NA	NA	NA	NA	NA	NA	Y	Y	Y	Y	Y	Y	C	C	C	Y	Y	Y	C	C	Y	Y	C	Y	C	C	C	C	Y	Y	C	C	Y	Y	Y	Y	Y	Y	C	C	C	C	C	Y	C
S1_30797599	C/A	1	30797599	+	NA	NA	NA	NA	NA	NA	M	C	C	C	C	C	M	C	M	C	M	C	M	C	M	M	C	C	C	C	M	M	M	M	C	M	C	M	M	C	C	M	C	C	M	C	M	C	M
S1_30798078	G/A	1	30798078	+	NA	NA	NA	NA	NA	NA	R	R	R	R	G	R	G	G	G	R	R	R	G	G	R	R	G	R	G	G	G	G	R	G	G	G	R	G	R	R	R	R	G	G	G	G	G	R	G
S1_30798157	T/A	1	30798157	+	NA	NA	NA	NA	NA	NA	T	W	T	T	T	W	W	W	W	W	T	W	A	W	T	A	W	T	A	W	W	W	W	T	A	T	W	W	T	T	W	T	A	W	W	T	W	N	A
S1_30798167	G/C	1	30798167	+	NA	NA	NA	NA	NA	NA	S	G	S	G	G	G	G	G	G	G	G	S	S	G	G	G	S	G	G	C	G	S	G	G	G	G	G	G	G	G	S	G	S	G	S	G	S	S	G
S1_30798181	G/A	1	30798181	+	NA	NA	NA	NA	NA	NA	R	G	G	G	G	G	R	G	G	G	G	G	R	G	R	R	G	G	R	G	R	R	R	G	G	R	G	R	R	G	G	R	G	G	R	G	R	G	R
S1_30799074	G/A/-	1	30799074	+	NA	NA	NA	NA	NA	NA	G	G	G	G	G	G	G	G	G	G	G	G	G	G	G	G	G	G	G	R	G	G	G	G	G	G	G	G	G	G	G	G	R	G	G	G	G	G	G
S1_30799611	T/A	1	30799611	+	NA	NA	NA	NA	NA	NA	W	T	W	T	T	T	T	W	T	T	T	W	W	T	T	T	T	T	T	W	T	T	T	T	T	W	T	T	T	T	T	T	W	T	W	T	T	T	T
S1_30800128	C/T	1	30800128	+	NA	NA	NA	NA	NA	NA	Y	Y	Y	Y	C	C	C	C	C	C	Y	Y	C	C	C	Y	C	C	C	C	C	C	C	Y	C	C	Y	C	Y	Y	Y	Y	C	C	C	C	C	C	C
S1_30800710	T/C	1	30800710	+	NA	NA	NA	NA	NA	NA	Y	Y	T	Y	T	Y	T	T	T	Y	Y	Y	T	T	T	T	T	Y	T	T	T	T	Y	Y	T	T	Y	Y	Y	Y	Y	Y	T	T	T	T	T	T	T
S1_30800746	T/A	1	30800746	+	NA	NA	NA	NA	NA	NA	W	W	W	W	W	W	T	T	T	W	W	W	T	T	T	W	T	W	T	T	T	T	W	W	T	T	W	W	T	W	W	W	T	T	T	T	T	T	T
S1_30801632	G/A	1	30801632	+	NA	NA	NA	NA	NA	NA	R	R	A	A	A	R	G	R	R	R	R	R	G	G	R	R	R	R	G	R	R	R	R	R	R	R	R	R	R	R	A	G	R	R	R	G	G	R	G
S1_30801656	G/A	1	30801656	+	NA	NA	NA	NA	NA	NA	R	R	R	R	R	A	R	R	G	R	R	A	R	R	G	R	R	R	A	R	R	G	R	R	R	G	A	R	R	R	R	R	G	G	G	R	A	R	G
S1_30847443	A/G	1	30847443	+	NA	NA	NA	NA	NA	NA	A	A	R	A	A	A	A	R	A	A	R	A	R	A	A	A	R	A	A	R	A	R	A	A	A	A	A	A	A	A	R	A	R	A	R	A	R	R	A
S1_30854685	A/G	1	30854685	+	NA	NA	NA	NA	NA	NA	R	R	R	R	A	G	R	G	A	A	R	G	R	R	G	R	A	R	R	R	R	R	R	N	R	A	R	A	G	R	R	R	R	R	R	R	R	R	R
S1_30854689	G/A/T	1	30854689	+	NA	NA	NA	NA	NA	NA	K	R	R	R	G	A	R	A	G	G	R	W	R	R	W	K	G	R	R	R	R	R	R	N	R	G	R	G	A	R	R	R	R	R	R	R	R	R	K
S1_30854779	G/A	1	30854779	+	NA	NA	NA	NA	NA	NA	R	R	R	R	G	G	R	R	R	R	R	R	R	R	R	R	G	R	R	R	R	G	R	R	R	G	G	N	R	R	G	R	R	R	R	R	R	R	R
S1_30854794	A/G	1	30854794	+	NA	NA	NA	NA	NA	NA	R	R	R	R	A	A	R	R	A	R	R	R	R	R	R	R	A	R	R	R	R	A	R	R	R	A	A	N	R	R	A	R	R	R	R	R	R	R	R
S1_30900917	T/C	1	30900917	+	NA	NA	NA	NA	NA	NA	Y	Y	Y	Y	C	Y	Y	Y	Y	Y	Y	Y	T	Y	C	Y	Y	Y	Y	T	Y	T	Y	C	Y	Y	Y	T	Y	Y	T	Y	Y	C	Y	Y	T	Y	Y
S1_30914111	A/C/-	1	30914111	+	NA	NA	NA	NA	NA	NA	A	M	A	M	A	A	A	A	A	A	M	A	A	A	M	M	A	A	A	A	A	A	M	M	A	A	M	M	A	A	M	M	A	A	A	A	A	M	A
S1_30914125	G/T/A	1	30914125	+	NA	NA	NA	NA	NA	NA	K	R	K	W	W	K	R	K	R	R	K	W	G	K	W	R	W	W	R	K	R	W	W	K	R	W	R	R	W	W	K	W	K	K	R	K	R	R	R
S1_30914130	C/T	1	30914130	+	NA	NA	NA	NA	NA	NA	Y	Y	Y	Y	Y	Y	C	Y	Y	Y	Y	Y	C	Y	Y	Y	Y	Y	Y	Y	Y	Y	Y	Y	Y	Y	Y	Y	Y	Y	Y	Y	Y	Y	Y	Y	C	Y	Y
S1_30914154	T/C	1	30914154	+	NA	NA	NA	NA	NA	NA	Y	T	T	Y	Y	T	T	T	T	T	Y	T	T	T	Y	Y	T	T	T	T	T	T	Y	T	T	T	Y	T	T	T	T	Y	T	T	T	T	T	T	T
S1_30914157	T/A	1	30914157	+	NA	NA	NA	NA	NA	NA	W	T	T	W	W	T	T	T	T	T	W	T	T	T	W	W	T	T	T	T	T	T	W	T	T	T	W	T	T	T	T	W	T	T	T	T	T	T	T
S1_30914159	A/G	1	30914159	+	NA	NA	NA	NA	NA	NA	A	A	R	A	A	A	A	A	A	A	A	A	A	A	A	A	R	A	A	R	A	R	A	A	A	A	A	A	A	A	R	A	A	A	R	A	A	A	A
S1_30914160	C/A	1	30914160	+	NA	NA	NA	NA	NA	NA	C	C	M	M	C	M	C	M	M	C	C	M	C	C	C	C	M	M	C	M	M	M	M	M	M	M	C	C	M	M	M	C	C	C	M	M	C	C	M
S1_30914532	A/C	1	30914532	+	NA	NA	NA	NA	NA	NA	M	M	M	A	A	M	M	M	M	M	A	M	C	M	A	M	M	A	M	M	M	M	M	A	M	A	M	M	A	M	C	M	M	M	M	M	M	M	M
S1_30914562	A/C	1	30914562	+	NA	NA	NA	NA	NA	NA	M	A	C	A	A	A	A	M	A	A	M	M	M	A	A	A	M	A	A	M	A	M	A	A	A	M	A	A	A	A	M	A	M	A	M	A	M	M	A
S1_30914563	G/A	1	30914563	+	NA	NA	NA	NA	NA	NA	R	G	A	G	G	G	G	R	G	G	R	R	R	G	G	G	R	G	G	R	G	R	G	G	G	R	G	G	G	G	R	G	R	G	R	G	R	R	G
S1_30967735	C/A	1	30967735	+	NA	NA	NA	NA	NA	NA	M	A	M	A	A	A	C	M	M	M	M	M	C	M	M	N	M	M	C	M	M	C	M	M	A	M	A	M	A	M	M	M	M	M	C	C	C	M	C
S1_30967738	C/T	1	30967738	+	NA	NA	NA	NA	NA	NA	Y	T	Y	T	T	T	C	Y	Y	Y	Y	Y	C	Y	Y	N	Y	Y	C	Y	Y	C	Y	Y	T	Y	T	Y	T	Y	Y	Y	Y	Y	C	C	C	Y	C
S1_30967791	G/A	1	30967791	+	NA	NA	NA	NA	NA	NA	R	R	R	A	R	R	G	R	R	R	A	R	G	R	R	A	R	A	G	R	R	G	R	R	R	A	R	R	A	A	R	G	A	R	R	R	G	R	G
S1_31010178	C/T	1	31010178	+	NA	NA	NA	NA	NA	NA	Y	Y	C	C	Y	C	C	Y	Y	C	Y	C	C	C	C	C	C	Y	C	C	C	Y	C	C	Y	Y	C	C	Y	Y	C	C	Y	C	Y	Y	C	C	Y
S1_31024730	C/T	1	31024730	+	NA	NA	NA	NA	NA	NA	C	Y	C	Y	C	C	C	C	C	C	C	C	C	Y	C	C	C	C	C	C	C	C	Y	C	Y	C	C	C	Y	C	C	C	C	C	C	C	Y	C	C
S1_31024741	T/C/A	1	31024741	+	NA	NA	NA	NA	NA	NA	Y	Y	Y	Y	Y	Y	Y	Y	Y	Y	Y	Y	Y	Y	Y	Y	Y	Y	Y	Y	Y	Y	Y	Y	Y	Y	Y	Y	Y	Y	Y	Y	Y	Y	Y	Y	Y	Y	Y
S1_31024759	C/T	1	31024759	+	NA	NA	NA	NA	NA	NA	C	Y	C	Y	Y	Y	Y	Y	Y	Y	Y	C	C	Y	C	C	Y	Y	C	C	C	C	Y	Y	C	Y	Y	Y	C	Y	Y	C	C	Y	Y	Y	Y	C	C
S1_31024761	A/G/C	1	31024761	+	NA	NA	NA	NA	NA	NA	R	R	R	R	R	R	R	R	R	R	R	R	R	R	R	R	R	R	R	R	R	R	R	R	R	R	R	R	R	R	R	R	R	R	R	R	R	R	R
S1_31024764	C/T/G	1	31024764	+	NA	NA	NA	NA	NA	NA	Y	Y	Y	Y	Y	Y	Y	Y	Y	Y	Y	Y	Y	Y	Y	Y	Y	Y	Y	Y	Y	Y	Y	Y	Y	Y	Y	Y	Y	Y	Y	Y	Y	Y	Y	Y	Y	Y	Y
S1_31024767	T/C/G	1	31024767	+	NA	NA	NA	NA	NA	NA	T	Y	K	T	T	T	Y	Y	Y	Y	Y	Y	Y	T	Y	T	Y	Y	Y	T	Y	Y	T	T	T	Y	Y	T	Y	Y	Y	Y	T	Y	Y	T	T	Y	Y
S1_31024774	T/C	1	31024774	+	NA	NA	NA	NA	NA	NA	T	T	T	T	T	T	T	Y	Y	Y	Y	T	T	T	T	T	T	Y	T	T	Y	Y	T	T	T	T	Y	T	Y	Y	T	T	T	T	T	T	T	T	Y
S1_31024776	T/C	1	31024776	+	NA	NA	NA	NA	NA	NA	Y	Y	Y	Y	Y	Y	Y	Y	Y	Y	Y	Y	Y	Y	Y	Y	Y	Y	Y	Y	Y	Y	Y	Y	Y	Y	Y	Y	Y	Y	Y	Y	Y	Y	Y	Y	Y	Y	Y
S1_31024790	G/A	1	31024790	+	NA	NA	NA	NA	NA	NA	G	A	R	R	R	G	R	R	G	G	R	R	R	R	R	R	G	N	R	G	G	G	A	A	R	R	R	R	R	G	R	R	R	G	G	G	G	R	R
S1_31024791	A/G	1	31024791	+	NA	NA	NA	NA	NA	NA	A	G	R	R	R	A	R	R	A	A	R	R	R	R	R	R	A	N	R	A	A	A	G	G	R	R	R	R	R	A	R	R	R	A	A	A	A	R	R
S1_31030336	A/T	1	31030336	+	NA	NA	NA	NA	NA	NA	A	A	W	A	A	A	A	A	A	A	A	A	A	A	A	A	A	A	A	W	A	A	A	A	A	W	A	A	A	A	W	A	W	A	A	A	W	A	A
S1_31050565	T/A	1	31050565	+	NA	NA	NA	NA	NA	NA	T	T	T	T	T	T	T	W	W	W	W	T	T	T	T	W	T	T	T	T	W	W	T	W	T	T	T	W	T	W	T	W	W	T	W	T	W	T	W
S1_31110272	T/A	1	31110272	+	NA	NA	NA	NA	NA	NA	T	W	T	T	T	T	T	T	W	T	T	T	T	W	W	T	T	W	T	T	T	W	W	T	T	T	T	T	T	T	T	W	T	T	T	T	W	T	T
S1_31110284	G/A	1	31110284	+	NA	NA	NA	NA	NA	NA	G	R	G	G	G	G	G	G	R	G	G	G	G	R	R	G	G	R	G	G	G	R	R	G	G	G	G	G	G	G	G	R	G	G	G	G	R	G	G
S1_31373377	C/T	1	31373377	+	NA	NA	NA	NA	NA	NA	C	Y	C	Y	Y	C	Y	Y	Y	C	Y	C	Y	Y	Y	C	Y	Y	C	C	Y	Y	Y	Y	Y	C	Y	C	Y	C	Y	Y	Y	Y	Y	C	Y	Y	Y
S1_31373383	G/T	1	31373383	+	NA	NA	NA	NA	NA	NA	G	K	G	K	K	G	K	K	K	G	K	G	K	K	K	G	K	K	G	G	K	K	K	K	K	G	K	G	K	G	K	K	K	K	K	G	K	K	K
S1_31373388	G/T	1	31373388	+	NA	NA	NA	NA	NA	NA	G	K	G	K	K	G	K	K	K	G	K	G	G	G	K	K	K	K	G	G	K	K	K	K	K	G	K	G	K	G	K	K	K	K	K	K	K	K	G
S1_31373390	T/A	1	31373390	+	NA	NA	NA	NA	NA	NA	W	W	T	T	T	T	W	T	W	W	T	T	W	T	T	T	T	W	W	T	W	T	T	T	W	W	T	A	W	W	T	W	W	T	W	W	T	T	W
S1_31438212	G/A	1	31438212	+	NA	NA	NA	NA	NA	NA	G	R	R	R	R	R	G	G	G	R	R	R	G	G	R	R	G	G	G	G	G	G	R	R	G	G	R	R	R	R	R	R	G	G	G	G	G	G	G
S1_31458154	T/A	1	31458154	+	NA	NA	NA	NA	NA	NA	W	W	W	W	T	W	T	T	T	T	T	W	T	T	W	T	T	W	T	W	T	T	W	T	T	W	W	T	W	T	W	T	T	T	W	W	T	W	T
S1_31458167	C/A	1	31458167	+	NA	NA	NA	NA	NA	NA	M	M	M	M	C	M	C	C	C	C	C	M	C	C	M	C	C	M	C	M	C	C	M	C	C	M	M	C	M	C	M	C	C	C	M	M	C	M	C
S1_31458177	C/T	1	31458177	+	NA	NA	NA	NA	NA	NA	C	C	Y	Y	C	C	C	C	Y	Y	Y	C	Y	Y	C	Y	C	C	Y	Y	C	Y	C	C	Y	C	Y	C	Y	C	Y	Y	Y	Y	Y	Y	Y	Y	C
S1_31475029	T/C	1	31475029	+	NA	NA	NA	NA	NA	NA	Y	C	T	C	C	Y	Y	Y	Y	Y	Y	Y	T	Y	Y	Y	Y	C	Y	T	T	T	Y	Y	Y	Y	Y	T	Y	C	Y	Y	Y	C	T	Y	T	Y	Y
S1_31813305	T/C	1	31813305	+	NA	NA	NA	NA	NA	NA	Y	T	Y	Y	Y	Y	T	Y	Y	Y	T	Y	T	Y	Y	Y	Y	Y	T	Y	Y	T	T	Y	Y	Y	Y	T	Y	Y	T	T	Y	Y	Y	Y	T	Y	T
S1_31841860	A/G	1	31841860	+	NA	NA	NA	NA	NA	NA	R	A	A	A	A	A	R	A	R	A	R	A	R	A	R	A	A	A	A	A	R	R	R	R	A	R	A	R	R	A	A	R	A	A	R	A	R	A	R
S1_31841872	C/G	1	31841872	+	NA	NA	NA	NA	NA	NA	S	S	S	S	S	S	S	S	S	S	S	S	S	S	S	S	S	S	S	S	S	S	S	S	S	S	S	C	S	S	S	S	G	S	S	G	S	S	S
S1_31864205	G/A	1	31864205	+	NA	NA	NA	NA	NA	NA	R	G	R	G	R	G	R	R	R	R	R	R	R	R	R	R	R	R	R	R	R	R	R	R	G	R	G	R	R	R	R	R	R	R	R	R	R	R	R
S1_31924804	C/T	1	31924804	+	NA	NA	NA	NA	NA	NA	Y	C	Y	Y	Y	Y	Y	Y	Y	Y	Y	Y	Y	C	Y	Y	Y	Y	C	Y	Y	Y	Y	Y	Y	Y	Y	Y	Y	Y	C	Y	Y	Y	Y	Y	C	Y	Y
S1_31942815	G/A	1	31942815	+	NA	NA	NA	NA	NA	NA	R	R	G	R	R	R	G	R	R	R	G	R	R	G	R	R	R	G	R	R	G	R	G	G	G	G	G	R	R	G	R	G	G	R	G	R	R	G	G
S1_31942817	A/G/C	1	31942817	+	NA	NA	NA	NA	NA	NA	R	A	A	R	A	R	R	R	R	R	R	R	R	R	A	A	R	A	R	R	R	R	R	R	R	R	R	R	R	R	R	R	A	A	R	R	R	R	R
S1_31942832	A/G	1	31942832	+	NA	NA	NA	NA	NA	NA	A	R	R	A	A	A	A	A	A	A	R	A	A	R	R	R	A	A	A	A	R	R	A	R	A	R	R	A	R	R	A	R	R	A	R	A	A	A	R
S1_31980373	T/G	1	31980373	+	NA	NA	NA	NA	NA	NA	K	T	K	G	K	K	K	K	K	K	K	K	K	K	K	K	K	G	T	T	K	T	K	K	G	K	K	K	G	K	K	K	K	K	K	K	T	K	K
S1_31980446	C/T	1	31980446	+	NA	NA	NA	NA	NA	NA	C	Y	Y	Y	Y	Y	C	C	C	Y	Y	Y	C	C	Y	Y	C	Y	C	C	C	C	Y	Y	C	C	Y	Y	Y	Y	Y	C	C	C	C	C	C	Y	C
S1_32001705	A/G	1	32001705	+	NA	NA	NA	NA	NA	NA	A	A	R	R	A	R	N	R	G	R	A	R	N	A	R	G	R	G	R	A	A	A	R	A	R	R	A	R	R	G	A	R	A	N	R	A	A	R	G
S1_32001720	C/A	1	32001720	+	NA	NA	NA	NA	NA	NA	C	C	M	M	C	M	N	M	A	M	C	M	N	C	M	A	M	A	M	C	C	C	M	C	M	M	C	M	M	A	C	M	C	N	M	C	C	M	A
S1_32001750	C/T	1	32001750	+	NA	NA	NA	NA	NA	NA	C	C	Y	Y	C	Y	N	Y	T	Y	C	Y	N	C	Y	T	Y	T	Y	C	C	C	Y	C	Y	Y	C	Y	Y	T	C	Y	C	N	Y	C	C	Y	T
S1_32009135	T/C	1	32009135	+	NA	NA	NA	NA	NA	NA	Y	Y	T	T	Y	Y	Y	T	N	Y	Y	T	C	Y	Y	Y	Y	Y	C	Y	Y	Y	T	N	Y	T	T	Y	T	Y	Y	Y	Y	Y	Y	Y	Y	Y	C
S1_32009677	G/T	1	32009677	+	NA	NA	NA	NA	NA	NA	K	K	G	G	K	G	K	G	G	K	K	G	G	K	K	G	G	K	K	G	G	K	G	K	G	G	G	G	G	K	G	K	G	K	G	K	G	G	K
S1_32009678	C/T	1	32009678	+	NA	NA	NA	NA	NA	NA	Y	Y	C	C	Y	C	Y	C	C	Y	Y	C	C	Y	Y	C	C	Y	Y	C	C	Y	C	Y	C	C	C	C	C	Y	C	Y	C	Y	C	Y	C	C	Y
S1_32009708	G/A	1	32009708	+	NA	NA	NA	NA	NA	NA	R	A	G	G	R	R	R	R	R	R	G	R	R	A	R	R	R	R	A	R	R	R	R	R	R	G	R	R	G	R	G	R	R	R	R	R	R	R	R
S1_32009783	A/C	1	32009783	+	NA	NA	NA	NA	NA	NA	M	M	A	A	M	M	M	M	M	M	M	M	M	C	M	M	M	M	C	M	M	M	M	M	M	A	M	M	A	M	A	M	M	M	M	M	M	M	M
S1_32098222	G/A	1	32098222	+	NA	NA	NA	NA	NA	NA	R	G	G	R	R	R	G	R	G	G	G	R	R	G	R	G	G	R	R	N	R	G	G	N	R	G	R	G	R	G	R	G	G	G	R	R	R	R	R
S1_32103168	G/C	1	32103168	+	NA	NA	NA	NA	NA	NA	S	S	S	S	S	S	S	S	S	S	G	S	S	G	C	S	G	S	S	S	S	S	S	S	G	G	S	S	C	G	S	G	C	S	S	S	G	S	G
S1_32103174	T/A	1	32103174	+	NA	NA	NA	NA	NA	NA	A	A	T	T	T	T	W	T	W	W	W	T	T	T	W	T	W	W	W	W	T	T	T	W	W	T	T	T	W	W	T	T	W	T	W	W	W	T	W
S1_32103176	C/A	1	32103176	+	NA	NA	NA	NA	NA	NA	A	A	C	C	C	C	M	C	M	M	M	C	C	C	M	C	M	M	M	M	C	C	C	M	M	C	C	C	M	M	C	C	M	C	M	M	M	C	M
S1_32103178	C/A	1	32103178	+	NA	NA	NA	NA	NA	NA	C	C	C	M	M	C	C	C	M	M	C	C	C	M	C	M	C	C	C	C	C	C	C	M	C	C	C	C	C	M	C	M	C	C	C	C	C	C	C
S1_32103182	T/C	1	32103182	+	NA	NA	NA	NA	NA	NA	T	T	Y	Y	Y	Y	T	Y	Y	Y	Y	Y	Y	Y	Y	Y	Y	Y	Y	Y	Y	Y	Y	Y	Y	Y	Y	Y	Y	Y	Y	Y	Y	Y	Y	Y	T	Y	Y
S1_32103189	T/C	1	32103189	+	NA	NA	NA	NA	NA	NA	C	C	T	T	T	T	Y	T	Y	Y	Y	T	T	T	Y	T	Y	Y	Y	Y	T	T	T	Y	Y	T	T	T	Y	Y	T	T	Y	T	Y	Y	Y	T	Y
S1_32103193	A/C	1	32103193	+	NA	NA	NA	NA	NA	NA	A	A	A	M	M	A	A	A	M	M	A	A	A	M	A	M	A	A	A	A	A	A	A	M	A	A	A	A	A	M	A	M	A	A	A	A	A	A	A
S1_32103208	C/T	1	32103208	+	NA	NA	NA	NA	NA	NA	C	C	C	Y	Y	C	C	C	Y	Y	C	C	C	Y	C	Y	C	C	C	C	C	C	C	Y	C	C	C	C	C	Y	C	Y	C	C	C	C	C	C	C
S1_32103209	G/A	1	32103209	+	NA	NA	NA	NA	NA	NA	A	A	G	G	G	G	R	G	R	R	R	G	G	G	R	G	R	R	R	R	G	G	G	R	R	G	G	G	R	R	G	G	R	G	R	R	R	G	R
S1_32103215	A/C	1	32103215	+	NA	NA	NA	NA	NA	NA	A	A	A	M	M	A	A	A	M	M	A	A	A	M	A	M	A	A	A	A	A	A	A	M	A	A	A	A	A	M	A	M	A	A	A	A	A	A	A
S1_32131418	G/A	1	32131418	+	NA	NA	NA	NA	NA	NA	R	A	R	G	R	R	G	R	R	R	R	R	R	R	R	R	R	R	R	R	R	G	G	R	R	R	G	R	R	R	R	R	R	R	R	R	R	R	R
S1_32131445	G/A	1	32131445	+	NA	NA	NA	NA	NA	NA	R	G	G	G	R	R	G	G	G	R	G	R	R	R	R	G	G	G	G	G	G	G	G	G	G	G	G	R	G	G	R	G	G	R	G	R	G	R	G
S1_32363142	T/A	1	32363142	+	NA	NA	NA	NA	NA	NA	W	W	W	A	A	W	T	W	W	W	W	W	T	T	A	A	W	A	T	T	T	T	W	A	W	A	W	W	A	W	W	W	W	A	W	T	T	W	T
S1_32363219	T/C	1	32363219	+	NA	NA	NA	NA	NA	NA	Y	Y	Y	T	T	Y	Y	Y	Y	Y	Y	Y	Y	Y	T	Y	Y	T	Y	C	T	Y	Y	T	C	T	Y	Y	T	T	Y	Y	Y	Y	Y	T	C	Y	Y
S1_32365583	G/A	1	32365583	+	NA	NA	NA	NA	NA	NA	R	G	G	G	G	G	R	G	G	G	R	G	R	R	R	G	G	R	R	G	R	A	R	R	G	R	G	R	R	R	G	R	G	R	R	R	G	G	R
S1_32365585	G/T	1	32365585	+	NA	NA	NA	NA	NA	NA	G	K	K	K	K	K	G	G	G	K	K	G	G	G	G	K	G	K	G	G	G	G	K	K	G	G	K	K	K	K	K	K	G	G	G	G	G	K	G
S1_32368140	C/G	1	32368140	+	NA	NA	NA	NA	NA	NA	C	S	S	N	C	G	C	S	C	C	C	S	G	S	C	N	S	C	S	S	C	G	C	C	S	S	S	S	C	S	G	N	G	S	C	C	S	C	C
S1_32371118	A/G	1	32371118	+	NA	NA	NA	NA	NA	NA	R	R	G	R	R	G	A	A	A	R	R	R	A	A	R	R	N	R	A	N	A	A	R	R	A	A	R	R	R	R	G	R	A	A	A	A	A	G	A
S1_32371135	C/T	1	32371135	+	NA	NA	NA	NA	NA	NA	Y	Y	T	Y	Y	T	C	C	C	Y	Y	Y	C	C	Y	Y	N	Y	C	N	C	C	Y	Y	C	C	Y	Y	Y	Y	T	Y	C	C	C	C	C	T	C
S1_32417014	A/G	1	32417014	+	NA	NA	NA	NA	NA	NA	R	R	R	R	R	R	A	A	A	R	R	R	A	A	A	G	A	R	N	A	A	A	R	R	A	A	R	R	A	R	G	R	A	A	A	A	A	R	A
S1_32477328	C/T	1	32477328	+	NA	NA	NA	NA	NA	NA	Y	Y	Y	Y	C	Y	C	C	C	C	C	Y	Y	C	Y	Y	Y	Y	C	Y	C	Y	Y	C	C	Y	C	C	C	Y	Y	C	C	C	Y	C	C	Y	C
S1_32477354	C/T	1	32477354	+	NA	NA	NA	NA	NA	NA	Y	Y	Y	Y	C	Y	C	C	C	C	C	Y	Y	C	Y	Y	Y	Y	C	Y	C	Y	Y	C	C	Y	C	C	C	Y	Y	C	C	C	Y	C	C	Y	C
S1_32477372	T/G	1	32477372	+	NA	NA	NA	NA	NA	NA	K	K	K	K	T	K	T	T	T	T	T	K	K	T	K	K	K	K	T	K	T	K	K	T	T	K	T	T	T	K	K	T	T	T	K	T	T	K	T
S1_32477389	G/A	1	32477389	+	NA	NA	NA	NA	NA	NA	R	G	R	A	R	G	G	R	R	R	G	R	G	R	R	R	R	A	G	R	R	G	R	R	R	R	R	G	R	R	G	G	A	R	R	G	G	R	G
S1_32530029	A/T/G	1	32530029	+	NA	NA	NA	NA	NA	NA	W	W	W	W	W	W	W	W	W	W	W	W	W	W	R	W	W	W	W	W	W	A	W	W	W	W	K	W	W	W	W	W	W	W	W	W	W	W	W
S1_32530030	G/A	1	32530030	+	NA	NA	NA	NA	NA	NA	R	R	R	R	R	R	R	R	R	R	R	R	R	R	R	R	R	G	R	R	G	R	G	R	R	R	G	G	R	R	R	R	R	R	R	R	G	R	G
S1_32530074	G/T/C	1	32530074	+	NA	NA	NA	NA	NA	NA	K	K	S	S	K	S	Y	S	S	S	S	S	S	S	K	S	K	K	S	K	K	Y	K	S	K	S	G	K	K	K	K	S	K	S	Y	K	K	S	K
S1_32530084	A/G	1	32530084	+	NA	NA	NA	NA	NA	NA	R	R	A	A	R	R	R	R	R	R	R	R	R	R	R	A	R	R	R	R	R	R	R	R	R	R	A	R	R	R	R	R	R	R	R	R	R	A	R
S1_32545560	T/C	1	32545560	+	NA	NA	NA	NA	NA	NA	Y	C	Y	C	Y	C	T	Y	Y	Y	Y	Y	T	Y	Y	Y	Y	Y	T	T	Y	T	C	C	Y	Y	C	N	C	C	Y	T	Y	C	Y	T	T	C	T
S1_32559009	G/A	1	32559009	+	NA	NA	NA	NA	NA	NA	R	G	G	G	R	G	A	G	G	R	G	G	R	R	R	G	G	G	R	G	R	R	R	R	G	R	G	R	R	R	G	R	G	R	R	A	R	G	R
S1_32618303	A/T	1	32618303	+	NA	NA	NA	NA	NA	NA	W	W	W	W	W	W	W	W	W	W	W	A	W	W	A	W	W	W	W	W	A	W	W	W	W	A	W	W	W	W	W	W	W	A	W	A	W	W	A
S1_32618342	A/G	1	32618342	+	NA	NA	NA	NA	NA	NA	R	R	R	R	R	R	R	R	R	R	R	A	R	R	A	R	R	R	R	R	A	R	R	R	R	A	R	R	R	R	R	R	R	A	R	R	R	R	A
S1_32618356	A/T	1	32618356	+	NA	NA	NA	NA	NA	NA	A	A	W	W	W	W	A	W	A	A	A	A	A	A	A	A	A	A	W	W	A	W	A	A	A	A	W	A	A	W	W	A	A	A	A	A	A	A	A
S1_32619652	C/T	1	32619652	+	NA	NA	NA	NA	NA	NA	Y	Y	C	C	Y	C	T	C	C	C	Y	C	C	C	Y	C	C	Y	Y	C	Y	Y	C	C	C	Y	C	Y	Y	Y	C	Y	C	Y	Y	Y	Y	C	Y
S1_32619653	G/A	1	32619653	+	NA	NA	NA	NA	NA	NA	R	R	R	G	R	R	G	R	R	R	R	R	R	R	R	R	R	R	R	G	R	G	R	R	R	G	R	R	G	R	R	R	G	R	R	R	R	R	R
S1_32619680	T/C	1	32619680	+	NA	NA	NA	NA	NA	NA	Y	Y	T	Y	T	Y	Y	Y	Y	Y	Y	Y	Y	Y	Y	Y	Y	Y	Y	T	Y	T	Y	Y	Y	T	Y	Y	Y	Y	C	Y	T	Y	Y	Y	Y	Y	Y
S1_32619728	A/T	1	32619728	+	NA	NA	NA	NA	NA	NA	W	W	A	W	A	W	W	W	W	W	W	W	W	W	W	W	W	A	A	A	A	A	W	W	W	A	W	T	W	W	T	W	W	A	W	A	W	W	A
S1_32835708	A/T/C	1	32835708	+	NA	NA	NA	NA	NA	NA	M	W	M	A	M	W	W	M	W	W	T	M	W	W	A	T	M	A	W	M	W	M	T	A	W	M	T	M	M	W	W	W	W	A	W	W	M	M	W
S1_32844768	C/T	1	32844768	+	NA	NA	NA	NA	NA	NA	Y	Y	Y	Y	Y	C	C	C	C	Y	Y	C	C	C	Y	Y	C	Y	C	C	C	C	Y	C	C	C	Y	Y	C	Y	Y	C	C	C	C	C	C	Y	C
S1_32844783	C/T	1	32844783	+	NA	NA	NA	NA	NA	NA	Y	C	Y	Y	Y	Y	C	Y	Y	Y	C	Y	C	Y	Y	C	Y	Y	C	Y	Y	C	Y	Y	Y	Y	Y	C	Y	Y	C	C	Y	Y	Y	Y	C	C	C
S1_32844800	A/G	1	32844800	+	NA	NA	NA	NA	NA	NA	R	A	A	A	R	A	R	A	A	A	R	A	A	A	R	A	A	A	R	A	A	A	A	A	A	A	A	A	A	R	A	R	A	R	A	R	A	A	R
S1_32877851	A/G	1	32877851	+	NA	NA	NA	NA	NA	NA	R	A	R	R	R	R	A	R	A	R	R	A	A	R	R	R	R	R	A	A	R	A	A	R	R	R	R	A	R	R	R	R	R	A	A	R	A	A	A
S1_32877864	C/A/G	1	32877864	+	NA	NA	NA	NA	NA	NA	M	C	M	M	M	M	S	M	G	M	R	C	C	M	M	M	M	M	C	C	R	S	S	M	M	M	M	S	M	M	M	M	M	C	C	M	C	C	C
S1_32877895	C/T	1	32877895	+	NA	NA	NA	NA	NA	NA	Y	C	Y	T	T	Y	C	T	C	Y	Y	Y	C	Y	Y	Y	Y	T	C	Y	Y	C	Y	T	Y	Y	Y	C	Y	Y	Y	Y	Y	Y	C	Y	C	C	C
S1_32877897	C/T	1	32877897	+	NA	NA	NA	NA	NA	NA	Y	Y	C	C	C	C	Y	C	T	Y	Y	C	C	C	Y	Y	C	C	C	C	Y	Y	Y	C	C	Y	C	Y	Y	Y	C	Y	C	Y	C	C	C	C	Y
S1_32885083	A/G	1	32885083	+	NA	NA	NA	NA	NA	NA	R	A	R	G	R	R	A	R	R	A	N	R	A	R	R	A	R	R	A	R	R	A	R	R	R	R	R	R	R	R	A	A	A	R	A	R	A	R	A
S1_32885533	T/A	1	32885533	+	NA	NA	NA	NA	NA	NA	W	W	W	A	W	W	T	W	A	T	T	W	T	T	W	W	W	A	T	W	T	N	T	A	W	W	W	T	W	W	A	W	W	W	W	T	T	W	T
S1_32944505	A/T	1	32944505	+	NA	NA	NA	NA	NA	NA	W	A	A	W	W	W	A	W	W	W	A	W	A	W	W	W	W	W	A	W	W	A	W	W	W	W	W	A	A	W	A	A	A	W	A	W	A	W	A
S1_32988230	C/A	1	32988230	+	NA	NA	NA	NA	NA	NA	M	M	M	C	M	M	M	M	M	M	M	M	M	M	M	M	M	M	M	M	M	A	C	M	A	M	M	M	C	A	M	M	M	M	M	M	M	M	M
S1_32988231	C/T	1	32988231	+	NA	NA	NA	NA	NA	NA	Y	Y	Y	C	Y	Y	Y	Y	Y	Y	Y	Y	Y	Y	Y	Y	Y	Y	Y	Y	Y	T	C	Y	T	Y	Y	Y	C	T	Y	Y	Y	Y	Y	Y	Y	Y	Y
S1_32988234	C/G	1	32988234	+	NA	NA	NA	NA	NA	NA	S	S	S	C	S	S	S	S	S	S	S	S	S	S	S	S	S	S	S	S	S	G	C	S	G	S	S	S	C	G	S	S	S	S	S	S	S	S	S
S1_32988235	A/C	1	32988235	+	NA	NA	NA	NA	NA	NA	M	M	M	A	M	M	M	M	M	M	M	M	M	M	M	M	M	M	M	M	M	C	A	M	C	M	M	M	A	C	M	M	M	M	M	M	M	M	M
S1_32988245	C/T	1	32988245	+	NA	NA	NA	NA	NA	NA	Y	C	C	T	Y	Y	C	Y	Y	Y	Y	Y	C	Y	Y	Y	Y	T	C	Y	Y	C	Y	T	Y	Y	Y	C	Y	Y	C	C	Y	Y	Y	Y	C	Y	C
S1_32988266	C/T	1	32988266	+	NA	NA	NA	NA	NA	NA	Y	C	C	T	Y	Y	C	Y	Y	Y	Y	Y	C	Y	Y	Y	Y	T	C	Y	Y	C	Y	T	Y	Y	Y	C	Y	Y	C	C	Y	Y	Y	Y	C	Y	C
S1_32988271	G/C	1	32988271	+	NA	NA	NA	NA	NA	NA	S	G	G	C	S	S	G	S	S	S	S	S	G	S	S	S	S	C	G	S	S	G	S	C	S	S	S	G	S	S	G	G	S	S	S	S	G	S	G
S1_32988298	A/G	1	32988298	+	NA	NA	NA	NA	NA	NA	R	A	A	G	R	R	A	R	R	R	R	R	A	R	R	R	R	G	A	R	R	A	R	G	R	R	R	A	R	R	A	A	R	R	R	R	A	R	A
S1_33052362	T/C	1	33052362	+	NA	NA	NA	NA	NA	NA	T	Y	T	C	Y	Y	Y	T	Y	Y	Y	T	Y	Y	T	Y	Y	T	Y	T	Y	Y	C	T	Y	Y	Y	T	T	T	T	Y	Y	Y	Y	Y	Y	Y	T
S1_33052386	A/G	1	33052386	+	NA	NA	NA	NA	NA	NA	A	R	A	G	R	R	R	A	R	R	R	A	R	R	A	R	R	A	R	A	R	R	G	A	R	R	R	A	A	A	A	R	R	R	R	R	R	R	A
S1_33052387	C/T	1	33052387	+	NA	NA	NA	NA	NA	NA	C	Y	C	T	Y	Y	Y	C	Y	Y	Y	C	Y	Y	C	Y	Y	C	Y	C	Y	Y	T	C	Y	Y	Y	C	C	C	C	Y	Y	Y	Y	Y	Y	Y	C
S1_33052398	C/G	1	33052398	+	NA	NA	NA	NA	NA	NA	C	S	C	G	S	S	S	C	S	S	S	C	S	S	C	S	S	C	S	C	S	S	G	C	S	S	S	C	C	C	C	S	S	S	S	S	S	S	C
S1_33052404	G/A	1	33052404	+	NA	NA	NA	NA	NA	NA	G	R	G	A	R	R	R	G	R	R	R	G	R	R	G	R	R	G	R	G	R	R	A	G	R	R	R	G	G	G	G	R	R	R	R	R	R	R	G
S1_33052411	A/G	1	33052411	+	NA	NA	NA	NA	NA	NA	A	R	A	G	R	R	R	A	R	R	R	A	R	R	A	R	R	A	R	A	R	R	G	A	R	R	R	A	A	A	A	R	R	R	R	R	R	R	A
S1_33073435	C/T	1	33073435	+	NA	NA	NA	NA	NA	NA	Y	C	C	Y	Y	C	C	Y	C	Y	Y	Y	C	Y	Y	Y	Y	Y	C	Y	Y	C	C	C	Y	T	C	C	Y	Y	C	C	T	Y	C	Y	C	Y	C
S1_33107953	C/T	1	33107953	+	NA	NA	NA	NA	NA	NA	Y	Y	T	C	Y	C	T	C	Y	Y	T	Y	Y	Y	Y	Y	Y	Y	Y	Y	Y	Y	Y	C	C	Y	C	Y	Y	C	T	Y	Y	Y	C	Y	Y	C	Y
S1_33202809	T/A	1	33202809	+	NA	NA	NA	NA	NA	NA	W	W	W	T	T	W	A	W	A	A	T	W	W	W	W	A	W	W	T	T	W	W	A	N	W	A	W	W	W	A	W	W	A	T	T	W	W	W	W
S1_33203815	T/C	1	33203815	+	NA	NA	NA	NA	NA	NA	Y	Y	Y	C	Y	Y	T	Y	Y	Y	Y	Y	T	Y	Y	Y	Y	Y	T	Y	Y	T	Y	Y	Y	Y	Y	Y	Y	Y	Y	Y	Y	Y	T	Y	T	Y	T
S1_33203877	A/G	1	33203877	+	NA	NA	NA	NA	NA	NA	R	A	R	R	R	R	A	R	R	R	A	R	A	R	A	R	R	R	A	R	R	A	R	R	R	R	R	A	R	R	A	A	R	R	R	R	A	R	A
S1_33206979	C/T	1	33206979	+	NA	NA	NA	NA	NA	NA	Y	Y	Y	T	Y	Y	C	C	T	Y	C	Y	C	Y	Y	C	Y	Y	C	C	Y	C	T	Y	Y	C	Y	Y	Y	T	C	Y	Y	Y	Y	T	C	Y	C
S1_33207007	G/A	1	33207007	+	NA	NA	NA	NA	NA	NA	G	G	G	G	G	G	R	G	G	G	R	G	R	R	R	R	G	G	G	G	R	G	R	R	G	R	G	R	R	G	G	R	G	G	G	G	G	G	G
S1_33233035	G/A	1	33233035	+	NA	NA	NA	NA	NA	NA	R	G	G	G	G	G	R	G	G	R	G	G	G	G	G	G	G	R	R	G	G	R	G	G	G	G	G	G	G	G	G	R	G	G	G	R	G	G	R
S1_33243408	A/C	1	33243408	+	NA	NA	NA	NA	NA	NA	A	M	M	A	M	M	M	M	A	M	C	M	M	C	M	M	M	M	M	M	M	A	M	M	M	M	M	M	A	M	M	M	M	A	M	A	M	A	C
S1_33243453	C/T	1	33243453	+	NA	NA	NA	NA	NA	NA	C	Y	Y	C	Y	Y	Y	Y	C	Y	T	Y	Y	T	Y	Y	Y	Y	Y	Y	Y	C	Y	Y	Y	Y	Y	Y	C	Y	Y	Y	Y	C	Y	C	Y	C	T
S1_33243460	T/C	1	33243460	+	NA	NA	NA	NA	NA	NA	T	Y	Y	T	Y	Y	Y	Y	T	Y	C	Y	Y	C	Y	Y	Y	Y	Y	Y	Y	T	Y	Y	Y	Y	Y	Y	T	Y	Y	Y	Y	T	Y	T	Y	T	C
S1_33244709	G/A	1	33244709	+	NA	NA	NA	NA	NA	NA	R	R	R	R	R	R	R	R	A	R	R	R	G	R	G	R	R	R	R	R	R	R	R	R	G	R	R	R	R	R	G	R	G	R	A	R	R	A	G
S1_33488468	C/T	1	33488468	+	NA	NA	NA	NA	NA	NA	Y	Y	C	C	C	C	Y	C	Y	Y	Y	C	C	C	Y	Y	Y	Y	Y	C	Y	Y	C	C	Y	Y	C	C	Y	C	C	C	Y	Y	Y	Y	Y	C	Y
S1_33488476	T/A	1	33488476	+	NA	NA	NA	NA	NA	NA	W	W	T	T	T	T	W	T	W	W	W	T	T	T	W	W	W	W	W	T	W	W	T	T	W	W	T	T	W	T	T	T	W	W	W	W	W	T	W
S1_33488498	T/A	1	33488498	+	NA	NA	NA	NA	NA	NA	W	W	W	A	T	T	T	W	T	T	T	A	W	A	W	W	W	T	W	T	T	T	W	W	W	W	A	T	W	W	W	W	W	T	T	W	T	W	T
S1_33488501	C/T	1	33488501	+	NA	NA	NA	NA	NA	NA	Y	Y	C	C	C	C	Y	C	Y	Y	Y	C	C	C	Y	Y	Y	Y	Y	C	Y	Y	C	C	Y	Y	C	C	Y	C	C	C	Y	Y	Y	Y	Y	C	Y
S1_33537603	A/T	1	33537603	+	NA	NA	NA	NA	NA	NA	W	A	A	A	A	A	W	A	W	A	W	A	W	W	W	W	A	A	A	A	W	W	A	W	A	W	A	W	W	A	A	W	A	A	W	A	W	A	W
S1_33552156	C/T	1	33552156	+	NA	NA	NA	NA	NA	NA	Y	C	Y	T	Y	Y	C	Y	Y	Y	Y	Y	C	C	Y	Y	Y	Y	C	C	C	C	Y	Y	Y	Y	Y	Y	Y	Y	Y	Y	Y	Y	Y	Y	C	Y	C
S1_33552181	G/T	1	33552181	+	NA	NA	NA	NA	NA	NA	G	G	G	G	G	G	G	G	G	G	G	G	G	G	G	G	G	G	G	G	G	G	G	G	G	G	G	G	G	G	K	G	G	G	K	G	G	G	G
S1_33552207	A/G	1	33552207	+	NA	NA	NA	NA	NA	NA	R	R	R	G	G	R	A	R	R	R	R	R	A	R	R	R	R	G	R	A	R	R	R	R	R	R	R	R	R	R	R	R	R	R	R	R	A	R	R
S1_33552240	G/A	1	33552240	+	NA	NA	NA	NA	NA	NA	R	R	R	A	A	R	R	R	R	R	R	R	G	R	R	A	R	A	R	G	R	G	R	R	R	R	R	R	R	R	R	R	R	A	R	R	G	R	G
S1_33587473	T/C/A	1	33587473	+	NA	NA	NA	NA	NA	NA	Y	Y	Y	Y	Y	Y	W	W	W	Y	Y	Y	Y	A	Y	Y	Y	Y	M	Y	W	W	Y	Y	W	M	Y	Y	Y	Y	Y	Y	Y	M	T	T	N	M	Y
S1_33587480	T/A	1	33587480	+	NA	NA	NA	NA	NA	NA	W	W	W	W	W	W	T	T	T	W	W	W	W	T	W	W	W	W	W	W	W	T	W	W	T	W	W	W	W	W	W	W	W	W	T	T	N	W	W
S1_33587504	A/G	1	33587504	+	NA	NA	NA	NA	NA	NA	A	R	A	R	R	A	A	R	R	A	R	A	R	A	A	R	R	R	R	A	R	A	A	A	A	A	A	A	R	A	A	R	A	R	R	R	A	A	R
S1_33587531	C/A	1	33587531	+	NA	NA	NA	NA	NA	NA	M	M	M	M	M	M	M	M	M	M	M	M	M	M	M	M	M	M	M	M	M	M	M	M	M	M	M	M	M	M	M	M	M	M	M	C	M	M	M
S1_33587536	C/T	1	33587536	+	NA	NA	NA	NA	NA	NA	Y	Y	Y	Y	Y	Y	Y	Y	Y	Y	Y	Y	Y	Y	Y	Y	Y	Y	Y	Y	Y	Y	Y	Y	Y	Y	Y	Y	Y	Y	Y	Y	Y	Y	Y	Y	Y	Y	Y
S1_33587938	G/C/A	1	33587938	+	NA	NA	NA	NA	NA	NA	G	G	R	S	S	S	G	S	G	S	S	R	S	G	G	S	S	S	G	R	S	G	G	G	S	G	G	G	G	R	S	S	G	G	S	S	S	S	G
S1_33587942	T/C	1	33587942	+	NA	NA	NA	NA	NA	NA	T	T	T	T	T	T	Y	T	T	T	T	T	T	T	T	T	T	T	T	T	T	T	T	T	T	Y	T	T	T	T	T	T	T	T	T	T	T	T	T
S1_33591181	G/A	1	33591181	+	NA	NA	NA	NA	NA	NA	G	R	R	R	R	R	G	G	G	R	R	R	G	G	R	R	G	R	G	G	G	G	G	R	G	G	R	R	G	R	R	R	G	G	G	G	G	R	G
S1_33661785	T/C	1	33661785	+	NA	NA	NA	NA	NA	NA	Y	T	Y	T	T	T	T	Y	T	T	Y	T	Y	T	T	T	T	T	T	Y	T	T	T	T	T	Y	T	T	Y	T	T	T	Y	T	T	T	Y	Y	T
S1_33668591	T/C	1	33668591	+	NA	NA	NA	NA	NA	NA	Y	Y	Y	Y	Y	Y	T	T	T	Y	Y	Y	T	T	Y	Y	T	Y	T	T	T	T	Y	Y	T	T	Y	Y	Y	Y	Y	T	T	T	T	T	T	Y	T
S1_33697392	T/A	1	33697392	+	NA	NA	NA	NA	NA	NA	W	W	W	W	W	W	T	T	T	W	W	W	T	T	W	W	T	W	T	T	T	T	W	W	T	T	W	T	W	W	W	W	T	T	T	T	T	W	T
S1_33748720	G/A	1	33748720	+	NA	NA	NA	NA	NA	NA	R	R	R	G	G	R	R	R	R	R	R	A	A	R	G	G	A	G	R	A	R	G	G	G	R	R	R	R	R	R	R	G	A	R	R	R	A	R	R
S1_33760579	A/C	1	33760579	+	NA	NA	NA	NA	NA	NA	M	M	A	A	M	A	M	A	A	M	A	A	A	A	M	A	A	M	M	A	A	M	A	A	A	A	A	A	A	M	A	M	A	M	A	M	A	A	M
S1_33784359	A/C	1	33784359	+	NA	NA	NA	NA	NA	NA	M	M	A	M	M	M	M	M	M	M	M	M	A	M	M	A	M	C	M	M	M	M	M	M	M	M	M	A	M	M	A	M	M	C	M	M	A	A	M
S1_33817332	C/T	1	33817332	+	NA	NA	NA	NA	NA	NA	Y	C	Y	Y	Y	Y	C	Y	Y	C	C	Y	C	C	Y	C	Y	Y	C	Y	Y	C	Y	Y	Y	Y	Y	C	Y	C	C	C	Y	Y	Y	Y	C	C	C
S1_33817972	C/A	1	33817972	+	NA	NA	NA	NA	NA	NA	C	M	M	C	C	M	M	M	M	M	M	M	M	M	C	M	M	C	M	A	M	M	M	C	M	M	M	M	M	M	M	M	M	C	M	M	M	M	M
S1_33894835	C/T	1	33894835	+	NA	NA	NA	NA	NA	NA	T	C	Y	T	T	Y	C	Y	C	Y	Y	Y	C	Y	T	Y	Y	T	N	C	Y	Y	Y	Y	N	Y	C	Y	Y	Y	Y	Y	T	T	C	T	C	C	Y
S1_33908391	C/G	1	33908391	+	NA	NA	NA	NA	NA	NA	S	S	S	C	C	S	S	S	S	S	S	S	S	S	C	S	S	C	S	S	S	S	C	C	S	S	S	S	S	S	S	S	S	S	S	S	S	S	S
S1_33923604	G/C	1	33923604	+	NA	NA	NA	NA	NA	NA	S	G	S	S	S	S	G	S	S	S	G	S	G	S	S	S	S	S	G	G	S	G	G	S	S	S	S	G	S	S	G	G	S	S	S	S	G	S	G
S1_33936179	A/T	1	33936179	+	NA	NA	NA	NA	NA	NA	W	W	A	A	W	A	W	A	A	A	A	A	A	A	A	A	A	W	W	A	A	A	W	W	W	A	A	W	A	W	A	W	A	A	A	A	A	A	A
S1_33936266	C/A	1	33936266	+	NA	NA	NA	NA	NA	NA	C	M	M	M	M	M	C	C	C	M	M	M	C	C	M	M	C	M	C	C	C	C	M	M	C	C	M	M	M	C	M	M	C	C	C	C	C	M	C
S1_33936288	T/C	1	33936288	+	NA	NA	NA	NA	NA	NA	Y	Y	T	T	Y	T	Y	T	T	T	T	T	T	T	T	T	Y	Y	Y	T	T	T	Y	Y	Y	T	T	Y	T	Y	T	T	T	T	Y	T	T	T	Y
S1_33951570	C/T	1	33951570	+	NA	NA	NA	NA	NA	NA	C	C	C	C	C	C	Y	C	C	C	Y	C	C	Y	Y	C	C	C	C	C	Y	C	C	C	C	Y	C	Y	C	C	C	Y	C	C	Y	C	Y	C	C
S1_34036247	T/C	1	34036247	+	NA	NA	NA	NA	NA	NA	Y	Y	T	T	Y	Y	Y	T	T	Y	Y	Y	Y	Y	Y	Y	T	T	C	Y	Y	Y	Y	T	Y	T	Y	Y	T	Y	T	Y	Y	Y	Y	Y	Y	Y	Y
S1_34038303	C/G	1	34038303	+	NA	NA	NA	NA	NA	NA	S	C	S	C	C	C	S	S	G	C	S	S	S	S	S	C	C	C	C	S	S	S	S	S	C	G	C	C	G	C	C	C	C	C	S	S	S	C	C
S1_34046125	A/C	1	34046125	+	NA	NA	NA	NA	NA	NA	M	C	A	M	M	C	M	A	M	C	M	M	M	M	M	A	M	M	C	M	M	M	M	M	M	A	M	M	M	C	M	C	M	M	A	C	M	A	M
S1_34058330	T/G/-	1	34058330	+	NA	NA	NA	NA	NA	NA	K	T	T	K	K	K	T	K	K	K	T	K	T	K	K	K	K	K	T	K	K	T	K	K	K	K	K	T	K	K	T	T	K	K	K	K	T	K	T
S1_34090387	C/T	1	34090387	+	NA	NA	NA	NA	NA	NA	C	C	Y	Y	Y	C	C	Y	Y	C	C	C	C	C	Y	C	Y	Y	C	Y	Y	C	Y	Y	C	Y	Y	C	Y	Y	C	C	Y	Y	Y	C	C	Y	C
S1_34090404	G/A	1	34090404	+	NA	NA	NA	NA	NA	NA	R	R	G	R	G	R	G	R	G	G	R	R	R	R	R	G	R	R	G	R	R	R	R	R	R	G	G	G	R	G	R	R	R	R	R	G	R	G	R
S1_34091789	T/C	1	34091789	+	NA	NA	NA	NA	NA	NA	Y	T	Y	T	Y	Y	Y	T	T	Y	Y	Y	T	T	Y	Y	T	Y	T	Y	T	T	N	T	N	Y	Y	Y	Y	Y	Y	Y	Y	N	Y	T	Y	T	T
S1_34091810	C/A	1	34091810	+	NA	NA	NA	NA	NA	NA	C	A	M	C	C	M	M	C	M	M	M	M	M	M	M	M	M	M	A	M	C	M	N	C	N	C	C	M	M	M	M	M	M	N	M	M	M	M	M
S1_34124024	A/G	1	34124024	+	NA	NA	NA	NA	NA	NA	R	A	R	R	R	R	A	R	R	A	R	R	A	R	R	R	R	R	A	R	A	A	R	R	R	R	A	A	A	R	A	A	R	R	R	R	A	R	A
S2_86768	T/G	2	86768	+	NA	NA	NA	NA	NA	NA	T	K	K	T	K	T	T	T	K	K	T	T	K	T	T	K	T	K	T	T	K	T	K	K	T	T	K	K	T	T	T	T	K	K	K	K	T	T	T
S2_86785	T/C	2	86785	+	NA	NA	NA	NA	NA	NA	T	T	Y	Y	Y	T	T	T	T	T	T	Y	T	T	T	Y	T	T	Y	T	T	T	T	Y	T	T	T	T	T	Y	Y	Y	T	T	T	T	T	Y	T
S2_86794	C/T	2	86794	+	NA	NA	NA	NA	NA	NA	C	Y	Y	C	C	Y	Y	C	C	C	C	C	C	Y	C	Y	C	Y	C	C	C	C	C	C	C	C	Y	Y	Y	Y	C	C	C	C	C	C	C	C	Y
S2_88218	T/C	2	88218	+	NA	NA	NA	NA	NA	NA	Y	T	T	Y	T	T	C	T	Y	Y	N	Y	T	T	Y	N	Y	T	C	Y	Y	T	T	Y	T	Y	T	Y	T	Y	T	Y	C	N	Y	Y	Y	T	Y
S2_124035	C/T	2	124035	+	NA	NA	NA	NA	NA	NA	Y	Y	Y	C	C	Y	Y	Y	Y	Y	Y	Y	Y	Y	Y	Y	Y	Y	Y	Y	Y	C	C	Y	Y	Y	Y	Y	Y	Y	Y	Y	Y	Y	C	Y	Y	Y	C
S2_126169	T/G	2	126169	+	NA	NA	NA	NA	NA	NA	K	K	T	T	K	T	K	T	K	T	K	T	K	T	K	K	K	K	K	T	K	K	K	K	K	K	T	K	K	K	T	K	T	K	K	T	K	T	K
S2_233705	T/A	2	233705	+	NA	NA	NA	NA	NA	NA	W	T	W	T	T	T	T	W	T	T	T	W	W	T	T	W	W	T	T	T	T	T	T	W	T	T	T	W	T	T	W	T	W	T	W	T	W	W	T
S2_233722	G/A	2	233722	+	NA	NA	NA	NA	NA	NA	R	G	R	G	G	G	G	R	G	G	G	R	R	G	G	R	R	G	G	G	G	G	G	R	G	G	G	R	G	G	R	G	R	G	R	G	R	R	G
S2_235476	A/C	2	235476	+	NA	NA	NA	NA	NA	NA	A	A	A	A	M	A	A	M	A	M	A	M	M	A	A	M	M	A	A	A	A	M	A	A	A	A	A	A	A	A	A	M	M	A	A	A	M	A	A
S2_257341	A/G	2	257341	+	NA	NA	NA	NA	NA	NA	R	R	R	R	R	R	R	R	R	R	R	R	R	A	R	R	R	R	R	R	R	R	R	R	R	A	R	R	R	R	R	R	R	R	R	R	R	R	R
S2_257347	C/T	2	257347	+	NA	NA	NA	NA	NA	NA	Y	Y	Y	C	Y	Y	C	Y	Y	Y	Y	C	Y	C	C	Y	C	C	Y	Y	Y	Y	C	C	C	C	C	Y	C	C	Y	Y	Y	Y	Y	Y	C	C	C
S2_257369	G/A	2	257369	+	NA	NA	NA	NA	NA	NA	R	G	R	G	G	G	G	G	G	R	G	G	G	G	R	R	R	R	R	R	G	G	G	R	G	R	R	G	G	G	G	G	G	R	G	G	G	R	G
S2_274428	C/A	2	274428	+	NA	NA	NA	NA	NA	NA	M	C	C	C	C	C	M	M	C	A	M	M	M	M	M	C	C	M	C	M	M	C	C	M	C	M	C	M	M	M	M	M	M	M	C	M	M	C	C
S2_420664	C/T	2	420664	+	NA	NA	NA	NA	NA	NA	Y	Y	C	N	T	Y	T	C	Y	C	Y	C	T	Y	T	Y	Y	T	C	Y	C	Y	Y	T	C	Y	Y	Y	Y	C	Y	N	C	Y	Y	C	Y	N	Y
S2_540738	T/G	2	540738	+	NA	NA	NA	NA	NA	NA	K	T	K	T	T	K	K	K	K	K	K	K	K	K	K	K	K	K	K	K	K	T	T	K	T	K	T	K	K	K	K	K	T	K	T	T	K	T	T
S2_621619	T/C	2	621619	+	NA	NA	NA	NA	NA	NA	Y	Y	T	T	T	T	Y	T	T	Y	Y	Y	Y	Y	Y	T	Y	Y	Y	Y	T	T	T	Y	T	Y	Y	Y	Y	Y	Y	T	Y	Y	T	T	Y	T	T
S2_742262	T/C	2	742262	+	NA	NA	NA	NA	NA	NA	Y	Y	T	Y	T	Y	T	T	T	T	T	T	T	Y	T	T	T	T	Y	T	Y	T	Y	T	Y	T	Y	T	Y	Y	T	Y	Y	Y	Y	Y	T	Y	T
S2_892548	C/A	2	892548	+	NA	NA	NA	NA	NA	NA	M	M	M	M	M	M	M	M	M	M	M	M	M	M	M	M	M	M	M	M	M	M	C	M	M	M	M	M	M	M	M	M	M	C	M	C	M	M	C
S2_892719	A/T	2	892719	+	NA	NA	NA	NA	NA	NA	W	W	W	W	A	W	W	W	W	T	W	W	W	W	W	T	W	W	W	W	W	W	W	W	A	W	W	W	W	W	W	W	W	W	W	A	W	W	A
S2_980340	C/A	2	980340	+	NA	NA	NA	NA	NA	NA	M	M	C	M	C	M	M	M	M	M	M	M	M	C	M	M	M	M	M	M	M	C	M	M	M	M	M	M	M	M	C	M	M	M	M	M	M	M	C
S2_1099994	A/G	2	1099994	+	NA	NA	NA	NA	NA	NA	R	R	R	R	R	R	R	A	A	R	R	A	R	R	R	A	R	G	R	R	R	R	R	R	R	R	R	R	R	R	R	R	R	R	A	R	A	R	R
S2_1100026	A/T	2	1100026	+	NA	NA	NA	NA	NA	NA	W	W	W	W	W	W	W	A	A	W	W	A	W	W	W	A	W	T	W	W	W	W	W	W	W	W	W	W	W	W	W	W	W	W	A	W	A	W	W
S2_1122136	T/G	2	1122136	+	NA	NA	NA	NA	NA	NA	K	T	K	T	K	K	K	K	K	K	K	K	K	K	K	K	T	K	K	K	K	K	K	K	T	K	K	K	T	K	K	K	K	T	K	K	K	K	K
S2_1122157	T/A	2	1122157	+	NA	NA	NA	NA	NA	NA	W	T	W	W	W	W	W	W	W	W	W	W	W	W	W	W	W	W	W	W	W	W	W	W	T	W	W	W	W	W	W	W	W	T	W	W	W	W	W
S2_1127678	A/C/T	2	1127678	+	NA	NA	NA	NA	NA	NA	M	A	Y	A	A	M	M	A	A	M	A	Y	N	A	M	C	A	W	Y	A	M	C	A	T	M	M	T	A	M	A	C	M	C	A	M	M	M	A	M
S2_1135076	A/T	2	1135076	+	NA	NA	NA	NA	NA	NA	W	W	W	W	A	W	W	W	W	W	W	W	A	W	W	W	W	W	W	A	W	W	W	W	W	W	A	W	W	A	A	W	W	A	W	A	A	W	W
S2_1135082	T/C	2	1135082	+	NA	NA	NA	NA	NA	NA	T	T	T	T	T	T	T	Y	T	Y	T	T	T	T	T	T	T	T	T	T	T	T	T	T	T	T	T	T	T	T	T	T	T	T	T	T	T	T	T
S2_1135086	A/G	2	1135086	+	NA	NA	NA	NA	NA	NA	A	A	A	A	A	A	A	A	A	A	A	R	A	A	A	A	A	R	A	A	A	A	A	A	A	R	A	A	A	A	A	A	A	A	A	A	A	R	A
S2_1135096	T/A	2	1135096	+	NA	NA	NA	NA	NA	NA	T	T	T	T	T	W	T	W	T	T	T	W	W	T	W	W	W	W	T	W	T	T	T	T	T	T	W	T	T	T	T	W	T	T	T	T	T	T	T
S2_1135097	G/T	2	1135097	+	NA	NA	NA	NA	NA	NA	K	K	K	K	G	K	K	K	K	G	K	K	K	G	K	K	K	K	K	K	K	K	K	G	K	G	K	K	K	K	K	K	G	K	G	K	G	K	K
S2_1214464	G/A	2	1214464	+	NA	NA	NA	NA	NA	NA	G	R	R	G	R	R	G	R	G	G	R	R	R	G	R	G	G	R	G	R	G	R	G	R	R	R	R	R	G	G	R	G	G	R	G	R	G	R	G
S2_1214480	A/G	2	1214480	+	NA	NA	NA	NA	NA	NA	A	R	R	A	R	R	A	R	A	A	R	R	R	A	R	A	A	R	A	R	A	R	A	R	R	R	R	R	A	A	R	A	A	R	A	R	A	R	A
S2_1237095	C/A	2	1237095	+	NA	NA	NA	NA	NA	NA	C	C	M	C	M	M	C	M	C	C	M	M	M	C	M	C	C	M	C	M	C	M	C	M	M	M	M	M	C	C	M	C	C	C	C	M	M	C	C
S2_1238657	T/C	2	1238657	+	NA	NA	NA	NA	NA	NA	T	Y	T	Y	Y	Y	T	T	Y	T	T	Y	Y	Y	Y	C	Y	Y	T	Y	T	C	Y	Y	N	Y	Y	T	T	T	Y	Y	Y	Y	Y	C	C	T	Y
S2_1244038	C/T	2	1244038	+	NA	NA	NA	NA	NA	NA	C	Y	Y	C	Y	Y	C	Y	C	N	Y	Y	Y	C	Y	C	C	Y	C	C	Y	Y	Y	Y	C	Y	C	Y	C	C	Y	Y	Y	C	Y	C	Y	Y	C
S2_1251273	G/A	2	1251273	+	NA	NA	NA	NA	NA	NA	G	G	G	G	G	G	G	R	R	R	G	G	G	R	G	G	G	G	G	G	G	R	G	G	G	G	G	G	G	G	G	G	R	G	R	R	G	G	R
S2_1251294	T/C	2	1251294	+	NA	NA	NA	NA	NA	NA	T	Y	Y	T	Y	Y	T	Y	T	T	Y	Y	Y	T	Y	T	T	T	T	Y	T	Y	T	T	T	Y	Y	Y	T	T	Y	T	T	T	T	T	Y	Y	T
S2_1308693	G/A	2	1308693	+	NA	NA	NA	NA	NA	NA	A	A	R	R	R	G	R	R	G	N	R	G	R	A	R	G	A	R	R	N	R	R	G	A	G	R	R	G	G	G	N	N	A	R	G	G	A	R	R
S2_1441504	C/A	2	1441504	+	NA	NA	NA	NA	NA	NA	M	M	C	C	M	M	M	A	M	M	A	M	M	M	M	M	M	M	M	C	M	M	M	C	C	M	M	M	M	M	M	M	M	M	M	M	C	M	M
S2_1441557	G/A	2	1441557	+	NA	NA	NA	NA	NA	NA	A	G	R	A	R	R	G	R	R	A	G	G	G	R	G	G	R	G	G	R	R	R	R	G	G	G	R	G	G	G	R	A	R	R	R	R	R	R	R
S2_1539925	A/C	2	1539925	+	NA	NA	NA	NA	NA	NA	M	M	A	A	M	A	M	M	C	C	M	M	M	C	M	C	M	M	M	M	M	A	A	M	M	M	M	M	M	C	A	M	M	M	M	M	M	A	M
S2_1540131	A/T	2	1540131	+	NA	NA	NA	NA	NA	NA	W	A	W	W	W	A	A	A	A	W	W	W	A	A	W	W	W	W	A	W	A	W	W	W	A	T	W	A	A	A	W	W	A	A	W	W	W	A	A
S2_1540132	G/A	2	1540132	+	NA	NA	NA	NA	NA	NA	R	G	R	R	R	G	G	G	G	R	R	R	G	G	R	R	R	R	G	R	G	R	R	R	G	A	R	G	G	G	R	R	G	G	R	R	R	G	G
S2_1540152	T/C	2	1540152	+	NA	NA	NA	NA	NA	NA	Y	T	Y	Y	Y	T	T	T	T	Y	Y	Y	T	T	Y	Y	Y	Y	T	Y	T	Y	Y	Y	T	C	Y	T	T	T	Y	Y	T	T	Y	Y	Y	T	T
S2_1540170	G/A	2	1540170	+	NA	NA	NA	NA	NA	NA	R	G	R	R	R	G	G	G	G	R	R	R	G	G	R	R	R	R	G	R	G	R	R	R	G	A	R	G	G	G	R	R	G	G	R	R	R	G	G
S2_1540173	C/T	2	1540173	+	NA	NA	NA	NA	NA	NA	Y	C	Y	Y	Y	C	C	C	C	Y	Y	Y	C	C	Y	Y	Y	Y	C	Y	C	Y	Y	Y	C	T	Y	C	C	C	Y	Y	C	C	Y	Y	Y	C	C
S2_1552763	C/T	2	1552763	+	NA	NA	NA	NA	NA	NA	Y	Y	C	C	Y	C	Y	C	C	C	Y	C	C	C	Y	C	C	C	C	C	C	Y	Y	Y	Y	Y	C	C	C	Y	C	C	C	C	C	C	C	C	Y
S2_1552814	T/C	2	1552814	+	NA	NA	NA	NA	NA	NA	Y	Y	T	T	Y	T	C	T	Y	T	Y	T	Y	Y	Y	Y	T	T	T	T	T	Y	Y	Y	Y	Y	T	Y	Y	Y	T	T	T	Y	T	T	Y	T	Y
S2_1560169	A/G	2	1560169	+	NA	NA	NA	NA	NA	NA	R	R	R	R	R	R	R	R	R	R	R	R	R	R	R	R	R	R	R	R	R	R	R	R	R	R	R	R	R	R	R	R	R	R	R	R	R	R	R
S2_1560170	A/G	2	1560170	+	NA	NA	NA	NA	NA	NA	R	R	R	R	R	R	R	R	R	R	R	R	R	R	R	R	R	R	R	R	R	R	R	R	R	R	R	R	R	R	R	R	R	R	R	R	R	R	R
S2_1560202	C/T	2	1560202	+	NA	NA	NA	NA	NA	NA	Y	Y	Y	Y	Y	Y	Y	Y	Y	Y	Y	Y	Y	Y	Y	Y	Y	Y	Y	Y	Y	Y	Y	Y	Y	Y	Y	Y	Y	Y	Y	Y	Y	Y	Y	Y	Y	Y	Y
S2_1560207	A/G	2	1560207	+	NA	NA	NA	NA	NA	NA	R	R	R	R	R	R	R	R	R	R	R	R	R	R	R	R	R	R	R	R	R	R	R	R	R	R	R	R	R	R	R	R	R	R	R	R	R	R	R
S2_1560215	C/T	2	1560215	+	NA	NA	NA	NA	NA	NA	Y	Y	Y	Y	Y	Y	Y	Y	Y	Y	Y	Y	Y	Y	Y	Y	Y	Y	Y	Y	Y	Y	Y	Y	Y	Y	Y	Y	Y	Y	Y	Y	Y	Y	Y	Y	Y	Y	Y
S2_1560218	T/C	2	1560218	+	NA	NA	NA	NA	NA	NA	T	T	T	T	Y	T	Y	T	Y	T	Y	T	Y	T	T	T	Y	T	Y	T	Y	Y	Y	T	T	T	T	T	Y	Y	T	T	T	T	T	T	T	T	Y
S2_1565984	A/G	2	1565984	+	NA	NA	NA	NA	NA	NA	A	R	R	A	R	R	R	G	R	G	R	R	R	R	R	R	R	G	R	G	A	R	A	R	R	R	R	R	R	A	R	A	R	A	R	G	R	R	R
S2_1566151	A/G	2	1566151	+	NA	NA	NA	NA	NA	NA	R	R	A	R	R	R	A	R	A	A	A	A	R	A	A	R	A	A	A	R	R	A	R	A	R	A	A	A	R	R	A	R	R	A	R	A	R	A	A
S2_1566328	G/A	2	1566328	+	NA	NA	NA	NA	NA	NA	R	R	G	R	G	G	G	G	G	G	G	G	G	R	G	G	G	G	R	G	R	G	R	G	R	G	R	G	R	R	G	R	G	R	R	G	G	R	G
S2_1571645	T/A	2	1571645	+	NA	NA	NA	NA	NA	NA	W	W	T	T	W	T	W	T	A	T	W	T	T	W	W	T	T	W	W	T	W	T	T	T	T	W	T	W	W	W	T	W	T	W	T	T	T	T	W
S2_1604826	A/T	2	1604826	+	NA	NA	NA	NA	NA	NA	W	W	W	T	T	W	N	W	A	A	W	W	W	W	W	A	A	W	A	W	T	W	T	W	W	A	W	W	W	W	T	A	A	W	N	W	W	T	W
S2_1650547	T/C	2	1650547	+	NA	NA	NA	NA	NA	NA	Y	Y	Y	Y	T	Y	Y	Y	Y	C	Y	Y	Y	Y	Y	Y	Y	Y	Y	Y	Y	Y	Y	Y	Y	Y	Y	Y	Y	Y	Y	Y	Y	Y	Y	Y	Y	Y	Y
S2_1650549	G/A	2	1650549	+	NA	NA	NA	NA	NA	NA	R	R	R	R	G	R	R	R	R	A	R	R	R	R	R	R	R	R	R	R	R	R	R	R	R	R	R	R	R	R	R	R	R	R	R	R	R	R	R
S2_1650550	T/A	2	1650550	+	NA	NA	NA	NA	NA	NA	W	W	W	W	T	W	W	W	W	A	W	W	W	W	W	W	W	W	W	W	W	W	W	W	W	W	W	W	W	W	W	W	W	W	W	W	W	W	W
S2_1695869	G/A	2	1695869	+	NA	NA	NA	NA	NA	NA	R	G	G	G	G	R	G	R	R	R	R	R	R	G	R	G	R	G	R	R	R	G	G	R	G	G	R	N	R	G	R	R	R	G	G	R	R	R	A
S2_1695899	A/T/-	2	1695899	+	NA	NA	NA	NA	NA	NA	A	W	A	0	A	T	A	0	W	T	W	W	W	W	W	A	0	A	W	W	W	W	A	W	A	W	W	N	W	0	W	A	W	A	0	W	W	A	T
S2_1726404	A/G	2	1726404	+	NA	NA	NA	NA	NA	NA	A	R	R	R	R	A	R	R	R	R	R	R	G	R	A	A	R	G	A	R	A	R	A	A	A	A	R	A	R	G	R	R	A	R	A	R	A	A	A
S2_1736997	A/G	2	1736997	+	NA	NA	NA	NA	NA	NA	A	A	R	R	G	R	R	A	A	R	R	R	R	A	A	G	R	R	R	R	R	A	G	A	A	N	R	R	R	A	A	R	N	R	R	R	R	R	A
S2_1737011	T/C	2	1737011	+	NA	NA	NA	NA	NA	NA	Y	Y	Y	Y	Y	T	Y	Y	Y	T	Y	T	Y	Y	T	T	T	Y	Y	T	T	Y	T	Y	Y	N	Y	Y	T	C	Y	T	N	T	Y	Y	Y	Y	Y
S2_1739218	G/A	2	1739218	+	NA	NA	NA	NA	NA	NA	A	R	R	R	G	R	N	R	R	A	R	R	A	G	G	G	R	G	R	A	R	G	A	G	N	R	A	R	R	R	R	A	R	R	A	A	G	R	A
S2_1788578	T/A	2	1788578	+	NA	NA	NA	NA	NA	NA	W	T	T	T	T	W	W	W	W	A	W	W	W	W	W	W	W	A	W	W	T	W	T	W	T	W	W	W	W	T	T	W	W	W	T	W	W	W	W
S2_1823963	A/G	2	1823963	+	NA	NA	NA	NA	NA	NA	A	A	A	A	R	A	R	A	R	A	A	A	R	A	A	R	A	A	R	A	A	A	R	A	A	A	A	R	R	A	A	R	A	R	A	A	R	A	A
S2_1824617	A/G	2	1824617	+	NA	NA	NA	NA	NA	NA	A	G	A	A	R	R	A	R	G	G	R	R	R	G	R	G	R	R	R	R	R	A	R	R	R	A	R	G	G	R	R	R	R	R	R	R	R	R	R
S2_1824627	T/A	2	1824627	+	NA	NA	NA	NA	NA	NA	T	A	T	T	W	W	T	W	A	A	W	W	W	A	W	A	W	W	W	W	W	T	W	W	W	T	W	A	A	W	W	W	W	W	W	W	W	W	W
S2_1836765	C/A	2	1836765	+	NA	NA	NA	NA	NA	NA	M	C	C	M	M	M	M	M	M	C	M	C	M	M	M	M	C	C	M	M	M	M	M	C	M	C	M	M	C	C	M	C	C	M	M	M	C	C	M
S2_1836778	T/C	2	1836778	+	NA	NA	NA	NA	NA	NA	Y	Y	T	Y	Y	Y	Y	Y	Y	Y	Y	Y	Y	Y	Y	C	Y	Y	Y	Y	Y	Y	Y	Y	Y	Y	Y	Y	Y	T	Y	Y	Y	Y	Y	Y	Y	Y	Y
S2_1836782	G/C	2	1836782	+	NA	NA	NA	NA	NA	NA	G	G	S	G	G	G	G	S	G	S	G	G	G	S	S	G	S	S	S	S	S	S	G	S	G	S	S	S	S	G	G	G	S	G	S	S	G	G	S
S2_1836801	T/C	2	1836801	+	NA	NA	NA	NA	NA	NA	T	Y	T	Y	Y	T	T	Y	T	Y	T	Y	T	T	T	T	T	Y	T	Y	Y	T	Y	T	Y	Y	T	T	Y	T	Y	Y	T	Y	Y	T	T	Y	T
S2_1837583	G/T	2	1837583	+	NA	NA	NA	NA	NA	NA	K	G	T	K	K	K	G	K	K	K	T	K	K	T	K	K	K	K	K	K	K	G	G	K	K	K	T	K	K	K	K	K	K	K	G	K	K	K	T
S2_1837608	C/T/-	2	1837608	+	NA	NA	NA	NA	NA	NA	Y	0	T	Y	Y	Y	C	Y	Y	Y	T	Y	Y	T	Y	Y	Y	Y	Y	Y	Y	C	C	Y	Y	Y	T	Y	0	Y	Y	Y	Y	Y	C	Y	Y	Y	T
S2_1877825	C/T	2	1877825	+	NA	NA	NA	NA	NA	NA	Y	Y	C	C	C	Y	Y	Y	Y	Y	T	Y	Y	Y	Y	Y	Y	Y	Y	Y	Y	Y	C	Y	C	Y	Y	Y	Y	Y	Y	Y	Y	Y	Y	Y	Y	Y	T
S2_1879312	G/A	2	1879312	+	NA	NA	NA	NA	NA	NA	G	G	G	G	R	G	R	G	R	G	G	G	R	R	G	R	G	G	R	G	G	G	R	G	G	G	G	R	R	G	G	R	G	R	G	G	R	G	G
S2_1879423	C/T	2	1879423	+	NA	NA	NA	NA	NA	NA	C	C	C	C	C	C	Y	C	Y	C	C	C	C	C	C	C	C	C	Y	C	C	C	C	C	C	C	C	C	C	Y	C	C	C	C	C	C	C	C	C
S2_1893786	C/A	2	1893786	+	NA	NA	NA	NA	NA	NA	M	M	M	M	C	M	M	M	M	M	M	M	C	M	C	M	M	M	M	M	M	M	M	M	M	M	M	M	M	M	M	M	M	M	C	M	M	M	M
S2_1893814	T/C	2	1893814	+	NA	NA	NA	NA	NA	NA	T	T	T	Y	Y	T	T	T	T	T	T	T	T	T	T	T	T	T	T	T	T	Y	T	T	T	T	T	T	T	T	T	T	T	T	Y	T	T	T	T
S2_1893887	T/C	2	1893887	+	NA	NA	NA	NA	NA	NA	Y	Y	Y	Y	Y	T	Y	Y	Y	Y	Y	Y	Y	Y	Y	Y	Y	Y	Y	Y	Y	Y	Y	Y	Y	Y	T	Y	Y	Y	Y	Y	Y	Y	Y	Y	Y	Y	Y
S2_1893911	A/G	2	1893911	+	NA	NA	NA	NA	NA	NA	R	R	R	R	R	R	A	A	R	R	R	R	R	R	R	R	R	R	R	R	R	R	R	R	R	R	R	R	R	R	R	R	R	R	R	R	R	R	R
S2_1894003	A/G	2	1894003	+	NA	NA	NA	NA	NA	NA	R	R	R	R	A	R	A	R	R	A	R	R	R	A	A	R	R	A	A	R	R	R	R	R	R	A	R	A	R	R	R	R	R	R	R	A	N	A	A
S2_1894028	A/T	2	1894028	+	NA	NA	NA	NA	NA	NA	W	W	W	W	T	W	W	W	W	A	W	W	W	W	W	W	W	W	W	W	W	W	W	W	W	W	A	W	W	W	W	W	W	W	W	W	N	W	W
S2_1894244	G/A	2	1894244	+	NA	NA	NA	NA	NA	NA	G	R	R	R	R	R	G	R	R	R	G	G	R	G	G	R	G	R	G	G	G	R	G	G	R	R	G	G	G	G	G	G	G	R	R	R	G	G	R
S2_1894289	T/C	2	1894289	+	NA	NA	NA	NA	NA	NA	Y	Y	Y	Y	Y	Y	Y	Y	Y	Y	Y	Y	Y	Y	Y	Y	Y	Y	Y	Y	Y	Y	Y	Y	Y	Y	Y	Y	Y	Y	Y	Y	Y	Y	Y	Y	Y	Y	Y
S2_1894292	C/T	2	1894292	+	NA	NA	NA	NA	NA	NA	Y	Y	Y	Y	Y	Y	Y	Y	Y	Y	Y	Y	Y	Y	Y	Y	Y	Y	Y	Y	Y	Y	Y	Y	Y	Y	Y	Y	Y	Y	Y	Y	Y	Y	Y	Y	Y	Y	Y
S2_1894313	G/A	2	1894313	+	NA	NA	NA	NA	NA	NA	R	R	R	R	R	R	R	R	R	R	R	R	R	R	R	R	R	R	R	R	R	R	R	R	R	R	R	R	R	R	G	R	R	R	R	R	R	R	R
S2_1894326	C/T	2	1894326	+	NA	NA	NA	NA	NA	NA	Y	Y	Y	Y	Y	Y	Y	Y	Y	Y	Y	Y	Y	Y	Y	Y	Y	Y	Y	Y	Y	Y	Y	Y	Y	Y	Y	Y	Y	Y	Y	Y	Y	Y	Y	Y	Y	Y	Y
S2_1894362	C/T	2	1894362	+	NA	NA	NA	NA	NA	NA	C	C	C	C	C	C	C	C	C	C	C	C	C	Y	C	C	C	C	C	Y	C	C	C	Y	C	C	C	Y	C	Y	C	C	C	C	C	C	Y	C	C
S2_1895933	T/C/G	2	1895933	+	NA	NA	NA	NA	NA	NA	Y	Y	Y	S	K	T	Y	Y	Y	N	C	Y	Y	T	Y	Y	T	Y	Y	C	Y	S	Y	Y	Y	Y	Y	T	Y	T	S	Y	S	Y	N	Y	Y	Y	Y
S2_1895942	T/A	2	1895942	+	NA	NA	NA	NA	NA	NA	W	W	W	W	T	T	W	W	W	N	A	W	W	T	W	W	T	W	W	A	W	W	W	W	W	W	W	T	W	T	W	W	W	W	N	W	W	W	W
S2_1895951	A/T	2	1895951	+	NA	NA	NA	NA	NA	NA	W	W	W	W	A	A	W	W	W	N	T	W	W	A	W	W	A	W	W	T	W	W	W	W	W	W	W	A	W	A	W	W	W	W	N	W	W	W	W
S2_1918718	A/G	2	1918718	+	NA	NA	NA	NA	NA	NA	A	A	A	A	A	A	A	A	A	R	R	R	R	A	R	R	A	R	R	R	A	A	A	R	A	A	R	A	A	A	A	R	R	A	R	R	A	R	R
S2_1918837	C/T	2	1918837	+	NA	NA	NA	NA	NA	NA	C	C	Y	C	C	C	Y	Y	Y	C	Y	Y	C	Y	Y	C	Y	C	Y	C	C	Y	C	Y	C	C	C	C	Y	C	Y	C	C	Y	C	Y	C	Y	Y
S2_1921895	T/C	2	1921895	+	NA	NA	NA	NA	NA	NA	T	N	T	T	T	Y	Y	Y	Y	Y	Y	Y	T	Y	Y	Y	Y	T	Y	C	Y	T	T	Y	T	Y	T	Y	Y	Y	Y	T	Y	Y	Y	Y	Y	T	Y
S2_1941923	T/C	2	1941923	+	NA	NA	NA	NA	NA	NA	T	T	T	T	T	T	Y	Y	Y	Y	Y	Y	T	Y	Y	Y	Y	Y	Y	Y	T	T	T	Y	Y	Y	T	Y	Y	Y	T	Y	T	T	Y	Y	T	Y	Y
S2_1941997	A/C	2	1941997	+	NA	NA	NA	NA	NA	NA	M	M	M	A	A	M	M	M	M	C	M	M	M	A	M	M	M	M	M	M	M	M	A	M	A	M	M	M	M	M	M	A	M	A	M	M	A	M	M
S2_1942007	C/T	2	1942007	+	NA	NA	NA	NA	NA	NA	Y	Y	Y	C	C	C	C	Y	Y	Y	Y	Y	Y	C	Y	Y	Y	Y	Y	Y	Y	Y	C	Y	Y	Y	C	Y	Y	Y	Y	Y	Y	Y	Y	T	C	C	Y
S2_1942016	C/T	2	1942016	+	NA	NA	NA	NA	NA	NA	Y	Y	C	C	Y	C	C	C	C	C	Y	C	C	C	Y	C	Y	Y	C	C	Y	C	Y	Y	Y	Y	C	C	C	C	C	C	C	C	C	C	C	C	Y
S2_1980641	C/T	2	1980641	+	NA	NA	NA	NA	NA	NA	C	Y	C	C	C	Y	Y	Y	Y	Y	Y	Y	Y	Y	Y	Y	C	C	Y	Y	Y	C	C	Y	Y	Y	Y	Y	Y	Y	C	C	Y	C	Y	Y	Y	Y	Y
S2_1980671	T/C	2	1980671	+	NA	NA	NA	NA	NA	NA	T	Y	T	T	T	Y	Y	Y	Y	Y	Y	Y	Y	Y	Y	Y	T	T	Y	Y	Y	T	T	Y	Y	Y	Y	Y	Y	Y	T	T	Y	T	Y	Y	Y	Y	Y
S2_1995499	C/T	2	1995499	+	NA	NA	NA	NA	NA	NA	Y	C	C	C	C	C	Y	C	Y	C	C	C	Y	Y	C	Y	C	C	Y	C	C	C	Y	C	C	C	C	Y	Y	Y	C	Y	C	Y	C	C	Y	C	C
S2_1995532	G/A	2	1995532	+	NA	NA	NA	NA	NA	NA	G	R	R	G	R	R	R	R	R	R	R	R	G	R	R	R	R	R	R	R	R	R	G	R	R	R	R	R	R	R	R	R	R	R	R	R	R	R	R
S2_2004355	C/T	2	2004355	+	NA	NA	NA	NA	NA	NA	Y	C	C	C	Y	C	Y	C	Y	C	C	C	C	Y	C	C	C	C	C	C	C	C	C	C	C	C	C	Y	Y	C	C	C	C	C	C	C	Y	C	C
S2_2004379	C/G	2	2004379	+	NA	NA	NA	NA	NA	NA	C	S	S	C	S	S	C	C	C	C	S	S	S	C	S	C	C	C	C	S	C	S	C	S	S	S	S	S	C	C	S	C	C	S	C	S	S	S	C
S2_2004390	T/A	2	2004390	+	NA	NA	NA	NA	NA	NA	W	W	T	A	W	W	W	W	T	W	W	W	W	W	W	W	W	W	W	W	W	W	A	T	W	W	T	T	W	W	W	W	W	W	W	W	T	W	W
S2_2016551	G/T	2	2016551	+	NA	NA	NA	NA	NA	NA	G	K	K	K	G	G	G	G	G	K	T	K	G	G	N	T	K	K	G	G	G	K	G	N	T	K	K	N	K	G	K	G	K	T	K	G	K	K	K
S2_2083300	T/C	2	2083300	+	NA	NA	NA	NA	NA	NA	T	Y	T	Y	T	Y	T	Y	Y	Y	Y	Y	T	C	Y	Y	Y	Y	Y	Y	Y	Y	T	Y	Y	C	Y	Y	Y	Y	T	Y	Y	Y	Y	Y	Y	Y	Y
S2_2083301	C/T	2	2083301	+	NA	NA	NA	NA	NA	NA	T	Y	T	Y	T	Y	T	Y	Y	C	Y	Y	Y	C	Y	Y	Y	T	Y	Y	Y	Y	T	Y	Y	Y	Y	Y	C	Y	Y	Y	Y	Y	Y	C	Y	Y	Y
S2_2083303	T/A	2	2083303	+	NA	NA	NA	NA	NA	NA	T	W	T	W	T	W	T	W	W	W	W	W	T	A	W	W	W	W	W	W	W	W	T	W	W	A	W	W	W	W	T	W	W	W	W	W	W	W	W
S2_2083304	A/T	2	2083304	+	NA	NA	NA	NA	NA	NA	T	W	T	W	T	W	T	W	W	A	W	W	W	A	W	W	W	T	W	W	W	W	T	W	W	W	W	W	A	W	W	W	W	W	W	A	W	W	W
S2_2083357	C/T	2	2083357	+	NA	NA	NA	NA	NA	NA	C	Y	C	Y	C	Y	C	Y	Y	Y	Y	Y	C	T	Y	Y	Y	Y	Y	Y	Y	Y	C	Y	Y	T	Y	Y	Y	Y	C	Y	Y	Y	Y	Y	Y	Y	Y
S2_2195319	C/T	2	2195319	+	NA	NA	NA	NA	NA	NA	C	Y	C	C	Y	C	C	C	C	C	C	C	C	C	Y	C	Y	Y	C	C	Y	C	Y	Y	Y	Y	C	C	C	Y	C	C	C	C	C	C	C	C	Y
S2_2206968	T/A	2	2206968	+	NA	NA	NA	NA	NA	NA	W	W	W	A	W	W	W	T	T	W	T	W	T	T	W	T	W	W	N	W	W	W	T	W	W	T	T	W	T	T	W	W	A	T	W	T	A	N	W
S2_2246012	G/A	2	2246012	+	NA	NA	NA	NA	NA	NA	G	R	R	G	G	R	R	R	R	R	R	R	R	R	R	R	R	R	R	R	G	R	G	R	G	R	R	R	R	G	R	G	R	R	R	R	R	R	R
S2_2308076	C/T	2	2308076	+	NA	NA	NA	NA	NA	NA	C	C	Y	C	C	C	C	Y	Y	T	Y	Y	Y	Y	Y	Y	Y	C	Y	Y	C	Y	C	Y	Y	Y	Y	Y	Y	C	C	C	Y	C	Y	C	Y	Y	Y
S2_2309828	A/T	2	2309828	+	NA	NA	NA	NA	NA	NA	A	W	W	W	A	W	W	W	W	W	W	W	W	T	W	W	W	W	T	W	W	A	W	W	W	W	W	W	W	W	W	W	A	W	T	W	W	W	A
S2_2309834	C/T	2	2309834	+	NA	NA	NA	NA	NA	NA	C	Y	Y	Y	C	Y	Y	Y	C	Y	C	Y	Y	N	Y	Y	Y	Y	T	Y	T	C	Y	Y	Y	Y	Y	Y	Y	T	Y	Y	C	Y	T	Y	C	Y	C
S2_2309852	A/T	2	2309852	+	NA	NA	NA	NA	NA	NA	A	W	W	W	A	W	W	W	A	W	A	W	W	N	W	W	W	W	T	W	T	A	W	W	W	W	W	W	W	T	W	W	A	W	T	W	A	W	A
S2_2309876	G/A	2	2309876	+	NA	NA	NA	NA	NA	NA	G	R	R	R	G	R	R	R	G	R	G	R	R	N	R	R	R	R	A	R	A	G	R	R	R	R	R	R	R	A	R	R	G	R	A	R	G	R	G
S2_2310050	A/G	2	2310050	+	NA	NA	NA	NA	NA	NA	A	R	R	A	R	R	R	A	G	R	R	R	R	R	R	A	A	R	R	R	A	R	R	R	R	A	R	R	R	G	R	R	R	R	R	R	R	R	A
S2_2310059	G/A	2	2310059	+	NA	NA	NA	NA	NA	NA	G	R	R	G	R	R	R	G	A	R	R	R	R	R	R	G	G	R	R	R	G	R	R	R	R	G	R	R	R	A	R	R	R	R	R	R	R	R	G
S2_2310071	T/A	2	2310071	+	NA	NA	NA	NA	NA	NA	T	W	W	T	W	W	W	T	A	W	W	W	W	W	W	T	T	W	W	W	T	W	W	W	W	T	W	W	W	A	W	W	W	W	W	W	W	W	T
S2_2310074	G/A	2	2310074	+	NA	NA	NA	NA	NA	NA	G	R	R	G	R	R	R	G	A	R	R	R	R	R	R	G	G	R	R	R	G	R	R	R	R	G	R	R	R	A	R	R	R	R	R	R	R	R	G
S2_2310077	T/C	2	2310077	+	NA	NA	NA	NA	NA	NA	T	C	Y	T	Y	Y	C	Y	C	Y	Y	Y	Y	Y	Y	T	Y	Y	Y	Y	T	Y	Y	Y	Y	Y	Y	Y	Y	C	Y	Y	C	Y	Y	Y	Y	Y	Y
S2_2310090	C/A	2	2310090	+	NA	NA	NA	NA	NA	NA	C	M	M	C	M	M	M	C	A	M	M	M	M	M	M	C	C	M	M	M	C	M	M	M	M	C	M	M	M	A	M	M	M	M	M	M	M	M	C
S2_2344032	G/A	2	2344032	+	NA	NA	NA	NA	NA	NA	R	R	G	R	R	G	R	R	R	R	R	R	R	R	R	R	R	R	G	G	R	R	R	R	G	G	R	R	R	R	R	R	G	R	R	R	R	R	R
S2_2344034	G/C	2	2344034	+	NA	NA	NA	NA	NA	NA	S	S	G	S	S	G	S	S	S	S	S	S	S	S	S	S	S	S	G	G	S	S	S	S	G	G	S	S	S	S	S	S	G	S	S	S	S	S	S
S2_2344072	T/C	2	2344072	+	NA	NA	NA	NA	NA	NA	Y	Y	T	Y	Y	T	Y	Y	Y	Y	Y	Y	Y	Y	Y	Y	Y	Y	T	T	Y	Y	Y	Y	T	T	Y	Y	Y	Y	Y	Y	T	Y	Y	Y	Y	Y	Y
S2_2344327	G/A	2	2344327	+	NA	NA	NA	NA	NA	NA	R	R	R	G	R	R	R	R	R	R	R	R	R	R	R	G	R	R	R	R	R	R	R	R	R	R	R	R	R	R	R	R	R	R	R	R	R	R	R
S2_2344329	G/T	2	2344329	+	NA	NA	NA	NA	NA	NA	K	K	K	K	K	K	K	K	K	K	K	K	K	K	K	K	K	K	K	K	K	K	K	K	K	K	K	K	K	T	K	K	K	K	K	K	K	K	K
S2_2344342	A/C	2	2344342	+	NA	NA	NA	NA	NA	NA	M	M	M	M	M	M	M	M	M	M	M	M	M	M	M	M	M	M	M	M	M	M	M	M	M	M	M	M	M	C	M	M	M	M	M	M	M	M	M
S2_2344738	G/A	2	2344738	+	NA	NA	NA	NA	NA	NA	R	R	R	R	R	R	R	R	R	G	R	G	R	R	R	G	R	R	R	G	R	R	R	R	G	R	R	R	R	R	G	R	R	R	R	R	R	R	R
S2_2344755	G/A	2	2344755	+	NA	NA	NA	NA	NA	NA	R	R	G	R	R	R	R	R	R	R	R	G	R	R	R	G	R	G	G	G	R	G	R	R	R	G	R	R	R	R	G	R	G	G	R	R	R	R	R
S2_2344783	C/T	2	2344783	+	NA	NA	NA	NA	NA	NA	Y	Y	C	Y	Y	Y	Y	Y	Y	Y	Y	C	Y	Y	Y	C	Y	C	C	C	Y	C	Y	Y	Y	C	Y	Y	Y	Y	C	Y	C	C	Y	Y	Y	Y	Y
S2_2344788	A/C	2	2344788	+	NA	NA	NA	NA	NA	NA	M	M	A	M	M	M	M	M	M	M	M	A	M	M	M	A	M	A	A	A	M	A	M	M	M	A	M	M	M	M	A	M	A	A	M	M	M	M	M
S2_2348412	G/A	2	2348412	+	NA	NA	NA	NA	NA	NA	R	R	R	R	R	R	R	R	R	R	R	R	R	R	R	G	R	R	R	R	R	R	R	R	R	R	R	R	G	R	R	R	R	R	R	R	R	R	R
S2_2348421	G/A	2	2348421	+	NA	NA	NA	NA	NA	NA	G	R	R	G	G	R	G	G	G	G	G	G	G	G	G	G	G	G	G	G	G	G	G	G	G	G	R	R	G	G	R	G	G	G	G	G	G	G	G
S2_2348439	T/A	2	2348439	+	NA	NA	NA	NA	NA	NA	W	T	W	W	T	T	T	T	T	W	T	T	W	T	T	T	T	T	T	T	T	T	W	T	T	T	T	T	T	T	T	T	T	T	T	T	W	T	T
S2_2502404	G/T	2	2502404	+	NA	NA	NA	NA	NA	NA	G	K	G	G	K	G	G	K	G	G	G	K	G	G	K	G	G	G	G	K	G	K	K	G	K	K	K	G	K	G	G	K	G	G	K	G	K	K	K
S2_2502419	T/C	2	2502419	+	NA	NA	NA	NA	NA	NA	T	Y	T	T	Y	T	T	Y	T	T	T	Y	T	T	Y	T	T	T	T	Y	T	Y	Y	T	Y	Y	Y	T	Y	T	T	Y	T	T	Y	T	Y	Y	Y
S2_2502474	T/C	2	2502474	+	NA	NA	NA	NA	NA	NA	Y	T	Y	C	Y	C	T	T	T	Y	Y	Y	Y	Y	Y	Y	Y	Y	Y	Y	Y	T	Y	Y	Y	Y	Y	Y	Y	C	Y	Y	Y	Y	Y	Y	Y	Y	T
S2_2625948	A/G	2	2625948	+	NA	NA	NA	NA	NA	NA	R	R	A	A	R	A	G	R	G	R	G	R	R	N	R	G	R	R	G	G	R	A	A	R	N	A	N	R	R	G	A	A	R	R	R	N	G	A	R
S2_2625975	A/G	2	2625975	+	NA	NA	NA	NA	NA	NA	R	R	A	A	R	A	G	R	G	R	G	R	R	N	R	G	R	R	G	G	R	A	A	R	N	A	N	R	R	G	A	A	R	R	R	N	G	A	R
S2_2626132	C/T	2	2626132	+	NA	NA	NA	NA	NA	NA	Y	Y	Y	T	Y	Y	Y	Y	C	Y	Y	C	Y	C	Y	C	Y	C	C	Y	T	T	Y	T	Y	Y	Y	Y	C	Y	C	Y	Y	Y	C	Y	T	Y	Y
S2_2626135	G/T	2	2626135	+	NA	NA	NA	NA	NA	NA	K	K	K	T	K	K	K	K	G	K	K	G	K	G	K	G	K	G	G	K	T	T	K	T	K	K	K	K	G	K	G	K	K	K	G	K	T	K	K
S2_2626138	A/T	2	2626138	+	NA	NA	NA	NA	NA	NA	W	W	W	T	W	W	W	W	A	W	W	A	W	A	W	A	W	A	A	W	T	T	W	T	W	W	W	W	A	W	A	W	W	W	A	W	T	W	W
S2_2653364	A/C	2	2653364	+	NA	NA	NA	NA	NA	NA	M	A	M	A	A	M	A	M	A	M	A	M	A	M	M	M	A	M	M	M	A	A	A	M	A	M	M	M	M	M	M	A	A	A	A	A	A	A	A
S2_2658217	G/A	2	2658217	+	NA	NA	NA	NA	NA	NA	G	R	R	R	G	R	R	G	G	G	G	R	R	R	G	G	R	R	R	R	A	R	R	N	R	G	R	R	R	R	R	G	R	R	R	R	R	R	G
S2_2723977	C/T	2	2723977	+	NA	NA	NA	NA	NA	NA	C	C	Y	C	C	Y	C	C	C	Y	Y	Y	C	Y	C	Y	Y	Y	C	Y	C	C	C	Y	C	Y	Y	Y	C	Y	C	C	C	C	C	C	C	C	C
S2_2723983	T/C	2	2723983	+	NA	NA	NA	NA	NA	NA	T	T	Y	T	T	Y	T	T	T	Y	Y	Y	T	Y	T	Y	Y	Y	T	Y	T	T	T	Y	T	Y	Y	Y	T	Y	T	T	T	T	T	T	T	T	T
S2_2723994	G/A	2	2723994	+	NA	NA	NA	NA	NA	NA	G	G	R	G	G	R	G	G	G	R	R	R	G	R	G	R	R	R	G	R	G	G	G	R	G	R	R	R	G	R	G	G	G	G	G	G	G	G	G
S2_2771067	G/A	2	2771067	+	NA	NA	NA	NA	NA	NA	G	G	R	G	G	R	G	R	G	G	G	R	R	G	R	G	G	G	G	G	G	G	G	R	G	G	R	G	G	G	R	G	G	R	G	R	R	R	G
S2_2771078	T/A	2	2771078	+	NA	NA	NA	NA	NA	NA	W	A	T	W	W	W	W	W	W	W	W	T	W	W	W	W	W	A	W	T	W	W	W	W	A	W	W	W	W	W	T	W	W	T	A	W	W	T	A
S2_2771096	T/A	2	2771096	+	NA	NA	NA	NA	NA	NA	T	T	T	T	T	W	T	T	T	W	W	W	T	W	W	W	W	W	W	W	T	T	T	W	T	W	W	W	T	T	W	T	T	T	T	T	T	T	T
S2_2771105	C/T	2	2771105	+	NA	NA	NA	NA	NA	NA	C	Y	C	C	C	C	Y	Y	Y	Y	C	C	Y	Y	C	Y	Y	C	Y	C	C	Y	C	Y	Y	Y	C	C	Y	C	C	C	Y	Y	Y	Y	Y	C	Y
S2_3051814	C/A	2	3051814	+	NA	NA	NA	NA	NA	NA	M	M	M	M	A	M	M	M	M	M	A	M	C	M	M	M	M	C	M	M	M	M	A	C	C	M	M	M	M	M	M	M	M	M	M	C	M	M	M
S2_3070872	A/G	2	3070872	+	NA	NA	NA	NA	NA	NA	A	R	A	A	A	A	A	A	R	R	R	A	R	A	R	R	R	R	R	A	R	A	N	R	R	R	A	R	A	A	A	A	R	A	R	R	R	A	R
S2_3219353	A/T	2	3219353	+	NA	NA	NA	NA	NA	NA	W	W	A	W	A	A	W	W	W	N	W	A	W	W	W	W	W	W	W	A	W	W	W	A	W	A	W	W	A	W	A	W	W	W	W	A	A	W	W
S2_3219426	A/T	2	3219426	+	NA	NA	NA	NA	NA	NA	A	W	W	W	A	A	A	A	A	A	A	W	W	W	A	W	W	A	W	T	W	W	W	W	A	W	W	W	W	A	A	A	W	A	A	W	A	W	A
S2_3219435	G/T	2	3219435	+	NA	NA	NA	NA	NA	NA	G	K	G	G	G	G	G	G	K	G	G	G	G	G	K	G	G	G	K	G	G	G	K	G	G	G	G	G	G	G	G	G	G	G	G	G	K	G	K
S2_3289013	T/C	2	3289013	+	NA	NA	NA	NA	NA	NA	Y	T	Y	T	T	Y	T	T	T	Y	Y	Y	T	Y	Y	Y	Y	Y	Y	Y	T	T	T	Y	T	Y	Y	Y	Y	Y	Y	T	Y	T	T	T	T	Y	T
S2_3291481	T/C	2	3291481	+	NA	NA	NA	NA	NA	NA	Y	Y	C	T	T	Y	T	Y	T	Y	Y	C	Y	Y	Y	Y	Y	Y	Y	C	T	Y	T	Y	T	Y	Y	Y	Y	Y	Y	T	Y	Y	T	Y	T	Y	T
S2_3374251	G/A	2	3374251	+	NA	NA	NA	NA	NA	NA	R	R	A	R	G	A	G	R	G	G	G	R	G	R	R	G	G	R	R	G	G	R	G	G	G	R	R	R	R	R	R	R	G	R	R	R	R	R	G
S2_3413124	A/G	2	3413124	+	NA	NA	NA	NA	NA	NA	R	R	R	A	R	R	G	R	R	N	G	R	R	R	R	N	R	R	R	R	R	A	R	A	A	R	R	R	R	G	R	R	R	G	A	R	R	R	A
S2_3421066	T/C	2	3421066	+	NA	NA	NA	NA	NA	NA	T	Y	T	T	T	T	T	Y	Y	T	Y	T	Y	T	Y	Y	Y	T	T	T	Y	T	T	Y	Y	T	T	Y	Y	T	T	Y	T	Y	Y	Y	Y	T	T
S2_3427221	T/A	2	3427221	+	NA	NA	NA	NA	NA	NA	T	N	T	T	W	W	T	W	T	T	T	W	A	W	W	W	W	W	A	W	T	N	W	W	N	T	W	W	N	W	W	A	W	A	W	W	W	A	A
S2_3427314	A/T	2	3427314	+	NA	NA	NA	NA	NA	NA	W	W	A	W	W	W	T	W	W	N	A	A	T	T	W	A	A	T	W	W	A	A	W	W	N	W	A	A	A	N	A	W	A	W	A	W	W	A	A
S2_3427336	A/G	2	3427336	+	NA	NA	NA	NA	NA	NA	R	R	A	R	R	R	G	R	R	N	A	A	G	G	R	A	A	G	R	R	A	A	R	R	N	R	A	A	A	N	A	R	A	R	A	R	R	A	A
S2_3427339	G/A	2	3427339	+	NA	NA	NA	NA	NA	NA	R	R	G	R	R	R	A	R	R	N	G	G	A	A	R	R	R	A	R	R	R	G	R	A	N	R	G	R	G	N	R	R	A	R	G	R	R	G	G
S2_3427346	A/G	2	3427346	+	NA	NA	NA	NA	NA	NA	R	R	A	R	R	R	G	R	R	N	A	A	G	G	R	R	R	G	R	R	R	A	R	G	N	R	A	R	A	N	R	R	G	R	A	R	R	A	A
S2_3506110	T/A	2	3506110	+	NA	NA	NA	NA	NA	NA	W	T	T	W	T	W	T	T	T	T	T	T	T	T	T	T	T	T	W	T	W	T	W	T	W	T	W	T	W	W	T	W	W	T	W	W	T	W	T
S2_3506180	T/A	2	3506180	+	NA	NA	NA	NA	NA	NA	T	W	W	A	W	W	T	W	T	W	T	W	T	W	T	W	W	T	W	W	W	W	W	T	W	T	W	T	W	W	T	W	T	W	W	W	W	W	T
S2_3506723	A/C	2	3506723	+	NA	NA	NA	NA	NA	NA	A	M	M	C	A	M	M	M	A	M	A	M	A	A	A	A	A	A	M	M	M	M	M	A	M	A	M	A	A	M	A	M	A	A	M	M	M	M	A
S2_3531390	T/G	2	3531390	+	NA	NA	NA	NA	NA	NA	K	T	G	G	K	K	T	K	K	K	K	G	K	K	K	K	K	K	K	K	K	K	K	K	T	K	K	K	T	K	K	K	K	T	K	K	K	K	K
S2_3531401	T/A	2	3531401	+	NA	NA	NA	NA	NA	NA	W	T	W	T	T	W	T	T	T	T	W	W	T	W	W	W	W	W	W	W	T	T	T	W	T	W	W	W	T	W	W	T	W	T	T	T	T	W	T
S2_3531414	C/G	2	3531414	+	NA	NA	NA	NA	NA	NA	S	C	G	G	S	S	C	S	S	S	S	G	S	S	S	S	S	S	S	S	S	S	S	S	C	S	S	S	C	S	S	S	S	C	S	S	S	S	S
S2_3531418	A/T	2	3531418	+	NA	NA	NA	NA	NA	NA	W	A	T	T	W	W	A	W	W	W	W	T	W	W	W	W	W	W	W	W	W	W	W	W	A	W	W	W	A	W	W	W	W	A	W	W	W	W	W
S2_3531428	C/G	2	3531428	+	NA	NA	NA	NA	NA	NA	C	C	C	C	C	S	C	C	C	C	C	C	C	C	C	C	C	C	S	C	C	C	C	C	S	C	S	C	S	C	C	S	C	S	S	S	C	S	C
S2_3547351	G/A	2	3547351	+	NA	NA	NA	NA	NA	NA	R	G	R	G	A	G	A	R	A	A	A	R	R	R	G	R	R	R	R	R	R	R	R	R	A	R	G	R	R	G	R	A	G	R	A	R	A	G	A
S2_3547359	G/A	2	3547359	+	NA	NA	NA	NA	NA	NA	R	A	R	A	G	R	G	R	G	G	G	G	R	G	G	G	G	R	G	G	R	R	R	R	G	R	R	R	R	A	R	G	G	R	G	R	G	R	G
S2_3547386	G/A	2	3547386	+	NA	NA	NA	NA	NA	NA	R	G	R	G	A	G	A	R	A	A	A	R	R	R	G	R	R	R	R	R	R	R	R	R	A	R	G	R	R	G	R	A	G	R	A	R	A	G	A
S2_3710572	T/A	2	3710572	+	NA	NA	NA	NA	NA	NA	W	T	W	T	T	W	T	T	T	W	T	W	T	W	W	W	W	W	W	W	T	T	T	T	T	W	T	W	W	T	W	T	T	T	T	T	T	T	T
S2_3710590	A/G	2	3710590	+	NA	NA	NA	NA	NA	NA	R	A	R	A	A	R	A	A	A	R	A	R	A	R	R	R	R	R	R	R	A	A	A	A	A	R	A	R	R	A	R	A	A	A	A	A	A	A	A
S2_3807648	A/G	2	3807648	+	NA	NA	NA	NA	NA	NA	G	R	A	A	R	R	R	R	R	R	R	A	R	R	A	A	R	R	R	A	R	R	G	A	A	R	A	R	R	G	A	R	R	R	R	R	R	A	R
S2_3807681	G/A	2	3807681	+	NA	NA	NA	NA	NA	NA	G	R	A	R	R	R	R	R	R	R	R	A	R	G	R	R	R	R	G	A	R	R	G	R	R	R	R	R	R	G	A	R	R	R	R	R	R	R	R
S2_3807683	G/A	2	3807683	+	NA	NA	NA	NA	NA	NA	G	R	A	R	R	R	R	R	R	R	R	A	R	G	R	R	R	R	G	A	R	R	G	R	R	R	R	R	R	G	A	R	R	R	R	R	R	R	R
S2_3807807	A/T/-	2	3807807	+	NA	NA	NA	NA	NA	NA	A	0	0	A	0	0	W	W	W	W	0	W	W	A	W	T	W	0	A	0	W	W	A	W	W	A	0	0	W	A	0	W	A	W	W	T	W	W	W
S2_3950147	G/A	2	3950147	+	NA	NA	NA	NA	NA	NA	R	G	R	R	R	A	G	G	G	G	R	G	G	A	R	G	G	G	A	R	G	G	R	N	G	G	R	R	R	R	G	R	R	G	G	R	R	R	R
S2_4078448	C/T	2	4078448	+	NA	NA	NA	NA	NA	NA	Y	C	Y	C	C	C	C	C	C	Y	Y	Y	C	C	Y	C	C	Y	Y	Y	C	C	C	C	C	Y	Y	C	Y	Y	Y	C	C	C	C	C	C	C	C
S2_4078449	C/T	2	4078449	+	NA	NA	NA	NA	NA	NA	C	C	Y	C	C	Y	C	C	C	Y	Y	Y	C	Y	Y	C	Y	Y	Y	Y	C	C	C	Y	C	Y	Y	C	Y	Y	Y	C	C	C	C	C	C	Y	C
S2_4078465	T/A	2	4078465	+	NA	NA	NA	NA	NA	NA	W	W	T	W	W	W	W	W	W	W	T	T	W	A	T	W	T	T	W	T	T	T	W	T	W	T	W	W	W	W	T	W	W	W	W	W	W	W	W
S2_4122933	T/C	2	4122933	+	NA	NA	NA	NA	NA	NA	Y	Y	T	Y	Y	T	Y	Y	Y	Y	Y	T	Y	Y	Y	Y	Y	Y	Y	T	Y	T	Y	Y	Y	T	T	Y	Y	Y	T	C	Y	Y	Y	Y	Y	T	Y
S2_4123014	T/A	2	4123014	+	NA	NA	NA	NA	NA	NA	W	W	T	T	T	W	W	W	A	W	W	T	A	A	W	W	T	T	W	T	W	N	W	W	A	W	W	W	W	W	T	A	W	A	W	T	W	W	W
S2_4123057	A/G	2	4123057	+	NA	NA	NA	NA	NA	NA	R	R	A	A	A	R	R	R	G	R	R	A	G	G	R	R	A	A	R	A	R	N	R	R	G	R	R	R	R	R	A	G	R	G	R	A	R	R	R
S2_4137660	T/G	2	4137660	+	NA	NA	NA	NA	NA	NA	K	T	T	K	T	K	T	K	T	K	T	T	T	K	T	T	T	T	G	T	K	K	K	T	T	T	K	T	K	K	T	K	K	K	K	G	T	K	K
S2_4151310	A/T	2	4151310	+	NA	NA	NA	NA	NA	NA	W	A	A	A	A	W	A	A	A	W	W	T	A	A	W	A	W	W	A	T	A	A	A	W	A	A	A	W	A	W	T	A	A	A	A	A	A	W	A
S2_4151337	C/T	2	4151337	+	NA	NA	NA	NA	NA	NA	C	C	T	Y	C	Y	C	C	C	Y	Y	T	C	C	Y	C	Y	Y	C	T	C	C	C	Y	C	C	C	C	C	Y	T	C	C	C	C	C	C	Y	C
S2_4151352	G/A	2	4151352	+	NA	NA	NA	NA	NA	NA	R	G	G	G	R	G	R	G	R	G	G	G	R	R	G	R	G	G	G	G	G	G	R	G	G	G	G	R	R	R	G	R	G	R	G	G	A	G	G
S2_4153697	T/A	2	4153697	+	NA	NA	NA	NA	NA	NA	T	W	N	T	W	W	T	W	T	W	W	A	T	T	T	A	N	A	T	A	T	W	W	W	T	T	W	T	T	T	A	W	T	T	W	T	T	W	T
S2_4153727	T/C	2	4153727	+	NA	NA	NA	NA	NA	NA	T	Y	N	T	Y	Y	T	Y	T	Y	Y	C	T	T	T	Y	N	C	T	C	T	Y	Y	Y	T	T	Y	T	T	T	C	Y	T	T	Y	T	T	Y	T
S2_4153730	G/A	2	4153730	+	NA	NA	NA	NA	NA	NA	G	R	N	G	R	R	G	R	G	R	R	A	G	G	G	R	N	A	G	A	G	R	R	R	G	G	R	G	G	G	A	R	G	G	R	G	G	R	G
S2_4153862	T/G	2	4153862	+	NA	NA	NA	NA	NA	NA	T	K	G	K	K	G	T	K	T	K	K	G	K	K	K	K	K	K	T	G	T	K	K	K	K	K	K	K	K	K	G	T	K	K	K	K	K	K	T
S2_4153888	G/A	2	4153888	+	NA	NA	NA	NA	NA	NA	G	R	G	G	G	G	R	R	G	R	R	G	R	G	R	R	R	R	G	G	R	G	G	R	R	R	G	R	R	G	G	R	R	R	R	G	G	G	R
S2_4153902	G/A	2	4153902	+	NA	NA	NA	NA	NA	NA	G	R	G	G	G	G	R	R	G	R	R	G	R	G	R	R	R	R	G	G	R	G	G	R	R	R	G	R	R	G	G	R	R	R	R	G	G	G	R
S2_4153924	T/A	2	4153924	+	NA	NA	NA	NA	NA	NA	T	T	A	W	W	W	T	W	T	W	W	A	W	W	W	W	W	W	W	A	W	W	W	W	W	W	W	W	W	T	A	T	T	W	T	W	W	W	T
S2_4229887	C/T	2	4229887	+	NA	NA	NA	NA	NA	NA	Y	Y	C	C	Y	Y	Y	C	Y	Y	Y	Y	C	Y	Y	Y	Y	Y	Y	Y	Y	C	Y	Y	Y	T	Y	Y	Y	Y	Y	Y	Y	Y	C	C	Y	Y	C
S2_4261951	A/G	2	4261951	+	NA	NA	NA	NA	NA	NA	R	R	A	A	R	A	R	R	R	R	R	A	R	A	R	R	R	R	A	A	R	R	R	R	R	R	A	R	R	R	A	A	R	R	R	R	R	A	R
S2_4326812	A/T	2	4326812	+	NA	NA	NA	NA	NA	NA	W	A	A	A	A	W	A	A	A	W	W	W	A	W	W	W	W	W	W	W	A	A	A	W	A	W	W	W	W	A	W	A	W	A	A	A	A	A	A
S2_4363952	A/G	2	4363952	+	NA	NA	NA	NA	NA	NA	R	R	A	A	R	A	R	R	R	A	R	A	R	R	R	R	R	R	R	A	R	A	A	A	R	A	A	R	R	R	A	R	R	R	R	R	R	A	R
S2_4405301	A/G	2	4405301	+	NA	NA	NA	NA	NA	NA	A	A	A	R	A	R	A	R	A	A	A	A	A	R	A	A	A	A	R	A	A	R	A	N	A	A	A	A	A	R	A	R	A	A	A	R	A	A	A
S2_4405312	G/A	2	4405312	+	NA	NA	NA	NA	NA	NA	G	G	G	R	G	R	G	R	G	G	G	G	G	R	G	G	G	G	R	G	G	R	G	N	G	G	G	G	G	R	G	R	G	G	G	R	G	G	G
S2_4405336	T/G	2	4405336	+	NA	NA	NA	NA	NA	NA	K	K	K	K	K	K	T	K	K	K	T	K	K	K	K	T	K	K	K	K	K	K	K	K	K	K	K	K	K	K	K	K	K	K	T	K	K	K	K
S2_4405347	G/T	2	4405347	+	NA	NA	NA	NA	NA	NA	K	K	K	K	K	K	K	K	K	K	K	K	K	K	K	K	K	K	K	K	K	K	K	K	K	K	K	K	K	K	K	K	K	K	K	K	K	K	K
S2_4405353	C/G	2	4405353	+	NA	NA	NA	NA	NA	NA	C	C	C	S	S	S	C	S	C	S	S	S	S	S	C	S	S	C	S	S	S	S	S	S	C	C	C	C	C	C	S	C	S	C	S	C	C	S	S
S2_4405495	T/A	2	4405495	+	NA	NA	NA	NA	NA	NA	W	W	W	W	W	W	T	W	W	W	T	W	W	W	W	W	W	W	W	W	W	W	W	W	W	W	W	W	W	W	W	W	W	T	T	T	W	W	W
S2_4405512	C/T	2	4405512	+	NA	NA	NA	NA	NA	NA	Y	Y	Y	Y	Y	Y	Y	Y	Y	Y	Y	Y	Y	Y	Y	Y	Y	Y	Y	Y	Y	Y	Y	Y	Y	Y	Y	Y	Y	Y	Y	Y	Y	Y	Y	Y	Y	Y	Y
S2_4405535	G/T	2	4405535	+	NA	NA	NA	NA	NA	NA	G	G	G	G	G	G	G	G	G	G	G	G	G	G	G	G	G	G	G	G	G	G	G	K	G	G	G	G	G	G	G	G	G	G	K	G	K	G	G
S2_4405583	A/T	2	4405583	+	NA	NA	NA	NA	NA	NA	W	W	W	W	A	A	A	W	W	A	W	W	W	W	W	W	W	W	W	W	W	W	W	W	A	W	A	W	W	A	W	W	W	W	A	W	W	W	W
S2_4405957	C/T	2	4405957	+	NA	NA	NA	NA	NA	NA	Y	Y	Y	Y	Y	Y	C	Y	Y	Y	Y	Y	Y	Y	Y	C	Y	Y	Y	Y	Y	Y	Y	Y	Y	Y	Y	Y	Y	Y	Y	Y	Y	Y	Y	Y	Y	Y	Y
S2_4405972	G/A	2	4405972	+	NA	NA	NA	NA	NA	NA	R	R	R	R	R	R	R	R	R	R	R	R	R	R	R	G	R	R	R	R	R	R	R	R	R	R	R	R	R	R	R	R	R	R	R	R	R	R	R
S2_4406002	A/G	2	4406002	+	NA	NA	NA	NA	NA	NA	R	R	R	R	R	R	R	R	R	R	R	R	R	R	R	A	R	R	R	R	R	R	R	R	R	R	R	R	R	R	R	R	R	R	R	R	R	R	R
S2_4411185	G/A	2	4411185	+	NA	NA	NA	NA	NA	NA	R	R	G	G	R	R	R	R	R	A	N	R	R	R	R	G	R	R	G	R	R	R	N	R	G	R	R	G	G	R	G	R	R	R	R	G	R	R	R
S2_4411210	C/A	2	4411210	+	NA	NA	NA	NA	NA	NA	M	M	M	M	M	M	C	M	M	M	M	M	M	M	M	M	M	M	M	M	M	M	M	M	M	M	M	M	M	M	M	M	M	C	M	M	M	M	M
S2_4411224	A/G	2	4411224	+	NA	NA	NA	NA	NA	NA	R	R	R	R	R	R	R	R	R	R	R	R	R	R	R	R	R	R	R	R	R	R	R	R	R	R	R	R	R	R	R	R	R	R	R	R	R	R	R
S2_4411253	C/G	2	4411253	+	NA	NA	NA	NA	NA	NA	S	S	S	S	S	S	C	S	S	S	S	S	S	S	S	S	S	S	S	S	S	S	S	S	S	S	S	S	S	S	S	S	S	C	S	S	S	S	S
S2_4411271	C/T	2	4411271	+	NA	NA	NA	NA	NA	NA	C	C	C	C	C	C	C	C	C	C	Y	Y	C	Y	Y	Y	Y	C	Y	Y	C	C	C	C	C	C	C	Y	Y	Y	Y	C	C	C	C	C	C	C	C
S2_4412727	A/T	2	4412727	+	NA	NA	NA	NA	NA	NA	W	W	A	W	W	A	W	A	W	W	W	A	W	W	W	W	A	A	W	A	W	A	W	A	W	W	W	W	W	W	A	W	W	W	W	W	A	A	W
S2_4412758	A/C	2	4412758	+	NA	NA	NA	NA	NA	NA	A	A	A	A	A	A	A	A	M	A	A	A	A	M	A	A	A	A	A	A	A	M	A	A	A	A	A	A	A	A	A	A	A	M	A	M	A	A	M
S2_4412792	T/C	2	4412792	+	NA	NA	NA	NA	NA	NA	Y	Y	Y	Y	Y	Y	Y	Y	Y	Y	Y	Y	Y	Y	Y	T	Y	Y	Y	Y	Y	Y	Y	Y	Y	Y	Y	Y	Y	Y	Y	Y	Y	Y	Y	Y	Y	Y	Y
S2_4412793	C/A	2	4412793	+	NA	NA	NA	NA	NA	NA	M	M	M	M	M	M	M	M	M	M	M	M	M	M	M	C	M	M	M	M	M	M	M	M	M	M	M	M	M	M	M	M	M	M	M	M	M	M	M
S2_4414175	C/G	2	4414175	+	NA	NA	NA	NA	NA	NA	S	C	S	S	S	S	C	C	S	C	C	C	C	C	S	C	C	S	C	S	S	C	S	C	C	S	S	C	C	S	C	C	S	C	S	C	C	S	S
S2_4414190	A/T	2	4414190	+	NA	NA	NA	NA	NA	NA	W	A	W	W	W	W	A	A	W	A	A	A	A	A	W	A	A	W	A	W	W	A	W	A	A	W	W	A	A	W	A	A	W	A	W	A	A	W	W
S2_4414206	C/T	2	4414206	+	NA	NA	NA	NA	NA	NA	C	Y	Y	C	Y	Y	C	Y	C	C	Y	Y	Y	C	Y	C	C	Y	C	Y	C	T	C	Y	C	Y	Y	C	C	C	Y	C	C	Y	C	C	C	C	C
S2_4435786	G/A	2	4435786	+	NA	NA	NA	NA	NA	NA	R	R	R	G	R	A	G	R	R	R	R	G	R	R	R	N	A	R	R	G	R	N	A	G	G	A	R	G	G	A	R	R	R	R	N	R	R	N	R
S2_4576644	C/A	2	4576644	+	NA	NA	NA	NA	NA	NA	M	M	M	M	M	C	N	M	M	M	M	A	N	M	C	C	M	N	A	M	M	C	C	A	M	M	M	C	M	C	M	M	M	C	C	A	C	C	M
S2_4576651	G/A	2	4576651	+	NA	NA	NA	NA	NA	NA	R	R	R	R	R	G	N	A	R	R	R	A	N	R	G	G	R	N	A	R	R	G	G	A	R	R	R	R	R	G	R	R	R	G	G	A	G	G	A
S2_4576660	A/T	2	4576660	+	NA	NA	NA	NA	NA	NA	W	W	W	W	W	A	N	W	W	W	W	T	N	W	A	A	W	N	T	W	W	A	A	T	W	W	W	A	W	A	W	W	W	A	A	T	A	A	W
S2_4576675	C/T	2	4576675	+	NA	NA	NA	NA	NA	NA	C	Y	C	C	C	Y	N	Y	Y	C	Y	C	N	Y	Y	Y	Y	T	Y	C	Y	C	Y	Y	Y	C	C	Y	Y	C	C	Y	C	Y	Y	C	T	C	Y
S2_4611831	T/A	2	4611831	+	NA	NA	NA	NA	NA	NA	W	W	T	T	W	T	A	W	A	W	W	T	W	W	W	W	W	W	W	T	W	W	W	T	W	W	T	W	W	W	T	W	W	W	W	W	W	T	A
S2_4666847	T/C	2	4666847	+	NA	NA	NA	NA	NA	NA	Y	Y	Y	T	Y	Y	Y	T	Y	Y	Y	Y	Y	T	Y	T	Y	Y	T	T	Y	Y	Y	Y	Y	Y	Y	Y	Y	Y	Y	Y	Y	Y	Y	Y	Y	Y	T
S2_4666891	A/T	2	4666891	+	NA	NA	NA	NA	NA	NA	A	W	W	A	A	W	W	A	W	A	W	W	A	A	W	A	A	W	A	A	A	W	W	W	W	W	W	A	W	W	W	W	W	A	W	W	W	A	A
S2_4666905	C/T	2	4666905	+	NA	NA	NA	NA	NA	NA	C	Y	Y	C	C	Y	C	C	C	C	Y	Y	C	C	Y	C	C	C	C	C	C	Y	Y	Y	Y	Y	Y	C	C	Y	Y	C	C	C	C	Y	C	C	C
S2_4666908	A/T	2	4666908	+	NA	NA	NA	NA	NA	NA	W	A	W	W	W	W	A	W	A	A	W	W	A	A	A	W	A	W	W	W	A	A	A	A	A	A	W	W	W	W	W	A	A	W	A	W	W	W	A
S2_4679098	T/G	2	4679098	+	NA	NA	NA	NA	NA	NA	K	T	K	T	T	K	T	T	T	K	K	K	T	K	T	T	K	K	T	K	T	T	T	K	T	T	T	K	K	K	K	T	K	T	T	T	T	K	T
S2_4679134	C/A	2	4679134	+	NA	NA	NA	NA	NA	NA	M	M	M	M	C	M	C	C	C	M	M	M	C	M	M	M	M	M	M	M	M	C	C	M	M	M	M	M	M	M	M	M	M	M	M	C	C	M	C
S2_4714280	T/C	2	4714280	+	NA	NA	NA	NA	NA	NA	Y	N	Y	Y	N	Y	Y	N	Y	N	Y	Y	Y	Y	Y	T	T	Y	Y	Y	T	Y	Y	Y	T	Y	Y	Y	Y	T	Y	T	Y	Y	C	Y	T	T	T
S2_4714375	A/T	2	4714375	+	NA	NA	NA	NA	NA	NA	W	A	W	A	A	W	A	A	A	A	A	W	A	A	A	W	W	A	A	W	W	A	A	W	W	A	A	W	A	W	W	W	A	A	A	A	A	A	A
S2_4714439	T/G	2	4714439	+	NA	NA	NA	NA	NA	NA	T	K	K	K	K	K	T	K	T	K	K	K	K	K	K	T	K	K	K	T	K	T	K	T	K	K	K	K	K	K	K	T	T	K	K	K	T	K	T
S2_4741230	T/A	2	4741230	+	NA	NA	NA	NA	NA	NA	T	T	W	T	T	T	T	T	T	W	W	W	T	T	W	W	W	W	W	W	T	T	T	W	T	W	W	T	T	W	W	T	W	T	T	T	T	T	T
S2_4748224	T/A	2	4748224	+	NA	NA	NA	NA	NA	NA	W	W	W	W	W	A	T	W	T	T	W	W	W	W	W	T	T	W	W	W	W	W	W	W	W	W	A	W	W	W	W	W	W	W	W	W	W	W	T
S2_4749320	G/A	2	4749320	+	NA	NA	NA	NA	NA	NA	G	A	R	G	R	R	R	A	G	R	A	R	G	G	G	R	A	R	G	R	G	R	G	R	R	R	R	A	N	G	R	G	G	R	R	A	G	R	A
S2_4754559	G/A	2	4754559	+	NA	NA	NA	NA	NA	NA	R	G	R	G	G	R	G	G	G	G	R	R	G	R	R	R	R	R	R	R	G	G	G	G	G	R	G	R	R	R	R	G	G	G	G	G	G	G	G
S2_4754580	G/A	2	4754580	+	NA	NA	NA	NA	NA	NA	G	R	G	G	G	G	R	R	A	G	R	G	G	R	R	R	G	G	R	G	R	R	G	G	R	G	G	R	R	G	G	R	A	R	A	R	R	G	A
S2_4754584	T/C	2	4754584	+	NA	NA	NA	NA	NA	NA	Y	T	T	T	Y	T	T	T	T	Y	Y	T	T	T	Y	T	T	Y	T	T	Y	Y	Y	Y	Y	T	T	T	T	Y	T	T	T	T	T	T	T	T	T
S2_4759700	G/A	2	4759700	+	NA	NA	NA	NA	NA	NA	R	R	R	R	R	R	R	A	R	R	G	R	R	R	G	R	R	R	R	R	R	R	G	R	R	R	R	R	R	R	R	R	G	R	R	R	R	R	R
S2_4759719	T/A	2	4759719	+	NA	NA	NA	NA	NA	NA	W	T	W	W	W	W	W	T	W	W	A	W	W	W	A	W	W	W	W	W	W	W	W	W	W	W	W	W	W	W	W	W	T	W	T	W	W	W	W
S2_4759771	G/A	2	4759771	+	NA	NA	NA	NA	NA	NA	R	R	G	R	A	G	R	G	G	R	G	R	R	G	G	R	R	R	G	R	R	R	R	R	G	G	G	R	R	R	G	R	G	G	G	G	A	G	G
S2_4759806	T/A	2	4759806	+	NA	NA	NA	NA	NA	NA	W	T	W	W	T	T	W	W	A	W	T	W	T	W	T	W	W	T	A	W	W	W	W	W	W	W	W	T	W	T	W	W	A	W	A	A	T	W	A
S2_4775291	C/T	2	4775291	+	NA	NA	NA	NA	NA	NA	C	Y	C	C	C	N	C	Y	T	C	Y	C	Y	Y	Y	C	Y	Y	C	C	Y	C	C	Y	Y	C	C	Y	Y	C	C	Y	T	Y	Y	Y	Y	C	Y
S2_4775292	A/G	2	4775292	+	NA	NA	NA	NA	NA	NA	A	R	A	A	A	N	A	R	G	A	R	A	R	R	R	A	R	R	A	A	R	A	A	R	R	A	A	R	R	A	A	R	G	R	R	R	R	A	R
S2_4870396	A/G	2	4870396	+	NA	NA	NA	NA	NA	NA	R	A	R	A	A	R	A	A	A	R	R	R	A	R	R	R	R	R	R	R	A	A	A	A	A	R	R	A	R	A	A	A	A	A	A	A	A	A	A
S2_4870418	A/G	2	4870418	+	NA	NA	NA	NA	NA	NA	R	A	R	A	A	R	A	A	A	R	R	R	A	R	R	R	R	R	R	R	A	A	A	A	A	R	R	A	R	A	A	A	A	A	A	A	A	A	A
S2_4878416	C/T	2	4878416	+	NA	NA	NA	NA	NA	NA	C	Y	Y	C	C	C	C	Y	Y	Y	Y	Y	Y	Y	Y	Y	Y	Y	Y	Y	Y	Y	C	Y	Y	Y	Y	Y	Y	Y	C	Y	Y	Y	Y	Y	Y	Y	T
S2_4900851	T/C	2	4900851	+	NA	NA	NA	NA	NA	NA	T	T	T	T	T	T	T	Y	Y	Y	Y	T	Y	Y	Y	Y	Y	T	C	T	Y	Y	T	Y	C	Y	T	Y	T	T	T	T	Y	Y	Y	Y	Y	T	Y
S2_4902778	C/T	2	4902778	+	NA	NA	NA	NA	NA	NA	Y	Y	Y	Y	T	Y	Y	Y	C	Y	C	Y	C	Y	Y	Y	Y	Y	Y	Y	Y	Y	Y	Y	Y	Y	Y	Y	C	C	Y	Y	C	Y	C	Y	Y	Y	C
S2_4923802	C/T	2	4923802	+	NA	NA	NA	NA	NA	NA	Y	C	Y	Y	Y	Y	T	C	T	C	Y	Y	Y	Y	C	T	Y	Y	T	Y	Y	C	Y	Y	C	Y	Y	Y	T	Y	Y	C	Y	C	C	C	Y	C	C
S2_4965353	G/C	2	4965353	+	NA	NA	NA	NA	NA	NA	S	G	G	G	G	S	G	G	G	S	S	S	G	G	S	S	S	S	S	S	G	G	G	G	G	S	S	G	G	S	S	G	G	G	G	G	G	S	G
S2_4965367	C/T	2	4965367	+	NA	NA	NA	NA	NA	NA	Y	C	C	C	C	Y	C	C	C	Y	Y	Y	C	C	Y	Y	Y	Y	Y	Y	C	C	C	C	C	Y	Y	C	C	Y	Y	C	C	C	C	C	C	Y	C
S2_4965389	C/T	2	4965389	+	NA	NA	NA	NA	NA	NA	Y	C	C	C	C	Y	C	C	C	Y	Y	Y	C	C	Y	Y	Y	Y	Y	Y	C	C	C	C	C	Y	Y	C	C	Y	Y	C	C	C	C	C	C	Y	C
S2_4965395	G/A	2	4965395	+	NA	NA	NA	NA	NA	NA	R	G	G	G	G	R	G	G	G	R	R	R	G	G	R	R	R	R	R	R	G	G	G	G	G	R	R	G	G	R	R	G	G	G	G	G	G	R	G
S2_4965409	A/T	2	4965409	+	NA	NA	NA	NA	NA	NA	W	A	A	A	A	W	A	A	A	W	W	W	A	A	W	W	W	W	W	W	A	A	A	A	A	W	W	A	A	W	W	A	A	A	A	A	A	W	A
S2_5292465	G/C	2	5292465	+	NA	NA	NA	NA	NA	NA	G	G	G	G	G	G	G	S	S	G	G	G	G	S	G	G	G	G	S	G	G	S	G	G	G	G	G	G	G	G	G	G	G	S	S	S	G	G	S
S2_5292483	G/T	2	5292483	+	NA	NA	NA	NA	NA	NA	G	G	G	G	G	G	G	K	K	G	G	G	G	K	G	G	G	G	K	G	G	K	G	G	G	G	G	G	G	G	G	G	G	K	K	K	G	G	K
S2_5352613	A/T	2	5352613	+	NA	NA	NA	NA	NA	NA	W	A	A	W	W	W	W	A	W	A	A	A	A	T	A	A	A	A	W	A	W	A	T	A	A	A	W	W	W	W	A	W	W	A	A	N	A	A	A
S2_5352634	C/T	2	5352634	+	NA	NA	NA	NA	NA	NA	Y	Y	C	Y	C	C	Y	Y	Y	T	T	T	Y	C	Y	T	T	Y	Y	C	Y	Y	C	Y	Y	Y	C	C	Y	Y	Y	Y	C	Y	Y	N	Y	Y	Y
S2_5352695	G/A	2	5352695	+	NA	NA	NA	NA	NA	NA	G	G	G	G	G	G	G	G	G	G	G	G	G	G	R	G	G	R	G	G	G	G	G	G	G	R	G	G	R	G	G	G	G	R	R	G	G	G	R
S2_5372801	G/C	2	5372801	+	NA	NA	NA	NA	NA	NA	S	S	G	S	S	G	S	S	S	S	S	S	S	S	S	S	S	S	S	S	S	S	S	S	S	S	S	S	S	S	S	S	S	S	S	S	S	S	S
S2_5372830	G/A	2	5372830	+	NA	NA	NA	NA	NA	NA	R	R	G	R	G	G	R	R	G	R	R	R	R	R	R	R	R	R	R	R	G	R	G	R	G	R	R	R	G	G	R	G	R	G	G	G	R	R	G
S2_5372839	C/G	2	5372839	+	NA	NA	NA	NA	NA	NA	S	S	S	S	S	S	S	S	S	S	S	S	S	S	S	S	S	S	S	S	S	S	S	S	S	S	S	S	S	S	S	S	S	S	S	S	S	S	S
S2_5372851	C/T	2	5372851	+	NA	NA	NA	NA	NA	NA	C	C	C	C	C	C	C	C	Y	C	C	C	C	C	C	C	C	C	Y	C	Y	C	Y	C	C	C	Y	C	Y	Y	C	Y	C	C	Y	Y	C	Y	Y
S2_5373217	G/A	2	5373217	+	NA	NA	NA	NA	NA	NA	R	G	R	A	R	R	R	R	A	A	A	R	A	A	R	R	G	A	N	A	R	G	A	R	G	G	A	R	R	R	R	R	G	R	R	R	G	A	R
S2_5373226	T/C	2	5373226	+	NA	NA	NA	NA	NA	NA	Y	T	Y	C	Y	Y	Y	Y	C	C	C	Y	C	C	Y	Y	T	C	N	C	Y	T	C	Y	T	T	C	Y	Y	Y	Y	Y	T	Y	Y	Y	T	C	Y
S2_5379604	A/G	2	5379604	+	NA	NA	NA	NA	NA	NA	R	R	A	R	R	R	R	A	R	A	A	A	R	R	A	R	A	A	R	A	R	A	R	A	A	A	R	R	R	R	A	R	A	R	R	A	R	R	A
S2_5379673	C/T	2	5379673	+	NA	NA	NA	NA	NA	NA	C	Y	Y	C	C	Y	C	Y	C	C	C	Y	Y	C	Y	C	C	Y	C	Y	C	C	C	Y	Y	Y	Y	Y	C	C	Y	C	C	Y	C	Y	Y	Y	C
S2_5386903	T/C	2	5386903	+	NA	NA	NA	NA	NA	NA	Y	Y	T	T	Y	T	Y	Y	Y	Y	Y	T	Y	Y	Y	Y	Y	Y	T	T	Y	T	Y	T	Y	Y	T	Y	Y	Y	T	Y	Y	Y	Y	Y	Y	T	T
S2_5386907	A/C	2	5386907	+	NA	NA	NA	NA	NA	NA	M	A	A	A	M	A	M	A	A	A	A	A	M	M	A	M	A	A	A	A	M	A	M	A	A	A	A	M	M	M	A	M	A	A	A	A	M	A	A
S2_5443327	A/G	2	5443327	+	NA	NA	NA	NA	NA	NA	G	R	R	R	G	A	G	A	R	G	R	R	R	R	G	G	G	R	G	G	G	R	R	G	R	A	A	G	R	R	R	R	N	A	R	A	R	A	R
S2_5443344	G/A	2	5443344	+	NA	NA	NA	NA	NA	NA	R	R	R	R	R	G	G	G	G	A	R	R	R	G	A	R	A	R	R	A	G	R	R	A	R	G	G	G	G	G	R	R	N	G	R	G	R	G	R
S2_5446905	A/G	2	5446905	+	NA	NA	NA	NA	NA	NA	R	R	R	R	R	A	R	R	R	G	R	R	R	A	R	R	R	R	R	R	R	R	R	R	R	R	A	R	R	R	R	R	R	R	R	R	R	R	R
S2_5447313	A/G	2	5447313	+	NA	NA	NA	NA	NA	NA	R	R	A	R	A	R	R	R	R	R	R	A	R	R	R	R	R	R	A	A	R	R	R	R	R	R	R	R	R	R	A	R	R	R	R	R	R	R	R
S2_5447490	T/G	2	5447490	+	NA	NA	NA	NA	NA	NA	K	T	G	N	G	G	K	K	K	T	G	K	K	K	K	K	N	G	K	K	K	T	K	K	N	T	K	K	K	K	K	K	T	T	T	T	K	T	T
S2_5447503	A/G	2	5447503	+	NA	NA	NA	NA	NA	NA	A	G	A	N	A	A	R	R	R	R	A	A	R	R	R	R	N	A	R	A	R	G	R	R	N	R	R	R	R	A	A	R	R	G	G	G	R	G	G
S2_5447517	T/G	2	5447517	+	NA	NA	NA	NA	NA	NA	K	T	G	N	G	G	K	K	K	T	G	K	K	K	K	K	N	G	K	K	K	T	K	K	N	T	K	K	K	K	K	K	T	T	T	T	K	T	T
S2_5447531	C/T	2	5447531	+	NA	NA	NA	NA	NA	NA	Y	C	T	N	T	T	Y	Y	Y	C	T	Y	Y	Y	Y	Y	N	T	Y	Y	Y	C	Y	Y	N	C	Y	Y	Y	Y	Y	Y	C	C	C	C	Y	C	C
S2_5481860	A/G	2	5481860	+	NA	NA	NA	NA	NA	NA	A	R	A	A	A	A	A	R	R	A	R	A	A	A	R	A	A	A	A	A	R	A	A	R	R	R	A	R	R	A	A	A	A	A	R	R	A	A	R
S2_5482430	C/T	2	5482430	+	NA	NA	NA	NA	NA	NA	C	Y	C	C	C	C	Y	Y	Y	C	Y	C	Y	C	Y	Y	Y	Y	C	C	Y	C	C	Y	Y	Y	C	Y	Y	C	C	C	C	Y	Y	Y	C	C	C
S2_5482523	C/T	2	5482523	+	NA	NA	NA	NA	NA	NA	Y	C	C	C	Y	C	Y	C	C	C	C	C	Y	Y	C	C	C	C	Y	C	Y	C	Y	C	C	C	C	C	Y	Y	C	Y	C	C	C	C	Y	C	C
S2_5638287	T/G	2	5638287	+	NA	NA	NA	NA	NA	NA	K	K	K	K	K	K	K	K	K	K	K	K	K	K	K	K	T	T	K	K	K	T	T	K	T	K	K	K	K	K	K	K	K	K	T	K	K	K	K
S2_5638319	G/A	2	5638319	+	NA	NA	NA	NA	NA	NA	R	R	R	R	R	R	R	R	R	R	R	R	R	R	R	R	G	G	R	R	R	G	G	R	G	R	R	R	R	R	R	R	R	R	G	R	R	R	R
S2_5638326	G/T	2	5638326	+	NA	NA	NA	NA	NA	NA	K	K	K	K	K	K	K	K	K	K	K	K	K	K	K	K	G	G	K	K	K	G	G	K	G	K	K	K	K	K	K	K	K	K	G	K	K	K	K
S2_5655549	T/C	2	5655549	+	NA	NA	NA	NA	NA	NA	Y	Y	Y	Y	Y	Y	Y	Y	Y	Y	Y	Y	Y	T	Y	Y	Y	Y	Y	Y	Y	T	Y	Y	Y	T	Y	Y	C	Y	Y	T	Y	Y	T	Y	Y	T	Y
S2_5784373	C/T	2	5784373	+	NA	NA	NA	NA	NA	NA	C	C	Y	C	C	Y	C	Y	T	Y	Y	Y	Y	Y	C	Y	Y	Y	Y	Y	Y	C	C	Y	Y	Y	Y	T	Y	C	C	C	Y	C	Y	Y	C	Y	T
S2_5790887	A/G	2	5790887	+	NA	NA	NA	NA	NA	NA	R	R	R	A	A	R	R	R	R	R	R	R	R	R	R	R	R	R	R	R	R	A	A	R	R	R	R	R	R	R	R	R	R	R	A	R	R	R	R
S2_6005324	C/T	2	6005324	+	NA	NA	NA	NA	NA	NA	Y	C	Y	C	C	C	C	C	C	Y	Y	Y	C	Y	C	Y	C	C	Y	Y	C	C	C	Y	C	C	C	Y	Y	C	Y	C	Y	C	C	C	C	C	C
S2_6005331	C/T	2	6005331	+	NA	NA	NA	NA	NA	NA	Y	Y	Y	Y	Y	Y	Y	Y	Y	Y	Y	Y	Y	Y	Y	Y	Y	Y	Y	Y	Y	Y	Y	Y	Y	Y	Y	Y	Y	Y	Y	Y	Y	Y	Y	Y	Y	Y	Y
S2_6005336	A/C	2	6005336	+	NA	NA	NA	NA	NA	NA	M	M	M	M	M	M	M	A	A	M	M	M	M	M	M	M	M	M	M	M	M	M	M	M	M	M	M	M	M	M	M	M	M	A	M	M	M	M	A
S2_6046718	C/A	2	6046718	+	NA	NA	NA	NA	NA	NA	M	C	M	C	C	M	C	C	C	M	M	M	C	C	C	M	C	M	C	M	C	C	C	M	C	M	C	M	C	M	M	C	C	C	C	C	C	M	C
S2_6046728	T/C	2	6046728	+	NA	NA	NA	NA	NA	NA	Y	T	Y	T	T	Y	T	T	T	Y	Y	Y	T	T	T	Y	T	Y	T	Y	T	T	T	Y	T	Y	T	Y	T	Y	Y	T	T	T	T	T	T	Y	T
S2_6058712	G/A	2	6058712	+	NA	NA	NA	NA	NA	NA	G	G	G	G	G	R	G	G	G	G	R	R	G	R	G	G	R	R	R	R	G	G	G	R	G	G	G	R	G	G	G	G	R	G	G	G	G	G	G
S2_6064323	A/G	2	6064323	+	NA	NA	NA	NA	NA	NA	R	R	R	A	A	G	R	R	A	G	R	G	R	R	R	G	R	R	R	R	R	R	A	R	G	G	G	R	R	R	R	A	R	R	R	R	G	G	R
S2_6191443	G/A	2	6191443	+	NA	NA	NA	NA	NA	NA	G	R	R	G	G	R	R	R	R	R	R	R	R	G	R	R	G	R	G	R	R	G	G	R	R	R	R	R	R	G	R	G	R	R	R	R	R	G	G
S2_6258554	C/T	2	6258554	+	NA	NA	NA	NA	NA	NA	Y	Y	Y	C	T	Y	C	Y	C	Y	T	C	Y	C	Y	C	Y	Y	C	Y	C	Y	Y	Y	Y	T	Y	Y	C	Y	Y	C	C	Y	C	Y	Y	Y	Y
S2_6404519	T/C	2	6404519	+	NA	NA	NA	NA	NA	NA	Y	Y	Y	T	T	Y	Y	Y	Y	Y	Y	Y	Y	Y	Y	C	Y	Y	Y	Y	Y	T	T	Y	Y	Y	C	Y	Y	Y	Y	T	C	Y	T	Y	Y	Y	Y
S2_6432238	A/G/T	2	6432238	+	NA	NA	NA	NA	NA	NA	R	R	R	R	R	R	R	R	R	A	R	R	A	R	R	R	A	W	R	R	W	R	R	W	T	R	R	R	R	R	R	A	R	R	A	R	R	R	R
S2_6432242	A/T	2	6432242	+	NA	NA	NA	NA	NA	NA	W	W	W	W	W	W	T	A	W	A	W	W	W	W	W	W	A	W	W	W	W	W	W	W	T	W	W	W	W	W	W	A	W	W	W	W	W	W	W
S2_6432256	G/A	2	6432256	+	NA	NA	NA	NA	NA	NA	R	R	R	R	R	R	R	R	R	G	R	R	G	R	R	R	G	G	R	R	G	R	R	R	G	R	R	R	R	R	R	G	R	R	G	R	R	R	R
S2_6432258	T/A	2	6432258	+	NA	NA	NA	NA	NA	NA	W	W	W	W	W	W	W	W	W	T	W	W	T	W	W	W	T	W	W	W	W	W	W	W	A	W	W	W	W	W	W	T	W	W	T	W	W	W	W
S2_6432268	A/T	2	6432268	+	NA	NA	NA	NA	NA	NA	W	W	W	W	W	W	W	W	W	A	W	W	A	W	W	W	A	A	W	W	A	W	W	W	A	W	W	W	W	W	W	A	W	W	A	W	W	W	W
S2_6468065	C/T	2	6468065	+	NA	NA	NA	NA	NA	NA	Y	Y	C	C	T	Y	T	Y	Y	T	T	T	Y	Y	Y	Y	Y	Y	C	Y	Y	Y	Y	Y	T	Y	Y	Y	T	T	T	Y	Y	Y	C	C	Y	Y	Y
S2_6487168	T/A	2	6487168	+	NA	NA	NA	NA	NA	NA	W	T	W	W	W	T	W	W	W	W	T	W	W	W	T	W	W	T	W	W	W	W	W	T	T	T	T	W	W	W	W	W	W	W	W	W	W	W	A
S2_6487174	T/C	2	6487174	+	NA	NA	NA	NA	NA	NA	Y	T	Y	Y	Y	T	Y	Y	Y	Y	T	Y	Y	Y	T	Y	Y	T	Y	Y	Y	Y	Y	T	T	T	T	Y	Y	Y	Y	Y	Y	Y	Y	Y	Y	Y	C
S2_6506223	C/G	2	6506223	+	NA	NA	NA	NA	NA	NA	S	C	S	C	C	S	C	C	C	S	C	S	C	S	C	S	S	S	C	G	C	C	C	C	C	C	S	S	S	C	S	C	C	C	C	C	C	S	C
S2_6514919	T/C	2	6514919	+	NA	NA	NA	NA	NA	NA	Y	Y	Y	Y	Y	Y	T	Y	T	Y	Y	Y	Y	T	T	Y	C	Y	Y	Y	Y	Y	T	Y	Y	Y	Y	Y	Y	T	Y	Y	Y	Y	Y	Y	Y	Y	T
S2_6514981	T/C	2	6514981	+	NA	NA	NA	NA	NA	NA	Y	Y	T	Y	Y	Y	Y	T	Y	T	T	T	Y	Y	Y	Y	T	T	Y	T	Y	T	Y	T	Y	T	T	Y	Y	Y	T	Y	Y	Y	Y	Y	Y	Y	T
S2_6514990	G/A	2	6514990	+	NA	NA	NA	NA	NA	NA	R	G	R	G	G	G	G	G	G	G	R	R	G	G	G	G	R	R	R	R	G	G	G	R	G	G	R	R	R	R	R	G	G	G	G	G	G	R	G
S2_6597312	C/T/-	2	6597312	+	NA	NA	NA	NA	NA	NA	Y	Y	Y	C	C	C	C	C	C	Y	Y	Y	Y	C	Y	Y	Y	Y	C	0	C	C	C	Y	Y	C	C	Y	Y	C	Y	C	C	Y	C	Y	Y	C	Y
S2_6667172	C/A	2	6667172	+	NA	NA	NA	NA	NA	NA	C	M	M	C	M	M	M	M	C	M	M	A	C	C	M	M	M	M	M	M	C	C	C	M	M	M	A	A	M	C	M	M	A	M	C	M	M	M	M
S2_6667240	T/A	2	6667240	+	NA	NA	NA	NA	NA	NA	W	W	W	T	W	A	W	W	W	W	A	W	W	T	W	W	W	W	W	W	W	W	T	W	W	W	W	W	W	W	W	W	W	W	T	W	W	W	W
S2_6697059	G/C	2	6697059	+	NA	NA	NA	NA	NA	NA	G	S	G	G	G	G	S	S	S	S	G	G	S	G	S	G	S	S	G	G	S	G	G	S	G	G	G	G	S	G	G	S	S	G	G	S	C	G	S
S2_6697060	T/A	2	6697060	+	NA	NA	NA	NA	NA	NA	W	W	W	T	T	T	W	W	W	A	T	W	W	W	W	W	W	W	W	W	W	T	T	W	T	W	W	W	W	W	T	W	W	T	T	W	W	T	W
S2_6697093	C/T	2	6697093	+	NA	NA	NA	NA	NA	NA	Y	C	Y	C	C	C	C	C	C	Y	C	Y	C	Y	C	Y	Y	Y	Y	Y	C	C	C	Y	C	Y	Y	Y	Y	Y	C	C	Y	C	C	C	C	C	C
S2_6697150	G/A	2	6697150	+	NA	NA	NA	NA	NA	NA	R	R	R	G	G	G	R	R	R	R	R	R	R	R	G	R	R	R	G	R	R	G	G	R	G	R	G	R	R	G	R	R	R	R	R	R	G	R	R
S2_6743355	G/T	2	6743355	+	NA	NA	NA	NA	NA	NA	G	G	K	K	G	G	K	G	G	G	K	K	K	K	G	K	G	G	G	K	G	G	K	G	G	G	K	G	K	K	G	G	G	G	G	G	K	G	G
S2_6743391	A/G	2	6743391	+	NA	NA	NA	NA	NA	NA	R	A	R	R	A	R	R	R	R	R	R	R	R	R	G	R	R	R	R	R	R	R	R	R	A	R	R	R	R	G	R	R	R	R	R	R	R	A	R
S2_6743398	G/A	2	6743398	+	NA	NA	NA	NA	NA	NA	R	G	R	R	G	R	R	R	R	R	R	R	R	R	R	R	G	R	R	R	R	R	R	R	G	R	R	R	R	A	R	R	R	R	R	R	R	G	R
S2_6743402	A/G	2	6743402	+	NA	NA	NA	NA	NA	NA	R	A	R	R	A	R	R	R	R	R	R	R	R	R	G	R	R	R	R	R	R	R	R	R	A	R	R	R	R	G	R	R	R	R	R	R	R	R	R
S2_6743517	T/G	2	6743517	+	NA	NA	NA	NA	NA	NA	K	K	K	T	K	K	K	K	K	K	K	K	K	K	T	K	K	K	K	K	K	K	K	K	T	K	K	K	K	T	G	K	K	K	K	K	K	K	K
S2_6743528	T/C	2	6743528	+	NA	NA	NA	NA	NA	NA	Y	Y	Y	T	Y	Y	Y	Y	Y	Y	Y	Y	Y	Y	Y	Y	Y	Y	Y	Y	Y	Y	C	Y	T	Y	Y	Y	Y	T	C	Y	Y	Y	Y	Y	Y	Y	Y
S2_6743529	G/A	2	6743529	+	NA	NA	NA	NA	NA	NA	R	R	R	G	R	R	R	R	R	R	R	R	R	R	R	R	R	R	R	R	R	R	A	R	G	R	R	R	R	G	A	R	R	R	R	R	R	R	R
S2_6757273	A/G	2	6757273	+	NA	NA	NA	NA	NA	NA	R	A	R	A	A	R	A	A	A	A	R	R	A	R	A	A	R	R	A	R	A	A	A	A	A	R	R	R	R	A	R	A	R	A	A	A	A	R	A
S2_6757526	T/C	2	6757526	+	NA	NA	NA	NA	NA	NA	Y	T	Y	T	T	T	T	T	Y	Y	Y	Y	T	Y	Y	Y	Y	Y	Y	Y	Y	T	T	Y	Y	Y	Y	Y	Y	Y	T	Y	Y	Y	Y	Y	Y	Y	T
S2_6772601	G/A	2	6772601	+	NA	NA	NA	NA	NA	NA	G	G	G	G	G	G	R	G	G	G	R	G	G	G	R	G	G	R	G	G	G	G	R	G	G	G	G	G	G	G	G	G	G	G	G	G	G	G	G
S2_6772609	C/T	2	6772609	+	NA	NA	NA	NA	NA	NA	C	Y	Y	C	Y	Y	C	C	C	C	C	C	Y	C	C	C	C	C	C	Y	C	Y	C	Y	Y	C	Y	C	C	C	C	C	C	Y	C	Y	C	Y	C
S2_6783114	A/C	2	6783114	+	NA	NA	NA	NA	NA	NA	M	M	M	M	M	M	M	M	M	M	M	M	M	M	M	M	M	M	M	M	M	M	M	M	M	M	M	M	M	M	M	M	M	M	M	M	M	M	M
S2_6783123	A/G/T	2	6783123	+	NA	NA	NA	NA	NA	NA	R	R	R	R	R	R	R	R	R	R	R	R	R	R	R	R	R	R	R	R	R	R	R	R	R	R	R	R	R	R	R	A	R	R	K	R	R	R	R
S2_6783151	A/G	2	6783151	+	NA	NA	NA	NA	NA	NA	R	R	R	R	R	R	R	R	R	R	R	R	R	R	R	R	R	R	R	R	R	R	R	R	R	R	R	R	R	R	R	R	R	R	R	R	R	R	R
S2_6783153	A/G	2	6783153	+	NA	NA	NA	NA	NA	NA	R	R	R	R	R	R	R	R	R	R	R	R	R	R	R	R	R	R	R	R	R	R	R	R	R	R	R	R	R	R	R	R	R	R	R	R	R	R	R
S2_6783157	C/T	2	6783157	+	NA	NA	NA	NA	NA	NA	Y	Y	Y	Y	Y	Y	Y	Y	Y	Y	Y	Y	Y	Y	Y	Y	Y	Y	Y	Y	Y	Y	Y	Y	Y	Y	Y	Y	Y	Y	Y	Y	Y	Y	Y	Y	Y	Y	Y
S2_6783158	A/G	2	6783158	+	NA	NA	NA	NA	NA	NA	R	R	R	R	R	R	R	R	R	R	R	R	R	R	R	R	R	R	R	R	R	R	R	R	R	R	R	R	R	R	R	R	R	R	R	R	R	R	R
S2_6793904	C/T	2	6793904	+	NA	NA	NA	NA	NA	NA	Y	C	C	C	Y	C	Y	C	Y	C	C	C	Y	Y	C	Y	C	C	Y	C	C	C	Y	C	C	C	C	Y	Y	C	C	Y	C	C	C	C	Y	C	C
S2_6793918	A/C	2	6793918	+	NA	NA	NA	NA	NA	NA	M	A	A	A	M	A	M	A	M	A	A	A	M	M	A	M	A	A	M	A	A	A	M	A	A	A	A	M	M	A	A	M	A	A	A	A	M	A	A
S2_6793944	T/G	2	6793944	+	NA	NA	NA	NA	NA	NA	T	K	K	T	K	K	K	T	T	T	T	T	T	K	T	K	T	T	K	K	K	T	K	K	T	T	K	K	T	K	T	T	K	T	T	K	K	T	T
S2_6794263	T/C	2	6794263	+	NA	NA	NA	NA	NA	NA	T	T	Y	T	Y	Y	Y	Y	Y	Y	T	Y	Y	Y	Y	Y	Y	T	T	T	Y	Y	Y	T	T	T	Y	Y	T	Y	Y	Y	Y	Y	Y	Y	Y	Y	Y
S2_6794276	A/G	2	6794276	+	NA	NA	NA	NA	NA	NA	A	A	R	A	R	R	R	R	R	R	A	R	R	R	R	R	R	A	A	A	R	R	R	A	A	A	R	R	A	R	R	R	R	R	R	R	R	R	R
S2_6794286	T/G	2	6794286	+	NA	NA	NA	NA	NA	NA	T	T	K	T	K	K	K	K	K	K	T	K	K	K	K	K	K	T	T	T	K	K	K	T	T	T	K	K	T	K	K	K	K	K	K	K	K	K	K
S2_6797632	A/G	2	6797632	+	NA	NA	NA	NA	NA	NA	A	A	A	A	A	A	R	R	R	R	R	A	A	A	R	A	A	R	A	A	R	A	A	A	R	R	A	A	R	A	A	R	A	A	R	R	R	A	R
S2_6797635	T/C	2	6797635	+	NA	NA	NA	NA	NA	NA	T	T	T	T	T	T	Y	Y	Y	Y	Y	T	T	T	Y	T	T	Y	T	T	Y	T	T	T	Y	Y	T	T	Y	T	T	Y	T	T	Y	Y	Y	T	Y
S2_6797659	G/T	2	6797659	+	NA	NA	NA	NA	NA	NA	K	G	G	G	G	G	T	K	K	K	K	G	K	G	K	K	G	K	K	G	K	G	K	G	K	K	G	K	K	G	G	K	G	G	K	K	K	G	K
S2_6824782	G/A	2	6824782	+	NA	NA	NA	NA	NA	NA	R	R	R	A	R	R	G	G	G	N	G	R	R	R	R	R	R	G	R	G	R	G	R	R	R	G	G	G	R	R	R	R	R	G	R	R	R	R	G
S2_6824791	A/T	2	6824791	+	NA	NA	NA	NA	NA	NA	W	W	W	T	W	W	A	A	A	N	A	W	W	W	W	W	W	A	W	A	W	A	W	W	W	A	A	A	W	W	W	W	W	A	W	W	W	W	A
S2_6828086	A/G	2	6828086	+	NA	NA	NA	NA	NA	NA	R	R	A	G	R	R	A	A	A	A	A	A	R	R	A	R	A	A	A	A	R	R	G	A	A	A	A	A	A	A	R	R	A	R	R	R	R	R	A
S2_6828089	A/G	2	6828089	+	NA	NA	NA	NA	NA	NA	R	R	A	G	R	R	A	A	A	A	A	A	R	R	A	R	A	A	A	A	R	R	G	A	A	A	A	A	A	A	R	R	A	R	R	R	R	R	A
S2_6828095	C/A/G	2	6828095	+	NA	NA	NA	NA	NA	NA	M	M	C	G	M	S	M	C	M	M	M	C	M	M	M	M	M	M	M	C	S	M	R	M	M	C	C	M	M	A	S	S	M	S	S	M	S	S	M
S2_6828105	C/T	2	6828105	+	NA	NA	NA	NA	NA	NA	Y	Y	C	C	Y	C	Y	C	Y	Y	Y	C	Y	Y	Y	Y	Y	Y	Y	C	C	Y	Y	Y	Y	C	C	Y	Y	T	C	Y	Y	Y	C	Y	C	C	Y
S2_6828128	G/A	2	6828128	+	NA	NA	NA	NA	NA	NA	R	R	A	G	R	R	R	R	R	R	R	A	R	R	R	R	R	R	R	A	R	R	G	R	R	A	A	R	R	G	R	R	R	R	R	R	R	R	R
S2_6879434	T/G	2	6879434	+	NA	NA	NA	NA	NA	NA	T	T	K	T	K	T	T	T	T	T	T	K	K	K	T	T	T	T	K	K	T	T	T	K	T	K	T	T	T	K	K	T	K	T	T	K	K	T	T
S2_6879441	T/C	2	6879441	+	NA	NA	NA	NA	NA	NA	Y	Y	T	Y	Y	T	Y	Y	Y	Y	Y	T	Y	Y	Y	Y	Y	T	Y	Y	Y	Y	Y	Y	Y	Y	Y	Y	Y	Y	Y	Y	Y	Y	Y	T	Y	Y	Y
S2_6879443	G/A	2	6879443	+	NA	NA	NA	NA	NA	NA	R	R	R	R	R	R	R	R	R	R	R	R	R	R	R	R	R	R	R	R	R	R	R	R	R	R	R	R	R	R	R	R	R	R	R	R	R	R	R
S2_6879450	C/T	2	6879450	+	NA	NA	NA	NA	NA	NA	Y	C	C	C	C	C	C	C	C	Y	Y	Y	C	Y	C	Y	Y	Y	Y	Y	C	C	C	C	C	Y	Y	Y	Y	Y	Y	C	Y	C	C	C	C	Y	C
S2_6879527	G/A	2	6879527	+	NA	NA	NA	NA	NA	NA	R	R	G	R	R	R	R	R	R	G	G	R	R	R	R	R	R	G	R	G	R	R	R	R	R	G	G	G	R	R	G	R	R	R	R	R	G	R	R
S2_6879531	G/T	2	6879531	+	NA	NA	NA	NA	NA	NA	K	G	G	G	G	K	G	G	G	K	K	K	G	K	G	K	K	K	G	K	G	G	G	K	G	K	K	K	G	K	K	G	G	G	G	G	G	K	G
S2_6879540	T/G	2	6879540	+	NA	NA	NA	NA	NA	NA	K	K	K	K	K	K	K	K	K	K	K	K	K	K	K	K	K	K	K	K	K	K	K	K	K	K	K	K	K	K	K	K	K	T	K	K	K	K	K
S2_6879549	A/C	2	6879549	+	NA	NA	NA	NA	NA	NA	M	M	A	M	M	M	M	M	M	A	A	M	M	M	M	M	M	A	M	A	M	M	M	M	M	A	A	A	M	M	A	M	M	M	M	M	A	M	M
S2_6879552	G/C	2	6879552	+	NA	NA	NA	NA	NA	NA	S	S	S	S	S	S	S	S	S	S	S	S	S	S	S	S	S	S	S	S	S	S	S	S	S	S	S	S	S	S	S	S	S	G	S	S	S	S	S
S2_6879560	C/T	2	6879560	+	NA	NA	NA	NA	NA	NA	C	C	Y	C	Y	Y	C	C	C	C	Y	C	Y	C	Y	C	C	Y	C	Y	C	C	C	C	C	C	Y	Y	C	C	Y	C	C	Y	C	Y	C	C	C
S2_6879807	G/C	2	6879807	+	NA	NA	NA	NA	NA	NA	S	G	G	S	G	S	C	S	S	G	N	S	S	C	S	S	S	N	S	S	S	S	S	C	G	G	S	S	S	S	C	S	S	G	S	G	S	C	G
S2_6879842	A/G	2	6879842	+	NA	NA	NA	NA	NA	NA	R	A	A	R	A	R	G	R	R	A	N	A	R	R	R	A	R	N	R	R	R	R	R	R	A	A	A	A	A	R	G	R	R	A	R	A	R	G	A
S2_6879843	C/A	2	6879843	+	NA	NA	NA	NA	NA	NA	M	C	C	M	C	M	A	M	M	C	N	C	M	M	M	C	M	N	M	M	M	M	M	M	C	C	C	C	C	M	A	M	M	C	M	C	M	A	C
S2_7018376	A/C	2	7018376	+	NA	NA	NA	NA	NA	NA	M	A	M	A	A	M	A	M	A	M	M	C	M	A	M	C	M	M	M	M	M	A	A	M	M	M	M	M	A	A	A	M	M	M	M	M	M	M	M
S2_7028099	T/G	2	7028099	+	NA	NA	NA	NA	NA	NA	K	G	T	K	T	T	G	K	K	G	K	K	K	K	K	K	K	G	G	K	K	T	G	K	G	K	T	K	K	G	K	G	K	K	K	K	T	G	K
S2_7087719	C/T	2	7087719	+	NA	NA	NA	NA	NA	NA	Y	Y	Y	Y	Y	Y	Y	Y	Y	Y	Y	Y	Y	Y	Y	T	Y	Y	Y	Y	Y	Y	Y	Y	Y	Y	Y	Y	Y	C	Y	Y	Y	C	N	Y	T	Y	Y
S2_7087769	C/T	2	7087769	+	NA	NA	NA	NA	NA	NA	Y	Y	Y	Y	Y	Y	Y	Y	Y	Y	Y	Y	Y	Y	Y	T	Y	Y	Y	Y	Y	Y	Y	Y	Y	Y	Y	Y	Y	C	Y	Y	Y	C	N	Y	T	Y	Y
S2_7087773	C/T	2	7087773	+	NA	NA	NA	NA	NA	NA	Y	Y	Y	Y	Y	Y	Y	Y	Y	Y	Y	Y	Y	Y	Y	T	Y	Y	Y	Y	Y	Y	Y	Y	Y	Y	Y	Y	Y	C	Y	Y	Y	C	N	Y	T	Y	Y
[truncated: 22,177 more rows]
[truncated: 147 more columns]
