# Supplementary material for: The Impact of Genotyping-by-Sequencing Pipelines on SNP Discovery and Identification of Markers Associated with Verticillium Wilt Resistance in Autotetraploid Alfalfa (Medicago sativa L.)
Source: Front Plant Sci. 2017 Feb 7;8:89. doi: 10.3389/fpls.2017.00089 (PMC5293825; doi:10.3389/fpls.2017.00089)
Supplement: Supplementary file 3 [file Table_3.XLSX]

## Sheet: Table S2_UNEAK
rs#	alleles	chrom	pos	strand	assembly#	center	protLSID	assayLSID	panelLSID	QCcode	58R	118S	100B	101B	102B	103B	104B	105B	106B	108B	109B	10B	110B	113B	114B	115B	117B	118B	119B	11A	11B	120B	121B	122B	123B	124B	125B	126B	127B	128B	129B	12A	12B	130B	131B	136B	137B	138B	139B
S1_45059	C/T	1	45059	+	NA	NA	NA	NA	NA	NA	Y	N	C	C	C	C	C	N	C	N	N	C	C	Y	C	C	T	N	N	C	C	Y	T	N	C	N	N	C	N	N	C	Y	C	C	C	N	Y	C	C
S1_72064	T/C	1	72064	+	NA	NA	NA	NA	NA	NA	C	T	T	T	T	C	T	C	Y	C	N	T	T	Y	T	Y	Y	T	Y	Y	T	C	C	C	T	T	Y	T	Y	C	T	C	T	Y	T	N	T	C	T
S1_73064	G/A	1	73064	+	NA	NA	NA	NA	NA	NA	R	G	G	G	G	G	G	G	G	G	G	R	G	R	R	R	R	G	G	R	G	G	R	G	G	G	G	R	R	R	G	R	G	G	G	G	G	G	G
S1_76026	T/C	1	76026	+	NA	NA	NA	NA	NA	NA	Y	Y	T	Y	Y	Y	Y	Y	Y	Y	T	Y	Y	Y	T	Y	Y	Y	Y	Y	Y	Y	T	T	T	Y	T	Y	C	T	Y	Y	T	Y	T	Y	Y	T	T
S1_79032	T/C	1	79032	+	NA	NA	NA	NA	NA	NA	C	T	T	C	N	Y	T	Y	C	Y	T	T	N	C	Y	Y	Y	N	T	C	T	T	N	Y	T	N	Y	T	C	T	T	N	N	Y	T	T	N	Y	N
S1_124028	C/G	1	124028	+	NA	NA	NA	NA	NA	NA	C	S	S	S	C	S	C	S	S	S	S	C	C	C	C	C	C	C	C	S	S	C	C	C	S	C	S	C	S	S	C	C	C	C	S	C	C	C	S
S1_127039	C/T	1	127039	+	NA	NA	NA	NA	NA	NA	Y	C	C	T	Y	Y	N	C	Y	Y	C	Y	C	Y	C	N	C	C	C	C	T	T	Y	Y	C	Y	C	C	C	C	Y	C	Y	C	Y	C	C	C	Y
S1_162024	A/G	1	162024	+	NA	NA	NA	NA	NA	NA	A	R	A	A	A	R	R	A	R	R	R	R	R	A	R	R	R	A	A	R	R	A	A	A	A	R	A	R	R	A	R	A	R	A	R	R	R	R	R
S1_171044	A/T	1	171044	+	NA	NA	NA	NA	NA	NA	A	A	A	A	W	W	A	A	W	W	T	A	A	A	A	A	W	A	A	A	A	W	A	W	W	W	W	T	W	W	A	A	W	W	A	A	W	W	W
S1_331019	A/T	1	331019	+	NA	NA	NA	NA	NA	NA	T	A	A	N	A	T	T	T	A	A	W	A	W	W	A	W	A	A	T	T	A	W	N	N	A	A	N	W	W	W	A	N	A	W	A	A	N	T	A
S1_342034	A/G	1	342034	+	NA	NA	NA	NA	NA	NA	N	R	A	N	R	G	A	G	N	A	R	A	R	G	G	A	R	R	A	G	A	R	G	N	G	A	N	A	G	G	R	R	R	A	N	R	A	G	G
S1_343027	A/T	1	343027	+	NA	NA	NA	NA	NA	NA	A	A	A	A	A	A	A	A	A	W	A	A	A	A	A	A	A	A	A	A	A	A	A	W	A	A	A	W	A	W	A	W	A	A	A	A	W	A	A
S1_344052	T/C	1	344052	+	NA	NA	NA	NA	NA	NA	Y	Y	T	Y	Y	T	N	Y	T	N	T	T	Y	T	Y	Y	Y	Y	Y	T	Y	Y	Y	Y	T	T	Y	T	Y	T	Y	T	T	N	Y	Y	T	T	Y
S1_352055	T/A	1	352055	+	NA	NA	NA	NA	NA	NA	W	T	T	T	W	T	W	T	W	W	W	T	W	T	T	W	A	W	W	W	W	W	T	T	T	T	T	W	W	W	T	T	W	T	T	W	W	T	T
S1_364063	G/A	1	364063	+	NA	NA	NA	NA	NA	NA	G	G	G	R	G	G	G	R	R	G	G	N	G	G	G	R	R	N	G	R	G	G	N	G	G	G	G	G	R	R	G	G	G	G	G	G	G	R	G
S1_372031	A/T	1	372031	+	NA	NA	NA	NA	NA	NA	A	T	A	W	A	W	A	W	W	W	W	W	A	W	T	W	A	A	A	W	W	T	W	W	W	A	W	W	A	W	W	A	A	A	W	T	A	A	A
S1_377062	T/A	1	377062	+	NA	NA	NA	NA	NA	NA	W	W	W	T	W	W	W	T	W	W	W	T	W	T	W	W	W	W	W	W	W	W	T	T	W	W	T	W	W	W	W	T	W	W	T	W	A	W	T
S1_381016	G/A	1	381016	+	NA	NA	NA	NA	NA	NA	A	G	R	G	R	N	R	G	G	R	A	N	G	G	N	N	G	G	A	R	G	G	N	G	G	R	G	R	R	A	A	R	G	R	G	A	A	A	R
S1_384050	C/G	1	384050	+	NA	NA	NA	NA	NA	NA	G	S	S	S	C	S	S	S	S	C	S	S	S	G	S	S	S	S	S	S	S	S	C	C	C	S	S	S	S	S	S	S	S	S	C	S	S	S	C
S1_392047	T/G	1	392047	+	NA	NA	NA	NA	NA	NA	T	T	T	T	K	T	K	K	K	K	K	K	K	K	K	K	K	K	K	T	K	K	N	T	T	T	T	K	T	K	K	T	K	K	K	K	T	K	K
S1_393058	A/G	1	393058	+	NA	NA	NA	NA	NA	NA	A	N	A	A	N	G	A	A	A	R	A	R	A	R	R	R	A	N	A	G	A	A	A	A	G	A	A	A	R	R	R	A	A	G	R	A	A	A	A
S1_394047	A/G	1	394047	+	NA	NA	NA	NA	NA	NA	G	R	R	R	R	R	G	A	R	A	R	R	R	R	R	R	A	G	R	R	A	R	G	R	R	R	R	G	R	R	R	G	R	A	R	A	R	R	A
S1_408061	C/A	1	408061	+	NA	NA	NA	NA	NA	NA	M	M	M	M	C	M	M	M	M	C	C	M	M	C	M	C	C	M	M	C	M	M	C	C	C	M	C	M	C	M	M	M	N	M	C	M	M	M	C
S1_410052	C/G	1	410052	+	NA	NA	NA	NA	NA	NA	C	C	S	S	N	S	G	G	N	G	S	C	G	S	S	S	G	C	C	C	N	S	C	C	G	S	S	G	C	S	N	C	S	S	G	G	N	N	S
S1_421049	C/T	1	421049	+	NA	NA	NA	NA	NA	NA	Y	C	C	C	C	C	Y	Y	C	Y	C	C	Y	C	C	Y	C	C	Y	C	C	C	C	C	N	C	C	Y	C	C	C	C	C	Y	C	C	C	C	C
S1_423022	C/A	1	423022	+	NA	NA	NA	NA	NA	NA	M	M	C	C	A	C	C	C	C	C	C	M	C	C	M	C	C	M	M	M	C	M	M	C	A	M	M	C	C	C	N	C	C	M	M	M	C	M	C
S1_435032	C/T	1	435032	+	NA	NA	NA	NA	NA	NA	C	Y	Y	Y	C	C	C	Y	N	C	Y	Y	C	Y	C	Y	Y	Y	Y	Y	Y	T	Y	Y	T	Y	Y	C	C	C	Y	C	N	Y	C	C	Y	Y	Y
S1_449016	A/G	1	449016	+	NA	NA	NA	NA	NA	NA	N	A	R	A	R	A	A	N	R	R	R	R	G	A	A	A	A	R	A	A	R	A	R	A	A	A	A	A	A	A	R	A	G	R	G	A	A	R	R
S1_450058	A/C	1	450058	+	NA	NA	NA	NA	NA	NA	N	M	M	M	M	A	M	C	C	M	M	C	M	M	M	A	M	M	M	M	M	M	A	M	A	A	M	A	C	M	A	M	M	M	M	M	C	M	C
S1_454049	A/G	1	454049	+	NA	NA	NA	NA	NA	NA	A	A	A	A	A	A	G	A	A	A	A	A	A	A	A	A	A	A	R	A	A	G	N	A	A	A	A	A	A	A	A	A	N	N	A	A	A	A	A
S1_456050	C/T	1	456050	+	NA	NA	NA	NA	NA	NA	C	T	N	Y	Y	C	Y	C	C	C	C	Y	C	Y	C	T	C	C	Y	C	Y	C	C	Y	C	Y	Y	C	C	T	Y	C	C	C	Y	Y	C	T	Y
S1_461064	C/T	1	461064	+	NA	NA	NA	NA	NA	NA	Y	C	C	Y	C	C	Y	C	Y	C	C	Y	Y	C	C	C	Y	C	C	C	C	C	C	C	C	C	C	Y	Y	Y	C	C	C	C	C	C	Y	Y	C
S1_466055	G/T	1	466055	+	NA	NA	NA	NA	NA	NA	G	K	K	K	K	K	G	G	G	G	K	K	G	G	G	G	K	K	G	G	K	G	G	K	K	K	G	G	G	K	G	K	K	K	K	K	G	K	K
S1_468051	T/G	1	468051	+	NA	NA	NA	NA	NA	NA	T	T	T	T	T	K	T	T	K	T	T	N	G	K	T	N	T	T	K	K	K	T	N	K	T	K	T	T	N	T	T	K	T	T	T	N	K	T	K
S1_476062	T/C	1	476062	+	NA	NA	NA	NA	NA	NA	Y	T	T	T	T	T	T	T	T	T	T	T	N	Y	Y	T	T	T	C	T	T	Y	N	T	N	T	C	T	T	Y	T	Y	T	T	T	T	Y	T	T
S1_489047	T/A	1	489047	+	NA	NA	NA	NA	NA	NA	A	T	T	W	T	W	T	W	T	W	W	T	T	W	W	W	A	T	W	A	T	T	A	W	T	T	N	W	W	W	T	A	T	T	T	T	W	T	T
S1_492040	A/G	1	492040	+	NA	NA	NA	NA	NA	NA	A	A	A	A	A	A	A	A	R	A	A	A	R	A	A	R	R	A	A	R	A	R	R	A	A	A	A	A	A	A	A	A	A	A	A	A	R	A	A
S1_495039	A/T	1	495039	+	NA	NA	NA	NA	NA	NA	W	W	W	A	A	W	W	W	W	A	A	W	W	W	W	A	W	A	W	W	W	W	A	W	A	A	W	W	W	W	A	W	W	W	W	W	A	W	W
S1_526021	C/G	1	526021	+	NA	NA	NA	NA	NA	NA	C	C	C	C	S	S	C	C	S	C	S	S	S	C	C	C	S	C	C	C	C	C	N	S	N	S	S	C	N	S	S	S	G	C	S	C	G	C	S
S1_527014	T/A	1	527014	+	NA	NA	NA	NA	NA	NA	T	T	W	A	W	A	T	W	W	W	W	W	W	T	T	T	W	W	W	T	T	T	T	A	W	W	A	W	W	W	W	N	W	T	T	W	W	T	W
S1_558017	C/A	1	558017	+	NA	NA	NA	NA	NA	NA	C	M	C	M	M	M	C	M	C	M	C	M	C	M	C	M	C	C	M	C	M	C	M	C	C	C	C	M	M	C	M	C	C	C	M	M	M	C	M
S1_573028	A/G	1	573028	+	NA	NA	NA	NA	NA	NA	R	A	A	A	A	A	R	A	R	A	A	R	A	R	R	A	R	A	R	A	A	R	R	R	A	A	R	A	A	R	A	R	A	A	A	A	G	A	A
S1_577039	A/C	1	577039	+	NA	NA	NA	NA	NA	NA	A	M	M	A	M	A	M	M	A	A	A	A	M	M	M	M	M	M	A	M	A	M	M	A	M	M	A	A	M	M	M	A	M	C	A	M	M	M	M
S1_578062	G/A	1	578062	+	NA	NA	NA	NA	NA	NA	R	G	G	R	G	R	G	G	R	G	G	G	R	G	G	G	R	G	R	R	G	G	R	G	G	G	G	R	G	G	G	R	G	R	G	G	R	R	G
S1_582015	T/A	1	582015	+	NA	NA	NA	NA	NA	NA	W	T	T	T	T	W	T	W	T	A	T	W	T	W	T	T	T	T	T	T	T	W	T	W	N	T	T	W	N	W	T	T	T	T	T	T	T	T	T
S1_597038	G/A	1	597038	+	NA	NA	NA	NA	NA	NA	G	R	G	G	R	G	G	G	G	G	R	G	G	G	G	R	R	G	G	G	G	G	G	G	G	G	G	G	G	G	R	G	R	G	G	G	G	G	G
S1_631059	G/T	1	631059	+	NA	NA	NA	NA	NA	NA	G	K	G	K	K	K	G	K	K	G	G	K	K	K	G	G	K	K	K	K	G	G	N	K	K	G	K	G	K	G	G	K	G	K	K	G	G	K	K
S1_633023	G/A	1	633023	+	NA	NA	NA	NA	NA	NA	G	G	G	G	R	G	G	G	R	G	G	R	G	G	R	R	R	R	G	G	R	G	G	G	G	G	G	R	G	G	R	G	G	R	R	G	G	G	G
S1_634059	C/T	1	634059	+	NA	NA	NA	NA	NA	NA	C	Y	C	C	C	Y	Y	C	Y	C	C	Y	C	C	Y	Y	Y	Y	Y	C	Y	Y	C	C	C	Y	C	C	C	C	Y	Y	Y	C	C	Y	Y	Y	Y
S1_649049	G/T	1	649049	+	NA	NA	NA	NA	NA	NA	G	G	K	N	K	N	K	N	G	K	G	T	G	K	G	G	K	G	G	K	G	G	T	N	G	T	T	G	K	G	K	G	K	G	G	G	N	G	N
S1_674029	A/G	1	674029	+	NA	NA	NA	NA	NA	NA	A	R	A	R	R	A	A	R	R	A	R	A	R	A	A	A	A	A	A	A	R	R	R	A	R	R	R	A	A	R	R	A	A	R	R	R	A	R	A
S1_678061	A/G	1	678061	+	NA	NA	NA	NA	NA	NA	A	R	R	A	R	R	R	R	A	A	A	A	R	R	R	R	A	R	A	R	A	R	R	A	R	R	A	A	R	R	R	R	R	R	A	R	R	R	R
S1_679032	G/A	1	679032	+	NA	NA	NA	NA	NA	NA	G	G	G	A	G	R	G	G	R	G	G	G	R	R	R	G	G	G	G	G	G	R	R	G	G	G	G	R	G	G	G	R	G	R	G	G	G	R	G
S1_699038	T/A	1	699038	+	NA	NA	NA	NA	NA	NA	W	T	T	W	T	T	T	T	T	T	T	W	T	W	W	W	T	T	T	T	T	T	W	T	T	T	T	W	T	T	T	W	T	W	T	T	W	T	T
S1_700040	G/C	1	700040	+	NA	NA	NA	NA	NA	NA	N	G	S	S	S	N	S	N	S	N	C	S	N	S	N	G	G	C	G	G	C	C	S	G	S	G	S	G	G	S	G	N	G	N	G	C	C	G	S
S1_704055	G/A	1	704055	+	NA	NA	NA	NA	NA	NA	R	G	G	R	G	G	G	G	G	G	G	R	G	G	G	R	G	G	G	R	G	G	G	R	G	G	R	G	R	R	G	G	G	G	G	G	R	G	G
S1_708030	C/T	1	708030	+	NA	NA	NA	NA	NA	NA	C	N	Y	C	C	C	C	Y	Y	Y	C	Y	Y	Y	N	Y	T	T	C	T	Y	C	N	N	C	N	N	N	N	N	Y	Y	C	N	C	C	T	C	C
S1_725058	T/A	1	725058	+	NA	NA	NA	NA	NA	NA	T	T	T	N	T	T	T	T	T	T	N	T	T	T	W	N	N	T	T	A	T	T	T	T	T	T	T	T	T	T	T	W	T	W	N	T	T	T	T
S1_731018	G/T	1	731018	+	NA	NA	NA	NA	NA	NA	G	G	G	N	G	K	N	G	K	G	G	G	G	G	G	G	K	N	G	G	K	G	G	G	G	K	G	K	N	N	G	G	G	N	G	G	T	N	K
S1_733024	G/A	1	733024	+	NA	NA	NA	NA	NA	NA	G	G	G	R	G	G	R	R	R	G	R	G	G	G	G	G	G	G	R	G	G	R	R	R	R	G	R	G	G	R	G	G	G	G	R	G	G	R	G
S1_736052	G/A	1	736052	+	NA	NA	NA	NA	NA	NA	R	G	A	N	G	G	G	N	N	N	G	G	G	G	R	R	G	G	A	R	G	G	G	N	A	A	R	G	N	R	G	G	R	R	N	A	A	N	G
S1_771037	T/A	1	771037	+	NA	NA	NA	NA	NA	NA	T	W	W	W	W	T	T	W	W	T	T	W	W	T	T	T	T	W	T	W	T	W	W	T	W	T	T	W	W	T	W	W	W	T	W	W	W	T	T
S1_784063	C/T	1	784063	+	NA	NA	NA	NA	NA	NA	Y	C	C	C	C	C	N	Y	Y	C	C	N	C	C	C	Y	T	C	T	Y	N	Y	Y	C	C	C	C	Y	C	C	C	C	C	C	C	C	Y	N	C
S1_791041	A/T	1	791041	+	NA	NA	NA	NA	NA	NA	A	W	A	A	W	A	W	A	A	A	W	A	A	A	A	A	A	A	W	W	A	A	A	A	N	A	A	W	A	W	A	A	A	A	A	A	A	W	A
S1_795052	C/A	1	795052	+	NA	NA	NA	NA	NA	NA	C	N	A	C	M	C	M	N	M	C	N	C	C	C	C	C	C	M	M	N	C	C	C	C	M	M	C	M	C	C	C	N	N	C	M	N	C	C	M
S1_796035	G/T	1	796035	+	NA	NA	NA	NA	NA	NA	G	K	G	N	K	K	K	G	K	G	G	G	N	G	G	G	G	K	K	N	K	G	G	G	N	G	G	G	G	K	G	G	T	G	K	T	G	G	G
S1_797013	A/C	1	797013	+	NA	NA	NA	NA	NA	NA	M	A	A	M	A	M	A	A	M	M	A	A	C	M	M	A	A	A	M	A	A	A	A	M	A	A	M	N	M	M	A	M	A	M	A	A	A	M	A
S1_800049	T/C	1	800049	+	NA	NA	NA	NA	NA	NA	Y	Y	Y	Y	C	C	C	C	Y	Y	Y	Y	Y	Y	Y	Y	Y	Y	T	Y	Y	Y	T	Y	Y	Y	Y	Y	T	Y	Y	Y	Y	Y	Y	C	C	C	Y
S1_801047	A/G	1	801047	+	NA	NA	NA	NA	NA	NA	R	R	R	A	R	R	R	R	R	R	R	R	G	A	R	R	R	G	R	R	A	R	A	A	R	R	A	R	A	R	R	R	R	R	A	R	R	R	R
S1_831038	C/A	1	831038	+	NA	NA	NA	NA	NA	NA	M	C	C	M	C	M	C	M	M	M	C	M	M	M	C	C	M	C	C	C	C	C	C	C	C	C	C	C	C	M	C	C	C	C	C	C	M	M	C
S1_832018	A/T	1	832018	+	NA	NA	NA	NA	NA	NA	T	N	T	A	W	W	T	N	W	A	A	W	T	A	A	W	A	A	W	W	W	T	A	N	A	A	A	W	A	N	W	A	T	N	W	W	T	W	N
S1_833028	T/G	1	833028	+	NA	NA	NA	NA	NA	NA	T	G	T	T	T	T	T	K	T	K	T	K	T	K	K	T	T	T	N	K	T	T	K	K	K	K	K	N	T	T	K	T	K	T	T	T	T	T	T
S1_841040	A/C	1	841040	+	NA	NA	NA	NA	NA	NA	C	A	A	M	A	M	A	M	A	A	A	N	A	M	C	A	C	A	M	N	A	M	M	A	A	A	A	A	A	M	A	A	A	A	A	A	M	A	A
S1_844026	G/A	1	844026	+	NA	NA	NA	NA	NA	NA	R	G	R	R	R	R	R	G	R	G	R	R	R	G	R	R	G	G	R	R	G	R	G	G	R	R	G	R	G	G	R	G	R	R	R	R	R	R	G
S1_858044	T/C	1	858044	+	NA	NA	NA	NA	NA	NA	Y	T	T	Y	T	T	T	T	T	T	T	T	C	Y	C	Y	C	T	T	C	T	T	C	N	T	T	Y	T	T	Y	T	T	T	T	T	T	N	Y	N
S1_861025	C/T	1	861025	+	NA	NA	NA	NA	NA	NA	Y	C	C	C	C	C	C	C	C	N	C	C	Y	C	C	N	C	C	N	C	C	C	Y	C	C	C	C	C	C	C	C	N	C	C	C	C	C	C	C
S1_875030	G/C	1	875030	+	NA	NA	NA	NA	NA	NA	G	C	S	C	C	G	G	S	G	G	S	S	C	C	G	G	G	S	C	N	G	C	C	C	C	G	N	N	G	C	C	G	G	S	S	C	S	G	S
S1_881038	G/A	1	881038	+	NA	NA	NA	NA	NA	NA	R	N	A	G	R	R	R	R	G	N	R	R	R	R	R	R	R	A	R	R	R	R	N	R	R	G	R	R	A	R	G	N	R	R	G	R	R	G	G
S1_911029	G/A	1	911029	+	NA	NA	NA	NA	NA	NA	R	G	G	G	G	G	G	G	G	G	G	G	G	G	G	G	G	G	R	G	G	G	G	G	G	G	G	G	G	G	G	R	G	G	G	G	R	G	G
S1_912029	A/C	1	912029	+	NA	NA	NA	NA	NA	NA	M	M	N	M	M	M	A	M	M	A	N	M	M	A	A	M	A	M	M	A	M	M	M	A	N	M	A	M	A	A	M	M	N	M	M	M	M	M	M
S1_916032	C/T	1	916032	+	NA	NA	NA	NA	NA	NA	Y	C	C	Y	C	Y	C	Y	C	Y	C	C	C	C	Y	C	C	C	C	C	C	C	C	C	C	C	C	C	C	Y	C	Y	C	C	C	C	Y	Y	C
S1_925047	A/G	1	925047	+	NA	NA	NA	NA	NA	NA	R	A	N	A	A	A	A	R	R	A	A	A	A	R	G	G	R	N	A	R	A	A	G	N	A	A	A	A	A	N	A	G	A	A	N	A	A	A	A
S1_940059	T/C	1	940059	+	NA	NA	NA	NA	NA	NA	Y	Y	Y	C	C	Y	Y	Y	Y	Y	Y	Y	Y	Y	Y	Y	Y	Y	Y	Y	Y	C	T	T	C	T	T	Y	T	Y	T	Y	Y	T	Y	Y	Y	T	Y
S1_954054	A/G	1	954054	+	NA	NA	NA	NA	NA	NA	A	R	A	A	A	R	A	A	A	R	R	A	R	R	R	A	A	R	N	A	R	A	N	A	A	A	A	A	A	A	A	R	R	R	A	A	R	A	A
S1_962063	T/C	1	962063	+	NA	NA	NA	NA	NA	NA	Y	T	T	Y	Y	T	T	Y	T	Y	Y	T	Y	T	Y	T	T	C	T	Y	T	T	T	Y	T	Y	N	Y	Y	T	Y	Y	T	T	T	Y	Y	T	Y
S1_965064	A/G	1	965064	+	NA	NA	NA	NA	NA	NA	A	A	R	R	A	A	A	A	A	G	R	A	A	A	R	A	A	A	R	R	R	R	R	R	R	A	R	G	A	R	R	A	A	A	R	G	A	A	A
S1_969064	G/A	1	969064	+	NA	NA	NA	NA	NA	NA	R	G	G	N	G	G	G	G	G	A	G	G	N	G	G	A	G	G	G	G	G	G	A	R	G	G	R	G	G	G	G	A	G	R	G	G	G	G	G
S1_981031	T/C	1	981031	+	NA	NA	NA	NA	NA	NA	T	T	Y	T	Y	Y	Y	T	Y	Y	T	T	T	Y	Y	Y	Y	T	T	Y	T	Y	T	Y	Y	T	Y	Y	T	T	T	Y	Y	T	T	Y	Y	T	Y
S1_1007016	T/C	1	1007016	+	NA	NA	NA	NA	NA	NA	Y	T	T	Y	T	Y	T	C	C	Y	N	T	N	C	Y	C	N	T	N	Y	T	T	T	Y	N	T	T	N	Y	T	N	T	T	Y	T	T	Y	Y	T
S1_1040059	G/A	1	1040059	+	NA	NA	NA	NA	NA	NA	R	R	R	A	R	R	R	R	R	R	R	R	R	G	R	R	R	R	R	R	R	G	R	R	G	R	R	G	A	R	R	R	G	R	R	R	G	G	R
S1_1047044	T/A	1	1047044	+	NA	NA	NA	NA	NA	NA	T	W	T	W	T	W	T	T	W	T	W	T	T	W	A	W	T	T	W	W	T	W	W	W	W	T	W	W	W	W	W	T	T	T	W	W	T	T	T
S1_1062061	T/C	1	1062061	+	NA	NA	NA	NA	NA	NA	Y	T	Y	Y	Y	T	Y	T	T	Y	Y	T	C	T	Y	Y	Y	Y	C	T	Y	Y	Y	Y	T	Y	Y	Y	Y	T	Y	T	Y	Y	T	T	T	Y	T
S1_1065044	C/A	1	1065044	+	NA	NA	NA	NA	NA	NA	M	C	C	C	C	C	M	M	C	C	C	C	C	C	M	C	C	C	M	M	C	C	C	C	C	C	C	C	C	C	C	C	C	C	C	C	M	C	C
S1_1089053	T/C	1	1089053	+	NA	NA	NA	NA	NA	NA	C	T	T	Y	T	T	N	Y	T	T	T	C	Y	T	N	Y	Y	T	T	C	T	C	Y	T	T	T	T	Y	T	C	T	Y	T	Y	T	T	Y	N	T
S1_1090020	T/C	1	1090020	+	NA	NA	NA	NA	NA	NA	N	T	T	T	Y	T	T	Y	T	Y	Y	T	Y	T	T	T	T	Y	T	T	Y	Y	C	T	Y	Y	Y	T	T	Y	T	T	T	Y	Y	Y	T	Y	T
S1_1128049	G/A	1	1128049	+	NA	NA	NA	NA	NA	NA	R	G	G	G	G	R	G	G	G	G	G	G	R	G	R	R	R	G	R	G	G	R	G	G	G	G	G	R	G	G	G	R	G	R	G	G	G	R	G
S1_1133035	C/T	1	1133035	+	NA	NA	NA	NA	NA	NA	Y	C	C	Y	C	Y	C	Y	C	Y	C	C	C	Y	Y	Y	Y	C	C	C	C	C	N	C	C	C	C	C	Y	C	C	C	C	C	C	C	C	Y	C
S1_1139041	C/G	1	1139041	+	NA	NA	NA	NA	NA	NA	C	S	C	C	S	C	S	C	S	S	S	C	C	C	S	S	C	C	S	S	G	C	C	C	C	C	C	S	C	S	C	N	G	C	C	S	C	C	S
S1_1162033	G/C	1	1162033	+	NA	NA	NA	NA	NA	NA	S	G	G	G	G	S	G	G	S	G	G	G	G	G	S	G	G	G	S	S	G	G	N	C	G	G	G	G	G	S	G	G	G	S	G	G	G	G	G
S1_1178029	A/G	1	1178029	+	NA	NA	NA	NA	NA	NA	R	A	A	A	N	A	A	R	A	A	A	A	A	A	R	A	A	A	R	A	A	A	A	A	A	A	A	A	A	A	A	A	A	A	A	A	A	A	A
S1_1180016	A/G	1	1180016	+	NA	NA	NA	NA	NA	NA	R	R	G	R	G	A	A	N	R	A	G	G	G	R	R	R	A	A	A	R	R	R	G	G	G	R	A	R	R	R	R	A	R	G	R	G	G	R	N
S1_1197025	T/C	1	1197025	+	NA	NA	NA	NA	NA	NA	Y	T	Y	Y	T	T	Y	C	Y	Y	C	T	T	T	T	T	Y	T	Y	T	C	T	N	T	T	Y	T	C	T	N	Y	Y	Y	T	Y	Y	N	T	C
S1_1224039	T/C	1	1224039	+	NA	NA	NA	NA	NA	NA	T	C	T	Y	Y	T	N	C	Y	N	C	T	C	T	Y	N	Y	N	T	N	Y	C	T	N	C	Y	T	N	N	Y	Y	Y	Y	N	Y	Y	T	T	Y
S1_1225034	C/T	1	1225034	+	NA	NA	NA	NA	NA	NA	C	C	C	C	Y	Y	Y	C	C	Y	C	Y	C	C	C	C	C	Y	C	C	Y	Y	C	C	Y	C	Y	C	C	Y	C	C	C	Y	C	Y	Y	C	Y
S1_1234033	G/C	1	1234033	+	NA	NA	NA	NA	NA	NA	S	G	G	S	G	G	S	G	G	G	G	S	G	G	G	G	G	G	S	G	G	G	G	G	G	G	G	G	S	G	G	G	G	G	G	G	S	G	G
S1_1262026	A/C	1	1262026	+	NA	NA	NA	NA	NA	NA	M	M	A	M	A	M	M	M	A	A	M	M	M	C	M	M	M	A	M	M	M	M	A	A	A	M	A	A	A	A	M	A	A	M	M	M	M	M	M
S1_1269061	A/T	1	1269061	+	NA	NA	NA	NA	NA	NA	A	W	A	A	A	W	A	W	W	W	W	W	A	A	W	W	A	W	A	A	A	W	A	A	A	W	A	W	A	A	W	W	A	A	W	A	W	A	W
S1_1397047	G/A	1	1397047	+	NA	NA	NA	NA	NA	NA	R	R	G	R	R	R	R	R	R	R	R	R	R	G	R	R	G	R	R	G	R	R	G	G	G	G	G	R	G	R	R	R	R	R	G	R	G	R	G
S1_1400032	T/C	1	1400032	+	NA	NA	NA	NA	NA	NA	Y	T	T	T	T	T	T	T	T	T	T	T	Y	T	T	T	T	T	T	T	T	Y	T	T	N	T	T	T	Y	T	T	T	T	T	T	T	Y	Y	T
S1_1401052	G/C	1	1401052	+	NA	NA	NA	NA	NA	NA	S	S	G	G	G	G	C	S	C	G	G	S	S	G	G	G	G	G	G	G	G	S	G	G	S	G	G	G	G	G	S	G	G	S	G	S	S	G	G
S1_1406027	C/T	1	1406027	+	NA	NA	NA	NA	NA	NA	C	C	Y	C	Y	N	Y	C	C	C	N	C	C	C	C	C	Y	N	C	T	N	T	N	T	T	C	C	Y	C	C	C	C	N	C	C	Y	C	Y	C
S1_1417027	T/C	1	1417027	+	NA	NA	NA	NA	NA	NA	T	T	T	T	T	T	T	T	Y	T	T	N	T	C	Y	T	N	T	T	T	T	T	N	N	T	T	Y	T	T	Y	T	Y	T	T	T	T	T	T	T
S1_1420061	G/A	1	1420061	+	NA	NA	NA	NA	NA	NA	R	R	R	A	R	A	R	N	R	R	A	N	A	R	G	A	G	R	A	G	A	G	A	R	A	R	A	N	R	N	A	G	R	R	R	A	N	R	G
S1_1424061	T/C	1	1424061	+	NA	NA	NA	NA	NA	NA	Y	T	T	Y	T	Y	T	T	T	Y	T	Y	Y	T	Y	Y	Y	T	T	Y	T	T	Y	T	T	T	T	T	T	Y	T	Y	T	T	T	T	Y	Y	T
S1_1426014	C/G	1	1426014	+	NA	NA	NA	NA	NA	NA	C	C	S	S	C	S	S	C	S	C	S	S	C	S	S	S	C	S	S	S	C	C	G	S	S	C	S	C	G	C	S	S	S	S	S	C	S	C	C
S1_1429052	C/T	1	1429052	+	NA	NA	NA	NA	NA	NA	C	Y	Y	C	Y	Y	Y	C	Y	C	T	Y	Y	Y	C	Y	C	Y	C	Y	C	C	C	Y	Y	C	Y	C	C	Y	C	T	Y	C	C	C	T	C	Y
S1_1430054	C/T	1	1430054	+	NA	NA	NA	NA	NA	NA	C	Y	Y	C	Y	Y	C	C	Y	Y	Y	C	C	C	C	C	Y	C	C	C	C	Y	Y	Y	Y	Y	Y	C	Y	Y	C	Y	Y	C	C	C	Y	Y	Y
S1_1433027	C/A	1	1433027	+	NA	NA	NA	NA	NA	NA	C	C	C	N	A	M	C	C	M	M	M	M	C	M	C	C	M	N	M	C	C	C	M	C	C	C	C	M	C	C	M	C	C	M	M	M	C	C	M
S1_1437051	A/G	1	1437051	+	NA	NA	NA	NA	NA	NA	R	R	R	R	R	R	R	R	A	R	R	A	R	A	R	R	R	A	R	R	R	R	R	A	R	R	A	R	R	R	R	R	R	R	R	G	R	R	R
S1_1447030	C/T	1	1447030	+	NA	NA	NA	NA	NA	NA	Y	N	C	C	Y	N	C	N	Y	N	T	Y	T	T	Y	Y	C	C	C	T	C	T	C	C	Y	T	T	T	N	C	Y	Y	C	Y	Y	N	N	Y	C
S1_1449029	A/T	1	1449029	+	NA	NA	NA	NA	NA	NA	A	T	T	N	N	W	A	N	T	W	T	W	T	T	W	A	W	T	N	N	T	A	N	A	T	T	A	N	N	A	N	W	T	W	N	N	T	A	T
S1_1473055	G/T	1	1473055	+	NA	NA	NA	NA	NA	NA	G	G	G	N	G	N	G	G	G	N	N	G	T	G	K	T	T	G	G	G	N	K	N	G	N	G	G	G	N	N	N	N	G	G	G	G	G	G	N
S1_1474036	G/A	1	1474036	+	NA	NA	NA	NA	NA	NA	R	A	G	R	G	A	A	N	R	G	A	A	R	A	N	R	A	G	G	A	A	N	A	A	R	R	N	G	R	R	G	N	G	G	G	R	G	A	R
S1_1482061	A/G	1	1482061	+	NA	NA	NA	NA	NA	NA	R	R	R	R	R	A	R	R	R	G	R	A	R	R	R	A	R	R	A	A	A	R	A	A	A	R	A	G	R	R	R	R	R	R	A	R	R	R	R
S1_1501031	A/G	1	1501031	+	NA	NA	NA	NA	NA	NA	R	A	A	A	A	A	A	A	A	A	A	A	A	A	R	A	A	A	R	A	A	R	A	R	A	A	A	R	A	A	A	A	A	A	A	A	R	A	A
S1_1509017	T/C	1	1509017	+	NA	NA	NA	NA	NA	NA	C	T	T	Y	N	T	T	N	T	T	N	T	T	T	N	T	N	T	T	C	T	T	N	C	T	T	Y	N	T	C	T	N	T	T	T	T	Y	N	T
S1_1599023	T/A	1	1599023	+	NA	NA	NA	NA	NA	NA	T	W	W	W	W	W	T	W	T	T	T	W	W	T	T	W	T	W	T	W	W	W	W	T	W	W	T	T	T	W	A	T	W	T	W	W	W	T	W
S1_1602042	A/G	1	1602042	+	NA	NA	NA	NA	NA	NA	R	A	A	G	N	G	A	R	R	R	A	A	N	G	R	R	R	A	G	R	A	A	N	R	A	N	R	A	G	R	A	A	N	R	A	A	N	R	N
S1_1610037	C/A	1	1610037	+	NA	NA	NA	NA	NA	NA	M	C	C	M	C	M	C	A	C	N	C	C	C	M	A	C	N	C	M	C	C	A	C	C	C	C	C	C	C	M	C	C	C	N	C	C	A	C	C
S1_1618055	T/A	1	1618055	+	NA	NA	NA	NA	NA	NA	W	W	A	W	W	W	W	T	W	W	W	W	W	W	T	W	W	W	W	W	T	W	W	W	W	T	T	W	W	W	T	W	W	W	T	T	W	W	W
S1_1643061	T/A	1	1643061	+	NA	NA	NA	NA	NA	NA	T	T	W	T	W	W	T	T	W	W	W	T	T	W	T	W	W	T	T	T	W	T	W	W	W	W	W	W	W	W	T	W	W	W	T	T	W	W	W
S1_1644034	T/C	1	1644034	+	NA	NA	NA	NA	NA	NA	T	T	N	T	T	T	T	T	N	T	T	N	N	T	T	T	N	T	N	Y	T	Y	C	T	T	Y	C	T	T	T	N	N	T	N	Y	Y	Y	T	C
S1_1658016	T/C	1	1658016	+	NA	NA	NA	NA	NA	NA	T	Y	Y	T	Y	T	T	N	T	T	Y	T	T	T	T	T	Y	Y	T	Y	Y	T	Y	Y	Y	Y	Y	T	Y	T	Y	T	Y	T	Y	T	T	Y	Y
S1_1669052	A/G	1	1669052	+	NA	NA	NA	NA	NA	NA	R	R	R	R	R	A	R	R	A	A	R	R	A	R	A	A	R	R	R	R	R	R	R	R	R	R	R	A	R	A	R	A	A	R	R	A	R	R	R
S1_1683016	C/T	1	1683016	+	NA	NA	NA	NA	NA	NA	N	N	Y	N	C	N	Y	Y	Y	T	C	C	T	Y	T	N	N	Y	T	C	N	Y	Y	C	Y	Y	C	T	Y	N	Y	Y	Y	C	C	Y	Y	C	C
S1_1700014	G/A	1	1700014	+	NA	NA	NA	NA	NA	NA	N	N	N	G	G	G	G	G	G	G	G	G	G	G	G	G	N	G	G	G	G	G	G	G	G	G	G	N	G	N	N	G	N	G	G	G	G	G	G
S1_1705041	G/A	1	1705041	+	NA	NA	NA	NA	NA	NA	R	G	G	G	G	R	G	G	G	G	G	R	G	G	R	G	G	G	R	R	G	G	G	G	G	G	G	G	G	G	G	G	G	G	G	G	R	G	G
S1_1723036	G/T	1	1723036	+	NA	NA	NA	NA	NA	NA	G	K	G	G	G	K	K	N	K	K	G	G	N	K	G	K	G	K	T	G	K	T	G	G	T	G	G	G	N	K	K	K	K	K	G	G	K	G	K
S1_1738034	C/A	1	1738034	+	NA	NA	NA	NA	NA	NA	C	C	C	M	M	M	M	C	C	C	C	M	C	C	M	A	M	A	C	M	C	M	M	M	C	M	C	C	C	C	C	M	C	C	C	C	C	M	A
S1_1758041	A/T	1	1758041	+	NA	NA	NA	NA	NA	NA	A	W	A	W	A	A	A	W	W	W	A	W	A	A	W	A	W	A	A	A	A	A	W	W	W	W	T	A	W	A	A	A	A	W	W	W	A	W	W
S1_1763043	A/T	1	1763043	+	NA	NA	NA	NA	NA	NA	A	W	A	A	A	W	A	A	A	A	A	A	A	A	A	W	A	A	A	W	A	A	A	W	W	W	W	A	A	W	W	W	A	A	W	A	W	A	A
S1_1775032	T/C	1	1775032	+	NA	NA	NA	NA	NA	NA	T	Y	Y	Y	T	Y	T	Y	Y	T	T	T	T	Y	Y	T	T	T	Y	Y	Y	T	T	Y	Y	T	T	T	Y	Y	T	T	T	T	C	T	T	T	Y
S1_1795043	T/C	1	1795043	+	NA	NA	NA	NA	NA	NA	Y	C	Y	T	Y	Y	Y	Y	Y	Y	C	T	T	Y	Y	Y	Y	N	T	Y	N	T	Y	Y	Y	T	Y	N	Y	Y	Y	Y	Y	Y	Y	T	Y	T	C
S1_1799046	G/A	1	1799046	+	NA	NA	NA	NA	NA	NA	R	G	G	G	G	G	A	G	G	G	G	N	G	R	R	R	G	G	G	G	G	R	G	R	G	G	R	G	G	G	G	G	G	G	G	N	G	R	G
S1_1802042	G/T	1	1802042	+	NA	NA	NA	NA	NA	NA	G	K	K	G	K	K	K	K	T	G	G	G	K	G	N	K	G	K	K	K	G	K	K	K	K	K	K	K	K	G	K	K	K	K	K	K	T	K	G
S1_1821062	A/G	1	1821062	+	NA	NA	NA	NA	NA	NA	R	A	N	A	A	R	R	R	A	A	A	A	A	R	R	A	R	A	A	A	A	A	A	R	A	A	R	A	N	A	A	A	A	R	A	A	R	A	A
S1_1840053	G/A	1	1840053	+	NA	NA	NA	NA	NA	NA	R	A	R	G	R	R	N	G	G	R	G	G	A	N	R	R	G	N	G	A	A	G	G	R	R	G	G	R	R	R	A	G	G	G	R	R	G	G	G
S1_1861038	C/G	1	1861038	+	NA	NA	NA	NA	NA	NA	N	S	C	N	S	G	S	C	C	C	S	S	S	S	N	C	C	S	S	S	C	C	G	G	C	S	S	S	S	C	G	S	S	S	S	C	S	C	C
S1_1862058	T/C	1	1862058	+	NA	NA	NA	NA	NA	NA	Y	T	T	T	T	T	T	Y	T	T	T	T	C	T	Y	Y	Y	T	Y	Y	T	T	T	Y	T	T	T	Y	T	Y	T	C	T	T	T	T	T	T	T
S1_1872018	A/T	1	1872018	+	NA	NA	NA	NA	NA	NA	A	W	W	A	A	W	A	A	W	T	T	T	A	W	A	A	A	A	A	A	W	A	W	T	T	A	A	W	W	A	W	W	W	A	N	A	A	A	W
S1_1875044	A/G	1	1875044	+	NA	NA	NA	NA	NA	NA	A	R	A	N	A	R	R	A	R	A	R	R	R	A	R	R	R	A	A	R	A	A	A	A	R	R	A	R	R	R	A	A	R	A	R	R	R	R	R
S1_1900047	A/G	1	1900047	+	NA	NA	NA	NA	NA	NA	R	A	A	A	A	A	A	A	R	A	A	R	R	A	N	R	R	A	A	R	A	A	G	A	A	A	A	R	A	A	A	A	A	A	A	A	R	A	A
S1_1905017	C/T	1	1905017	+	NA	NA	NA	NA	NA	NA	C	N	C	T	T	T	Y	N	N	C	N	C	Y	Y	Y	C	T	N	T	T	Y	C	C	C	T	Y	C	T	Y	C	C	Y	C	C	C	C	N	N	N
S1_1919061	C/T	1	1919061	+	NA	NA	NA	NA	NA	NA	Y	C	C	C	C	C	C	C	C	C	C	C	C	C	C	C	C	C	C	C	C	C	C	C	C	C	C	C	C	Y	C	C	C	C	C	C	Y	C	C
S1_1928049	G/A	1	1928049	+	NA	NA	NA	NA	NA	NA	R	G	G	N	G	G	N	A	G	N	G	G	G	G	G	R	R	G	G	R	G	G	G	A	G	N	N	A	G	G	G	G	G	N	G	G	G	G	G
S1_1935064	A/C	1	1935064	+	NA	NA	NA	NA	NA	NA	A	A	A	A	M	A	A	M	A	M	A	A	M	A	A	A	A	M	A	A	A	M	A	N	A	M	A	A	A	M	A	A	A	A	M	A	A	A	A
S1_1936053	C/A	1	1936053	+	NA	NA	NA	NA	NA	NA	M	M	M	M	A	M	M	C	M	C	A	M	M	M	M	M	C	A	M	A	C	C	M	M	M	M	M	M	M	C	A	M	M	M	A	C	M	C	C
S1_1949043	A/T	1	1949043	+	NA	NA	NA	NA	NA	NA	T	W	W	A	W	W	W	W	A	A	W	A	T	W	T	W	T	W	A	T	A	W	W	W	W	W	W	W	T	W	W	W	W	A	A	W	W	W	W
S1_1957041	T/C	1	1957041	+	NA	NA	NA	NA	NA	NA	Y	Y	T	C	T	Y	T	Y	T	T	T	Y	T	T	Y	T	T	T	T	Y	T	T	Y	Y	T	T	Y	Y	T	T	Y	Y	Y	Y	T	T	Y	T	T
S1_1958015	T/C	1	1958015	+	NA	NA	NA	NA	NA	NA	T	C	C	T	C	Y	T	T	N	T	N	Y	Y	Y	T	N	Y	N	C	C	C	C	Y	Y	C	N	Y	T	Y	T	C	C	C	C	C	C	Y	Y	C
S1_1959017	G/A	1	1959017	+	NA	NA	NA	NA	NA	NA	R	G	G	R	G	G	G	N	G	G	G	G	R	G	R	G	G	G	G	G	G	R	R	G	G	G	G	G	G	G	G	G	G	R	G	G	G	G	G
S1_1975058	G/A	1	1975058	+	NA	NA	NA	NA	NA	NA	N	R	G	N	G	A	A	N	G	G	R	G	G	A	R	R	G	R	G	G	R	G	A	G	G	R	G	G	N	G	R	A	R	G	R	R	A	A	R
S1_1978048	G/A	1	1978048	+	NA	NA	NA	NA	NA	NA	R	R	G	G	R	G	R	A	R	R	G	R	R	G	R	R	G	R	R	G	R	R	G	G	G	R	G	G	G	R	R	R	R	R	G	R	R	R	G
S1_1981039	C/T	1	1981039	+	NA	NA	NA	NA	NA	NA	T	C	C	C	C	N	Y	Y	Y	T	C	Y	C	C	C	C	Y	C	Y	C	C	Y	C	Y	C	C	Y	C	Y	C	C	Y	C	Y	C	C	C	Y	C
S1_1988036	A/G	1	1988036	+	NA	NA	NA	NA	NA	NA	A	A	R	N	G	G	R	G	R	R	G	A	A	R	G	A	N	R	N	R	N	A	N	G	N	R	R	A	R	R	G	R	A	R	A	A	R	A	R
S1_2011050	A/G	1	2011050	+	NA	NA	NA	NA	NA	NA	R	A	A	A	A	A	A	A	A	R	A	A	A	R	A	A	A	A	R	R	A	A	A	A	A	A	A	R	A	R	A	A	A	A	A	A	A	A	A
S1_2012047	A/C	1	2012047	+	NA	NA	NA	NA	NA	NA	A	M	N	A	M	M	M	M	A	C	A	A	M	M	M	M	M	M	C	M	M	M	A	M	M	A	A	C	M	C	M	M	M	A	M	M	M	A	M
S1_2023019	G/A	1	2023019	+	NA	NA	NA	NA	NA	NA	G	G	R	G	R	G	G	G	G	G	R	G	G	G	G	G	G	R	R	R	G	G	G	G	R	G	G	G	G	R	G	G	G	G	R	G	G	R	G
S1_2024056	A/T	1	2024056	+	NA	NA	NA	NA	NA	NA	W	A	A	A	A	A	W	A	A	A	T	A	A	W	A	W	W	A	A	A	W	A	N	W	A	W	A	A	W	A	W	A	W	A	A	W	W	W	A
S1_2033053	G/A	1	2033053	+	NA	NA	NA	NA	NA	NA	G	N	G	G	N	G	G	G	G	G	N	G	G	R	G	N	N	G	G	R	G	N	G	G	G	G	G	A	R	R	N	N	G	G	G	N	G	G	N
S1_2054020	G/A	1	2054020	+	NA	NA	NA	NA	NA	NA	R	G	G	G	G	G	R	G	G	G	G	R	G	R	R	G	R	G	R	G	G	R	R	G	G	G	R	G	G	R	G	R	G	G	G	G	G	G	G
S1_2063025	A/G	1	2063025	+	NA	NA	NA	NA	NA	NA	R	G	A	A	A	R	A	G	G	R	A	A	A	R	A	A	R	A	G	R	R	G	A	A	R	A	A	N	A	R	A	A	G	A	R	R	G	R	R
S1_2065057	T/C	1	2065057	+	NA	NA	NA	NA	NA	NA	T	T	T	T	T	T	N	T	T	T	T	T	T	T	T	T	T	T	T	T	T	T	N	T	T	T	T	T	T	Y	T	T	N	T	T	N	N	T	T
S1_2075020	C/A	1	2075020	+	NA	NA	NA	NA	NA	NA	M	C	C	M	C	M	C	C	M	M	C	C	M	A	M	C	C	C	M	C	C	M	C	N	C	N	N	M	M	M	C	A	C	M	C	C	A	M	C
S1_2091019	T/C	1	2091019	+	NA	NA	NA	NA	NA	NA	Y	Y	C	Y	Y	T	T	N	C	Y	Y	T	C	T	C	N	Y	C	N	Y	C	Y	N	C	C	C	Y	T	Y	Y	N	Y	Y	N	Y	N	T	Y	T
S1_2100019	T/C	1	2100019	+	NA	NA	NA	NA	NA	NA	N	C	C	T	C	Y	T	N	T	N	Y	T	Y	N	T	T	T	N	T	T	N	T	T	N	N	T	N	N	N	T	T	N	Y	T	T	T	T	T	Y
S1_2101035	C/A	1	2101035	+	NA	NA	NA	NA	NA	NA	C	M	M	A	M	N	C	C	A	N	M	M	M	M	A	A	M	A	A	C	M	N	C	A	C	A	A	M	A	N	M	C	A	N	C	A	M	C	M
S1_2107025	A/G	1	2107025	+	NA	NA	NA	NA	NA	NA	R	A	A	A	A	R	R	A	A	A	A	A	A	A	R	R	A	A	A	R	A	A	A	R	A	A	R	A	A	A	A	A	A	A	A	A	R	A	A
S1_2108027	T/C	1	2108027	+	NA	NA	NA	NA	NA	NA	Y	T	T	Y	T	Y	Y	T	Y	T	T	T	Y	T	Y	T	Y	T	T	Y	T	Y	Y	T	T	T	T	T	T	T	T	Y	T	Y	T	T	Y	Y	T
S1_2109047	A/T	1	2109047	+	NA	NA	NA	NA	NA	NA	A	A	W	W	W	W	W	A	N	A	T	T	A	W	N	W	A	W	A	W	W	A	A	W	A	W	W	T	W	W	A	A	W	W	W	W	A	W	W
S1_2117023	G/A	1	2117023	+	NA	NA	NA	NA	NA	NA	G	G	R	R	R	G	G	G	R	R	G	R	R	A	R	R	A	G	G	G	R	R	N	R	R	G	G	R	A	G	R	G	R	R	A	R	G	R	R
S1_2148050	C/A	1	2148050	+	NA	NA	NA	NA	NA	NA	M	C	M	C	M	C	M	C	M	M	C	M	M	C	C	M	M	M	M	C	M	M	M	C	M	C	C	M	M	M	M	C	C	M	M	M	M	M	C
S1_2157044	G/T	1	2157044	+	NA	NA	NA	NA	NA	NA	G	G	K	G	N	G	K	T	G	G	G	G	G	G	G	N	G	K	N	G	K	G	G	T	K	K	T	G	N	K	G	G	K	G	K	K	N	N	N
S1_2162027	C/T	1	2162027	+	NA	NA	NA	NA	NA	NA	Y	C	C	C	C	C	C	Y	Y	Y	C	Y	C	Y	Y	C	C	C	C	C	C	Y	Y	T	C	C	Y	C	C	Y	C	C	C	Y	C	C	Y	Y	C
S1_2164053	A/G	1	2164053	+	NA	NA	NA	NA	NA	NA	A	R	R	R	A	R	N	R	A	R	A	R	R	A	A	N	A	R	A	R	N	A	R	A	G	R	A	A	A	A	R	R	R	A	R	R	R	A	R
S1_2165053	A/G	1	2165053	+	NA	NA	NA	NA	NA	NA	R	R	R	R	R	R	R	R	R	R	A	R	R	A	R	R	R	G	R	R	R	R	R	R	G	G	R	R	R	R	R	A	R	R	R	G	R	A	R
S1_2173016	C/G	1	2173016	+	NA	NA	NA	NA	NA	NA	C	S	C	C	C	S	S	S	C	S	S	C	C	C	S	S	C	S	S	S	S	S	S	C	G	S	C	S	S	S	S	S	S	C	S	G	S	S	S
S1_2176029	A/G	1	2176029	+	NA	NA	NA	NA	NA	NA	R	G	G	A	N	A	R	R	A	R	G	G	A	A	A	R	R	N	R	A	N	R	A	G	N	N	G	A	G	A	N	R	N	R	N	N	A	A	N
S1_2178045	A/C	1	2178045	+	NA	NA	NA	NA	NA	NA	M	M	A	A	M	M	A	M	M	A	A	M	A	A	M	M	A	N	M	A	M	M	M	C	M	A	N	M	A	M	M	M	M	M	M	A	M	A	M
S1_2183047	C/T	1	2183047	+	NA	NA	NA	NA	NA	NA	C	C	C	C	C	Y	C	C	C	C	C	N	C	C	C	C	Y	C	C	C	C	Y	C	Y	C	C	Y	Y	Y	C	C	C	C	C	C	C	Y	C	C
S1_2197058	T/C	1	2197058	+	NA	NA	NA	NA	NA	NA	T	Y	Y	T	Y	Y	T	T	Y	T	T	Y	T	Y	T	Y	Y	T	T	Y	T	Y	Y	T	Y	T	Y	T	T	Y	Y	Y	Y	Y	Y	Y	Y	Y	Y
S1_2198059	G/A	1	2198059	+	NA	NA	NA	NA	NA	NA	R	R	G	R	R	G	R	R	R	R	R	R	R	R	G	R	R	R	R	G	R	R	G	R	R	R	R	G	R	G	R	G	R	R	R	G	G	R	R
S1_2205036	T/C	1	2205036	+	NA	NA	NA	NA	NA	NA	Y	T	T	T	T	T	T	Y	T	T	T	T	T	T	T	T	T	T	Y	Y	T	T	N	T	T	T	T	T	N	T	T	T	T	Y	T	T	Y	T	T
S1_2222061	T/A	1	2222061	+	NA	NA	NA	NA	NA	NA	W	T	T	W	T	W	T	W	W	T	T	A	T	T	W	T	W	T	W	W	T	T	T	W	T	T	W	W	T	W	T	W	T	T	T	T	W	T	T
S1_2229060	T/A	1	2229060	+	NA	NA	NA	NA	NA	NA	T	T	T	W	T	T	T	T	W	T	T	T	T	T	T	W	T	T	T	T	T	W	T	T	T	T	T	W	T	T	T	W	T	T	T	T	W	T	T
S1_2245050	G/A	1	2245050	+	NA	NA	NA	NA	NA	NA	G	G	R	G	G	G	G	G	N	G	G	N	A	R	A	N	N	R	G	G	G	G	G	G	G	G	G	N	N	G	G	G	G	G	R	G	N	G	G
S1_2255051	C/T	1	2255051	+	NA	NA	NA	NA	NA	NA	C	Y	Y	C	Y	C	Y	C	C	Y	Y	C	C	C	C	C	C	Y	T	Y	Y	C	C	C	Y	N	C	C	Y	C	T	Y	Y	C	Y	C	C	C	Y
S1_2339037	T/C	1	2339037	+	NA	NA	NA	NA	NA	NA	T	T	T	T	T	T	T	T	T	Y	T	T	T	T	T	T	T	T	Y	T	T	T	Y	N	Y	T	Y	Y	Y	T	T	Y	Y	T	Y	Y	T	Y	T
S1_2363061	T/C	1	2363061	+	NA	NA	NA	NA	NA	NA	Y	T	T	T	T	Y	T	T	Y	C	T	T	T	C	T	T	Y	T	Y	Y	T	Y	Y	Y	T	T	T	T	T	T	T	T	T	Y	T	T	T	Y	T
S1_2398034	T/C	1	2398034	+	NA	NA	NA	NA	NA	NA	Y	Y	Y	Y	T	T	T	T	Y	Y	T	Y	Y	Y	C	T	T	T	T	T	T	Y	Y	T	Y	T	T	Y	Y	T	T	T	T	T	Y	T	T	Y	T
S1_2441028	G/T	1	2441028	+	NA	NA	NA	NA	NA	NA	G	G	G	G	K	K	G	K	G	K	K	K	G	G	K	G	G	K	G	G	G	K	G	G	G	K	G	G	G	G	G	K	K	G	K	G	K	G	K
S1_2458056	A/G	1	2458056	+	NA	NA	NA	NA	NA	NA	A	G	G	R	A	R	A	G	A	A	A	R	N	A	A	R	G	N	N	R	R	A	A	R	R	G	R	G	G	G	A	A	R	A	G	G	R	R	G
S1_2502020	A/G	1	2502020	+	NA	NA	NA	NA	NA	NA	R	A	A	A	A	R	G	R	R	R	A	R	R	A	R	G	R	A	R	G	N	R	A	R	A	A	A	R	R	A	A	R	N	R	N	A	R	G	A
S1_2509027	G/A	1	2509027	+	NA	NA	NA	NA	NA	NA	G	R	R	G	R	R	R	R	R	G	R	G	R	R	R	R	G	R	R	R	G	R	G	G	R	R	R	G	R	R	R	R	R	G	G	R	G	G	A
S1_2511063	A/G	1	2511063	+	NA	NA	NA	NA	NA	NA	R	R	R	R	A	R	G	N	R	A	A	R	R	A	A	R	N	R	R	R	R	R	R	R	A	R	R	R	A	A	R	R	A	R	R	R	A	R	A
S1_2512040	A/T	1	2512040	+	NA	NA	NA	NA	NA	NA	N	N	T	W	A	A	A	W	A	N	N	A	A	A	A	N	N	A	A	A	A	A	N	T	W	T	A	N	A	N	N	N	N	A	W	A	A	A	A
S1_2518064	G/A	1	2518064	+	NA	NA	NA	NA	NA	NA	G	G	G	G	G	N	A	R	G	G	G	G	G	G	G	A	A	G	G	G	G	G	G	G	G	G	G	N	N	G	G	R	G	G	G	N	G	G	G
S1_2539047	A/G	1	2539047	+	NA	NA	NA	NA	NA	NA	A	A	A	A	R	G	N	A	R	G	A	A	G	A	A	A	A	R	A	A	A	R	A	A	A	R	A	A	N	A	G	A	A	A	R	R	N	N	A
S1_2548046	A/G	1	2548046	+	NA	NA	NA	NA	NA	NA	R	A	A	A	A	R	A	A	R	A	A	R	R	A	R	R	R	A	A	R	A	A	R	A	A	A	A	A	A	R	A	R	A	A	A	A	A	R	A
S1_2552028	G/T	1	2552028	+	NA	NA	NA	NA	NA	NA	K	K	G	K	T	N	G	G	K	N	K	N	K	K	K	K	G	T	K	T	K	K	N	T	K	G	K	N	T	G	K	K	K	K	K	K	N	T	G
S1_2554050	T/C	1	2554050	+	NA	NA	NA	NA	NA	NA	Y	T	T	C	N	Y	T	T	T	Y	T	Y	C	Y	T	N	T	N	T	T	T	T	T	T	T	T	T	T	Y	C	T	T	T	T	T	T	T	T	T
S1_2558032	T/A	1	2558032	+	NA	NA	NA	NA	NA	NA	T	T	T	T	W	T	W	T	T	T	W	T	W	W	W	T	T	T	A	W	A	A	N	W	T	N	T	W	T	T	N	T	W	W	W	W	N	T	W
S1_2564038	C/T	1	2564038	+	NA	NA	NA	NA	NA	NA	C	Y	Y	Y	Y	Y	Y	Y	Y	Y	Y	Y	Y	Y	C	Y	C	Y	Y	C	Y	Y	Y	Y	Y	Y	Y	Y	C	Y	Y	Y	Y	C	Y	Y	Y	C	C
S1_2568034	G/A	1	2568034	+	NA	NA	NA	NA	NA	NA	R	G	N	G	G	G	G	G	G	R	G	G	N	G	N	G	R	G	G	G	G	G	G	G	G	G	G	G	G	G	G	G	G	G	G	G	N	R	G
S1_2572030	T/C	1	2572030	+	NA	NA	NA	NA	NA	NA	Y	T	T	T	T	Y	Y	Y	T	Y	T	T	Y	Y	T	T	T	T	Y	Y	T	Y	T	T	T	T	T	Y	T	T	T	T	T	T	T	T	T	Y	T
S1_2573023	C/T	1	2573023	+	NA	NA	NA	NA	NA	NA	C	Y	Y	C	Y	C	Y	Y	C	Y	C	C	C	Y	C	N	Y	Y	C	Y	Y	T	C	Y	Y	Y	Y	Y	C	C	Y	Y	C	Y	Y	C	C	C	C
S1_2579042	A/G	1	2579042	+	NA	NA	NA	NA	NA	NA	A	R	R	R	R	A	R	R	A	R	A	R	A	A	A	R	A	R	A	R	R	A	A	A	R	R	A	A	A	R	R	A	R	R	R	A	R	A	R
S1_2580056	G/A	1	2580056	+	NA	NA	NA	NA	NA	NA	R	R	R	R	A	R	R	R	R	R	A	R	R	R	R	R	R	A	R	R	R	R	G	G	A	R	R	G	G	R	A	R	R	R	R	R	R	R	R
S1_2606060	C/T	1	2606060	+	NA	NA	NA	NA	NA	NA	Y	C	C	C	C	C	C	C	C	C	C	C	C	C	C	C	C	C	C	Y	C	C	C	C	C	C	C	C	C	C	C	C	C	C	C	C	C	C	C
S1_2620039	C/G	1	2620039	+	NA	NA	NA	NA	NA	NA	C	S	C	C	C	S	S	C	C	C	S	C	C	S	S	S	C	S	S	C	S	S	S	C	C	S	C	C	C	C	C	C	S	C	C	S	S	C	S
S1_2633056	T/C	1	2633056	+	NA	NA	NA	NA	NA	NA	T	Y	Y	T	T	T	T	T	T	Y	C	T	T	T	Y	T	T	Y	T	C	C	C	T	T	Y	T	T	T	N	Y	C	Y	T	T	Y	T	T	T	Y
S1_2654051	G/A	1	2654051	+	NA	NA	NA	NA	NA	NA	R	R	R	R	R	R	R	G	G	R	G	R	R	R	G	R	R	R	R	G	R	R	G	R	R	G	R	G	A	G	R	R	R	G	R	G	G	G	R
S1_2660064	G/A	1	2660064	+	NA	NA	NA	NA	NA	NA	G	R	R	R	R	R	R	G	N	G	A	R	G	G	G	R	G	R	G	R	R	G	G	R	G	R	R	G	N	G	R	R	G	G	A	R	G	N	R
S1_2664021	T/C	1	2664021	+	NA	NA	NA	NA	NA	NA	C	T	T	N	T	T	T	T	T	T	T	Y	Y	T	T	N	T	T	T	Y	T	T	N	T	T	T	Y	T	C	T	T	T	T	T	T	T	Y	T	T
S1_2672022	C/T	1	2672022	+	NA	NA	NA	NA	NA	NA	Y	C	N	Y	C	Y	Y	Y	C	T	C	C	T	C	Y	Y	Y	N	T	C	N	Y	Y	Y	C	C	Y	Y	C	T	C	N	C	N	C	C	Y	T	C
S1_2673031	T/A	1	2673031	+	NA	NA	NA	NA	NA	NA	T	T	T	N	T	T	T	T	T	T	T	W	W	T	W	A	T	T	T	T	T	W	T	T	T	T	T	N	T	T	T	T	N	T	N	T	A	N	T
S1_2678037	T/C	1	2678037	+	NA	NA	NA	NA	NA	NA	T	T	Y	T	Y	C	T	T	T	Y	Y	T	N	T	C	T	T	C	T	T	Y	Y	C	T	C	C	N	T	C	T	Y	C	C	T	T	T	T	T	T
S1_2706054	G/A	1	2706054	+	NA	NA	NA	NA	NA	NA	A	G	G	R	G	N	A	N	G	R	G	R	R	G	N	N	G	G	G	R	G	G	G	R	G	N	R	R	N	R	G	R	G	R	G	G	G	R	N
S1_2754061	C/T	1	2754061	+	NA	NA	NA	NA	NA	NA	C	Y	Y	T	Y	C	C	T	C	T	C	Y	Y	C	C	Y	N	T	Y	Y	C	T	T	C	T	T	C	C	C	Y	Y	Y	Y	Y	Y	Y	T	C	Y
S1_2766017	C/G	1	2766017	+	NA	NA	NA	NA	NA	NA	G	C	C	G	C	C	G	N	N	S	C	N	S	G	S	C	C	C	S	N	C	S	C	G	C	C	G	S	C	N	C	C	C	G	N	N	C	G	N
S1_2773053	C/T	1	2773053	+	NA	NA	NA	NA	NA	NA	Y	C	N	C	C	Y	Y	C	Y	C	C	T	C	C	Y	Y	T	C	N	Y	C	T	Y	Y	T	C	Y	T	T	Y	C	Y	C	Y	C	C	T	Y	C
S1_2774048	C/T	1	2774048	+	NA	NA	NA	NA	NA	NA	T	C	N	T	C	Y	Y	Y	Y	T	C	C	C	T	T	Y	Y	C	C	C	N	C	C	N	N	C	N	C	Y	C	C	C	C	T	C	C	C	Y	C
S1_2778046	A/T	1	2778046	+	NA	NA	NA	NA	NA	NA	A	W	A	A	A	A	A	W	A	W	A	A	W	W	A	A	A	W	W	A	W	W	A	A	W	W	A	A	A	W	W	A	W	A	W	W	A	A	W
S1_2785039	C/G	1	2785039	+	NA	NA	NA	NA	NA	NA	S	S	S	S	C	C	S	S	S	S	C	S	C	C	C	C	S	S	S	S	C	S	S	S	S	S	S	S	S	S	C	S	S	S	S	C	S	C	S
S1_2791036	A/G	1	2791036	+	NA	NA	NA	NA	NA	NA	G	A	A	N	R	R	N	G	G	R	A	A	R	N	R	A	R	R	R	R	A	A	N	R	G	A	G	A	N	R	N	A	A	G	A	R	R	N	N
S1_2811040	C/T	1	2811040	+	NA	NA	NA	NA	NA	NA	C	C	C	C	C	C	C	Y	C	C	C	C	C	C	T	C	C	T	C	C	C	C	C	Y	C	C	Y	C	Y	C	C	Y	C	Y	C	C	N	C	Y
S1_2816024	T/A	1	2816024	+	NA	NA	NA	NA	NA	NA	W	W	W	W	W	W	T	W	W	T	W	W	T	W	T	T	W	T	W	W	T	W	W	T	W	T	A	T	T	W	T	W	T	W	W	W	W	W	T
S1_2817039	C/A	1	2817039	+	NA	NA	NA	NA	NA	NA	M	M	M	M	M	M	M	M	M	M	M	M	C	M	C	M	A	M	M	M	M	M	M	M	M	A	M	M	M	M	M	M	C	M	M	C	M	M	M
S1_2830026	C/T	1	2830026	+	NA	NA	NA	NA	NA	NA	T	C	T	Y	C	C	C	C	T	C	C	N	C	C	N	C	C	N	Y	C	C	Y	Y	T	C	Y	C	C	N	N	N	C	C	N	Y	C	T	N	Y
S1_2838059	A/G	1	2838059	+	NA	NA	NA	NA	NA	NA	A	R	R	A	A	R	R	A	A	A	A	A	R	R	A	R	A	A	R	R	R	A	A	R	R	R	R	A	A	R	R	A	A	A	A	A	R	A	R
S1_2849047	C/T	1	2849047	+	NA	NA	NA	NA	NA	NA	Y	C	C	C	C	C	Y	Y	Y	Y	C	Y	Y	Y	C	C	Y	C	C	C	C	C	C	C	C	C	C	C	Y	Y	C	C	C	C	C	C	Y	C	C
S1_2889050	T/G	1	2889050	+	NA	NA	NA	NA	NA	NA	T	T	K	K	K	G	K	N	T	K	T	K	G	G	K	G	T	T	T	T	K	K	T	K	K	G	K	K	K	K	K	K	K	N	K	K	K	K	K
S1_2892054	C/A	1	2892054	+	NA	NA	NA	NA	NA	NA	M	C	C	M	C	M	C	C	M	C	C	M	M	M	M	C	A	C	M	M	C	M	M	M	C	C	M	C	M	M	C	M	C	C	C	C	M	M	C
S1_2893035	A/G	1	2893035	+	NA	NA	NA	NA	NA	NA	R	N	A	A	A	A	A	A	R	A	A	N	A	A	A	N	A	A	R	A	A	R	A	A	A	A	A	A	A	R	A	A	A	A	A	A	A	G	A
S1_2894063	G/C	1	2894063	+	NA	NA	NA	NA	NA	NA	G	G	G	G	G	G	G	G	N	G	G	G	G	G	G	G	G	G	N	G	S	G	G	G	G	N	G	G	N	G	G	G	G	G	S	S	G	N	G
S1_2906038	A/G	1	2906038	+	NA	NA	NA	NA	NA	NA	R	R	G	A	R	R	A	R	R	R	R	R	R	R	R	R	R	A	R	R	R	A	A	A	A	R	A	R	A	A	A	A	R	G	R	R	A	A	R
S1_2925032	C/G	1	2925032	+	NA	NA	NA	NA	NA	NA	C	N	N	C	S	S	S	C	N	N	N	S	S	C	C	C	C	C	C	C	S	C	C	C	C	S	C	S	C	C	S	C	S	S	S	G	C	C	C
S1_2943056	C/T	1	2943056	+	NA	NA	NA	NA	NA	NA	C	Y	Y	Y	C	Y	C	C	C	C	C	C	Y	C	C	C	C	C	C	Y	C	C	C	Y	Y	C	Y	C	Y	Y	Y	C	C	C	C	Y	C	C	C
S1_2954039	G/A	1	2954039	+	NA	NA	NA	NA	NA	NA	R	R	R	G	R	R	G	G	R	R	R	R	R	R	R	R	G	G	G	R	R	R	G	R	R	G	G	R	R	G	G	R	R	G	G	R	G	G	R
S1_2970049	A/C	1	2970049	+	NA	NA	NA	NA	NA	NA	M	A	A	M	A	A	M	A	M	A	A	M	M	M	M	M	M	A	A	A	A	M	M	A	A	A	A	M	M	M	A	M	A	M	A	A	M	M	A
S1_2977056	C/T	1	2977056	+	NA	NA	NA	NA	NA	NA	Y	C	C	C	C	Y	C	C	Y	C	C	C	C	Y	T	C	C	C	N	C	C	Y	Y	N	C	C	C	Y	C	N	C	Y	C	Y	C	N	Y	Y	C
S1_2980039	T/A	1	2980039	+	NA	NA	NA	NA	NA	NA	T	W	W	W	W	T	W	W	T	T	W	T	T	W	T	T	T	W	T	W	T	T	W	T	W	T	W	T	T	W	T	W	T	W	W	W	W	W	T
S1_3015062	C/T	1	3015062	+	NA	NA	NA	NA	NA	NA	C	Y	C	C	Y	C	C	C	C	Y	Y	C	C	C	C	C	C	Y	C	C	C	C	Y	N	C	Y	C	C	C	Y	C	C	Y	Y	C	Y	Y	C	C
S1_3032063	G/A	1	3032063	+	NA	NA	NA	NA	NA	NA	G	R	R	R	R	R	R	R	R	R	R	G	G	R	R	R	R	R	R	R	R	N	R	G	R	R	G	R	R	R	R	G	R	R	R	A	G	R	R
S1_3041014	C/T	1	3041014	+	NA	NA	NA	NA	NA	NA	C	N	C	C	C	C	C	N	C	C	C	C	C	C	C	C	Y	C	C	C	C	N	N	N	C	N	C	C	N	C	C	T	N	Y	C	C	Y	C	C
S1_3042028	A/C	1	3042028	+	NA	NA	NA	NA	NA	NA	A	A	A	A	A	C	N	A	N	A	A	M	A	A	A	N	M	A	A	M	A	A	A	N	A	A	N	M	A	A	A	A	A	A	A	A	M	M	A
S1_3046053	G/T	1	3046053	+	NA	NA	NA	NA	NA	NA	T	G	G	G	T	T	G	K	N	G	K	G	K	K	G	G	T	K	G	K	G	K	K	T	G	G	K	K	T	K	K	K	K	K	G	N	K	K	G
S1_3067041	C/T	1	3067041	+	NA	NA	NA	NA	NA	NA	C	N	T	C	Y	C	Y	T	C	C	C	C	C	T	C	C	N	C	Y	C	T	C	C	C	N	C	N	C	C	C	C	C	Y	Y	T	N	Y	Y	C
S1_3080047	C/T	1	3080047	+	NA	NA	NA	NA	NA	NA	Y	Y	C	Y	C	C	N	Y	Y	C	C	C	Y	N	Y	C	Y	Y	Y	N	Y	Y	T	Y	C	Y	C	N	C	Y	C	Y	C	T	Y	Y	N	Y	C
S1_3085056	C/T	1	3085056	+	NA	NA	NA	NA	NA	NA	Y	C	C	C	C	C	C	Y	C	C	C	C	Y	C	C	Y	C	C	Y	C	N	C	N	C	C	C	Y	C	C	C	C	C	C	Y	C	N	C	C	C
S1_3090048	A/G	1	3090048	+	NA	NA	NA	NA	NA	NA	R	A	G	A	R	R	G	G	R	A	A	R	A	N	G	A	A	A	A	R	R	R	A	A	R	R	G	R	R	A	A	A	A	G	R	R	A	R	R
S1_3096033	C/A	1	3096033	+	NA	NA	NA	NA	NA	NA	C	C	C	C	C	N	M	C	N	C	C	C	C	C	M	C	C	C	M	M	C	C	C	C	N	C	N	N	N	C	C	C	C	M	C	C	M	C	C
S1_3100056	A/T	1	3100056	+	NA	NA	NA	NA	NA	NA	W	A	A	W	A	W	A	W	A	A	A	W	W	W	W	W	W	A	W	A	A	W	W	A	A	A	A	W	W	A	A	W	A	A	A	A	W	W	A
S1_3102062	G/A	1	3102062	+	NA	NA	NA	NA	NA	NA	R	R	G	G	N	R	N	G	G	A	R	G	R	G	R	G	G	R	G	G	R	R	R	R	R	R	G	N	R	R	R	A	R	A	R	G	G	G	G
S1_3118034	T/C	1	3118034	+	NA	NA	NA	NA	NA	NA	T	T	Y	Y	Y	Y	Y	N	Y	Y	Y	N	T	Y	T	T	T	N	C	T	C	C	T	C	Y	T	Y	Y	T	Y	Y	T	Y	Y	T	Y	Y	T	Y
S1_3130024	A/T	1	3130024	+	NA	NA	NA	NA	NA	NA	A	W	A	A	A	A	W	A	T	W	W	W	W	W	A	W	W	A	W	A	W	W	A	W	A	W	N	A	N	A	A	A	A	W	A	W	A	W	A
S1_3145030	A/T	1	3145030	+	NA	NA	NA	NA	NA	NA	N	W	A	A	W	A	A	N	A	N	A	N	W	A	A	N	W	N	A	T	A	N	A	W	W	W	N	A	W	N	A	A	N	W	T	N	A	A	A
S1_3146035	G/A	1	3146035	+	NA	NA	NA	NA	NA	NA	G	G	R	G	R	G	R	R	G	G	G	G	G	R	G	G	G	R	R	R	G	A	R	G	R	G	G	G	G	R	G	R	G	R	G	G	R	R	G
S1_3166057	A/G	1	3166057	+	NA	NA	NA	NA	NA	NA	A	N	A	A	A	G	N	N	N	A	N	R	R	A	A	R	A	A	A	A	N	G	A	A	R	N	A	N	N	A	A	A	N	R	G	G	R	R	A
S1_3175033	T/C	1	3175033	+	NA	NA	NA	NA	NA	NA	T	C	C	T	C	Y	T	T	Y	Y	C	Y	T	Y	T	Y	Y	N	N	Y	C	Y	Y	Y	C	N	Y	Y	Y	Y	C	Y	N	Y	C	C	Y	Y	N
S1_3188063	C/T	1	3188063	+	NA	NA	NA	NA	NA	NA	C	C	C	Y	C	Y	Y	C	C	N	C	C	N	Y	Y	C	Y	Y	Y	Y	T	C	N	C	N	Y	Y	N	C	C	C	Y	N	C	Y	C	Y	C	T
S1_3204018	T/C	1	3204018	+	NA	NA	NA	NA	NA	NA	Y	T	T	Y	T	T	Y	Y	T	T	T	Y	T	Y	T	Y	Y	T	T	T	T	Y	Y	Y	T	T	Y	T	T	T	T	T	T	Y	T	T	Y	Y	T
S1_3206055	T/A	1	3206055	+	NA	NA	NA	NA	NA	NA	T	W	W	T	W	T	T	T	W	W	W	W	T	W	T	W	T	T	T	W	W	W	W	W	W	T	W	W	W	W	A	T	T	T	W	W	W	W	T
S1_3213053	G/A	1	3213053	+	NA	NA	NA	NA	NA	NA	R	G	R	A	R	R	N	G	R	R	A	R	G	R	G	R	G	G	A	N	G	R	N	N	G	A	A	A	R	R	G	R	R	A	R	G	A	A	G
S1_3222022	C/T	1	3222022	+	NA	NA	NA	NA	NA	NA	C	C	C	C	C	C	C	C	Y	C	Y	C	C	C	C	Y	N	C	Y	Y	T	Y	C	Y	C	Y	Y	Y	C	Y	C	C	Y	C	Y	Y	C	Y	C
S1_3228032	T/G	1	3228032	+	NA	NA	NA	NA	NA	NA	T	K	T	T	K	T	K	K	T	T	K	K	T	T	T	T	K	T	T	T	K	K	T	T	T	K	T	T	T	T	T	T	T	G	T	K	K	K	K
S1_3230038	G/A	1	3230038	+	NA	NA	NA	NA	NA	NA	G	R	G	G	R	R	R	G	G	G	G	R	R	R	G	R	G	R	R	G	R	R	R	G	G	R	G	R	G	G	R	G	G	G	R	R	G	R	R
S1_3231021	G/T	1	3231021	+	NA	NA	NA	NA	NA	NA	G	K	T	G	K	T	K	G	K	G	G	K	T	G	K	G	K	N	K	K	N	G	G	G	T	G	T	G	N	K	K	N	G	G	K	K	N	K	K
S1_3250048	G/A	1	3250048	+	NA	NA	NA	NA	NA	NA	G	N	N	R	A	G	G	R	G	R	N	G	R	G	G	G	G	A	R	G	N	R	R	N	N	N	N	G	N	R	N	G	A	G	A	A	A	G	A
S1_3268053	C/G	1	3268053	+	NA	NA	NA	NA	NA	NA	S	S	N	G	C	S	C	C	S	S	C	C	C	G	S	C	C	C	S	S	S	N	N	N	N	C	N	G	S	C	C	S	C	C	S	C	S	C	S
S1_3278012	A/T	1	3278012	+	NA	NA	NA	NA	NA	NA	W	W	A	W	W	W	T	W	W	W	W	W	W	W	A	A	W	W	A	A	A	W	W	W	W	A	W	W	W	W	W	A	T	W	W	A	W	W	A
S1_3283064	A/G	1	3283064	+	NA	NA	NA	NA	NA	NA	R	A	A	A	A	R	R	N	G	N	A	R	A	R	N	R	A	R	N	A	A	A	R	A	G	A	N	A	G	A	A	G	R	A	A	N	R	R	A
S1_3285056	C/T	1	3285056	+	NA	NA	NA	NA	NA	NA	Y	Y	Y	C	C	C	Y	Y	Y	Y	Y	C	Y	Y	Y	Y	Y	C	Y	Y	C	Y	C	Y	Y	C	C	C	C	C	C	C	C	C	Y	Y	C	Y	C
S1_3292024	G/C	1	3292024	+	NA	NA	NA	NA	NA	NA	G	C	S	G	G	G	G	C	G	N	S	N	G	S	S	G	G	N	S	S	G	C	N	S	S	G	S	G	G	N	C	G	S	S	C	G	G	G	S
S1_3293033	C/T	1	3293033	+	NA	NA	NA	NA	NA	NA	C	C	Y	N	C	N	C	N	C	N	C	C	Y	C	C	Y	Y	C	Y	Y	C	C	C	Y	T	Y	Y	Y	N	T	C	Y	Y	Y	C	N	C	C	C
S1_3294020	G/A	1	3294020	+	NA	NA	NA	NA	NA	NA	G	N	G	N	G	N	G	R	N	G	G	R	G	G	G	A	G	N	G	G	G	N	N	A	G	R	A	G	R	G	G	R	G	G	N	N	G	N	G
S1_3296031	A/G	1	3296031	+	NA	NA	NA	NA	NA	NA	N	R	A	A	R	A	R	A	R	R	R	G	N	N	A	N	R	A	R	R	A	R	N	A	A	A	R	A	R	R	R	R	A	R	A	R	A	R	R
S1_3309039	G/A	1	3309039	+	NA	NA	NA	NA	NA	NA	R	A	R	R	A	G	R	G	R	G	R	G	R	R	R	R	R	R	R	A	A	R	R	R	A	R	N	R	A	R	R	G	R	R	A	G	R	R	R
S1_3314038	C/T	1	3314038	+	NA	NA	NA	NA	NA	NA	C	Y	Y	C	Y	Y	C	C	C	C	Y	C	Y	Y	Y	C	C	Y	C	Y	C	Y	C	C	Y	Y	C	C	Y	Y	Y	C	C	C	C	Y	Y	C	C
S1_3317050	T/A	1	3317050	+	NA	NA	NA	NA	NA	NA	W	W	A	T	W	T	W	T	W	W	W	T	T	W	W	A	W	W	A	W	N	T	T	T	T	T	T	A	W	W	W	T	W	W	T	A	W	T	T
S1_3320050	C/T	1	3320050	+	NA	NA	NA	NA	NA	NA	C	Y	C	C	Y	C	Y	C	Y	Y	C	Y	Y	C	C	C	C	C	C	Y	C	Y	C	C	C	Y	C	Y	Y	C	Y	C	Y	Y	C	Y	C	C	C
S1_3321022	G/A	1	3321022	+	NA	NA	NA	NA	NA	NA	A	R	A	N	G	A	A	R	R	R	A	R	R	G	G	A	A	G	G	R	G	G	R	G	R	G	N	R	G	G	G	R	R	G	R	G	A	G	G
S1_3332057	C/T	1	3332057	+	NA	NA	NA	NA	NA	NA	C	Y	Y	C	Y	C	Y	Y	C	C	C	C	Y	C	Y	C	Y	Y	C	C	C	C	C	C	Y	C	C	C	C	Y	C	Y	C	Y	C	Y	Y	Y	Y
S1_3336036	G/T	1	3336036	+	NA	NA	NA	NA	NA	NA	K	K	G	G	K	K	G	G	K	G	K	K	G	K	K	G	K	G	K	G	K	G	G	K	G	G	G	G	G	K	K	G	G	G	G	K	G	G	K
S1_3351057	T/C	1	3351057	+	NA	NA	NA	NA	NA	NA	Y	T	T	T	T	T	T	T	T	T	T	Y	T	Y	Y	T	T	T	T	T	T	Y	T	Y	T	T	T	T	T	T	T	Y	T	N	T	T	N	T	T
S1_3354020	T/A	1	3354020	+	NA	NA	NA	NA	NA	NA	W	W	W	W	T	T	T	W	A	W	T	W	W	T	W	T	W	T	W	N	T	T	T	A	T	T	A	N	W	T	W	T	W	W	W	W	W	W	W
S1_3359022	A/G	1	3359022	+	NA	NA	NA	NA	NA	NA	R	N	G	G	A	A	A	R	R	N	A	N	R	R	A	N	R	N	G	A	G	A	A	N	G	G	A	G	A	R	A	A	R	N	A	G	G	A	R
S1_3361058	T/G	1	3361058	+	NA	NA	NA	NA	NA	NA	T	N	T	T	T	N	T	T	T	T	T	T	N	T	K	T	N	K	T	T	N	T	T	N	K	T	T	T	N	T	T	N	T	T	T	K	T	N	N
S1_3374028	C/T	1	3374028	+	NA	NA	NA	NA	NA	NA	C	T	C	C	Y	C	T	Y	Y	T	Y	N	C	Y	Y	Y	T	N	N	Y	T	C	N	C	Y	C	C	C	N	C	C	C	T	Y	C	Y	N	C	C
S1_3383053	G/A	1	3383053	+	NA	NA	NA	NA	NA	NA	R	G	G	R	G	R	G	R	G	R	G	R	G	R	R	G	G	G	G	G	G	G	G	G	G	G	G	R	G	R	G	R	G	R	G	G	G	G	G
S1_3392063	T/C	1	3392063	+	NA	NA	NA	NA	NA	NA	T	C	T	T	T	T	T	Y	N	N	T	Y	Y	Y	Y	Y	N	C	C	C	C	Y	T	Y	C	C	T	N	T	C	C	T	Y	Y	Y	T	N	T	C
S1_3406023	A/C	1	3406023	+	NA	NA	NA	NA	NA	NA	M	M	M	A	M	M	M	M	M	M	A	A	M	M	M	M	M	M	M	M	M	M	C	M	M	A	M	A	C	M	A	M	M	M	M	A	M	M	M
S1_3419041	C/A	1	3419041	+	NA	NA	NA	NA	NA	NA	C	M	M	C	M	C	C	M	C	C	C	M	C	M	C	C	M	C	M	C	M	C	C	C	C	M	C	M	C	M	C	C	A	M	C	C	C	M	M
S1_3423054	T/C	1	3423054	+	NA	NA	NA	NA	NA	NA	T	T	Y	T	Y	T	T	T	Y	Y	T	T	Y	Y	T	Y	Y	Y	T	T	Y	T	Y	T	Y	Y	T	Y	T	T	Y	T	Y	Y	Y	Y	Y	T	Y
S1_3429044	A/G	1	3429044	+	NA	NA	NA	NA	NA	NA	G	A	A	R	A	R	R	R	R	A	A	R	A	R	R	R	R	A	R	R	A	A	R	R	A	A	R	A	A	R	A	R	A	R	A	A	A	R	A
S1_3432047	T/A	1	3432047	+	NA	NA	NA	NA	NA	NA	W	T	T	W	T	W	W	T	W	N	T	N	T	T	T	T	W	T	N	T	N	W	T	N	T	T	N	T	W	T	T	T	T	W	T	T	A	T	T
S1_3456044	T/G	1	3456044	+	NA	NA	NA	NA	NA	NA	K	K	T	K	K	T	G	T	N	T	G	K	T	K	T	K	K	K	T	K	T	N	K	T	K	T	N	T	K	N	T	T	N	G	G	T	G	K	T
S1_3473039	A/G	1	3473039	+	NA	NA	NA	NA	NA	NA	G	R	R	R	A	A	A	G	G	G	A	G	A	A	G	A	A	A	R	A	R	A	G	R	R	A	R	A	G	A	A	R	R	G	R	R	R	R	G
S1_3480048	G/T	1	3480048	+	NA	NA	NA	NA	NA	NA	G	K	K	K	K	K	K	K	K	G	K	G	K	K	G	K	G	K	K	G	K	K	K	K	T	K	G	K	G	K	K	K	K	K	K	K	G	K	G
S1_3494021	A/T	1	3494021	+	NA	NA	NA	NA	NA	NA	W	A	A	T	A	A	A	A	A	A	A	W	W	W	A	A	W	A	A	A	A	A	W	W	N	A	W	A	A	A	A	W	A	W	N	A	A	T	N
S1_3497053	T/C	1	3497053	+	NA	NA	NA	NA	NA	NA	Y	Y	T	T	C	Y	Y	C	Y	C	C	T	T	T	Y	Y	Y	C	Y	Y	Y	Y	N	T	Y	Y	T	T	T	Y	C	T	T	Y	Y	T	T	Y	Y
S1_3499029	A/T	1	3499029	+	NA	NA	NA	NA	NA	NA	W	N	A	A	A	A	A	A	W	W	A	N	A	W	A	N	A	A	W	T	N	A	A	N	A	A	N	W	W	W	A	A	A	A	A	A	W	A	A
S1_3514049	A/G	1	3514049	+	NA	NA	NA	NA	NA	NA	R	R	A	A	R	R	R	A	R	R	R	A	G	R	R	R	G	R	R	R	A	A	A	R	A	A	A	G	R	R	R	A	R	R	A	G	G	R	A
S1_3517030	C/T	1	3517030	+	NA	NA	NA	NA	NA	NA	C	C	C	C	Y	C	C	C	Y	C	C	C	C	C	Y	C	C	Y	Y	C	C	C	C	C	N	Y	C	Y	C	C	Y	Y	Y	C	C	Y	Y	C	C
S1_3519021	A/G	1	3519021	+	NA	NA	NA	NA	NA	NA	R	A	G	A	A	A	A	A	A	A	R	R	A	R	A	A	A	A	G	R	G	A	A	A	R	A	A	A	A	A	N	A	A	A	N	A	A	A	R
S1_3525016	C/A	1	3525016	+	NA	NA	NA	NA	NA	NA	C	M	C	C	C	C	C	N	M	C	C	C	C	C	N	C	C	A	M	C	C	C	C	C	A	C	C	N	M	N	C	M	M	C	M	M	N	C	C
S1_3536032	T/C	1	3536032	+	NA	NA	NA	NA	NA	NA	T	T	T	Y	Y	T	T	T	Y	T	Y	T	T	T	T	N	T	T	T	T	T	T	N	Y	T	Y	T	T	T	Y	T	T	T	T	Y	Y	N	T	T
S1_3544020	A/G	1	3544020	+	NA	NA	NA	NA	NA	NA	R	A	R	A	A	A	A	A	A	A	R	A	A	R	A	R	R	A	R	A	A	A	R	A	A	A	A	R	R	A	R	N	R	R	A	R	A	A	R
S1_3547032	T/A	1	3547032	+	NA	NA	NA	NA	NA	NA	W	W	T	T	T	T	W	W	T	T	W	T	W	W	W	T	W	W	W	W	W	W	W	T	T	W	T	T	W	W	W	T	W	T	W	W	W	W	W
S1_3569047	T/C	1	3569047	+	NA	NA	NA	NA	NA	NA	Y	N	T	N	T	T	Y	T	T	C	T	Y	N	T	N	T	N	T	T	T	N	N	N	T	C	T	T	T	N	C	N	T	Y	T	C	C	T	T	N
S1_3570014	C/A	1	3570014	+	NA	NA	NA	NA	NA	NA	M	C	C	A	C	N	C	A	C	C	C	M	M	M	C	M	C	C	C	C	C	C	A	A	N	C	A	C	C	C	C	A	C	A	N	C	C	A	N
S1_3586035	T/A	1	3586035	+	NA	NA	NA	NA	NA	NA	T	W	T	T	T	W	N	W	W	W	A	W	T	N	T	A	T	W	T	T	N	A	T	T	T	W	T	T	W	T	A	W	T	T	W	T	W	T	T
S1_3597042	T/G	1	3597042	+	NA	NA	NA	NA	NA	NA	K	T	T	G	K	T	K	K	T	K	G	T	K	K	T	T	T	T	K	T	G	K	K	K	K	K	K	K	T	T	T	K	T	K	T	T	K	K	K
S1_3600038	T/G	1	3600038	+	NA	NA	NA	NA	NA	NA	T	N	T	T	T	T	T	T	T	T	T	T	T	T	T	N	T	T	T	T	T	T	T	T	T	T	T	T	N	T	T	T	T	T	T	N	T	T	T
S1_3607032	T/C	1	3607032	+	NA	NA	NA	NA	NA	NA	Y	T	T	T	T	T	Y	Y	T	T	T	T	T	Y	T	Y	Y	T	T	Y	T	Y	T	Y	T	T	Y	Y	T	T	T	T	T	T	T	T	T	T	T
S1_3616058	T/C	1	3616058	+	NA	NA	NA	NA	NA	NA	Y	T	T	Y	T	T	Y	T	T	Y	T	T	C	Y	Y	T	T	N	Y	T	T	T	T	Y	N	T	Y	Y	T	T	T	T	T	Y	T	T	T	Y	T
S1_3617027	T/C	1	3617027	+	NA	NA	NA	NA	NA	NA	Y	N	T	N	Y	Y	Y	Y	C	Y	Y	T	T	N	Y	T	Y	C	N	C	Y	T	Y	N	Y	T	C	N	C	C	T	T	T	T	Y	Y	Y	Y	C
S1_3629047	T/C	1	3629047	+	NA	NA	NA	NA	NA	NA	Y	T	T	T	T	N	Y	T	T	T	T	T	Y	Y	Y	T	T	T	T	Y	T	T	T	T	T	T	T	N	Y	N	T	T	T	T	T	N	T	T	T
S1_3630043	A/C	1	3630043	+	NA	NA	NA	NA	NA	NA	M	M	M	A	M	A	M	A	M	M	M	M	M	M	A	M	M	A	M	M	M	M	A	A	A	M	A	M	M	M	M	A	M	A	A	A	M	A	A
S1_3636038	T/C	1	3636038	+	NA	NA	NA	NA	NA	NA	T	N	N	Y	T	Y	T	Y	T	T	T	Y	N	T	T	T	N	N	T	T	T	N	N	Y	N	N	T	Y	C	N	T	T	T	T	T	T	T	T	T
S1_3650043	C/G	1	3650043	+	NA	NA	NA	NA	NA	NA	S	S	S	S	C	C	C	S	C	S	S	C	S	S	S	S	C	S	S	S	S	S	N	S	S	S	S	S	S	S	S	S	S	S	S	C	G	C	S
S1_3659057	T/C	1	3659057	+	NA	NA	NA	NA	NA	NA	C	T	T	Y	T	N	N	Y	Y	Y	T	C	C	Y	Y	Y	C	N	T	T	T	Y	Y	T	T	N	C	N	Y	Y	T	C	T	C	T	T	Y	Y	T
S1_3660020	A/G	1	3660020	+	NA	NA	NA	NA	NA	NA	A	A	A	A	A	A	A	A	A	A	A	A	A	A	A	A	A	A	A	A	A	A	A	A	A	R	N	A	A	A	N	R	G	A	A	R	R	A	A
S1_3687048	A/G	1	3687048	+	NA	NA	NA	NA	NA	NA	A	R	R	R	A	R	A	A	R	R	R	A	A	A	A	R	A	A	A	A	G	A	A	R	R	A	A	A	R	R	A	A	A	A	R	A	A	A	R
S1_3689021	G/A	1	3689021	+	NA	NA	NA	NA	NA	NA	R	G	G	R	G	R	R	G	G	R	G	G	G	R	R	R	R	G	G	G	G	G	G	G	G	G	G	G	R	G	G	R	G	G	G	G	G	R	G
S1_3694022	T/A	1	3694022	+	NA	NA	NA	NA	NA	NA	T	W	T	A	T	T	T	W	W	N	A	T	T	T	N	T	A	W	T	T	T	N	T	T	A	N	N	N	T	A	T	T	W	T	W	T	T	W	T
S1_3700020	C/A	1	3700020	+	NA	NA	NA	NA	NA	NA	M	M	A	A	M	M	M	M	M	M	A	A	M	M	M	M	M	C	C	M	A	M	M	M	M	M	M	M	M	A	M	M	M	C	M	M	M	M	A
S1_3703018	G/T	1	3703018	+	NA	NA	NA	NA	NA	NA	G	G	K	G	G	G	T	K	T	K	K	K	G	G	G	G	G	K	K	T	K	K	K	G	K	G	G	T	K	K	K	G	G	G	K	K	K	K	K
S1_3751026	G/A	1	3751026	+	NA	NA	NA	NA	NA	NA	G	G	G	N	G	R	G	R	G	G	G	G	G	G	G	G	G	G	G	G	G	N	N	G	N	R	N	G	N	G	R	R	G	G	R	R	N	G	G
S1_3753056	G/A	1	3753056	+	NA	NA	NA	NA	NA	NA	R	R	G	A	R	G	R	G	G	G	N	N	R	R	G	R	R	R	R	A	A	A	G	R	R	R	A	G	N	G	A	G	R	R	R	G	R	R	G
S1_3769020	T/A	1	3769020	+	NA	NA	NA	NA	NA	NA	T	T	T	T	W	T	T	N	T	T	T	W	T	T	T	A	T	T	W	T	W	T	N	N	A	W	T	T	T	T	T	T	W	N	N	A	N	T	W
S1_3773032	T/G	1	3773032	+	NA	NA	NA	NA	NA	NA	T	K	K	K	T	K	T	K	T	T	T	T	T	T	T	T	T	T	T	K	T	T	T	G	K	K	K	K	K	K	G	T	K	T	K	T	K	T	T
S1_3774019	A/C	1	3774019	+	NA	NA	NA	NA	NA	NA	M	M	A	C	M	C	M	A	M	A	M	A	A	M	C	A	M	M	C	A	A	A	A	A	M	A	A	M	A	C	A	A	C	M	M	A	M	M	C
S1_3781032	G/A	1	3781032	+	NA	NA	NA	NA	NA	NA	R	N	G	G	R	G	R	G	G	N	G	G	R	G	R	R	A	G	A	N	A	R	G	G	G	N	N	G	G	N	N	N	G	G	G	A	G	G	G
S1_3789019	C/A	1	3789019	+	NA	NA	NA	NA	NA	NA	M	C	M	M	M	M	C	C	C	M	C	M	C	C	M	M	M	C	M	C	M	M	C	M	C	M	C	C	C	C	M	M	C	M	C	C	C	C	M
S1_3790058	G/A	1	3790058	+	NA	NA	NA	NA	NA	NA	G	R	R	G	R	G	G	G	G	G	G	R	A	G	G	A	G	R	A	N	R	R	G	G	A	R	G	G	G	R	G	A	N	G	A	R	R	G	R
S1_3795045	C/T	1	3795045	+	NA	NA	NA	NA	NA	NA	N	T	Y	Y	Y	N	C	T	T	Y	Y	N	T	Y	Y	Y	C	Y	N	C	C	Y	C	Y	Y	C	C	Y	C	Y	Y	C	Y	T	Y	Y	Y	C	C
S1_3799027	A/T	1	3799027	+	NA	NA	NA	NA	NA	NA	W	A	A	A	A	A	W	A	W	A	A	W	A	W	W	A	W	A	A	A	A	W	T	A	A	A	A	A	A	W	A	A	A	A	A	A	A	A	A
S1_3800051	A/C	1	3800051	+	NA	NA	NA	NA	NA	NA	A	M	A	A	M	M	A	M	A	M	M	M	A	A	M	A	A	M	A	A	A	A	A	A	A	M	A	M	A	A	A	M	A	A	M	A	M	A	M
S1_3807054	C/T	1	3807054	+	NA	NA	NA	NA	NA	NA	Y	C	C	C	C	C	C	C	Y	Y	C	C	C	Y	C	C	C	C	Y	Y	C	C	C	C	C	C	C	Y	Y	Y	C	C	C	C	C	C	C	C	C
S1_3808044	T/C	1	3808044	+	NA	NA	NA	NA	NA	NA	Y	T	T	T	T	T	Y	T	Y	T	T	Y	T	Y	Y	T	Y	T	Y	T	T	Y	Y	Y	T	T	Y	T	T	Y	T	Y	T	T	T	T	Y	T	T
S1_3809063	G/T	1	3809063	+	NA	NA	NA	NA	NA	NA	G	G	K	K	G	K	K	K	G	G	K	G	K	G	G	K	G	K	G	K	K	G	G	K	G	K	K	G	G	G	K	K	G	K	G	K	G	G	K
S1_3829045	T/G	1	3829045	+	NA	NA	NA	NA	NA	NA	K	K	N	K	K	K	T	T	K	K	N	T	K	K	T	K	T	K	K	T	K	K	K	T	N	K	T	K	K	T	K	K	N	K	K	K	K	K	K
S1_3845051	C/T	1	3845051	+	NA	NA	NA	NA	NA	NA	Y	C	C	C	C	Y	Y	Y	Y	Y	C	C	Y	Y	Y	Y	C	C	Y	Y	C	Y	Y	C	C	C	C	Y	C	Y	C	Y	C	Y	C	C	Y	Y	C
S1_3848020	A/T	1	3848020	+	NA	NA	NA	NA	NA	NA	W	A	A	W	A	W	A	A	A	W	A	W	W	A	W	W	W	A	A	A	A	A	A	A	A	A	A	A	A	A	A	W	A	A	A	A	W	W	A
S1_3852019	T/A	1	3852019	+	NA	NA	NA	NA	NA	NA	W	W	T	W	T	T	W	W	W	W	W	W	W	W	W	W	T	T	T	W	W	W	W	W	W	W	W	T	W	W	T	T	T	W	W	T	T	W	T
S1_3854044	T/C	1	3854044	+	NA	NA	NA	NA	NA	NA	T	T	T	T	T	Y	T	T	Y	Y	Y	Y	Y	T	T	N	T	T	C	N	Y	T	T	N	T	Y	N	Y	Y	N	T	Y	Y	T	N	Y	Y	T	T
S1_3855051	G/T	1	3855051	+	NA	NA	NA	NA	NA	NA	G	G	G	K	G	G	G	G	G	K	G	K	K	G	G	G	G	G	G	G	G	G	G	K	G	G	K	G	K	G	G	G	G	G	G	G	G	G	G
S1_3864050	G/T	1	3864050	+	NA	NA	NA	NA	NA	NA	K	G	G	G	G	G	G	K	G	G	G	G	G	G	K	G	G	G	K	K	G	G	G	G	G	G	G	G	G	G	G	G	G	K	G	G	G	G	G
S1_3865054	G/A	1	3865054	+	NA	NA	NA	NA	NA	NA	G	R	A	G	R	G	G	R	R	A	R	A	N	G	R	R	R	A	N	R	A	G	R	G	G	R	G	G	N	R	A	G	R	G	G	A	R	R	G
S1_3867056	G/T	1	3867056	+	NA	NA	NA	NA	NA	NA	K	K	T	K	T	K	K	K	G	K	K	K	T	K	G	K	G	T	K	K	K	K	N	K	K	K	K	K	T	T	K	T	K	G	K	K	G	G	K
S1_3868053	A/C	1	3868053	+	NA	NA	NA	NA	NA	NA	A	C	C	N	C	M	N	M	C	M	C	M	A	A	C	A	N	C	A	A	N	M	A	A	N	C	A	M	M	N	N	N	C	A	C	N	M	A	C
S1_3874014	T/C	1	3874014	+	NA	NA	NA	NA	NA	NA	T	T	N	T	T	N	T	N	T	N	T	T	Y	T	Y	T	N	T	T	Y	T	T	N	N	T	T	T	T	T	N	T	T	T	T	T	T	T	Y	T
S1_3904056	G/A	1	3904056	+	NA	NA	NA	NA	NA	NA	R	G	G	G	G	G	G	G	G	G	G	G	R	G	R	G	R	G	G	R	G	R	G	G	G	G	R	G	G	R	G	R	G	R	G	G	G	G	G
S1_3915044	T/A	1	3915044	+	NA	NA	NA	NA	NA	NA	W	T	W	T	T	W	W	W	T	N	W	T	W	W	W	T	T	W	W	T	T	W	T	W	T	W	W	W	W	W	W	T	W	T	T	W	T	T	T
S1_3937037	C/G	1	3937037	+	NA	NA	NA	NA	NA	NA	C	S	S	N	S	G	C	G	C	C	S	C	S	S	S	C	S	S	C	S	C	S	N	N	G	S	N	C	S	S	S	N	C	C	N	S	S	G	G
S1_3941029	T/C	1	3941029	+	NA	NA	NA	NA	NA	NA	T	N	T	T	N	T	T	C	T	T	N	T	T	T	T	T	Y	N	T	T	N	Y	T	T	T	N	T	T	N	T	T	T	T	T	T	T	T	T	T
S1_3951031	A/G	1	3951031	+	NA	NA	NA	NA	NA	NA	R	R	G	G	R	A	R	A	N	G	R	G	R	R	R	G	A	A	N	A	G	R	A	G	R	R	R	R	A	A	R	R	R	G	G	R	A	R	R
S1_3952023	G/C	1	3952023	+	NA	NA	NA	NA	NA	NA	G	G	S	G	G	G	G	G	N	N	G	G	G	S	G	G	G	N	S	G	S	S	G	G	N	S	G	G	G	N	G	S	C	G	G	G	G	G	G
S1_3978032	C/T	1	3978032	+	NA	NA	NA	NA	NA	NA	Y	Y	Y	Y	C	Y	C	Y	Y	C	C	C	Y	C	C	Y	C	T	Y	Y	Y	Y	C	Y	C	Y	C	C	Y	Y	Y	C	Y	C	Y	Y	Y	Y	Y
S1_4001042	C/G	1	4001042	+	NA	NA	NA	NA	NA	NA	C	N	C	C	C	C	S	C	C	G	S	C	C	N	S	C	C	G	C	C	C	S	C	C	S	C	C	C	C	C	C	C	N	C	C	S	C	C	C
S1_4010033	C/A	1	4010033	+	NA	NA	NA	NA	NA	NA	C	C	C	A	C	N	C	M	C	M	C	C	A	M	C	C	C	C	M	C	M	M	A	C	C	A	C	C	A	C	M	C	M	C	M	M	M	C	M
S1_4011041	A/C	1	4011041	+	NA	NA	NA	NA	NA	NA	M	M	M	M	A	A	A	A	M	M	A	M	A	A	C	A	A	A	M	A	A	A	M	M	A	M	M	A	C	A	A	M	M	M	M	M	M	M	M
S1_4015034	T/C	1	4015034	+	NA	NA	NA	NA	NA	NA	T	T	Y	Y	Y	Y	T	T	Y	Y	Y	T	Y	T	T	T	T	Y	Y	T	T	T	T	Y	Y	T	Y	T	T	T	Y	T	T	T	T	Y	Y	T	Y
S1_4020031	C/T	1	4020031	+	NA	NA	NA	NA	NA	NA	C	Y	C	Y	Y	C	Y	Y	Y	Y	Y	Y	C	Y	C	C	C	C	C	C	Y	Y	Y	Y	T	N	Y	C	C	Y	C	C	C	Y	C	Y	T	C	C
S1_4027026	C/T	1	4027026	+	NA	NA	NA	NA	NA	NA	C	C	Y	C	C	C	C	Y	C	C	Y	C	Y	C	C	Y	Y	C	Y	C	Y	C	Y	Y	Y	C	C	C	N	C	N	C	C	C	N	C	C	C	N
S1_4032041	G/C	1	4032041	+	NA	NA	NA	NA	NA	NA	S	C	G	G	G	S	G	S	S	G	G	C	S	C	S	N	S	N	S	G	C	C	N	G	G	S	S	G	G	G	G	S	S	N	G	G	C	S	S
S1_4035041	G/A	1	4035041	+	NA	NA	NA	NA	NA	NA	G	R	G	G	R	R	A	G	A	G	A	G	G	G	R	G	G	R	G	G	G	G	G	N	R	G	N	R	G	R	R	G	R	G	R	G	G	R	R
S1_4082050	G/T	1	4082050	+	NA	NA	NA	NA	NA	NA	N	K	G	G	G	G	G	G	T	K	G	G	G	G	K	G	G	K	K	G	G	G	N	G	K	G	G	T	K	K	G	N	K	G	K	K	G	K	G
S1_4121040	C/T	1	4121040	+	NA	NA	NA	NA	NA	NA	C	Y	T	C	Y	C	C	C	Y	C	Y	Y	Y	Y	T	Y	Y	Y	Y	C	T	Y	C	N	Y	C	Y	Y	Y	Y	C	C	Y	Y	Y	Y	C	Y	Y
S1_4122031	G/C	1	4122031	+	NA	NA	NA	NA	NA	NA	G	S	G	G	S	S	G	S	S	S	G	G	S	G	S	G	G	S	G	S	S	N	G	S	C	G	G	G	C	G	S	C	S	G	S	G	S	S	G
S1_4126030	A/G	1	4126030	+	NA	NA	NA	NA	NA	NA	A	R	R	A	A	A	A	A	A	R	A	A	A	R	A	A	A	A	A	A	R	A	A	A	A	R	A	A	A	A	R	A	R	A	A	R	A	A	R
S1_4127018	A/G	1	4127018	+	NA	NA	NA	NA	NA	NA	A	R	R	A	R	A	A	A	A	R	R	R	R	A	A	A	A	R	A	R	A	A	A	A	A	R	A	R	A	A	R	R	R	A	A	R	A	A	A
S1_4137019	G/T	1	4137019	+	NA	NA	NA	NA	NA	NA	G	G	G	G	G	G	G	G	G	G	G	G	G	G	N	G	G	T	K	G	G	G	T	G	G	G	G	N	K	G	N	G	N	G	N	G	G	G	G
S1_4178043	C/A	1	4178043	+	NA	NA	NA	NA	NA	NA	C	C	C	C	M	C	C	C	C	C	C	C	C	M	C	C	M	M	N	C	M	C	C	M	N	C	C	C	C	C	C	M	C	C	M	C	M	M	M
S1_4184040	T/G	1	4184040	+	NA	NA	NA	NA	NA	NA	T	T	K	K	K	T	K	K	T	K	T	K	G	K	K	K	K	T	T	K	K	G	G	N	G	K	N	T	K	K	T	K	K	T	N	N	K	T	G
S1_4200019	G/A	1	4200019	+	NA	NA	NA	NA	NA	NA	N	G	R	G	G	R	R	N	G	G	G	G	A	R	G	R	G	G	A	G	G	G	N	N	R	R	G	N	R	R	R	N	R	G	G	R	G	G	R
S1_4210033	A/T	1	4210033	+	NA	NA	NA	NA	NA	NA	W	A	A	N	A	W	W	A	A	N	A	W	A	A	A	W	W	N	A	A	A	A	A	A	A	A	T	W	A	A	A	W	A	A	A	A	N	A	A
S1_4215048	A/C	1	4215048	+	NA	NA	NA	NA	NA	NA	N	M	C	N	A	C	M	A	A	C	M	A	C	M	A	M	A	C	M	A	M	A	N	N	C	M	N	A	C	A	C	N	M	A	A	M	C	A	M
S1_4219059	A/T	1	4219059	+	NA	NA	NA	NA	NA	NA	A	A	N	A	A	N	A	W	A	A	A	A	W	A	A	N	A	A	A	A	A	N	A	A	A	A	A	A	N	A	A	A	A	A	A	A	A	A	A
S1_4228043	A/G	1	4228043	+	NA	NA	NA	NA	NA	NA	A	R	A	A	R	A	A	R	R	R	R	A	A	A	A	A	A	R	A	A	R	R	R	R	R	R	R	A	A	R	R	A	A	R	R	R	A	R	A
S1_4231024	A/C	1	4231024	+	NA	NA	NA	NA	NA	NA	A	A	A	A	A	A	M	M	A	M	A	A	M	A	A	M	A	A	M	M	A	A	A	A	A	A	A	M	A	A	A	A	A	M	A	A	A	A	A
S1_4239026	G/A	1	4239026	+	NA	NA	NA	NA	NA	NA	G	R	R	R	R	G	R	G	G	R	R	R	R	G	R	G	G	R	G	R	R	R	G	G	R	R	G	G	G	G	R	R	R	R	R	R	G	G	G
S1_4241015	C/T	1	4241015	+	NA	NA	NA	NA	NA	NA	Y	Y	C	C	Y	C	Y	Y	C	Y	Y	Y	Y	C	C	Y	C	Y	Y	Y	Y	C	C	Y	Y	T	C	C	C	C	T	Y	Y	Y	C	Y	Y	C	T
S1_4249054	C/T	1	4249054	+	NA	NA	NA	NA	NA	NA	Y	C	C	Y	C	Y	Y	C	C	Y	C	C	C	Y	C	Y	C	C	Y	Y	C	Y	Y	C	C	C	C	C	Y	C	C	Y	C	Y	C	C	C	Y	C
S1_4302020	C/T	1	4302020	+	NA	NA	NA	NA	NA	NA	C	C	C	N	Y	Y	C	C	N	C	C	C	T	Y	Y	C	Y	Y	N	C	C	C	C	C	C	C	N	C	Y	C	Y	T	Y	C	C	Y	C	Y	Y
S1_4309024	T/C	1	4309024	+	NA	NA	NA	NA	NA	NA	T	Y	Y	Y	Y	T	T	T	T	T	Y	T	Y	Y	T	T	Y	Y	T	Y	Y	T	Y	Y	Y	Y	Y	T	Y	T	Y	T	Y	T	Y	T	T	Y	Y
S1_4313050	G/A	1	4313050	+	NA	NA	NA	NA	NA	NA	G	G	G	R	G	R	G	G	G	G	G	G	R	G	R	R	G	G	R	G	G	R	G	R	G	G	R	R	G	G	G	R	G	R	G	G	G	R	G
S1_4317039	C/A	1	4317039	+	NA	NA	NA	NA	NA	NA	M	C	C	C	C	C	C	M	C	C	C	C	M	M	M	C	M	C	M	M	C	C	C	C	C	C	M	M	C	M	C	M	C	C	C	C	M	C	C
S1_4318020	C/T	1	4318020	+	NA	NA	NA	NA	NA	NA	C	C	C	C	C	C	C	Y	C	C	C	C	C	Y	C	C	C	C	C	C	C	C	T	Y	C	T	C	C	T	N	C	C	C	C	C	C	C	Y	Y
S1_4319012	G/T	1	4319012	+	NA	NA	NA	NA	NA	NA	K	K	K	K	K	K	K	K	K	K	K	K	G	K	K	K	K	K	K	K	K	K	N	T	G	K	K	T	T	K	T	K	K	K	G	N	K	N	K
S1_4472059	G/A	1	4472059	+	NA	NA	NA	NA	NA	NA	R	G	R	G	G	R	R	G	R	R	G	R	R	R	G	G	G	R	G	G	R	R	G	A	R	R	R	G	R	R	R	R	G	G	G	G	R	R	R
S1_4475023	G/A	1	4475023	+	NA	NA	NA	NA	NA	NA	A	R	G	G	G	R	G	R	G	N	N	G	G	A	G	G	R	G	G	G	N	G	A	A	R	N	N	R	R	G	G	A	G	N	R	N	R	G	G
S1_4490042	A/C	1	4490042	+	NA	NA	NA	NA	NA	NA	A	C	A	A	A	M	A	N	C	A	A	M	A	M	A	C	C	A	A	A	A	A	N	A	A	M	N	A	A	A	M	A	M	M	N	N	M	A	M
S1_4491044	G/A	1	4491044	+	NA	NA	NA	NA	NA	NA	G	R	R	R	A	A	R	R	G	G	G	R	G	R	G	R	N	R	R	G	R	G	G	G	G	R	G	R	R	G	R	G	G	R	G	A	G	A	R
S1_4506020	G/A	1	4506020	+	NA	NA	NA	NA	NA	NA	G	G	G	R	G	G	G	G	G	R	G	G	G	G	G	G	N	G	G	G	N	G	G	N	G	G	N	G	N	G	G	G	N	G	G	G	G	R	G
S1_4509036	A/G	1	4509036	+	NA	NA	NA	NA	NA	NA	A	A	N	R	N	A	R	N	R	R	N	A	N	A	N	R	G	N	A	R	G	R	R	R	A	G	R	A	A	A	N	N	N	A	R	A	G	R	A
S1_4510025	C/T	1	4510025	+	NA	NA	NA	NA	NA	NA	C	T	C	Y	Y	T	C	Y	T	C	C	N	T	Y	Y	T	T	Y	C	Y	C	C	N	Y	C	T	T	T	C	N	C	T	Y	C	T	Y	N	N	C
S1_4511038	T/G	1	4511038	+	NA	NA	NA	NA	NA	NA	K	T	T	T	T	T	T	K	T	T	T	K	K	K	K	T	T	T	T	K	T	T	K	K	T	T	K	T	K	K	T	T	T	K	T	T	T	T	T
S1_4515036	G/A	1	4515036	+	NA	NA	NA	NA	NA	NA	G	R	G	G	G	G	G	R	R	R	R	G	R	G	G	G	G	G	G	G	R	R	R	R	R	R	G	G	G	R	G	G	G	G	R	R	G	R	G
S1_4522015	G/T	1	4522015	+	NA	NA	NA	NA	NA	NA	K	K	K	G	K	K	K	T	K	K	T	G	K	T	K	K	K	G	K	K	K	K	N	G	G	G	G	K	G	K	K	G	K	G	K	K	K	T	K
S1_4525044	T/C	1	4525044	+	NA	NA	NA	NA	NA	NA	T	T	Y	Y	T	Y	N	T	T	T	T	T	Y	Y	T	Y	Y	T	T	T	T	Y	T	T	T	T	C	N	C	Y	T	T	Y	T	Y	Y	T	Y	T
S1_4528055	T/C	1	4528055	+	NA	NA	NA	NA	NA	NA	T	T	Y	T	N	T	T	Y	T	T	T	T	Y	T	T	Y	N	N	T	T	T	Y	N	Y	Y	T	Y	T	T	T	Y	N	N	Y	T	T	T	T	Y
S1_4529063	A/C	1	4529063	+	NA	NA	NA	NA	NA	NA	A	M	M	A	M	A	M	A	M	M	M	M	A	A	M	M	M	C	M	M	A	A	A	A	A	M	A	M	M	M	M	A	M	M	A	M	M	A	A
S1_4533052	G/T	1	4533052	+	NA	NA	NA	NA	NA	NA	K	K	N	K	T	K	K	K	K	K	K	K	K	N	G	G	G	K	K	K	G	K	G	G	T	G	G	K	K	G	K	G	K	G	G	K	G	K	G
S1_4538043	T/G	1	4538043	+	NA	NA	NA	NA	NA	NA	K	K	K	T	G	T	G	K	T	T	T	K	K	K	G	G	G	K	K	K	T	K	N	N	G	T	N	K	N	G	T	K	K	K	T	K	T	K	K
S1_4559047	G/T	1	4559047	+	NA	NA	NA	NA	NA	NA	K	G	G	G	G	K	K	G	K	K	G	K	K	K	G	K	G	N	G	G	G	G	G	T	K	G	T	G	G	K	G	T	G	G	G	G	G	G	G
S1_4574060	G/A	1	4574060	+	NA	NA	NA	NA	NA	NA	G	G	G	R	G	G	G	G	G	G	G	G	G	G	G	R	G	G	G	G	G	G	R	G	G	G	R	G	G	G	G	G	G	G	G	G	G	G	G
S1_4577014	T/C	1	4577014	+	NA	NA	NA	NA	NA	NA	Y	T	N	T	T	T	C	T	Y	Y	N	Y	T	Y	C	C	T	T	T	C	N	Y	T	Y	N	N	Y	C	C	T	T	Y	T	Y	T	T	Y	Y	N
S1_4583043	A/G	1	4583043	+	NA	NA	NA	NA	NA	NA	A	A	R	R	N	A	R	N	A	A	A	A	N	A	A	R	A	N	G	A	N	N	A	A	G	A	A	A	A	A	R	A	A	A	G	A	A	A	A
S1_4615028	T/C	1	4615028	+	NA	NA	NA	NA	NA	NA	T	T	Y	Y	T	Y	T	T	Y	T	T	T	Y	T	T	Y	T	T	Y	Y	Y	T	T	Y	Y	Y	Y	T	Y	C	Y	T	Y	T	T	Y	T	T	Y
S1_4621026	A/C	1	4621026	+	NA	NA	NA	NA	NA	NA	M	M	M	A	A	A	C	A	A	A	M	C	A	M	M	M	M	A	M	M	A	A	N	A	C	A	A	M	M	A	A	M	A	M	A	A	M	A	A
S1_4649050	C/T	1	4649050	+	NA	NA	NA	NA	NA	NA	T	T	N	T	N	T	Y	C	Y	T	Y	Y	C	C	N	C	T	N	C	Y	Y	N	C	N	C	N	T	T	Y	C	C	T	N	Y	C	Y	N	C	N
S1_4650030	T/C	1	4650030	+	NA	NA	NA	NA	NA	NA	Y	T	T	Y	T	T	Y	Y	T	T	T	Y	T	Y	T	Y	T	T	Y	T	T	Y	Y	Y	T	T	Y	T	T	Y	T	T	T	C	T	T	C	Y	T
S1_4657056	T/G	1	4657056	+	NA	NA	NA	NA	NA	NA	T	K	N	G	K	K	K	T	K	K	K	G	T	N	G	T	K	N	T	K	K	K	K	K	T	K	G	K	N	G	T	N	K	K	K	T	K	K	K
S1_4659021	T/C	1	4659021	+	NA	NA	NA	NA	NA	NA	T	Y	C	Y	Y	T	T	T	T	Y	Y	Y	Y	T	T	T	Y	Y	C	T	T	T	T	Y	C	Y	Y	Y	Y	T	Y	T	N	T	T	Y	Y	T	Y
S1_4664033	G/A	1	4664033	+	NA	NA	NA	NA	NA	NA	G	R	G	G	R	G	R	G	R	G	R	R	G	G	R	R	R	G	G	R	R	G	G	R	G	G	G	R	G	G	G	G	R	G	R	R	G	R	R
S1_4676043	G/A	1	4676043	+	NA	NA	NA	NA	NA	NA	A	G	N	G	G	G	G	R	R	N	G	G	A	R	R	G	A	G	G	G	G	G	N	G	N	G	G	R	G	G	G	R	G	N	G	G	A	N	G
S1_4677063	C/T	1	4677063	+	NA	NA	NA	NA	NA	NA	Y	Y	Y	Y	Y	Y	C	Y	Y	C	Y	Y	Y	Y	Y	Y	Y	Y	C	C	Y	C	Y	Y	C	C	Y	C	Y	Y	C	C	Y	Y	C	Y	Y	Y	Y
S1_4682029	C/T	1	4682029	+	NA	NA	NA	NA	NA	NA	C	N	C	T	C	N	N	N	C	C	Y	C	N	Y	T	Y	C	N	N	N	T	C	N	C	C	Y	C	C	C	C	Y	C	Y	N	Y	C	C	T	T
S1_4684056	G/T	1	4684056	+	NA	NA	NA	NA	NA	NA	K	K	N	G	G	K	G	K	G	K	G	K	K	G	G	K	G	G	G	K	G	G	K	G	G	G	G	K	T	G	G	G	G	K	G	G	K	G	G
S1_4733017	T/C	1	4733017	+	NA	NA	NA	NA	NA	NA	C	T	T	T	N	T	Y	N	Y	C	T	T	T	T	Y	Y	Y	T	T	T	T	T	T	T	T	T	T	N	T	T	T	N	T	Y	T	T	N	T	T
S1_4745063	C/A	1	4745063	+	NA	NA	NA	NA	NA	NA	M	M	N	C	M	M	N	M	A	C	C	M	N	N	M	A	C	C	A	C	C	C	C	C	C	A	N	A	M	M	C	M	C	N	A	N	C	C	A
S1_4746029	C/T	1	4746029	+	NA	NA	NA	NA	NA	NA	Y	C	C	C	C	C	N	C	C	C	C	Y	C	C	C	N	T	C	C	C	C	Y	C	C	C	C	N	C	C	C	C	C	N	C	C	C	C	C	C
S1_4748038	T/G	1	4748038	+	NA	NA	NA	NA	NA	NA	K	T	T	T	T	T	T	K	T	T	T	T	T	T	T	T	T	T	T	T	T	T	T	T	T	T	T	T	T	T	T	T	T	K	T	T	T	T	T
S1_5111059	T/A	1	5111059	+	NA	NA	NA	NA	NA	NA	W	T	T	T	T	T	T	T	W	W	T	W	W	T	W	W	T	T	T	W	T	W	W	W	T	T	W	W	W	W	T	T	T	W	T	T	W	W	T
S1_5135056	A/G	1	5135056	+	NA	NA	NA	NA	NA	NA	R	A	A	R	A	R	R	R	R	A	A	R	A	R	A	A	A	A	R	A	A	A	A	A	A	A	A	A	R	R	A	A	A	A	A	A	R	R	A
S1_5138064	A/C	1	5138064	+	NA	NA	NA	NA	NA	NA	M	M	A	A	M	M	A	A	A	A	M	A	A	A	M	M	A	M	A	A	A	M	A	A	M	A	M	A	A	A	M	A	A	A	M	M	A	M	M
S1_5139034	C/T	1	5139034	+	NA	NA	NA	NA	NA	NA	C	Y	Y	Y	Y	C	Y	Y	C	Y	C	Y	Y	Y	C	Y	Y	Y	C	Y	C	Y	Y	Y	Y	C	C	Y	Y	Y	Y	C	Y	Y	Y	C	C	Y	Y
S1_5143059	A/G	1	5143059	+	NA	NA	NA	NA	NA	NA	A	R	A	R	R	A	A	A	R	R	R	A	A	A	A	A	A	R	A	A	R	R	R	R	R	R	R	A	A	R	R	A	A	R	R	R	A	R	A
S1_5147063	C/T	1	5147063	+	NA	NA	NA	NA	NA	NA	Y	C	C	C	C	C	Y	C	C	C	C	C	Y	Y	Y	Y	C	C	Y	C	C	Y	C	C	C	C	C	Y	C	C	C	Y	C	Y	C	C	C	Y	C
S1_5151047	C/T	1	5151047	+	NA	NA	NA	NA	NA	NA	Y	Y	C	Y	Y	Y	Y	Y	Y	C	Y	Y	C	Y	Y	Y	C	Y	Y	Y	C	C	Y	Y	C	Y	Y	Y	Y	C	Y	Y	Y	Y	Y	C	Y	C	C
S1_5153041	A/C	1	5153041	+	NA	NA	NA	NA	NA	NA	M	A	A	A	A	M	A	A	A	A	N	M	C	A	A	N	A	A	A	M	A	A	N	M	A	A	M	A	M	A	A	M	A	A	A	A	M	A	A
S1_5158037	C/T	1	5158037	+	NA	NA	NA	NA	NA	NA	N	C	C	N	C	C	C	N	C	C	C	C	C	C	C	C	N	N	N	C	C	Y	C	C	C	C	C	C	C	C	C	N	C	N	C	C	C	C	C
S1_5169038	T/C	1	5169038	+	NA	NA	NA	NA	NA	NA	Y	T	T	Y	T	Y	Y	T	T	T	T	Y	Y	Y	T	T	Y	T	C	Y	T	Y	T	Y	T	T	C	T	Y	Y	T	Y	T	Y	T	T	Y	T	T
S1_5175063	A/G	1	5175063	+	NA	NA	NA	NA	NA	NA	A	R	R	R	R	A	R	R	R	A	R	A	A	R	A	R	R	R	R	R	R	A	A	A	R	R	A	R	R	A	R	A	R	A	R	R	A	R	R
S1_5176061	A/G	1	5176061	+	NA	NA	NA	NA	NA	NA	R	G	A	R	A	A	A	R	A	R	A	R	A	A	N	R	A	A	N	A	R	A	R	R	N	R	G	R	G	R	N	A	A	R	R	A	N	A	A
S1_5208019	G/A	1	5208019	+	NA	NA	NA	NA	NA	NA	A	G	R	A	G	R	A	G	R	G	A	R	G	R	R	A	R	G	R	R	G	R	R	R	R	G	R	R	N	G	R	G	N	R	R	N	R	R	G
S1_5209038	C/A	1	5209038	+	NA	NA	NA	NA	NA	NA	C	C	C	C	C	M	C	A	C	C	C	M	C	C	C	C	A	C	C	C	C	M	C	M	C	C	M	C	C	C	C	C	C	M	C	C	C	M	C
S1_5212049	T/C	1	5212049	+	NA	NA	NA	NA	NA	NA	T	T	Y	T	Y	T	T	T	Y	T	C	T	N	T	T	C	Y	N	C	T	T	T	T	N	N	Y	T	T	N	T	T	T	C	T	T	T	T	Y	N
S1_5216048	G/T	1	5216048	+	NA	NA	NA	NA	NA	NA	K	G	G	K	G	K	G	G	K	G	G	K	K	G	K	G	G	G	G	K	G	K	K	G	G	G	G	G	K	K	G	G	G	G	G	G	G	K	G
S1_5227016	A/G	1	5227016	+	NA	NA	NA	NA	NA	NA	A	R	A	A	A	A	A	A	R	R	R	A	A	A	A	A	A	A	R	A	A	A	R	A	R	A	A	R	R	R	A	R	R	A	R	R	A	G	A
S1_5248029	G/A	1	5248029	+	NA	NA	NA	NA	NA	NA	G	G	G	N	G	G	G	N	G	N	G	G	N	G	G	G	G	G	G	R	G	G	G	G	G	G	A	G	G	G	G	G	G	G	G	G	R	G	G
S1_5249050	A/T	1	5249050	+	NA	NA	NA	NA	NA	NA	N	A	T	A	A	A	W	N	W	A	A	A	A	A	A	T	A	A	A	A	N	A	N	A	W	A	N	N	A	W	W	A	W	A	A	A	A	N	A
S1_5262042	T/C	1	5262042	+	NA	NA	NA	NA	NA	NA	Y	T	T	Y	T	Y	Y	T	Y	Y	T	Y	Y	Y	Y	Y	T	T	Y	Y	T	Y	Y	T	T	T	T	Y	T	Y	T	Y	T	Y	T	T	Y	T	T
S1_5263020	T/C	1	5263020	+	NA	NA	NA	NA	NA	NA	Y	Y	Y	T	Y	T	T	T	Y	C	Y	Y	C	Y	Y	T	Y	Y	Y	Y	Y	Y	Y	C	T	Y	C	Y	C	Y	Y	Y	Y	Y	Y	Y	Y	Y	Y
S1_5264050	C/A	1	5264050	+	NA	NA	NA	NA	NA	NA	M	M	M	C	A	M	M	M	M	M	M	M	M	M	M	M	M	M	C	M	M	M	M	M	A	M	M	M	C	M	M	M	M	M	M	M	M	A	M
S1_5266050	C/G	1	5266050	+	NA	NA	NA	NA	NA	NA	S	S	G	S	G	C	C	C	C	C	S	S	S	S	S	C	C	S	G	S	S	S	C	N	S	S	S	S	C	G	S	C	S	S	C	S	C	C	S
S1_5269029	G/A	1	5269029	+	NA	NA	NA	NA	NA	NA	A	R	G	G	A	R	R	A	R	A	N	G	A	A	A	G	N	G	A	N	R	G	G	R	A	R	G	A	R	R	N	A	N	G	G	G	G	A	G
S1_5280050	G/A	1	5280050	+	NA	NA	NA	NA	NA	NA	R	G	R	R	R	R	R	G	R	G	G	R	R	R	G	G	G	G	R	R	R	R	R	G	G	G	G	R	G	R	R	G	R	R	R	R	G	R	G
S1_5281027	A/T	1	5281027	+	NA	NA	NA	NA	NA	NA	A	A	A	A	A	A	W	A	A	A	A	A	W	A	W	W	A	A	W	A	A	A	A	A	A	A	A	W	A	A	N	W	A	W	A	A	A	W	A
S1_5286035	C/T	1	5286035	+	NA	NA	NA	NA	NA	NA	Y	Y	Y	Y	C	Y	Y	Y	C	Y	Y	Y	Y	C	Y	Y	Y	C	C	Y	T	Y	Y	C	C	C	Y	Y	C	Y	C	Y	Y	Y	Y	C	C	Y	Y
S1_5288047	A/G	1	5288047	+	NA	NA	NA	NA	NA	NA	A	R	A	N	R	A	A	A	A	A	R	A	A	A	A	A	R	A	A	A	A	A	A	A	A	R	A	A	A	A	R	A	R	A	A	A	A	A	A
S1_5291043	T/A	1	5291043	+	NA	NA	NA	NA	NA	NA	T	T	T	W	T	T	T	T	T	N	T	T	T	W	T	T	W	T	W	W	W	T	T	T	T	T	W	T	T	T	T	W	T	T	T	W	T	T	T
S1_5312042	T/C	1	5312042	+	NA	NA	NA	NA	NA	NA	T	T	T	T	T	T	T	T	Y	T	T	T	T	T	T	T	Y	T	T	Y	T	Y	Y	T	T	T	T	T	T	T	T	Y	T	T	T	T	T	Y	T
S1_5441019	G/C	1	5441019	+	NA	NA	NA	NA	NA	NA	C	G	G	G	G	G	C	C	G	C	G	G	G	G	S	G	G	G	N	N	G	C	S	S	N	G	S	C	G	C	G	C	G	N	G	G	G	G	G
S1_5442050	G/A	1	5442050	+	NA	NA	NA	NA	NA	NA	G	R	R	R	G	R	G	R	R	G	R	G	R	G	R	G	G	G	R	R	R	R	G	R	R	G	G	R	G	G	G	G	G	G	R	G	G	R	R
S1_5443044	T/G	1	5443044	+	NA	NA	NA	NA	NA	NA	K	K	G	T	K	G	K	K	T	T	T	T	K	G	K	K	G	T	T	G	T	K	G	G	G	K	G	K	G	K	K	K	K	T	N	K	K	K	G
S1_5444056	T/C	1	5444056	+	NA	NA	NA	NA	NA	NA	Y	T	T	T	T	Y	Y	T	T	T	T	T	T	T	T	T	T	T	T	T	T	Y	Y	Y	T	T	Y	Y	T	Y	T	Y	T	Y	T	T	T	Y	T
S1_5451035	T/A	1	5451035	+	NA	NA	NA	NA	NA	NA	W	T	W	T	W	W	W	W	T	W	T	T	T	W	W	W	T	T	W	W	T	T	T	T	A	T	T	W	T	T	W	T	T	W	W	W	W	W	W
S1_5462023	G/T	1	5462023	+	NA	NA	NA	NA	NA	NA	K	G	G	G	G	G	K	K	G	G	G	G	G	G	K	G	G	G	K	K	G	G	G	G	G	G	G	G	G	G	G	G	G	K	G	G	K	G	G
S1_5479045	A/T	1	5479045	+	NA	NA	NA	NA	NA	NA	W	A	T	W	A	A	W	N	A	W	W	A	N	N	W	A	A	N	T	T	A	A	A	T	A	W	A	T	A	A	W	A	W	W	A	N	T	W	A
S1_5480064	A/C	1	5480064	+	NA	NA	NA	NA	NA	NA	M	A	A	A	A	A	A	A	A	N	M	M	A	A	A	M	A	A	A	A	M	M	M	M	A	M	A	A	N	A	A	A	M	A	A	A	A	M	A
S1_5488048	A/G	1	5488048	+	NA	NA	NA	NA	NA	NA	R	R	R	A	A	R	A	A	R	A	A	A	R	R	R	R	R	R	R	R	A	A	R	R	R	R	R	A	R	A	A	A	R	R	R	R	A	R	A
S1_5510038	A/G	1	5510038	+	NA	NA	NA	NA	NA	NA	R	A	A	R	A	R	R	A	A	A	A	A	A	R	A	A	R	A	R	A	A	R	R	N	A	A	R	R	R	R	A	R	A	A	A	A	R	R	N
S1_5515060	C/T	1	5515060	+	NA	NA	NA	NA	NA	NA	C	Y	Y	C	C	Y	C	T	T	C	C	C	C	C	C	C	C	C	C	C	Y	C	N	C	Y	C	T	C	C	C	C	C	C	N	C	C	C	C	C
S1_5516015	A/G	1	5516015	+	NA	NA	NA	NA	NA	NA	R	R	R	R	A	A	A	G	R	A	G	R	A	R	A	R	R	A	R	R	R	A	A	R	R	A	G	A	A	R	A	A	R	R	R	R	R	R	R
S1_5517055	C/T	1	5517055	+	NA	NA	NA	NA	NA	NA	C	C	C	C	N	Y	C	C	N	Y	C	C	C	N	C	C	C	N	T	C	C	N	N	C	C	C	C	N	N	C	C	C	C	C	C	C	N	C	C
S1_5520051	G/A	1	5520051	+	NA	NA	NA	NA	NA	NA	G	G	A	G	A	G	G	G	R	A	G	G	R	R	R	A	A	A	R	A	N	G	N	A	G	R	G	G	R	G	G	G	R	N	G	A	G	N	G
S1_5524025	T/C	1	5524025	+	NA	NA	NA	NA	NA	NA	T	Y	C	T	Y	T	Y	Y	T	T	T	T	T	Y	T	T	T	Y	T	T	T	T	T	T	C	T	T	T	T	C	T	T	Y	Y	Y	C	Y	Y	Y
S1_5535036	A/G	1	5535036	+	NA	NA	NA	NA	NA	NA	R	A	A	A	A	A	A	N	R	A	A	R	R	A	A	R	R	A	R	R	A	R	R	A	A	A	A	R	A	A	A	A	A	A	A	A	R	A	A
S1_5538055	A/G	1	5538055	+	NA	NA	NA	NA	NA	NA	R	A	A	A	A	A	A	A	A	R	A	A	A	A	R	A	A	A	R	A	A	R	A	A	A	A	A	R	A	R	A	R	A	A	A	A	A	A	A
S1_5543063	G/A	1	5543063	+	NA	NA	NA	NA	NA	NA	R	G	N	R	G	R	R	G	R	G	G	R	R	R	R	G	R	G	R	R	G	N	R	R	G	G	R	R	R	R	G	R	G	G	G	G	R	R	G
S1_5548035	C/G	1	5548035	+	NA	NA	NA	NA	NA	NA	C	S	C	C	S	N	C	C	C	C	C	C	C	C	C	S	S	C	C	C	C	C	C	C	N	G	C	C	C	C	S	C	S	C	C	S	C	C	S
S1_5550054	A/G	1	5550054	+	NA	NA	NA	NA	NA	NA	A	R	A	G	A	A	A	R	N	A	R	A	A	A	R	A	A	A	R	A	A	A	A	R	N	A	A	A	R	R	A	A	A	A	G	A	A	N	R
S1_5557036	A/G	1	5557036	+	NA	NA	NA	NA	NA	NA	R	R	R	R	A	A	A	A	R	R	A	A	A	A	R	A	R	A	R	A	A	A	G	R	A	R	R	A	R	A	A	A	R	R	R	R	A	A	R
S1_5565058	A/G	1	5565058	+	NA	NA	NA	NA	NA	NA	R	R	R	A	R	R	G	G	R	R	G	A	R	R	A	A	R	A	G	A	N	R	A	A	R	R	R	R	A	R	R	A	R	R	R	R	G	R	R
S1_5579037	T/G	1	5579037	+	NA	NA	NA	NA	NA	NA	K	T	T	T	T	K	T	K	T	T	T	T	T	K	T	K	T	T	T	K	T	T	K	T	T	T	K	K	K	T	T	K	T	T	T	T	T	T	T
S1_5748047	G/C	1	5748047	+	NA	NA	NA	NA	NA	NA	S	S	S	G	S	G	C	G	G	S	S	G	G	S	G	S	G	S	S	S	G	S	S	G	S	S	S	G	G	C	S	S	S	S	G	S	S	S	G
S1_5753032	T/C	1	5753032	+	NA	NA	NA	NA	NA	NA	Y	Y	T	Y	Y	T	Y	Y	Y	T	Y	T	T	Y	Y	Y	T	T	Y	Y	Y	T	Y	Y	Y	T	Y	T	T	Y	T	Y	Y	Y	Y	Y	Y	Y	Y
S1_5757060	G/T	1	5757060	+	NA	NA	NA	NA	NA	NA	G	N	N	G	T	G	G	G	G	G	G	G	G	K	G	G	G	N	N	G	G	G	G	G	N	G	G	G	G	G	N	G	G	N	G	G	K	N	G
S1_5761018	G/A	1	5761018	+	NA	NA	NA	NA	NA	NA	R	G	R	R	R	R	R	R	R	R	G	A	A	A	N	A	A	R	G	R	G	A	A	G	G	R	R	G	A	G	G	G	R	G	R	G	G	A	G
S1_5762030	G/A	1	5762030	+	NA	NA	NA	NA	NA	NA	R	R	R	G	R	G	G	G	A	R	R	R	G	G	R	G	R	R	G	R	R	R	A	A	G	G	R	R	G	G	R	R	R	R	R	R	R	R	G
S1_5767019	G/A	1	5767019	+	NA	NA	NA	NA	NA	NA	G	G	A	G	G	G	G	G	R	G	G	G	G	G	G	G	G	R	G	R	G	R	G	R	R	G	R	G	G	G	N	G	R	G	G	G	G	G	R
S1_5771044	T/C	1	5771044	+	NA	NA	NA	NA	NA	NA	T	T	C	Y	T	T	T	Y	T	T	T	T	Y	T	T	T	T	T	T	Y	T	T	T	T	C	Y	Y	Y	T	Y	Y	T	T	T	Y	Y	T	T	T
S1_5772036	G/A	1	5772036	+	NA	NA	NA	NA	NA	NA	N	G	G	G	R	G	N	G	R	G	R	G	N	R	G	A	G	G	R	G	R	G	G	R	G	A	R	G	R	G	G	N	G	N	G	G	G	R	R
S1_5778016	G/C	1	5778016	+	NA	NA	NA	NA	NA	NA	G	S	S	S	G	S	S	S	S	S	S	S	S	G	S	S	G	S	G	G	G	S	S	G	S	S	G	G	S	S	S	S	S	S	S	S	S	G	S
S1_5785021	T/A	1	5785021	+	NA	NA	NA	NA	NA	NA	W	T	T	T	T	W	T	T	T	W	T	T	T	T	W	W	T	T	W	W	T	W	W	T	T	T	T	A	A	W	T	W	T	W	T	T	T	W	T
S1_5788059	T/C	1	5788059	+	NA	NA	NA	NA	NA	NA	T	C	C	Y	C	Y	Y	Y	Y	C	C	C	Y	Y	Y	Y	Y	Y	T	Y	Y	C	Y	T	Y	C	Y	T	T	C	Y	T	Y	Y	Y	C	C	C	C
S1_5799062	A/T	1	5799062	+	NA	NA	NA	NA	NA	NA	W	A	A	T	A	W	A	W	A	W	A	W	A	W	A	A	A	A	A	A	A	A	A	A	A	A	W	A	W	W	A	A	A	A	A	A	A	A	A
S1_5800044	A/G	1	5800044	+	NA	NA	NA	NA	NA	NA	R	A	A	R	R	A	R	R	A	A	R	R	R	R	A	R	A	R	A	R	R	R	G	G	R	A	R	R	A	R	R	A	R	R	R	A	A	R	R
S1_5808017	T/C	1	5808017	+	NA	NA	NA	NA	NA	NA	Y	T	N	T	T	T	T	Y	T	T	T	T	T	T	T	T	T	T	Y	Y	T	T	T	Y	T	T	T	T	T	T	T	T	T	T	T	N	Y	N	N
S1_5826031	G/A	1	5826031	+	NA	NA	NA	NA	NA	NA	G	R	R	R	R	N	A	A	G	G	G	G	G	R	G	N	R	R	G	R	A	G	N	G	G	N	A	G	N	R	R	A	R	N	R	N	G	G	A
S1_5835016	G/A	1	5835016	+	NA	NA	NA	NA	NA	NA	R	G	G	G	G	R	G	G	G	R	G	G	R	R	G	G	G	G	R	R	G	G	G	R	G	N	R	R	R	R	G	G	G	G	G	G	G	G	G
S1_5838028	A/T	1	5838028	+	NA	NA	NA	NA	NA	NA	A	N	W	W	A	T	W	W	A	A	T	W	W	A	A	W	W	A	A	T	A	A	W	A	N	N	A	T	A	T	W	A	T	N	W	A	T	W	A
S1_5844033	T/C	1	5844033	+	NA	NA	NA	NA	NA	NA	Y	Y	Y	Y	Y	N	T	C	T	Y	Y	Y	Y	Y	T	Y	Y	N	C	Y	Y	Y	T	Y	N	Y	Y	Y	T	Y	T	T	Y	Y	N	Y	Y	Y	Y
S1_5851015	A/G	1	5851015	+	NA	NA	NA	NA	NA	NA	R	A	A	R	A	R	G	R	R	A	R	R	A	R	R	R	R	R	R	A	R	R	R	R	A	R	R	A	A	R	R	R	R	R	R	R	G	R	R
S1_5864064	A/T	1	5864064	+	NA	NA	NA	NA	NA	NA	W	W	W	A	W	A	W	W	A	W	W	A	W	W	A	W	W	T	A	W	W	W	W	W	W	W	W	W	A	A	W	W	A	W	W	W	W	W	A
S1_5867044	C/T	1	5867044	+	NA	NA	NA	NA	NA	NA	C	N	Y	C	Y	C	C	N	C	C	C	Y	N	C	C	Y	C	N	C	C	C	C	C	N	N	C	C	C	C	C	C	N	C	C	C	Y	C	C	C
S1_5878023	G/A	1	5878023	+	NA	NA	NA	NA	NA	NA	R	G	A	R	R	N	G	R	G	R	A	A	A	G	R	A	R	A	G	A	G	N	A	G	G	A	G	N	G	A	G	A	G	R	G	R	R	G	R
S1_5880016	T/A	1	5880016	+	NA	NA	NA	NA	NA	NA	T	T	T	T	T	T	T	T	T	T	T	T	W	W	W	T	W	T	T	T	T	T	W	T	T	T	N	W	T	T	T	T	T	T	T	N	T	A	T
S1_5913032	A/C	1	5913032	+	NA	NA	NA	NA	NA	NA	A	M	A	A	A	A	M	M	A	N	A	A	M	C	A	A	A	M	M	A	M	C	N	C	C	A	N	M	M	A	C	N	N	A	A	N	M	A	A
S1_5932017	C/T	1	5932017	+	NA	NA	NA	NA	NA	NA	C	Y	Y	Y	C	C	C	C	C	C	C	C	Y	C	C	Y	C	C	C	Y	C	C	C	Y	Y	T	C	Y	Y	Y	Y	Y	Y	C	Y	Y	C	C	C
S1_5946049	A/T	1	5946049	+	NA	NA	NA	NA	NA	NA	A	W	W	T	W	W	A	W	A	A	W	W	W	W	A	A	A	W	W	A	A	W	W	W	T	N	W	W	A	W	W	W	A	W	W	T	W	A	W
S1_5947059	C/A	1	5947059	+	NA	NA	NA	NA	NA	NA	M	M	N	N	C	C	A	C	C	C	M	C	M	A	M	C	M	C	C	C	C	C	N	M	M	C	N	C	C	M	C	C	M	M	C	M	C	C	C
S1_5972058	G/C	1	5972058	+	NA	NA	NA	NA	NA	NA	C	S	S	N	S	G	S	S	S	S	S	S	S	C	G	G	N	G	C	S	C	S	G	G	G	G	N	C	G	S	S	N	C	C	S	C	C	G	N
S1_5986061	C/A	1	5986061	+	NA	NA	NA	NA	NA	NA	M	M	M	C	M	M	C	M	M	M	C	C	M	M	C	C	M	M	C	M	C	C	M	C	C	M	C	C	M	M	M	C	C	M	C	M	M	M	C
S1_5987035	A/C	1	5987035	+	NA	NA	NA	NA	NA	NA	A	C	M	A	M	M	A	M	M	M	C	M	A	M	M	C	M	M	A	A	A	A	A	A	C	A	A	A	A	A	C	A	M	M	M	N	M	A	M
S1_5988037	A/G	1	5988037	+	NA	NA	NA	NA	NA	NA	A	R	A	A	R	R	A	N	A	A	G	A	A	N	A	A	N	A	A	A	A	G	G	G	N	R	N	A	N	R	A	R	A	A	A	A	A	A	N
S1_5991026	T/C	1	5991026	+	NA	NA	NA	NA	NA	NA	Y	T	T	Y	T	T	Y	T	T	T	T	T	T	Y	T	Y	T	T	T	T	T	T	T	T	T	T	T	Y	T	Y	T	T	T	T	T	T	T	Y	T
S1_6009045	G/A	1	6009045	+	NA	NA	NA	NA	NA	NA	R	R	R	G	R	G	G	G	A	R	R	A	G	G	R	R	A	R	G	G	R	R	R	G	G	R	R	G	R	R	R	R	R	A	R	R	A	R	R
S1_6012026	T/C	1	6012026	+	NA	NA	NA	NA	NA	NA	Y	T	T	T	T	T	T	T	T	T	N	Y	C	Y	T	T	Y	N	T	T	C	N	N	T	N	N	Y	T	T	Y	T	C	T	C	T	N	N	T	T
S1_6015034	C/T	1	6015034	+	NA	NA	NA	NA	NA	NA	Y	Y	Y	Y	Y	Y	C	Y	C	Y	Y	Y	Y	C	Y	Y	Y	Y	C	Y	Y	C	C	Y	Y	Y	Y	Y	Y	Y	Y	Y	Y	Y	Y	Y	Y	Y	Y
S1_6027020	A/G	1	6027020	+	NA	NA	NA	NA	NA	NA	R	A	A	R	A	R	R	A	A	R	A	A	R	A	A	A	A	A	R	A	A	A	A	A	A	A	A	R	R	R	A	A	A	A	A	A	R	R	A
S1_6032046	C/T	1	6032046	+	NA	NA	NA	NA	NA	NA	C	Y	Y	Y	C	C	C	C	Y	C	C	Y	C	C	C	C	C	Y	Y	Y	C	Y	T	Y	Y	Y	Y	C	Y	C	C	Y	Y	Y	Y	Y	Y	C	Y
S1_6043056	A/G	1	6043056	+	NA	NA	NA	NA	NA	NA	A	A	A	A	A	N	G	G	A	R	A	R	A	R	R	A	R	A	A	A	R	R	A	A	A	N	A	G	G	G	N	N	N	R	A	R	N	N	G
S1_6047014	T/G	1	6047014	+	NA	NA	NA	NA	NA	NA	K	K	K	K	K	T	K	K	T	T	K	K	T	K	T	K	K	K	K	K	K	K	K	K	K	K	K	T	T	T	K	T	T	K	K	T	K	K	K
S1_6059022	T/C	1	6059022	+	NA	NA	NA	NA	NA	NA	T	T	T	Y	T	T	T	Y	Y	T	T	T	T	T	T	T	T	Y	T	T	T	Y	T	T	T	T	Y	T	T	T	Y	T	T	T	Y	Y	T	Y	T
S1_6062025	C/T	1	6062025	+	NA	NA	NA	NA	NA	NA	C	C	T	C	Y	C	C	C	C	C	Y	C	C	Y	C	N	Y	C	C	N	C	C	C	C	C	Y	C	C	N	C	C	Y	Y	C	C	T	Y	C	N
S1_6064026	G/A	1	6064026	+	NA	NA	NA	NA	NA	NA	G	R	R	R	R	G	R	G	G	G	R	G	G	R	R	G	G	R	G	G	R	G	G	G	G	R	G	R	G	R	R	G	R	R	R	R	G	R	R
S1_6077063	G/A	1	6077063	+	NA	NA	NA	NA	NA	NA	N	G	G	N	G	G	G	G	G	G	G	N	G	G	G	G	G	G	G	G	G	N	G	G	G	R	G	N	G	G	R	G	G	G	G	G	G	G	G
S1_6090040	G/T	1	6090040	+	NA	NA	NA	NA	NA	NA	K	G	K	K	K	K	G	K	K	K	K	K	K	K	K	K	K	K	G	G	K	K	K	K	K	K	K	K	K	K	K	G	K	K	K	K	K	K	K
S1_6095047	C/A	1	6095047	+	NA	NA	NA	NA	NA	NA	M	M	A	C	M	C	N	C	M	M	N	C	C	A	M	M	M	M	M	A	C	C	M	A	A	C	M	M	C	M	C	C	M	M	M	M	M	M	M
S1_6096039	T/C	1	6096039	+	NA	NA	NA	NA	NA	NA	Y	Y	Y	Y	T	T	Y	Y	Y	Y	Y	Y	Y	Y	T	Y	Y	Y	Y	T	Y	T	Y	T	Y	Y	Y	Y	Y	T	T	Y	T	Y	Y	T	Y	T	Y
S1_6120054	A/G	1	6120054	+	NA	NA	NA	NA	NA	NA	A	A	A	A	A	A	R	A	N	A	A	R	A	A	A	A	A	N	A	A	R	A	A	G	A	A	N	A	A	A	R	A	A	G	A	A	A	A	R
S1_6125041	C/T	1	6125041	+	NA	NA	NA	NA	NA	NA	C	T	N	C	T	T	Y	C	Y	C	T	C	C	N	Y	C	C	N	T	C	N	C	C	C	T	C	C	Y	C	Y	T	C	T	C	T	T	C	Y	T
S1_6130033	T/G	1	6130033	+	NA	NA	NA	NA	NA	NA	K	T	T	T	K	T	T	T	K	T	T	T	T	T	K	T	N	T	T	T	N	T	N	G	T	T	K	T	T	T	T	K	T	T	T	T	T	K	T
S1_6136060	A/G	1	6136060	+	NA	NA	NA	NA	NA	NA	A	A	A	R	R	A	A	A	A	R	R	A	R	A	A	A	A	R	A	A	R	A	A	R	A	R	R	A	A	R	R	A	A	R	R	R	A	R	A
S1_6139050	A/G	1	6139050	+	NA	NA	NA	NA	NA	NA	R	R	R	A	G	G	A	A	R	R	R	R	G	R	R	R	R	R	R	G	R	A	R	R	G	R	R	R	A	R	R	R	R	R	R	R	G	R	R
S1_6140050	T/A	1	6140050	+	NA	NA	NA	NA	NA	NA	T	T	T	W	T	T	A	W	W	T	T	T	W	T	T	A	T	T	T	T	T	T	N	T	N	T	T	W	A	T	N	W	T	N	N	T	T	N	T
S1_6148054	C/T	1	6148054	+	NA	NA	NA	NA	NA	NA	Y	C	C	Y	C	Y	Y	C	Y	C	C	Y	Y	Y	Y	C	Y	C	C	Y	C	Y	Y	Y	C	C	C	Y	Y	Y	C	Y	C	C	C	C	Y	Y	C
S1_6154024	G/A	1	6154024	+	NA	NA	NA	NA	NA	NA	G	G	A	G	G	G	G	R	R	G	G	R	R	G	G	G	G	G	R	N	R	G	N	N	R	N	R	G	A	G	R	N	A	N	N	A	N	R	R
S1_6157032	G/A	1	6157032	+	NA	NA	NA	NA	NA	NA	R	G	G	G	G	G	G	G	G	G	G	G	R	R	G	R	R	G	G	R	G	G	R	G	G	G	G	R	G	G	G	G	G	G	G	G	G	R	G
S1_6158057	T/C	1	6158057	+	NA	NA	NA	NA	NA	NA	Y	Y	T	Y	C	Y	Y	T	Y	T	N	T	T	Y	Y	T	N	Y	Y	T	C	T	T	T	T	T	Y	T	N	N	T	Y	T	Y	T	T	Y	C	Y
S1_6160055	A/G	1	6160055	+	NA	NA	NA	NA	NA	NA	R	A	A	A	A	A	A	R	R	R	A	R	A	A	A	A	N	A	R	A	A	A	A	A	A	A	R	A	R	R	A	A	A	R	A	A	A	R	A
S1_6164029	A/C	1	6164029	+	NA	NA	NA	NA	NA	NA	A	A	A	M	A	A	A	A	M	M	A	A	C	A	A	A	A	A	A	A	A	A	A	M	A	A	M	A	A	A	A	A	A	M	A	N	A	A	A
S1_6166029	G/T	1	6166029	+	NA	NA	NA	NA	NA	NA	K	K	G	G	K	K	G	G	K	G	G	K	K	K	K	G	T	K	G	G	K	K	N	K	K	T	N	G	G	G	K	K	T	K	G	K	G	G	K
S1_6172020	C/A	1	6172020	+	NA	NA	NA	NA	NA	NA	C	N	M	C	C	C	N	C	C	C	C	C	C	C	C	M	C	A	M	C	N	N	N	C	N	M	C	C	C	C	C	C	M	C	C	C	M	C	A
S1_6173023	A/G	1	6173023	+	NA	NA	NA	NA	NA	NA	A	R	R	R	R	R	R	R	R	R	R	A	A	R	R	R	R	A	R	R	R	R	A	A	R	R	A	R	A	R	R	R	R	R	R	G	R	R	R
S1_6179035	T/C	1	6179035	+	NA	NA	NA	NA	NA	NA	T	Y	Y	Y	Y	Y	Y	Y	Y	C	C	Y	Y	Y	Y	Y	Y	Y	T	Y	Y	T	T	Y	Y	T	Y	Y	Y	Y	Y	Y	Y	Y	Y	Y	Y	Y	Y
S1_6186020	A/G	1	6186020	+	NA	NA	NA	NA	NA	NA	A	R	R	R	A	A	A	R	A	R	A	A	A	A	A	A	R	R	A	A	A	A	A	R	R	A	R	A	A	A	R	A	A	A	R	A	A	R	A
S1_6209044	T/G	1	6209044	+	NA	NA	NA	NA	NA	NA	K	T	T	T	T	N	K	K	K	T	T	K	T	T	K	K	K	T	T	K	T	K	T	T	N	T	T	N	T	G	T	G	T	T	T	T	T	T	T
S1_6225044	G/A	1	6225044	+	NA	NA	NA	NA	NA	NA	R	R	A	R	R	G	A	R	R	G	A	G	R	A	G	A	G	A	R	G	N	G	A	R	A	A	A	G	G	G	R	R	R	R	R	R	N	R	G
S1_6245014	C/T	1	6245014	+	NA	NA	NA	NA	NA	NA	C	Y	Y	Y	C	C	Y	Y	Y	Y	Y	Y	Y	Y	Y	Y	Y	C	Y	Y	Y	Y	C	C	C	Y	Y	Y	Y	Y	Y	Y	Y	Y	C	C	Y	Y	Y
S1_6261015	G/T	1	6261015	+	NA	NA	NA	NA	NA	NA	K	K	K	G	G	K	K	T	G	G	K	K	K	K	K	G	K	K	K	K	T	K	G	K	K	K	K	K	G	K	K	G	K	G	K	T	G	K	K
S1_6267048	T/A	1	6267048	+	NA	NA	NA	NA	NA	NA	N	T	N	T	A	T	T	T	T	W	W	T	W	W	T	T	W	N	T	T	T	N	N	N	T	W	T	T	A	T	A	T	W	N	W	W	T	T	T
S1_6278042	A/T	1	6278042	+	NA	NA	NA	NA	NA	NA	W	A	A	A	A	A	W	W	W	A	A	W	W	W	W	A	A	A	A	W	A	N	W	N	N	A	A	W	W	T	A	A	A	A	A	A	A	W	A
S1_6282056	C/T	1	6282056	+	NA	NA	NA	NA	NA	NA	C	C	C	C	C	C	C	C	C	C	C	C	C	C	C	C	N	C	C	C	N	C	N	N	C	C	Y	C	C	C	C	Y	C	C	C	C	T	N	C
S1_6322059	T/C	1	6322059	+	NA	NA	NA	NA	NA	NA	Y	Y	Y	T	Y	T	Y	Y	C	C	Y	C	Y	Y	Y	Y	Y	Y	C	Y	Y	Y	Y	Y	T	T	T	Y	Y	Y	Y	C	Y	C	Y	Y	Y	Y	Y
S1_6332023	C/A	1	6332023	+	NA	NA	NA	NA	NA	NA	M	M	M	M	M	M	M	M	M	C	C	M	M	C	C	M	M	M	M	M	C	M	M	C	C	M	C	M	C	M	C	M	M	M	M	M	M	M	M
S1_6345032	A/G	1	6345032	+	NA	NA	NA	NA	NA	NA	A	A	A	A	A	A	A	A	A	A	A	A	A	N	N	A	N	N	A	A	A	A	N	N	A	A	A	N	N	A	A	A	A	R	A	A	A	A	A
S1_6365054	A/T	1	6365054	+	NA	NA	NA	NA	NA	NA	W	A	W	W	W	W	W	W	W	W	W	W	W	W	A	W	W	A	W	A	W	A	W	A	A	W	A	W	W	A	W	A	W	W	A	W	W	T	W
S1_6368039	C/A	1	6368039	+	NA	NA	NA	NA	NA	NA	C	M	M	C	M	C	C	C	C	C	M	C	M	M	M	C	C	C	M	C	M	M	M	M	M	M	M	C	C	M	M	C	C	M	C	M	C	C	M
S1_6370036	G/C	1	6370036	+	NA	NA	NA	NA	NA	NA	S	G	G	G	G	G	G	G	S	G	S	S	G	S	S	N	C	G	C	G	G	N	S	G	G	G	S	G	G	S	N	C	S	S	G	S	G	G	S
S1_6371028	C/T	1	6371028	+	NA	NA	NA	NA	NA	NA	Y	Y	Y	Y	C	C	C	Y	Y	Y	C	Y	C	C	Y	C	C	C	Y	C	Y	Y	Y	Y	C	Y	Y	C	Y	C	C	Y	Y	Y	Y	Y	Y	Y	Y
S1_6375057	A/C	1	6375057	+	NA	NA	NA	NA	NA	NA	C	A	A	A	A	A	A	A	A	A	A	A	A	A	A	M	M	A	A	A	A	A	N	A	A	A	A	C	A	A	N	A	N	M	A	A	A	M	A
S1_6378041	A/G	1	6378041	+	NA	NA	NA	NA	NA	NA	R	R	A	A	A	R	R	R	A	R	R	R	A	R	R	R	R	R	R	R	R	R	R	R	A	A	R	A	R	R	R	R	A	R	R	R	A	R	A
S1_6381059	C/T	1	6381059	+	NA	NA	NA	NA	NA	NA	C	T	T	Y	T	C	C	C	C	Y	T	C	Y	C	Y	C	Y	T	C	C	N	C	C	C	T	T	C	C	Y	C	T	Y	T	C	T	T	Y	C	N
S1_6385056	G/C	1	6385056	+	NA	NA	NA	NA	NA	NA	S	S	S	G	S	G	S	G	S	C	S	S	S	S	S	S	S	S	S	S	S	G	G	G	G	S	G	S	S	S	S	G	S	S	G	S	C	G	G
S1_6389031	A/C	1	6389031	+	NA	NA	NA	NA	NA	NA	M	N	M	M	A	C	C	A	M	C	M	C	A	M	A	M	C	M	M	A	A	A	A	A	N	A	N	C	M	A	A	A	M	A	A	M	N	A	A
S1_6397043	A/G	1	6397043	+	NA	NA	NA	NA	NA	NA	A	A	A	A	A	N	R	A	A	A	A	A	A	A	A	A	A	N	G	R	N	A	A	A	A	A	A	A	N	A	A	A	A	A	A	A	R	A	A
S1_6418012	C/T	1	6418012	+	NA	NA	NA	NA	NA	NA	C	C	C	N	C	N	Y	Y	Y	C	N	C	Y	Y	Y	Y	C	Y	Y	C	Y	N	C	C	C	C	C	Y	N	Y	Y	C	Y	Y	Y	C	C	C	C
S1_6434039	G/A	1	6434039	+	NA	NA	NA	NA	NA	NA	R	G	G	R	G	R	R	R	R	R	G	G	G	R	R	R	R	G	G	G	G	G	G	G	G	G	G	G	R	G	G	G	G	G	G	G	G	R	G
S1_6458056	A/G	1	6458056	+	NA	NA	NA	NA	NA	NA	A	R	A	R	A	A	A	R	A	N	A	A	R	A	A	A	A	R	A	A	A	A	A	N	R	A	N	A	A	R	R	A	A	R	A	A	A	A	A
S1_6466056	G/A	1	6466056	+	NA	NA	NA	NA	NA	NA	G	A	R	R	A	R	G	R	R	R	R	R	R	R	R	A	R	A	R	G	A	R	R	R	R	A	R	R	R	R	R	R	A	R	A	A	R	R	R
S1_6545042	C/T	1	6545042	+	NA	NA	NA	NA	NA	NA	C	Y	C	C	Y	C	Y	Y	C	C	Y	Y	Y	Y	C	Y	Y	Y	Y	C	Y	Y	C	C	Y	C	C	Y	C	Y	Y	C	C	Y	Y	C	C	C	Y
S1_6547052	C/G	1	6547052	+	NA	NA	NA	NA	NA	NA	C	S	S	S	C	S	C	S	C	S	C	S	S	C	C	S	C	C	C	S	C	S	S	C	S	S	C	C	C	S	S	S	C	S	C	S	S	C	S
S1_6565056	G/T	1	6565056	+	NA	NA	NA	NA	NA	NA	G	G	K	G	K	G	K	N	G	N	N	K	K	G	N	G	G	G	G	K	G	N	K	T	G	K	G	G	T	K	K	T	G	T	G	K	K	K	K
S1_6567038	G/A	1	6567038	+	NA	NA	NA	NA	NA	NA	G	R	A	R	N	G	G	R	G	R	N	R	G	G	A	R	R	A	G	R	A	R	G	R	A	R	A	R	R	A	A	N	G	G	R	R	G	G	G
S1_6569021	T/C	1	6569021	+	NA	NA	NA	NA	NA	NA	T	Y	Y	Y	C	Y	Y	T	T	N	C	C	Y	Y	Y	C	T	T	Y	T	T	Y	T	T	Y	Y	T	Y	Y	T	N	Y	Y	T	T	Y	Y	T	Y
S1_6570021	A/T	1	6570021	+	NA	NA	NA	NA	NA	NA	A	A	A	A	A	A	W	A	A	A	A	A	A	A	W	W	A	A	A	A	A	W	A	W	A	A	W	A	A	A	A	A	A	A	A	A	A	W	A
S1_6579035	C/T	1	6579035	+	NA	NA	NA	NA	NA	NA	C	Y	Y	C	C	Y	C	Y	Y	Y	C	Y	Y	C	Y	Y	C	C	T	Y	Y	C	Y	Y	C	N	C	T	T	C	Y	Y	Y	Y	Y	Y	T	Y	T
S1_6581046	C/G	1	6581046	+	NA	NA	NA	NA	NA	NA	N	N	C	S	C	G	S	N	S	N	N	S	S	C	C	C	N	G	G	C	S	G	C	N	N	C	G	S	C	S	C	N	C	C	S	C	C	S	S
S1_6584010	A/C	1	6584010	+	NA	NA	NA	NA	NA	NA	A	M	M	A	A	A	M	A	A	A	M	A	A	A	M	A	A	A	A	M	M	A	A	A	M	M	A	A	M	A	M	M	M	M	A	M	A	A	M
S1_6634051	A/G	1	6634051	+	NA	NA	NA	NA	NA	NA	R	G	A	R	A	R	R	R	G	N	A	R	G	R	R	R	R	R	R	A	A	R	R	R	A	R	R	G	A	R	N	R	A	A	R	R	R	A	R
S1_6659016	A/T	1	6659016	+	NA	NA	NA	NA	NA	NA	W	A	A	W	A	W	W	W	W	T	A	T	A	A	W	W	A	A	T	W	A	A	W	A	A	A	A	W	A	W	A	W	N	W	A	A	W	W	N
S1_6712029	G/A	1	6712029	+	NA	NA	NA	NA	NA	NA	G	G	G	R	G	G	G	G	R	G	G	G	A	G	G	G	R	G	R	R	G	G	G	R	G	G	G	G	A	R	G	N	G	R	G	N	N	R	G
S1_6714018	C/T	1	6714018	+	NA	NA	NA	NA	NA	NA	C	C	C	C	C	C	Y	N	C	C	C	C	C	C	Y	C	Y	N	C	C	C	C	C	C	C	C	Y	N	C	Y	C	C	C	C	C	C	C	C	C
S1_6715016	C/T	1	6715016	+	NA	NA	NA	NA	NA	NA	C	C	C	Y	C	C	Y	C	C	C	C	Y	Y	Y	C	C	C	C	T	Y	C	Y	C	Y	C	C	Y	C	C	C	C	C	C	C	C	C	Y	C	C
S1_6726031	T/C	1	6726031	+	NA	NA	NA	NA	NA	NA	T	Y	T	T	T	T	Y	T	Y	Y	Y	Y	Y	T	Y	Y	Y	T	T	Y	Y	T	T	T	T	Y	T	Y	Y	T	Y	T	T	T	Y	Y	Y	Y	Y
S1_6736037	C/T	1	6736037	+	NA	NA	NA	NA	NA	NA	C	C	C	C	C	Y	C	C	C	Y	C	C	Y	Y	C	C	N	C	Y	Y	C	C	C	Y	C	C	Y	T	Y	C	C	C	C	C	C	C	C	C	C
S1_6742052	G/A	1	6742052	+	NA	NA	NA	NA	NA	NA	R	R	G	G	G	R	R	R	R	R	R	G	R	G	R	R	G	R	R	R	G	R	R	R	G	G	R	R	R	R	G	R	R	G	R	G	G	R	R
S1_6744047	A/G	1	6744047	+	NA	NA	NA	NA	NA	NA	R	R	A	R	R	A	A	R	A	R	R	A	A	R	A	A	R	R	A	A	R	R	R	R	R	R	R	A	A	R	A	A	A	R	A	A	R	A	R
S1_6746053	C/A	1	6746053	+	NA	NA	NA	NA	NA	NA	C	N	A	M	C	C	C	C	C	C	C	M	M	C	C	C	C	M	C	M	N	M	M	C	M	C	C	C	A	C	M	C	A	C	C	M	C	C	C
S1_6747062	A/G	1	6747062	+	NA	NA	NA	NA	NA	NA	R	A	A	A	A	R	A	A	A	R	N	N	A	R	A	A	A	A	A	R	A	A	A	R	A	A	A	G	G	A	A	A	A	R	A	A	A	A	A
S1_6758031	G/A	1	6758031	+	NA	NA	NA	NA	NA	NA	R	G	G	N	G	R	G	G	R	G	G	G	G	R	A	R	N	G	G	R	G	G	N	R	G	G	G	G	N	G	G	G	G	G	G	G	G	R	G
S1_6760037	T/G	1	6760037	+	NA	NA	NA	NA	NA	NA	K	K	T	K	K	K	K	G	T	T	T	K	K	K	K	K	G	T	G	K	G	T	G	K	T	G	K	T	G	K	G	T	T	G	N	K	T	G	K
S1_6763053	C/T	1	6763053	+	NA	NA	NA	NA	NA	NA	Y	C	C	Y	C	Y	C	Y	T	C	C	C	C	C	Y	C	C	C	Y	Y	C	C	Y	Y	Y	C	Y	C	C	Y	C	Y	C	C	C	C	C	C	C
S1_6783048	C/T	1	6783048	+	NA	NA	NA	NA	NA	NA	Y	C	C	Y	C	C	C	C	C	C	C	C	C	Y	C	C	C	C	T	C	N	C	C	C	C	C	C	C	N	C	C	C	N	C	C	C	T	C	C
S1_6785023	G/A	1	6785023	+	NA	NA	NA	NA	NA	NA	R	G	G	G	G	R	R	G	R	R	G	G	R	R	G	G	R	G	G	R	G	R	G	R	G	G	G	R	R	G	G	R	G	R	G	G	R	R	G
S1_6789059	A/G	1	6789059	+	NA	NA	NA	NA	NA	NA	A	N	R	R	R	A	R	G	G	G	N	G	A	A	R	G	A	R	G	A	R	N	G	G	N	R	N	A	N	R	R	R	G	G	G	R	R	N	G
S1_6791031	A/G	1	6791031	+	NA	NA	NA	NA	NA	NA	A	R	A	R	A	G	A	A	A	A	A	A	N	A	A	G	A	A	A	R	A	A	A	R	R	R	G	G	A	R	R	A	R	A	R	A	R	A	A
S1_6800044	A/G	1	6800044	+	NA	NA	NA	NA	NA	NA	A	R	A	A	A	R	R	A	A	R	R	A	R	R	A	R	A	R	R	A	R	A	A	A	R	R	A	A	R	A	R	A	R	A	A	R	R	A	R
S1_6807060	A/G	1	6807060	+	NA	NA	NA	NA	NA	NA	N	A	A	A	A	R	A	A	G	A	R	A	A	R	R	R	R	R	A	A	G	R	N	A	A	G	A	A	A	A	R	N	R	A	R	A	R	A	R
S1_6808021	A/G	1	6808021	+	NA	NA	NA	NA	NA	NA	A	A	A	R	A	G	A	A	A	A	A	A	R	A	G	A	A	A	A	A	A	A	A	A	A	A	A	A	A	A	A	A	A	A	A	A	R	A	A
S1_6816025	A/G	1	6816025	+	NA	NA	NA	NA	NA	NA	A	R	G	G	R	A	R	A	A	R	G	A	A	A	R	A	A	R	A	R	G	A	R	A	R	G	A	A	R	A	A	R	A	R	R	A	N	A	R
S1_6825043	T/C	1	6825043	+	NA	NA	NA	NA	NA	NA	T	Y	T	Y	T	T	T	N	T	Y	T	T	T	Y	T	T	Y	Y	T	T	Y	Y	T	T	Y	T	T	T	Y	Y	Y	T	Y	T	Y	Y	Y	Y	Y
S1_6826063	T/C	1	6826063	+	NA	NA	NA	NA	NA	NA	T	T	T	T	T	T	T	T	Y	T	T	T	T	T	T	T	T	T	T	T	T	T	Y	T	T	T	T	T	T	Y	T	T	T	Y	T	T	T	T	T
S1_6827028	C/A	1	6827028	+	NA	NA	NA	NA	NA	NA	A	C	C	C	C	C	C	C	C	C	C	C	C	C	C	C	C	C	M	M	C	C	C	C	C	C	C	C	C	C	C	C	C	M	C	C	C	C	C
S1_6837048	A/G	1	6837048	+	NA	NA	NA	NA	NA	NA	R	R	R	A	R	R	R	N	A	R	R	A	R	G	R	N	N	R	R	A	A	A	R	A	A	R	A	R	R	R	A	A	R	R	A	R	G	R	A
S1_6839012	T/G	1	6839012	+	NA	NA	NA	NA	NA	NA	K	N	N	K	T	K	K	K	T	K	T	T	K	K	G	T	T	T	G	T	T	N	G	K	T	T	T	K	K	G	N	K	G	T	K	K	N	K	T
S1_6847018	G/A	1	6847018	+	NA	NA	NA	NA	NA	NA	R	G	G	G	G	G	G	G	G	G	G	G	R	G	R	R	R	G	R	G	G	R	G	R	G	G	R	R	G	G	G	R	G	R	G	G	G	R	G
S1_6849045	T/C	1	6849045	+	NA	NA	NA	NA	NA	NA	Y	T	T	T	T	T	T	T	T	T	T	T	T	T	Y	T	T	T	Y	Y	T	T	T	T	T	T	T	T	T	T	T	T	T	Y	T	T	Y	T	T
S1_6854051	G/T	1	6854051	+	NA	NA	NA	NA	NA	NA	G	G	N	G	G	G	G	T	K	T	G	G	G	K	K	K	K	G	G	G	G	G	N	G	G	N	G	G	K	G	G	G	N	N	G	G	G	K	G
S1_6857037	G/A	1	6857037	+	NA	NA	NA	NA	NA	NA	A	G	N	R	G	R	G	N	G	G	N	G	G	R	R	R	R	A	G	G	G	R	G	R	G	A	R	R	N	G	G	G	G	G	A	G	G	A	R
S1_6862032	A/G	1	6862032	+	NA	NA	NA	NA	NA	NA	A	R	G	A	A	R	R	R	A	A	A	A	A	A	A	R	A	A	R	A	N	A	A	A	G	G	G	A	A	R	R	A	R	A	N	R	R	R	N
S1_6868017	C/G	1	6868017	+	NA	NA	NA	NA	NA	NA	C	C	C	N	S	C	C	C	C	C	S	C	C	S	S	C	C	C	S	C	C	C	S	G	C	C	S	C	S	C	S	S	S	S	S	C	S	C	C
S1_6878021	C/T	1	6878021	+	NA	NA	NA	NA	NA	NA	C	Y	Y	Y	Y	Y	C	C	N	C	Y	T	Y	Y	N	N	T	Y	C	C	N	C	C	C	Y	T	C	Y	T	C	T	C	T	C	C	Y	N	C	T
S1_6885043	T/A	1	6885043	+	NA	NA	NA	NA	NA	NA	W	W	W	W	T	W	W	W	T	W	T	W	W	W	T	W	W	T	W	W	T	T	W	W	T	W	W	W	W	W	W	T	W	W	W	W	A	T	W
S1_6911026	A/G	1	6911026	+	NA	NA	NA	NA	NA	NA	R	A	A	R	A	R	A	A	A	A	A	A	N	A	A	A	R	A	A	R	A	R	A	A	A	A	A	A	A	A	A	A	A	A	A	A	N	A	A
S1_6926033	T/C	1	6926033	+	NA	NA	NA	NA	NA	NA	T	Y	Y	Y	T	Y	T	Y	T	T	T	T	Y	T	T	Y	T	T	T	Y	T	T	T	Y	Y	Y	Y	Y	Y	Y	Y	Y	Y	T	Y	Y	Y	T	T
S1_6935025	G/A	1	6935025	+	NA	NA	NA	NA	NA	NA	G	R	G	G	G	G	G	R	R	R	R	G	R	G	G	G	G	R	G	G	G	G	R	R	R	R	G	G	G	G	R	G	G	A	R	R	G	R	G
S1_6946061	G/T	1	6946061	+	NA	NA	NA	NA	NA	NA	K	G	G	K	G	K	G	K	G	K	G	K	K	G	G	G	K	G	G	G	G	K	G	G	G	G	K	K	K	K	G	K	G	K	G	G	G	K	G
S1_6949048	C/T	1	6949048	+	NA	NA	NA	NA	NA	NA	Y	Y	Y	C	C	Y	Y	Y	Y	Y	Y	Y	C	Y	Y	Y	Y	Y	C	Y	Y	C	C	C	Y	C	C	Y	Y	C	C	Y	Y	C	C	C	Y	C	Y
S1_6964056	G/C	1	6964056	+	NA	NA	NA	NA	NA	NA	G	S	G	G	S	S	G	S	S	G	S	S	G	G	G	G	G	S	S	G	S	G	G	G	G	S	G	S	S	G	S	S	S	G	G	S	S	G	G
S1_6969023	A/G	1	6969023	+	NA	NA	NA	NA	NA	NA	A	A	A	A	A	A	R	A	R	A	A	R	A	R	R	R	R	A	A	A	A	A	A	R	A	N	R	R	A	A	A	A	A	R	A	A	R	A	A
S1_6974023	T/C	1	6974023	+	NA	NA	NA	NA	NA	NA	Y	T	T	T	T	T	Y	Y	T	Y	T	T	T	T	Y	T	T	T	T	T	T	Y	T	Y	T	T	Y	Y	T	Y	T	Y	T	T	T	T	T	T	T
S1_6979042	T/C	1	6979042	+	NA	NA	NA	NA	NA	NA	T	Y	T	T	Y	Y	T	T	Y	Y	T	T	T	T	T	N	T	Y	Y	T	T	T	T	T	Y	T	T	T	Y	T	T	T	Y	T	Y	T	T	T	C
S1_6986056	G/C	1	6986056	+	NA	NA	NA	NA	NA	NA	S	G	G	S	G	S	S	S	G	G	G	S	S	S	S	G	G	G	G	G	G	G	G	S	G	G	S	G	G	G	G	G	G	S	G	G	S	G	G
S1_7002049	A/T	1	7002049	+	NA	NA	NA	NA	NA	NA	W	W	W	W	W	W	A	A	W	W	A	A	W	W	W	A	W	W	W	W	A	A	A	W	W	W	W	A	W	A	W	W	W	W	W	A	A	W	A
S1_7043050	A/C	1	7043050	+	NA	NA	NA	NA	NA	NA	A	A	A	M	M	M	A	N	A	A	C	A	A	A	A	A	A	A	A	M	N	A	A	A	A	A	A	A	M	M	A	M	M	A	M	A	A	M	M
S1_7046043	G/A	1	7046043	+	NA	NA	NA	NA	NA	NA	G	R	G	G	R	A	A	R	R	A	A	R	R	G	R	G	A	A	R	G	R	R	G	G	G	G	G	A	G	R	R	G	R	R	R	G	G	R	R
S1_7047058	A/G	1	7047058	+	NA	NA	NA	NA	NA	NA	R	R	A	R	R	R	R	R	R	R	A	R	R	A	A	R	A	R	R	R	A	R	R	A	A	R	R	R	R	A	R	R	A	R	R	R	A	G	R
S1_7060047	T/C	1	7060047	+	NA	NA	NA	NA	NA	NA	C	Y	Y	Y	Y	Y	C	T	T	C	T	Y	C	Y	Y	T	T	Y	Y	Y	T	Y	T	Y	T	Y	Y	Y	Y	Y	Y	Y	Y	Y	T	T	Y	Y	T
S1_7064051	A/T	1	7064051	+	NA	NA	NA	NA	NA	NA	A	W	W	A	W	W	A	A	A	A	W	A	A	A	A	A	A	W	A	A	W	A	A	A	W	W	W	W	A	A	W	W	W	A	W	A	A	W	A
S1_7065036	A/G	1	7065036	+	NA	NA	NA	NA	NA	NA	R	R	R	R	R	R	R	R	R	R	R	R	A	R	A	R	A	R	A	A	G	R	R	R	R	A	R	A	A	R	A	A	A	A	A	G	G	A	R
S1_7071026	C/G	1	7071026	+	NA	NA	NA	NA	NA	NA	N	S	S	C	C	S	C	C	S	S	S	G	C	S	S	S	C	C	C	S	S	S	S	S	S	N	S	S	N	S	S	C	C	C	C	S	C	C	C
S1_7082057	G/A	1	7082057	+	NA	NA	NA	NA	NA	NA	R	R	G	R	R	R	G	G	R	G	R	R	R	R	R	R	G	R	R	R	G	G	A	R	G	R	R	R	R	G	R	G	R	R	R	G	R	G	G
S1_7094017	A/C	1	7094017	+	NA	NA	NA	NA	NA	NA	M	A	A	A	A	A	A	A	M	A	A	A	A	M	A	A	M	A	A	A	A	A	M	M	A	A	M	N	A	A	A	A	A	A	A	A	M	A	A
S1_7118029	T/C	1	7118029	+	NA	NA	NA	NA	NA	NA	Y	T	T	Y	T	Y	T	T	T	T	T	T	Y	T	Y	Y	T	T	T	T	T	T	T	Y	T	T	Y	Y	T	T	T	T	T	Y	T	T	T	T	T
S1_7119029	A/G	1	7119029	+	NA	NA	NA	NA	NA	NA	R	A	A	R	A	A	A	A	R	A	A	R	R	R	R	A	R	A	A	R	A	A	R	R	A	A	A	R	R	R	A	A	A	A	A	A	A	A	A
S1_7153016	C/T	1	7153016	+	NA	NA	NA	NA	NA	NA	Y	Y	Y	Y	Y	Y	Y	Y	Y	Y	Y	Y	Y	Y	C	Y	Y	Y	T	Y	Y	Y	Y	Y	T	Y	Y	C	Y	Y	Y	C	Y	C	Y	Y	T	Y	Y
S1_7156032	G/A	1	7156032	+	NA	NA	NA	NA	NA	NA	R	G	G	R	G	R	G	G	G	G	G	R	G	G	G	G	R	G	R	R	G	G	G	G	G	G	G	R	G	G	G	G	G	G	G	G	R	R	G
S1_7157058	T/A	1	7157058	+	NA	NA	NA	NA	NA	NA	T	T	T	T	T	W	T	T	T	W	T	T	W	T	T	T	T	T	W	W	T	T	T	T	T	N	T	W	T	T	T	T	T	T	T	T	T	W	T
S1_7158050	T/C	1	7158050	+	NA	NA	NA	NA	NA	NA	T	Y	Y	T	Y	T	Y	T	T	T	Y	T	T	Y	Y	T	T	Y	Y	T	T	Y	T	Y	Y	Y	Y	Y	T	T	T	Y	Y	Y	Y	T	T	Y	T
S1_7189061	C/G	1	7189061	+	NA	NA	NA	NA	NA	NA	C	S	S	S	S	S	C	C	S	C	S	C	S	S	C	C	S	S	S	S	S	S	S	G	S	S	C	S	S	S	S	S	S	C	S	S	S	S	G
S1_7190018	C/A	1	7190018	+	NA	NA	NA	NA	NA	NA	C	M	A	A	C	C	C	C	M	M	M	C	M	C	C	C	M	M	C	C	M	M	M	C	M	M	C	N	C	C	C	C	C	M	M	C	C	A	C
S1_7192042	C/G	1	7192042	+	NA	NA	NA	NA	NA	NA	C	S	S	S	C	C	C	C	G	N	C	S	C	C	C	C	C	S	C	S	N	G	S	S	C	S	S	C	S	C	C	C	C	S	S	C	S	C	G
S1_7210017	A/G	1	7210017	+	NA	NA	NA	NA	NA	NA	A	A	R	R	A	A	R	R	R	R	A	A	A	A	A	A	R	R	G	A	R	R	A	R	R	R	A	A	A	R	A	A	R	G	R	A	A	R	R
S1_7220027	G/A	1	7220027	+	NA	NA	NA	NA	NA	NA	R	G	N	R	G	R	R	R	R	A	G	R	A	R	G	R	R	G	A	G	G	R	R	R	G	G	R	R	G	A	G	R	G	A	G	G	R	A	G
S1_7221055	T/G	1	7221055	+	NA	NA	NA	NA	NA	NA	T	N	N	G	T	K	T	T	T	G	N	T	T	T	K	T	T	N	K	T	T	T	K	T	N	N	N	G	T	G	T	T	N	G	T	T	G	G	T
S1_7231059	A/T	1	7231059	+	NA	NA	NA	NA	NA	NA	W	W	T	A	W	N	N	A	W	T	N	N	W	W	W	T	W	W	W	W	A	W	W	W	A	T	A	T	W	N	W	W	T	W	A	W	W	A	A
S1_7236034	C/T	1	7236034	+	NA	NA	NA	NA	NA	NA	Y	C	C	Y	C	C	C	C	Y	C	C	C	C	C	C	Y	C	C	C	C	C	T	Y	C	C	C	C	T	C	C	C	Y	N	C	C	C	T	C	C
S1_7242038	T/C	1	7242038	+	NA	NA	NA	NA	NA	NA	T	Y	C	T	T	T	Y	N	T	T	T	T	Y	T	T	T	Y	Y	T	T	T	T	T	T	Y	T	T	T	T	N	Y	Y	Y	Y	T	C	Y	T	T
S1_7245056	C/T	1	7245056	+	NA	NA	NA	NA	NA	NA	C	Y	C	Y	Y	Y	Y	C	C	C	Y	C	C	C	C	C	C	C	C	Y	Y	C	Y	C	C	Y	C	Y	Y	C	Y	C	Y	Y	Y	Y	Y	Y	Y
S1_7264029	C/T	1	7264029	+	NA	NA	NA	NA	NA	NA	C	Y	Y	C	Y	C	C	C	C	N	T	Y	Y	Y	Y	C	N	T	C	C	Y	Y	Y	C	N	C	C	C	Y	C	Y	N	Y	N	C	Y	N	C	Y
S1_7281060	G/T	1	7281060	+	NA	NA	NA	NA	NA	NA	K	G	G	G	G	N	G	G	K	G	G	N	G	G	K	N	N	N	G	G	G	K	G	N	G	N	N	K	N	G	G	G	G	T	G	G	G	T	N
S1_7287026	G/T	1	7287026	+	NA	NA	NA	NA	NA	NA	G	G	G	G	G	G	G	K	G	G	G	G	G	G	N	G	G	N	G	K	G	G	G	G	N	G	G	G	G	K	G	G	N	G	G	G	G	G	G
S1_7321035	A/G	1	7321035	+	NA	NA	NA	NA	NA	NA	R	A	A	A	A	R	A	R	A	A	A	R	A	R	A	A	R	A	A	A	A	R	A	A	A	A	A	A	A	R	A	A	A	A	A	A	R	A	A
S1_7335023	T/G	1	7335023	+	NA	NA	NA	NA	NA	NA	K	K	T	G	K	G	K	T	T	N	K	K	K	K	G	G	K	G	K	T	N	K	N	T	K	T	K	G	G	T	G	T	T	T	T	T	T	T	T
S1_7340045	G/A	1	7340045	+	NA	NA	NA	NA	NA	NA	G	G	G	G	G	G	R	R	G	G	G	G	G	G	R	R	G	G	G	G	G	R	G	R	G	G	R	G	G	G	G	G	G	G	G	G	R	G	G
S1_7362014	T/A	1	7362014	+	NA	NA	NA	NA	NA	NA	W	T	A	W	A	N	W	W	T	A	T	W	T	T	N	T	W	N	W	N	T	A	N	N	T	N	T	A	T	T	T	T	T	A	T	A	T	W	W
S1_7363032	G/C	1	7363032	+	NA	NA	NA	NA	NA	NA	S	S	S	S	C	S	S	S	S	S	S	S	G	C	S	S	S	N	S	S	G	S	S	S	N	S	S	S	S	S	C	G	N	G	G	G	S	S	S
S1_7377027	T/G	1	7377027	+	NA	NA	NA	NA	NA	NA	T	K	T	T	G	K	K	K	T	T	T	K	K	K	T	G	T	K	T	T	K	K	K	T	T	K	T	K	K	T	G	T	T	T	G	G	T	K	G
S1_7384056	C/A	1	7384056	+	NA	NA	NA	NA	NA	NA	C	M	A	M	A	C	N	M	C	C	M	C	M	M	C	C	A	N	C	N	A	C	M	M	A	N	M	C	M	M	A	C	A	N	C	N	C	M	M
S1_7388049	G/A	1	7388049	+	NA	NA	NA	NA	NA	NA	R	R	R	R	G	G	R	R	A	R	R	G	G	G	A	R	R	R	R	R	R	R	G	R	R	G	R	R	R	R	R	R	G	R	R	R	G	R	G
S1_7411032	A/T	1	7411032	+	NA	NA	NA	NA	NA	NA	A	W	W	W	A	A	W	W	W	W	A	A	A	A	W	W	W	W	W	A	W	W	N	W	W	W	W	A	W	W	A	W	A	A	W	A	A	W	A
S1_7417034	T/C	1	7417034	+	NA	NA	NA	NA	NA	NA	T	T	N	T	T	T	T	T	T	T	T	T	T	T	T	T	T	T	T	T	T	T	T	N	T	T	N	N	N	T	T	T	T	T	T	T	Y	T	T
S1_7443048	C/G	1	7443048	+	NA	NA	NA	NA	NA	NA	S	S	S	S	S	S	S	C	S	S	S	S	S	S	S	S	S	S	S	S	C	C	C	S	S	C	S	G	C	S	C	S	S	C	C	G	G	S	S
S1_7470022	C/T	1	7470022	+	NA	NA	NA	NA	NA	NA	C	C	C	N	C	C	C	C	C	T	C	C	C	Y	C	C	C	C	Y	Y	N	C	N	Y	N	C	C	Y	C	T	C	Y	C	C	N	C	Y	C	C
S1_7473064	A/T	1	7473064	+	NA	NA	NA	NA	NA	NA	A	A	A	A	N	A	A	W	A	A	A	A	W	A	A	A	A	A	A	W	N	A	A	N	A	A	A	W	A	A	A	A	A	A	A	N	A	A	A
S1_7474032	A/T	1	7474032	+	NA	NA	NA	NA	NA	NA	A	W	W	W	W	W	W	A	A	W	W	W	W	W	A	A	W	W	A	A	W	W	W	W	W	W	A	A	A	A	W	A	W	W	W	A	A	W	W
S1_7489042	G/A	1	7489042	+	NA	NA	NA	NA	NA	NA	A	R	G	A	G	A	R	A	A	G	N	R	R	R	R	R	N	G	G	A	G	R	G	G	G	G	R	G	G	R	G	R	G	A	N	G	R	R	R
S1_7510044	C/G	1	7510044	+	NA	NA	NA	NA	NA	NA	S	C	C	C	C	C	C	S	C	S	C	C	C	C	S	C	C	C	S	C	C	S	C	C	C	C	C	C	C	S	C	S	C	C	C	C	C	C	C
S1_7519017	T/A	1	7519017	+	NA	NA	NA	NA	NA	NA	T	T	T	T	W	W	T	T	T	T	W	T	W	W	T	T	W	W	T	W	T	W	T	T	W	W	T	T	W	T	W	T	W	T	T	W	T	T	W
S1_7544020	T/C	1	7544020	+	NA	NA	NA	NA	NA	NA	T	T	T	T	T	C	T	N	Y	Y	T	T	T	T	T	C	T	T	Y	T	T	Y	T	T	T	T	T	T	T	T	T	Y	T	T	T	N	N	T	T
S1_7550051	C/G	1	7550051	+	NA	NA	NA	NA	NA	NA	C	S	C	C	S	C	C	S	C	S	C	C	S	C	C	S	C	G	C	C	C	C	C	C	C	S	C	C	S	C	G	S	C	C	C	C	C	C	C
S1_7560028	T/C	1	7560028	+	NA	NA	NA	NA	NA	NA	Y	T	T	T	T	T	Y	T	T	Y	T	T	Y	T	T	T	T	T	T	T	T	T	T	T	T	T	T	T	C	T	T	T	T	T	T	T	T	T	T
S1_7570041	G/A	1	7570041	+	NA	NA	NA	NA	NA	NA	G	N	R	G	G	G	A	R	G	G	A	G	N	G	R	N	R	G	G	N	G	R	R	G	A	R	R	G	N	G	R	R	R	G	R	G	G	N	G
S1_7593050	A/T	1	7593050	+	NA	NA	NA	NA	NA	NA	A	N	A	N	A	A	N	A	A	A	A	W	W	N	N	A	A	A	N	W	A	A	A	A	A	A	A	T	N	W	N	A	A	A	N	A	T	A	A
S1_7611042	T/C	1	7611042	+	NA	NA	NA	NA	NA	NA	T	T	Y	Y	T	Y	T	Y	T	Y	T	T	T	Y	T	Y	T	Y	T	T	Y	Y	T	Y	Y	Y	Y	T	Y	T	Y	Y	Y	T	T	T	T	T	Y
S1_7636026	C/T	1	7636026	+	NA	NA	NA	NA	NA	NA	Y	C	C	Y	C	Y	C	C	Y	C	C	C	C	Y	Y	C	C	C	C	C	C	Y	Y	C	C	C	C	Y	C	C	C	Y	C	Y	C	C	Y	Y	C
S1_7639028	A/G	1	7639028	+	NA	NA	NA	NA	NA	NA	A	R	A	A	G	A	A	A	A	A	R	A	A	N	N	G	G	A	N	R	A	A	A	R	A	R	R	A	R	A	A	A	R	A	G	R	N	N	R
S1_7644017	C/T	1	7644017	+	NA	NA	NA	NA	NA	NA	C	Y	Y	C	Y	C	C	C	C	Y	Y	C	Y	C	C	C	C	Y	C	C	C	C	Y	C	C	Y	C	Y	C	Y	C	Y	Y	Y	C	Y	C	C	C
S1_7677049	G/A	1	7677049	+	NA	NA	NA	NA	NA	NA	R	N	N	N	N	G	G	R	G	R	G	N	G	G	G	G	A	A	N	G	R	R	G	A	G	R	A	G	N	A	G	A	N	G	G	N	N	G	A
S1_7720022	G/A	1	7720022	+	NA	NA	NA	NA	NA	NA	R	N	G	G	G	G	R	G	G	G	G	G	G	G	R	G	G	G	G	R	G	R	N	R	G	G	G	G	G	G	G	G	G	G	G	G	R	G	G
S1_7731055	A/T	1	7731055	+	NA	NA	NA	NA	NA	NA	A	N	W	W	W	W	W	A	W	A	W	W	W	W	W	W	W	W	W	W	W	W	T	W	T	W	T	W	A	A	W	W	W	W	W	A	A	W	W
S1_7733037	A/T	1	7733037	+	NA	NA	NA	NA	NA	NA	A	W	W	A	W	A	A	A	W	W	A	W	W	W	W	W	W	W	A	A	W	W	T	A	W	W	A	W	W	W	W	A	W	T	W	W	A	A	W
S1_7765047	C/T	1	7765047	+	NA	NA	NA	NA	NA	NA	Y	C	C	Y	N	C	C	Y	Y	Y	C	Y	Y	Y	C	C	Y	C	Y	C	N	C	C	C	C	C	C	Y	Y	Y	C	C	C	C	C	C	Y	T	C
S1_7773042	A/T	1	7773042	+	NA	NA	NA	NA	NA	NA	A	N	T	N	A	A	A	A	A	A	N	W	A	A	A	N	A	W	A	A	A	A	N	A	N	A	A	A	N	N	A	A	A	W	W	A	W	N	T
S1_7775047	A/T	1	7775047	+	NA	NA	NA	NA	NA	NA	A	N	A	W	A	A	W	W	W	A	A	W	A	A	A	A	W	A	W	A	A	A	N	A	A	A	T	A	W	N	A	A	A	W	A	A	A	W	A
S1_7826029	A/G	1	7826029	+	NA	NA	NA	NA	NA	NA	A	R	R	R	R	A	R	R	R	R	R	R	A	A	R	R	A	A	R	R	R	A	A	R	R	A	R	A	A	R	A	A	R	R	R	R	R	R	R
S1_7829030	T/G	1	7829030	+	NA	NA	NA	NA	NA	NA	T	N	T	T	G	N	T	N	T	T	K	T	K	T	T	T	T	K	T	T	N	T	T	T	T	G	T	T	N	K	K	K	T	T	T	T	T	T	T
S1_7832044	C/T	1	7832044	+	NA	NA	NA	NA	NA	NA	C	C	C	C	C	C	C	N	C	Y	C	C	N	C	Y	C	N	N	C	C	C	C	C	N	Y	C	C	N	N	C	N	C	C	C	C	C	C	C	C
S1_7834063	C/A	1	7834063	+	NA	NA	NA	NA	NA	NA	C	N	C	M	C	A	C	N	A	C	C	N	M	C	N	C	C	C	C	C	C	C	A	N	C	C	C	C	C	C	C	C	C	N	C	C	M	M	C
S1_7837043	C/T	1	7837043	+	NA	NA	NA	NA	NA	NA	Y	C	C	C	Y	T	Y	Y	C	Y	C	Y	Y	Y	C	T	Y	T	Y	C	Y	Y	C	Y	Y	C	Y	Y	Y	Y	Y	Y	Y	C	Y	C	C	C	C
S1_7845064	T/C	1	7845064	+	NA	NA	NA	NA	NA	NA	Y	T	T	Y	T	Y	T	N	Y	T	T	Y	Y	Y	T	T	Y	T	Y	Y	T	T	Y	T	T	T	T	Y	Y	Y	T	Y	T	Y	T	T	T	Y	T
S1_7869025	T/G	1	7869025	+	NA	NA	NA	NA	NA	NA	T	K	K	T	K	T	T	T	T	T	T	T	T	T	T	T	T	K	T	K	T	K	K	T	G	T	T	T	T	K	T	K	T	K	K	T	T	K	T
S1_7887050	C/T	1	7887050	+	NA	NA	NA	NA	NA	NA	C	C	Y	C	Y	C	C	C	Y	Y	Y	C	Y	C	Y	C	Y	Y	Y	Y	C	C	Y	C	C	Y	C	C	Y	Y	Y	C	Y	C	C	C	Y	C	C
S1_7894059	G/A	1	7894059	+	NA	NA	NA	NA	NA	NA	G	R	G	G	R	R	G	R	R	G	G	G	R	A	G	G	A	G	G	R	G	G	R	G	G	R	G	G	G	G	R	G	R	G	N	R	G	G	G
S1_7917039	C/T	1	7917039	+	NA	NA	NA	NA	NA	NA	C	Y	Y	C	Y	Y	C	Y	C	C	Y	C	Y	Y	C	C	Y	Y	C	Y	C	C	C	C	Y	Y	C	C	C	Y	C	C	Y	C	C	Y	Y	Y	Y
S1_7923037	A/C	1	7923037	+	NA	NA	NA	NA	NA	NA	M	A	A	M	A	M	A	A	M	A	A	M	M	M	M	A	A	A	A	A	A	A	M	A	A	A	A	M	M	M	A	M	A	M	A	A	M	A	A
S1_7945020	G/A	1	7945020	+	NA	NA	NA	NA	NA	NA	N	G	N	G	G	G	G	G	G	G	R	G	G	G	R	G	A	G	G	G	G	G	G	G	G	G	N	G	G	G	G	G	R	G	G	G	G	G	G
S1_7946044	C/T	1	7946044	+	NA	NA	NA	NA	NA	NA	C	C	T	Y	Y	Y	N	T	C	N	Y	Y	Y	N	Y	Y	C	T	C	Y	T	T	T	Y	C	Y	T	N	C	Y	T	C	Y	Y	Y	Y	C	Y	Y
S1_7953060	G/T	1	7953060	+	NA	NA	NA	NA	NA	NA	G	G	G	K	G	N	G	G	G	G	G	K	K	G	G	G	K	G	N	G	G	G	N	N	N	G	G	K	G	G	G	G	G	K	G	G	G	G	N
S1_7973014	A/T	1	7973014	+	NA	NA	NA	NA	NA	NA	W	W	W	A	W	A	A	A	W	W	A	A	W	W	A	W	W	W	A	W	W	W	W	W	W	W	A	W	W	A	W	T	A	W	W	W	W	W	W
S1_7976061	T/C	1	7976061	+	NA	NA	NA	NA	NA	NA	T	Y	Y	T	Y	Y	T	T	T	Y	T	Y	T	T	T	T	T	Y	T	Y	Y	T	T	T	Y	Y	T	T	T	T	Y	T	T	Y	Y	Y	Y	T	Y
S1_7986058	G/A	1	7986058	+	NA	NA	NA	NA	NA	NA	G	G	G	R	G	G	G	G	R	G	G	G	G	R	N	G	G	G	G	R	G	G	N	G	G	G	G	G	N	G	G	G	G	G	G	G	G	G	G
S1_7990020	G/A	1	7990020	+	NA	NA	NA	NA	NA	NA	R	R	R	R	R	R	R	G	G	R	G	R	R	R	R	R	A	A	R	R	R	R	G	R	R	R	R	R	R	G	R	R	R	R	G	R	A	R	R
S1_8022039	T/C	1	8022039	+	NA	NA	NA	NA	NA	NA	Y	T	C	C	Y	T	T	T	T	T	Y	T	Y	T	Y	Y	C	N	T	T	N	C	N	C	C	C	C	Y	N	Y	N	Y	C	C	T	T	T	Y	Y
S1_8023054	A/G	1	8023054	+	NA	NA	NA	NA	NA	NA	A	R	R	A	R	R	A	A	G	A	R	R	R	A	G	R	R	R	A	A	A	A	A	A	A	A	R	A	A	A	A	R	R	A	A	R	A	A	R
S1_8027050	T/C	1	8027050	+	NA	NA	NA	NA	NA	NA	T	Y	Y	T	Y	Y	T	T	Y	T	Y	Y	Y	T	Y	Y	Y	Y	T	T	T	T	T	Y	Y	T	T	Y	T	T	T	Y	Y	T	T	Y	T	T	T
S1_8037052	T/C	1	8037052	+	NA	NA	NA	NA	NA	NA	Y	Y	T	Y	Y	Y	Y	Y	Y	Y	Y	Y	Y	T	T	T	Y	Y	T	T	Y	Y	Y	Y	Y	Y	Y	Y	Y	Y	Y	T	Y	Y	Y	T	Y	Y	T
S1_8039053	C/T	1	8039053	+	NA	NA	NA	NA	NA	NA	T	C	C	Y	N	C	Y	C	Y	C	C	T	C	Y	T	T	C	C	C	C	C	C	Y	T	N	C	T	T	N	Y	C	T	C	T	C	C	T	Y	C
S1_8048050	C/T	1	8048050	+	NA	NA	NA	NA	NA	NA	Y	Y	Y	Y	Y	Y	Y	Y	Y	C	C	Y	Y	Y	T	Y	Y	Y	Y	Y	T	Y	Y	C	T	C	C	Y	C	T	C	Y	Y	Y	C	T	Y	Y	Y
S1_8086029	T/A	1	8086029	+	NA	NA	NA	NA	NA	NA	W	T	T	W	T	W	W	T	T	T	T	T	W	T	W	W	W	T	T	W	T	T	W	W	T	T	W	W	T	W	T	W	T	T	T	T	W	W	T
S1_8092046	T/A	1	8092046	+	NA	NA	NA	NA	NA	NA	T	W	W	W	W	W	W	W	W	W	W	W	W	W	W	W	W	W	W	W	W	T	W	W	W	W	W	W	W	T	W	T	W	T	W	W	W	T	W
S1_8095064	A/C	1	8095064	+	NA	NA	NA	NA	NA	NA	M	A	N	A	A	N	A	N	A	A	A	M	A	M	N	N	N	A	M	A	A	M	C	A	A	M	A	A	A	M	A	A	A	A	A	M	A	M	A
S1_8097023	C/T	1	8097023	+	NA	NA	NA	NA	NA	NA	Y	Y	Y	Y	C	C	Y	C	C	Y	Y	C	C	Y	C	C	Y	Y	Y	Y	Y	C	C	C	Y	C	Y	C	C	C	Y	Y	Y	T	C	Y	Y	Y	C
S1_8104029	T/C	1	8104029	+	NA	NA	NA	NA	NA	NA	T	T	T	Y	Y	T	T	Y	Y	Y	C	T	Y	T	T	T	T	Y	T	T	T	Y	Y	Y	C	Y	Y	Y	T	Y	Y	T	T	Y	Y	Y	T	Y	T
S1_8111020	A/T	1	8111020	+	NA	NA	NA	NA	NA	NA	A	A	A	W	A	W	W	A	W	A	W	W	A	A	W	A	A	W	W	A	W	W	W	A	A	W	A	A	A	A	W	A	W	A	W	W	W	W	W
S1_8123019	C/T	1	8123019	+	NA	NA	NA	NA	NA	NA	C	C	C	C	N	C	C	C	T	N	T	Y	C	Y	C	C	C	C	N	T	Y	N	N	Y	T	C	Y	C	C	Y	Y	C	C	T	Y	N	N	Y	T
S1_8130036	G/A	1	8130036	+	NA	NA	NA	NA	NA	NA	R	G	G	R	G	R	R	R	G	G	G	G	R	R	G	G	G	G	G	G	G	G	G	G	G	G	G	G	G	G	G	G	G	G	G	G	R	G	G
S1_8131017	C/T	1	8131017	+	NA	NA	NA	NA	NA	NA	Y	Y	T	Y	Y	Y	Y	Y	C	T	Y	Y	Y	Y	Y	Y	C	T	C	C	C	N	N	C	Y	T	N	C	C	Y	Y	C	T	Y	T	C	C	N	Y
S1_8134064	C/T	1	8134064	+	NA	NA	NA	NA	NA	NA	Y	C	C	Y	C	C	Y	Y	Y	C	C	C	Y	C	Y	C	C	C	Y	Y	C	C	C	Y	C	C	Y	Y	Y	Y	C	Y	C	Y	C	C	C	C	C
S1_8141063	C/T	1	8141063	+	NA	NA	NA	NA	NA	NA	C	N	T	Y	Y	C	N	C	T	C	C	Y	Y	C	C	C	N	C	C	Y	C	C	C	C	Y	C	C	C	N	C	N	Y	Y	C	C	C	T	C	C
S1_8150055	T/C	1	8150055	+	NA	NA	NA	NA	NA	NA	Y	T	T	N	Y	N	N	Y	C	Y	T	T	T	Y	T	C	Y	N	N	T	Y	C	N	T	T	Y	Y	Y	T	Y	N	Y	T	C	Y	C	Y	Y	T
S1_8155023	T/C	1	8155023	+	NA	NA	NA	NA	NA	NA	T	Y	Y	C	T	T	T	T	T	T	T	T	Y	T	T	Y	T	T	T	T	T	T	T	C	Y	Y	T	Y	T	Y	Y	Y	Y	T	Y	T	C	T	T
S1_8165053	T/C	1	8165053	+	NA	NA	NA	NA	NA	NA	Y	Y	Y	Y	T	T	Y	Y	T	T	Y	Y	Y	Y	Y	T	Y	Y	Y	T	Y	Y	T	T	T	Y	T	Y	Y	Y	Y	T	Y	Y	Y	Y	T	T	Y
S1_8171020	T/C	1	8171020	+	NA	NA	NA	NA	NA	NA	Y	T	T	T	T	T	T	Y	T	T	T	T	T	T	Y	T	T	T	T	T	T	T	Y	Y	T	T	Y	T	T	T	T	T	T	T	T	T	Y	Y	T
S1_8212035	C/A	1	8212035	+	NA	NA	NA	NA	NA	NA	M	C	N	M	M	C	M	M	C	C	M	N	M	C	M	C	C	N	C	A	M	C	C	N	M	M	C	M	C	C	C	M	C	A	C	C	M	C	C
S1_8301050	T/A	1	8301050	+	NA	NA	NA	NA	NA	NA	W	T	T	T	T	W	T	W	T	W	T	W	W	A	T	T	T	T	T	W	T	T	N	T	T	T	T	N	A	W	T	T	T	T	T	T	T	W	T
S1_8303048	G/A	1	8303048	+	NA	NA	NA	NA	NA	NA	G	N	N	G	G	G	G	N	A	G	G	G	G	R	R	R	G	G	G	G	N	G	G	G	G	N	G	G	R	G	G	N	G	G	N	G	N	G	G
S1_8323061	G/A	1	8323061	+	NA	NA	NA	NA	NA	NA	R	G	G	R	G	G	G	G	G	G	G	R	R	R	G	G	G	G	R	R	G	G	G	G	G	G	R	R	G	R	G	G	G	G	G	G	G	G	G
S1_8326019	A/T	1	8326019	+	NA	NA	NA	NA	NA	NA	W	A	T	A	W	W	W	A	W	W	W	T	W	W	W	W	W	W	A	W	W	W	N	W	W	A	W	T	A	A	A	W	W	A	N	A	T	A	A
S1_8332041	C/T	1	8332041	+	NA	NA	NA	NA	NA	NA	C	C	Y	C	Y	C	C	C	C	C	Y	C	C	C	C	C	C	C	C	Y	C	C	C	C	C	Y	C	N	C	Y	C	C	Y	C	C	Y	C	C	C
S1_8334032	A/G	1	8334032	+	NA	NA	NA	NA	NA	NA	G	A	A	A	A	A	N	N	N	A	A	R	R	N	G	A	N	A	N	G	A	A	A	G	A	A	A	A	G	A	A	A	A	A	A	A	G	N	A
S1_8342043	G/A	1	8342043	+	NA	NA	NA	NA	NA	NA	R	G	G	R	G	G	G	N	G	R	N	G	G	G	G	R	G	G	G	G	N	N	A	N	G	G	A	G	G	R	G	R	G	R	G	G	G	G	G
S1_8378032	A/T	1	8378032	+	NA	NA	NA	NA	NA	NA	A	W	W	W	W	W	A	W	A	A	W	W	W	W	A	A	A	W	W	A	A	A	A	W	W	A	W	W	A	A	W	W	A	W	W	W	W	A	W
S1_8389060	T/C	1	8389060	+	NA	NA	NA	NA	NA	NA	T	T	Y	T	Y	T	T	Y	T	T	Y	T	T	Y	Y	T	T	Y	T	Y	Y	T	T	T	Y	Y	T	T	T	T	Y	Y	Y	T	T	Y	T	Y	T
S1_8394034	G/A	1	8394034	+	NA	NA	NA	NA	NA	NA	G	R	A	G	A	G	R	R	R	R	A	A	R	R	A	R	R	R	G	A	R	R	A	R	A	A	G	R	G	R	R	A	R	A	R	R	R	R	R
S1_8395053	C/T	1	8395053	+	NA	NA	NA	NA	NA	NA	C	Y	C	C	Y	C	C	Y	Y	C	Y	C	Y	C	C	C	C	Y	C	C	Y	C	Y	Y	Y	Y	Y	C	C	C	Y	C	C	Y	Y	Y	C	Y	C
S1_8396025	C/T	1	8396025	+	NA	NA	NA	NA	NA	NA	Y	C	C	Y	C	Y	Y	Y	C	C	C	C	C	Y	Y	C	Y	C	C	C	C	C	C	Y	C	C	Y	C	C	C	C	C	C	Y	C	C	Y	C	C
S1_8401029	T/G	1	8401029	+	NA	NA	NA	NA	NA	NA	K	T	T	T	T	T	T	T	K	T	T	K	K	T	T	K	T	T	K	K	T	K	K	T	T	T	T	K	T	T	T	T	T	T	T	T	K	T	T
S1_8417013	G/T	1	8417013	+	NA	NA	NA	NA	NA	NA	G	K	K	N	K	G	G	G	K	K	K	G	K	G	K	K	K	G	G	G	G	G	G	G	K	G	G	K	G	K	G	G	K	G	G	K	K	K	K
S1_8435023	G/A	1	8435023	+	NA	NA	NA	NA	NA	NA	G	G	R	G	R	G	R	R	G	G	G	G	R	R	G	R	R	R	G	R	G	R	G	G	R	G	G	G	G	R	R	R	R	G	G	R	R	R	G
S1_8461053	C/G	1	8461053	+	NA	NA	NA	NA	NA	NA	S	S	S	C	C	C	S	C	S	S	S	S	C	S	G	S	G	S	C	C	G	C	S	C	G	C	C	C	S	C	S	S	G	S	S	C	S	S	S
S1_8462055	T/G	1	8462055	+	NA	NA	NA	NA	NA	NA	N	T	T	N	T	K	T	K	T	K	T	T	T	T	K	T	T	N	G	N	T	T	N	N	T	G	T	T	N	N	K	T	T	T	N	T	T	T	T
S1_8469057	C/T	1	8469057	+	NA	NA	NA	NA	NA	NA	Y	Y	Y	Y	C	Y	C	C	C	Y	Y	C	C	C	Y	Y	C	Y	Y	Y	Y	Y	Y	C	Y	Y	C	Y	C	Y	Y	Y	Y	C	Y	Y	Y	C	Y
S1_8473029	C/T	1	8473029	+	NA	NA	NA	NA	NA	NA	C	Y	C	C	C	C	C	C	C	C	C	C	C	C	C	Y	C	C	C	Y	C	C	C	Y	Y	Y	Y	Y	C	Y	C	Y	Y	C	Y	Y	Y	C	C
S1_8502026	G/A	1	8502026	+	NA	NA	NA	NA	NA	NA	R	G	G	R	G	G	G	G	G	R	G	G	G	G	N	R	G	G	N	G	G	N	R	G	G	N	R	G	G	R	G	R	G	G	G	G	G	G	G
S1_8512059	A/T	1	8512059	+	NA	NA	NA	NA	NA	NA	A	A	A	A	W	W	W	A	A	W	W	A	A	A	A	A	A	A	A	W	W	A	W	W	A	A	W	A	A	W	A	W	A	W	W	W	A	W	A
S1_8536049	C/T	1	8536049	+	NA	NA	NA	NA	NA	NA	C	Y	Y	Y	Y	C	C	C	N	T	C	N	Y	C	C	C	T	Y	C	C	C	C	N	C	T	Y	C	C	T	Y	Y	T	Y	C	Y	Y	Y	C	C
S1_8544049	G/T	1	8544049	+	NA	NA	NA	NA	NA	NA	T	N	G	G	G	G	N	G	G	G	G	K	G	K	N	G	G	G	T	G	G	K	N	G	G	G	N	K	N	T	G	G	G	G	G	G	T	G	G
S1_8545017	C/A	1	8545017	+	NA	NA	NA	NA	NA	NA	M	C	C	C	C	C	M	M	C	C	C	C	C	C	M	C	C	C	M	M	C	C	C	C	C	C	C	C	C	C	C	C	C	C	C	C	C	C	C
S1_8546046	G/A	1	8546046	+	NA	NA	NA	NA	NA	NA	G	R	R	G	G	G	G	G	G	G	G	G	G	G	G	G	R	G	G	R	G	R	G	G	G	G	G	G	R	R	R	R	G	R	G	R	G	R	R
S1_8547012	A/G	1	8547012	+	NA	NA	NA	NA	NA	NA	A	A	A	R	R	A	N	N	A	G	R	R	R	R	A	A	G	A	A	A	R	R	N	G	A	R	G	A	A	G	G	A	A	R	R	A	A	A	A
S1_8567054	T/A	1	8567054	+	NA	NA	NA	NA	NA	NA	W	T	T	T	T	T	N	T	T	T	T	W	W	T	T	W	T	T	W	W	T	W	W	T	T	T	T	W	T	T	T	T	T	T	T	T	W	T	T
S1_8579060	C/A	1	8579060	+	NA	NA	NA	NA	NA	NA	M	A	M	C	C	C	M	M	M	M	M	M	N	M	M	C	C	C	C	C	M	M	C	C	A	M	N	C	N	M	M	M	M	M	M	C	M	M	M
S1_8591023	T/G	1	8591023	+	NA	NA	NA	NA	NA	NA	T	G	T	T	G	T	K	K	K	T	K	K	K	K	K	K	K	K	K	K	K	K	T	T	T	T	T	T	K	K	T	T	G	K	K	G	T	K	G
S1_8597039	C/T	1	8597039	+	NA	NA	NA	NA	NA	NA	Y	Y	C	Y	Y	C	Y	C	Y	Y	Y	C	Y	C	Y	C	Y	C	C	C	C	Y	Y	Y	Y	Y	Y	C	C	Y	Y	Y	Y	Y	Y	C	C	Y	C
S1_8600045	T/C	1	8600045	+	NA	NA	NA	NA	NA	NA	Y	Y	C	C	T	N	T	Y	T	T	N	C	C	C	C	N	T	T	C	T	T	Y	T	T	N	T	Y	C	T	C	T	Y	T	Y	T	C	C	T	Y
S1_8601034	A/G	1	8601034	+	NA	NA	NA	NA	NA	NA	N	A	R	A	A	N	R	N	A	R	R	R	A	R	G	R	A	N	A	R	A	R	A	R	R	A	A	R	A	G	R	R	R	N	R	A	R	R	A
S1_8616050	G/A	1	8616050	+	NA	NA	NA	NA	NA	NA	G	R	R	G	R	R	G	R	G	G	R	G	R	G	R	G	R	R	G	R	G	R	G	G	G	R	G	G	R	G	R	G	R	G	G	R	R	R	R
S1_8941064	C/G	1	8941064	+	NA	NA	NA	NA	NA	NA	C	S	S	C	S	S	C	C	S	C	S	C	C	S	C	S	S	C	C	C	S	G	S	S	S	S	S	S	S	S	C	S	C	S	C	C	S	S	S
S1_8944021	A/G	1	8944021	+	NA	NA	NA	NA	NA	NA	R	A	A	R	A	A	R	A	A	G	R	A	A	R	A	A	A	A	N	G	A	A	A	A	A	A	R	A	N	A	A	A	A	A	A	A	R	A	A
S1_8945034	G/C	1	8945034	+	NA	NA	NA	NA	NA	NA	S	S	S	S	G	S	S	S	S	S	S	S	S	S	S	C	S	S	S	S	S	G	G	S	S	G	S	S	G	S	G	S	S	S	S	S	S	G	S
S1_8946054	C/T	1	8946054	+	NA	NA	NA	NA	NA	NA	Y	C	C	Y	C	Y	Y	C	C	Y	C	Y	Y	Y	C	C	C	C	Y	Y	C	Y	C	Y	C	C	Y	C	C	Y	C	C	C	Y	C	C	Y	C	C
S1_8948020	A/T	1	8948020	+	NA	NA	NA	NA	NA	NA	W	T	W	W	A	W	W	W	W	W	N	W	A	A	W	W	W	A	W	T	W	T	T	A	W	W	A	A	A	N	N	W	W	W	W	W	A	A	A
S1_8955023	T/C	1	8955023	+	NA	NA	NA	NA	NA	NA	T	Y	Y	T	T	Y	T	T	T	Y	Y	T	Y	T	C	Y	T	Y	T	T	Y	Y	C	T	C	Y	T	Y	Y	T	Y	Y	Y	T	T	T	Y	T	T
S1_8976034	A/G	1	8976034	+	NA	NA	NA	NA	NA	NA	R	R	R	R	R	R	R	R	A	R	A	A	A	A	R	R	A	R	A	R	R	R	R	A	R	R	A	A	A	R	R	R	R	A	R	R	R	A	R
S1_8977038	T/A	1	8977038	+	NA	NA	NA	NA	NA	NA	T	W	T	W	T	T	T	W	T	W	W	T	W	W	T	T	W	W	T	T	W	W	W	T	T	W	T	T	W	W	T	T	T	T	W	W	T	W	W
S1_8978040	G/A	1	8978040	+	NA	NA	NA	NA	NA	NA	R	G	G	G	G	A	G	G	G	G	G	G	R	A	G	G	G	G	G	R	G	G	N	G	G	G	G	R	G	G	N	A	G	G	G	G	N	G	G
S1_8988038	A/T	1	8988038	+	NA	NA	NA	NA	NA	NA	W	A	A	W	A	A	A	W	A	A	A	W	A	A	A	A	A	A	A	A	A	W	A	A	A	A	A	A	A	A	A	W	A	A	A	A	A	A	A
S1_8994029	C/T	1	8994029	+	NA	NA	NA	NA	NA	NA	C	C	C	C	C	Y	C	C	C	C	C	C	C	Y	Y	C	Y	C	C	Y	C	Y	Y	C	C	C	C	Y	C	C	C	Y	C	C	C	C	C	Y	C
S1_8996032	A/G	1	8996032	+	NA	NA	NA	NA	NA	NA	R	G	R	A	R	R	R	R	R	R	R	A	R	R	G	A	R	A	A	R	A	R	A	G	G	R	G	R	A	R	R	R	R	R	R	G	A	R	R
S1_9021032	A/G	1	9021032	+	NA	NA	NA	NA	NA	NA	G	A	R	R	R	A	R	R	R	R	R	A	R	R	R	R	G	A	R	R	A	R	R	A	R	R	R	N	A	R	A	R	R	R	R	A	A	R	R
S1_9045041	G/A	1	9045041	+	NA	NA	NA	NA	NA	NA	G	G	N	G	G	G	G	G	G	G	G	G	G	G	G	N	G	N	G	G	G	G	G	G	N	G	G	G	R	N	N	G	G	G	G	R	G	G	G
S1_9055018	A/G	1	9055018	+	NA	NA	NA	NA	NA	NA	R	R	R	N	R	R	R	A	R	R	A	R	R	A	A	R	R	R	A	R	A	R	A	R	R	A	R	R	A	A	A	R	R	A	A	R	R	A	A
S1_9058025	C/A	1	9058025	+	NA	NA	NA	NA	NA	NA	C	M	M	C	M	C	M	C	C	C	M	C	C	M	C	M	C	A	M	M	A	M	C	C	M	C	C	C	C	M	C	M	A	M	A	C	C	M	C
S1_9064055	G/A	1	9064055	+	NA	NA	NA	NA	NA	NA	G	G	G	G	G	R	R	A	G	G	G	G	R	R	G	G	G	G	R	G	R	G	N	G	R	G	G	G	N	R	R	G	R	G	G	R	R	G	G
S1_9073014	G/A	1	9073014	+	NA	NA	NA	NA	NA	NA	G	R	R	G	R	G	G	G	G	G	A	G	G	R	G	G	A	G	G	G	R	G	G	N	R	R	G	G	G	R	G	G	G	G	G	N	G	G	R
S1_9081024	T/C	1	9081024	+	NA	NA	NA	NA	NA	NA	Y	N	N	T	N	T	T	T	Y	C	N	T	N	T	Y	C	T	N	T	T	N	T	N	Y	N	T	C	C	N	C	N	C	T	Y	N	N	T	T	T
S1_9082048	C/T	1	9082048	+	NA	NA	NA	NA	NA	NA	Y	Y	C	Y	Y	C	Y	Y	Y	Y	Y	C	Y	Y	C	Y	Y	Y	C	Y	Y	Y	C	Y	Y	Y	Y	Y	Y	C	Y	Y	C	Y	Y	C	Y	Y	C
S1_9085030	A/G	1	9085030	+	NA	NA	NA	NA	NA	NA	A	G	A	A	N	G	A	A	A	A	N	A	A	N	A	G	N	N	A	R	A	A	N	A	G	G	A	A	N	R	N	A	N	N	G	A	A	A	A
S1_9087054	T/G	1	9087054	+	NA	NA	NA	NA	NA	NA	T	N	T	T	N	K	K	T	T	T	T	T	T	T	T	T	T	T	N	K	G	T	T	T	T	G	T	T	K	K	T	K	G	T	K	K	K	K	G
S1_9109037	G/A	1	9109037	+	NA	NA	NA	NA	NA	NA	G	N	G	G	N	R	R	R	G	G	R	R	R	R	G	A	R	R	R	R	N	A	N	G	N	G	N	R	A	N	R	G	R	R	R	R	G	G	R
S1_9114026	T/G	1	9114026	+	NA	NA	NA	NA	NA	NA	T	T	G	T	N	T	G	N	T	T	N	N	K	T	K	G	N	T	N	T	T	T	T	T	T	T	T	K	T	K	T	T	T	N	T	T	G	T	G
S1_9115050	T/C	1	9115050	+	NA	NA	NA	NA	NA	NA	Y	Y	Y	Y	Y	Y	T	Y	T	T	Y	Y	Y	T	Y	Y	C	Y	T	T	Y	T	T	Y	T	T	Y	T	Y	Y	Y	T	Y	Y	T	Y	Y	Y	Y
S1_9119029	T/A	1	9119029	+	NA	NA	NA	NA	NA	NA	T	W	N	A	N	W	W	W	T	T	N	T	T	T	W	T	T	W	T	W	W	T	T	N	N	A	W	T	T	N	A	W	A	T	A	W	N	T	A
S1_9146035	A/T	1	9146035	+	NA	NA	NA	NA	NA	NA	A	W	A	W	W	W	A	A	W	A	W	A	W	W	A	W	W	W	W	A	W	A	W	W	A	W	W	A	W	A	A	A	W	A	A	W	W	W	A
S1_9153018	A/G	1	9153018	+	NA	NA	NA	NA	NA	NA	R	A	A	R	A	A	A	R	R	A	A	R	A	R	N	R	N	A	A	A	A	A	G	A	A	A	A	A	R	A	A	R	A	R	A	A	A	A	A
S1_9158030	T/C	1	9158030	+	NA	NA	NA	NA	NA	NA	Y	Y	Y	Y	T	Y	Y	T	Y	T	Y	Y	Y	Y	Y	Y	T	Y	Y	Y	T	T	Y	Y	T	Y	Y	Y	Y	T	T	Y	Y	Y	C	T	Y	T	T
S1_9174015	A/G	1	9174015	+	NA	NA	NA	NA	NA	NA	A	R	A	A	A	A	A	R	A	R	A	A	A	A	R	R	A	A	R	R	N	R	A	G	R	R	R	A	N	R	N	A	A	A	R	G	A	A	A
S1_9177055	T/C	1	9177055	+	NA	NA	NA	NA	NA	NA	C	C	Y	T	Y	N	Y	N	Y	C	T	Y	Y	T	N	Y	Y	C	T	T	Y	T	T	Y	T	C	T	T	Y	T	Y	T	Y	Y	Y	T	Y	Y	C
S1_9178043	T/C	1	9178043	+	NA	NA	NA	NA	NA	NA	Y	T	T	T	T	Y	Y	Y	Y	Y	T	T	T	Y	Y	Y	Y	T	Y	Y	T	Y	Y	Y	T	T	Y	T	T	T	T	T	T	Y	T	T	Y	Y	T
S1_9186021	A/T	1	9186021	+	NA	NA	NA	NA	NA	NA	T	W	W	T	A	W	A	A	W	A	W	A	W	A	W	W	A	W	T	W	T	W	T	W	W	W	W	W	W	W	T	W	A	W	W	A	W	A	W
S1_9191024	A/T	1	9191024	+	NA	NA	NA	NA	NA	NA	T	A	A	W	A	W	W	W	W	A	W	W	A	W	W	W	W	A	A	W	A	A	W	T	W	W	W	W	T	A	A	T	W	A	W	W	A	A	W
S1_9195046	C/A	1	9195046	+	NA	NA	NA	NA	NA	NA	C	M	C	C	M	C	M	M	C	M	C	C	M	C	C	M	C	C	C	C	M	M	A	C	C	M	C	C	C	C	M	M	C	M	C	C	M	C	C
S1_9206039	T/G	1	9206039	+	NA	NA	NA	NA	NA	NA	T	T	K	T	T	T	K	T	T	T	K	K	K	T	T	T	T	T	K	T	T	T	N	T	T	T	T	T	T	K	T	T	K	K	K	K	K	T	T
S1_9207063	C/T	1	9207063	+	NA	NA	NA	NA	NA	NA	C	C	C	C	C	C	C	Y	C	C	C	C	C	C	C	Y	C	C	C	C	C	Y	C	N	Y	C	C	Y	C	C	C	C	C	C	Y	Y	C	C	C
S1_9212047	T/C	1	9212047	+	NA	NA	NA	NA	NA	NA	T	C	T	T	Y	Y	T	Y	T	T	T	Y	T	Y	T	Y	Y	T	T	T	N	T	T	T	T	C	T	Y	Y	T	N	T	Y	Y	N	Y	T	Y	Y
S1_9265026	A/G	1	9265026	+	NA	NA	NA	NA	NA	NA	A	A	A	A	R	N	A	A	A	A	A	A	A	A	A	N	A	A	A	A	R	R	A	A	A	R	G	N	A	A	R	A	N	G	R	A	A	A	A
S1_9282060	C/A	1	9282060	+	NA	NA	NA	NA	NA	NA	A	C	C	C	C	M	M	C	N	M	C	N	A	A	N	M	N	C	M	M	C	A	C	M	M	C	N	C	M	C	C	N	C	A	C	C	M	M	C
S1_9283052	G/T	1	9283052	+	NA	NA	NA	NA	NA	NA	G	G	N	T	K	G	G	T	K	N	G	G	N	K	T	G	K	T	G	G	G	K	G	N	K	K	N	N	K	N	G	G	G	K	T	K	G	N	T
S1_9295020	A/G	1	9295020	+	NA	NA	NA	NA	NA	NA	G	R	A	R	G	R	A	A	R	R	R	R	A	A	A	A	N	A	G	R	A	G	R	R	N	R	R	R	G	R	R	R	R	R	A	A	G	R	A
S1_9298025	C/T	1	9298025	+	NA	NA	NA	NA	NA	NA	C	Y	C	Y	C	T	C	C	C	C	C	C	C	C	C	C	C	Y	C	C	Y	C	Y	C	C	Y	C	Y	C	Y	T	T	Y	Y	C	Y	Y	Y	C
S1_9326032	C/T	1	9326032	+	NA	NA	NA	NA	NA	NA	Y	C	C	Y	Y	Y	Y	Y	C	Y	Y	Y	C	Y	C	Y	Y	Y	C	Y	Y	Y	Y	Y	Y	Y	Y	Y	Y	C	C	Y	C	Y	Y	C	Y	Y	C
S1_9327014	C/T	1	9327014	+	NA	NA	NA	NA	NA	NA	Y	C	C	C	C	C	Y	Y	C	Y	C	C	C	C	C	C	C	C	Y	Y	C	C	C	C	C	C	C	Y	C	C	C	C	C	C	C	C	C	C	C
S1_9340042	A/T	1	9340042	+	NA	NA	NA	NA	NA	NA	A	N	W	N	W	T	W	A	A	W	T	A	W	W	W	T	A	W	A	A	N	A	N	A	T	A	A	A	N	A	W	A	W	W	T	W	T	N	W
S1_9342060	G/C	1	9342060	+	NA	NA	NA	NA	NA	NA	G	G	G	G	G	C	G	G	S	S	G	G	G	G	G	G	S	S	S	C	N	N	G	G	G	G	S	G	G	G	G	G	G	C	G	S	G	C	G
S1_9344023	T/C	1	9344023	+	NA	NA	NA	NA	NA	NA	T	Y	T	Y	Y	Y	T	Y	Y	Y	Y	Y	Y	Y	Y	T	T	Y	T	T	T	Y	C	T	T	Y	T	Y	Y	T	T	Y	Y	Y	C	T	Y	Y	Y
S1_9362052	C/A	1	9362052	+	NA	NA	NA	NA	NA	NA	C	M	M	C	M	C	C	C	M	C	M	C	C	M	M	M	C	M	M	C	M	C	C	C	M	M	C	C	C	M	M	C	M	M	C	M	C	M	C
S1_9378057	G/A	1	9378057	+	NA	NA	NA	NA	NA	NA	A	G	G	G	G	G	A	G	G	A	G	G	G	R	R	R	R	G	R	R	G	R	R	G	G	G	G	R	G	R	G	R	G	R	G	G	G	A	G
S1_9390026	A/T	1	9390026	+	NA	NA	NA	NA	NA	NA	W	W	A	A	W	W	W	A	W	W	W	A	W	W	W	W	T	A	W	A	W	T	A	A	A	A	A	W	A	A	W	A	W	W	A	W	W	W	W
S1_9391054	A/G	1	9391054	+	NA	NA	NA	NA	NA	NA	A	R	A	R	A	A	A	A	A	A	A	A	A	R	A	R	A	R	A	A	R	A	R	A	A	R	A	A	A	G	A	R	G	A	A	G	A	A	R
S1_9425058	T/C	1	9425058	+	NA	NA	NA	NA	NA	NA	Y	T	T	Y	T	Y	Y	T	Y	Y	T	T	Y	Y	T	Y	Y	T	Y	Y	T	Y	T	Y	T	T	T	Y	T	Y	T	Y	T	Y	T	T	Y	Y	T
S1_9427024	A/G	1	9427024	+	NA	NA	NA	NA	NA	NA	A	R	A	A	R	A	R	R	A	A	R	R	A	R	R	A	A	A	R	R	R	R	A	A	A	R	R	R	A	A	A	A	R	A	R	R	A	R	A
S1_9429048	T/G	1	9429048	+	NA	NA	NA	NA	NA	NA	K	T	T	K	T	K	T	T	K	K	T	T	K	K	K	T	T	T	K	K	T	K	K	K	T	T	K	K	K	K	T	K	T	K	T	T	K	K	T
S1_9437053	C/T	1	9437053	+	NA	NA	NA	NA	NA	NA	Y	Y	T	C	Y	T	Y	T	C	C	Y	C	Y	Y	Y	C	Y	Y	Y	T	Y	Y	Y	Y	Y	Y	Y	Y	T	Y	Y	Y	C	C	Y	Y	Y	C	T
S1_9444030	C/T	1	9444030	+	NA	NA	NA	NA	NA	NA	N	Y	C	T	C	T	C	N	T	T	N	N	C	Y	C	T	C	C	Y	T	Y	T	T	T	Y	N	T	T	N	Y	T	C	C	C	T	Y	N	C	Y
S1_9459016	G/A	1	9459016	+	NA	NA	NA	NA	NA	NA	G	G	G	G	G	A	G	A	G	G	G	G	G	R	G	R	R	G	G	R	G	A	R	R	N	G	R	R	R	R	G	R	G	G	N	G	R	G	N
S1_9461034	C/T	1	9461034	+	NA	NA	NA	NA	NA	NA	T	C	C	Y	C	N	N	Y	N	C	C	Y	Y	Y	T	T	Y	C	T	T	C	Y	Y	Y	Y	C	Y	C	Y	Y	C	Y	C	T	C	C	C	T	C
S1_9474046	A/G	1	9474046	+	NA	NA	NA	NA	NA	NA	R	N	A	R	A	R	R	R	R	A	G	R	A	G	A	R	R	R	A	R	G	R	G	N	R	N	N	A	R	G	R	N	R	R	A	A	A	A	A
S1_9482062	G/C	1	9482062	+	NA	NA	NA	NA	NA	NA	N	G	S	C	G	S	S	G	S	G	G	G	S	C	G	S	S	G	G	S	G	S	C	N	G	G	G	N	N	S	G	N	S	S	S	S	C	G	S
S1_9488028	T/C	1	9488028	+	NA	NA	NA	NA	NA	NA	T	T	N	Y	N	T	Y	T	T	T	N	T	T	Y	T	Y	T	T	T	C	T	T	T	T	T	N	N	T	N	Y	T	N	T	T	N	T	N	N	T
S1_9589026	T/C	1	9589026	+	NA	NA	NA	NA	NA	NA	T	Y	Y	Y	Y	T	T	Y	T	T	Y	T	T	T	Y	T	T	Y	T	T	Y	T	T	Y	Y	Y	Y	Y	T	Y	Y	Y	Y	Y	Y	Y	T	Y	Y
S1_9606062	G/A	1	9606062	+	NA	NA	NA	NA	NA	NA	R	G	G	G	G	G	G	G	G	G	G	G	G	G	G	G	G	G	R	R	G	G	G	G	G	G	G	G	G	N	G	G	G	N	G	G	R	G	G
S1_9607019	G/A	1	9607019	+	NA	NA	NA	NA	NA	NA	G	R	R	G	R	R	R	G	G	G	G	R	G	G	G	G	G	G	G	R	R	R	G	G	G	R	G	R	G	R	G	G	R	R	R	R	G	R	G
S1_9628018	C/T	1	9628018	+	NA	NA	NA	NA	NA	NA	C	N	T	C	C	N	Y	T	N	C	N	C	Y	N	Y	C	T	T	Y	Y	Y	C	T	T	T	T	N	C	T	C	N	N	T	C	T	Y	C	Y	Y
S1_9634047	C/T	1	9634047	+	NA	NA	NA	NA	NA	NA	Y	N	T	C	Y	C	C	T	C	C	Y	T	T	C	Y	N	Y	Y	Y	C	Y	C	N	C	Y	C	C	C	N	Y	Y	Y	Y	T	Y	Y	T	C	C
S1_9635041	A/T	1	9635041	+	NA	NA	NA	NA	NA	NA	A	W	W	A	W	W	W	A	W	A	A	W	A	A	W	W	W	A	A	A	A	W	A	W	W	A	A	W	A	A	W	A	A	W	W	A	W	W	W
S1_9637053	C/G	1	9637053	+	NA	NA	NA	NA	NA	NA	C	N	C	C	G	C	C	C	C	S	S	G	S	C	N	G	S	C	C	C	C	S	N	C	S	G	N	C	N	C	S	C	C	N	S	C	C	C	C
S1_9653024	G/C	1	9653024	+	NA	NA	NA	NA	NA	NA	G	S	S	S	S	S	C	G	C	G	C	G	G	S	G	C	G	G	S	N	C	G	S	G	G	C	G	C	N	S	S	G	C	G	S	S	G	C	S
S1_9656039	T/C	1	9656039	+	NA	NA	NA	NA	NA	NA	T	Y	Y	T	Y	T	T	T	Y	T	Y	T	Y	T	Y	Y	T	T	Y	C	Y	N	Y	Y	Y	Y	T	T	T	Y	Y	Y	C	Y	Y	Y	T	Y	Y
S1_9661023	A/T	1	9661023	+	NA	NA	NA	NA	NA	NA	A	A	A	W	A	A	A	W	A	W	W	A	W	W	A	A	A	W	W	A	W	W	A	A	A	W	A	A	W	W	W	A	W	A	W	W	W	W	W
S1_9675063	G/T	1	9675063	+	NA	NA	NA	NA	NA	NA	G	G	G	G	G	G	N	G	G	G	G	G	G	G	G	G	G	N	N	G	N	G	N	G	N	G	G	G	K	K	G	K	G	G	N	G	G	T	G
S1_9688020	C/T	1	9688020	+	NA	NA	NA	NA	NA	NA	C	Y	Y	Y	Y	C	C	Y	C	Y	Y	Y	Y	Y	C	Y	Y	C	Y	Y	Y	Y	C	Y	Y	Y	Y	Y	C	Y	Y	Y	Y	Y	Y	T	Y	Y	Y
S1_9692045	G/A	1	9692045	+	NA	NA	NA	NA	NA	NA	R	R	R	A	G	R	G	G	R	G	R	R	G	R	R	R	G	R	R	R	G	G	R	R	G	G	R	R	G	G	G	G	R	G	G	G	R	G	G
S1_9709026	T/G	1	9709026	+	NA	NA	NA	NA	NA	NA	T	T	N	T	T	K	K	T	T	T	T	T	T	T	K	T	K	N	T	T	T	T	K	T	T	T	K	T	T	T	T	T	T	T	T	T	T	T	T
S1_9710020	T/C	1	9710020	+	NA	NA	NA	NA	NA	NA	T	Y	T	T	Y	T	T	Y	Y	T	T	T	Y	T	T	T	T	T	T	T	Y	Y	Y	T	Y	Y	T	T	T	T	Y	T	T	T	Y	Y	T	Y	T
S1_9723059	A/G	1	9723059	+	NA	NA	NA	NA	NA	NA	R	R	N	R	A	R	R	A	A	A	A	A	A	R	R	R	R	G	R	R	A	A	A	A	R	A	G	R	N	A	R	R	R	R	A	A	R	R	R
S1_9755049	C/T	1	9755049	+	NA	NA	NA	NA	NA	NA	C	T	N	T	T	C	C	N	Y	C	T	Y	C	C	Y	Y	Y	Y	Y	Y	T	T	Y	Y	N	T	C	T	C	Y	Y	C	T	Y	T	Y	Y	Y	T
S1_9761054	C/T	1	9761054	+	NA	NA	NA	NA	NA	NA	Y	Y	Y	Y	C	Y	Y	Y	Y	C	Y	C	Y	T	Y	C	Y	C	Y	Y	T	T	Y	T	C	Y	T	Y	N	Y	C	T	Y	Y	Y	Y	C	Y	Y
S1_9773055	T/C	1	9773055	+	NA	NA	NA	NA	NA	NA	T	C	C	Y	Y	N	Y	N	T	T	T	T	Y	Y	C	Y	Y	N	Y	Y	Y	Y	N	T	C	T	Y	T	C	C	Y	C	Y	Y	C	C	N	T	T
S1_9786017	T/C	1	9786017	+	NA	NA	NA	NA	NA	NA	Y	Y	Y	T	T	T	Y	C	Y	Y	N	Y	T	T	N	T	T	Y	Y	Y	C	Y	N	Y	Y	Y	Y	Y	T	Y	Y	T	T	T	T	T	T	T	T
S1_9814016	A/T	1	9814016	+	NA	NA	NA	NA	NA	NA	N	W	A	A	W	A	T	W	T	A	W	T	A	T	W	T	W	A	T	W	W	W	A	W	A	W	W	W	A	W	A	A	W	W	W	A	A	T	W
S1_9821035	C/T	1	9821035	+	NA	NA	NA	NA	NA	NA	Y	Y	Y	Y	Y	Y	C	Y	C	Y	Y	Y	Y	Y	Y	C	Y	C	C	C	Y	Y	Y	C	Y	Y	T	Y	C	Y	T	Y	Y	C	Y	Y	C	Y	Y
S1_9841064	G/A	1	9841064	+	NA	NA	NA	NA	NA	NA	R	G	G	G	G	G	G	G	R	G	G	G	G	R	G	G	R	G	R	G	G	G	R	G	G	G	G	G	G	G	G	G	G	G	G	G	G	G	G
S1_9858063	G/A	1	9858063	+	NA	NA	NA	NA	NA	NA	G	R	R	G	G	R	G	N	G	G	R	G	G	R	G	R	G	R	R	G	G	G	G	G	R	G	G	G	R	G	R	G	R	G	G	R	R	G	N
S1_9863032	T/G	1	9863032	+	NA	NA	NA	NA	NA	NA	T	K	K	T	K	K	K	T	K	T	T	K	K	K	K	T	K	K	T	K	T	T	T	K	K	T	K	K	T	T	T	T	K	T	T	K	K	T	K
S1_9878062	A/G	1	9878062	+	NA	NA	NA	NA	NA	NA	R	A	A	R	A	R	R	R	A	A	A	A	A	R	A	A	A	A	R	A	A	A	R	A	A	A	A	A	R	A	A	A	A	A	A	A	A	R	A
S1_9880042	A/G	1	9880042	+	NA	NA	NA	NA	NA	NA	A	N	A	A	R	A	A	A	N	A	G	R	G	A	A	A	A	R	A	A	A	A	A	N	A	R	A	R	A	R	R	R	R	A	A	R	A	A	A
S1_9902045	G/A	1	9902045	+	NA	NA	NA	NA	NA	NA	R	G	G	G	G	G	G	R	G	G	G	R	R	G	G	R	G	G	G	R	G	G	R	R	G	G	R	G	R	G	G	G	G	R	G	G	G	G	G
S1_9911016	A/T	1	9911016	+	NA	NA	NA	NA	NA	NA	A	A	W	A	W	A	A	A	A	A	W	A	A	A	A	A	A	A	W	W	A	W	A	A	W	A	A	A	A	W	A	W	A	T	W	A	A	W	A
S1_9915021	G/A	1	9915021	+	NA	NA	NA	NA	NA	NA	R	R	G	R	A	R	R	G	G	G	G	R	R	R	G	A	G	R	G	R	R	R	G	R	G	R	G	R	R	G	A	R	G	R	R	A	G	R	R
S1_9919060	G/T	1	9919060	+	NA	NA	NA	NA	NA	NA	G	G	K	G	K	G	G	G	G	K	K	G	G	G	G	G	G	G	G	G	K	G	K	G	G	K	G	K	K	G	K	G	G	K	G	G	K	G	G
S1_9921049	A/G	1	9921049	+	NA	NA	NA	NA	NA	NA	A	R	A	R	A	A	A	R	A	R	A	A	R	R	A	A	A	G	R	A	R	R	N	A	A	R	A	A	R	R	A	N	A	A	A	R	R	R	A
S1_9940057	G/A	1	9940057	+	NA	NA	NA	NA	NA	NA	R	G	G	R	G	R	G	G	R	G	G	G	R	R	A	G	G	G	G	G	G	R	G	G	G	G	G	R	G	G	G	R	G	R	G	N	R	R	G
S1_9942046	A/G	1	9942046	+	NA	NA	NA	NA	NA	NA	G	A	A	A	A	R	R	R	A	R	A	A	R	R	A	A	A	A	R	R	A	R	A	A	A	A	A	R	A	A	A	A	A	R	A	A	A	R	A
S1_9952057	C/T	1	9952057	+	NA	NA	NA	NA	NA	NA	C	C	C	Y	Y	C	N	T	Y	Y	Y	C	Y	C	N	C	C	Y	N	C	T	C	T	Y	Y	N	C	C	C	T	T	C	C	N	T	T	C	T	C
S1_9969038	C/T	1	9969038	+	NA	NA	NA	NA	NA	NA	C	C	N	C	Y	C	Y	N	C	C	C	C	C	C	C	C	C	C	Y	C	C	Y	C	Y	Y	Y	N	Y	C	N	C	C	T	C	C	C	C	C	C
S1_9980047	G/A	1	9980047	+	NA	NA	NA	NA	NA	NA	G	G	G	G	G	R	G	G	G	G	G	G	G	G	G	G	G	G	G	G	G	R	N	N	N	G	N	G	G	G	G	G	G	G	G	G	N	G	G
S1_9995047	T/C	1	9995047	+	NA	NA	NA	NA	NA	NA	T	N	N	T	T	C	T	T	T	T	Y	T	T	T	T	Y	T	T	T	N	Y	T	T	T	T	Y	T	T	T	T	T	T	T	Y	T	N	T	T	Y
S1_9996063	C/T	1	9996063	+	NA	NA	NA	NA	NA	NA	Y	C	C	Y	C	Y	C	Y	Y	C	C	Y	Y	Y	C	C	Y	C	Y	C	C	C	C	C	C	C	C	Y	Y	C	C	C	C	C	C	C	Y	C	C
S1_10003030	A/T	1	10003030	+	NA	NA	NA	NA	NA	NA	W	A	A	A	A	W	A	W	A	A	A	A	A	A	A	N	W	A	A	W	A	A	A	T	A	A	N	W	W	A	A	A	N	A	A	A	W	A	A
S1_10010026	A/G	1	10010026	+	NA	NA	NA	NA	NA	NA	R	R	A	A	A	A	A	N	A	R	A	R	A	R	R	R	R	R	A	A	G	G	A	A	A	A	A	A	A	A	A	R	R	R	A	R	A	R	G
S1_10021042	T/C	1	10021042	+	NA	NA	NA	NA	NA	NA	T	C	T	Y	Y	T	T	N	Y	T	Y	Y	Y	Y	Y	Y	Y	Y	T	T	Y	T	N	T	T	Y	C	T	Y	T	Y	T	T	T	T	T	Y	Y	Y
S1_10034054	T/G	1	10034054	+	NA	NA	NA	NA	NA	NA	T	G	K	T	K	T	K	K	T	T	G	T	K	T	G	K	T	K	T	K	K	K	T	T	K	T	K	K	T	T	G	T	K	T	K	K	K	K	K
S1_10038052	T/A	1	10038052	+	NA	NA	NA	NA	NA	NA	T	T	A	W	W	T	T	T	W	T	W	T	T	W	T	T	T	A	W	T	T	T	W	T	T	A	N	T	T	T	W	T	W	W	T	W	T	W	T
S1_10039031	C/G	1	10039031	+	NA	NA	NA	NA	NA	NA	S	S	C	G	S	S	S	S	S	C	G	S	S	S	S	G	C	S	S	S	S	C	G	C	S	C	C	S	S	S	S	C	C	C	S	S	G	C	S
S1_10061046	T/A	1	10061046	+	NA	NA	NA	NA	NA	NA	T	W	T	W	W	T	T	W	W	T	W	T	T	T	T	T	T	W	T	T	W	W	W	T	W	W	W	T	T	W	W	T	T	W	W	W	T	W	T
S1_10062048	A/C	1	10062048	+	NA	NA	NA	NA	NA	NA	A	M	M	M	M	M	M	M	M	M	A	M	M	A	M	M	A	M	M	M	M	M	M	A	C	M	A	M	M	M	M	M	M	M	M	M	M	M	M
S1_10077038	A/T	1	10077038	+	NA	NA	NA	NA	NA	NA	W	A	N	T	A	N	T	T	A	W	W	T	N	A	W	N	W	A	W	W	W	W	T	T	W	W	T	W	N	A	W	A	A	W	T	W	T	W	A
S1_10108038	A/G	1	10108038	+	NA	NA	NA	NA	NA	NA	A	R	R	R	R	A	A	R	R	A	R	R	A	A	A	A	A	R	R	R	R	A	A	A	R	A	R	A	A	R	A	A	A	A	R	R	A	A	R
S1_10113056	G/A	1	10113056	+	NA	NA	NA	NA	NA	NA	R	G	G	R	G	G	G	R	G	G	G	G	G	R	G	G	R	G	G	G	G	G	G	G	G	G	R	G	G	R	G	G	G	G	G	G	R	G	G
S1_10121020	G/T	1	10121020	+	NA	NA	NA	NA	NA	NA	K	K	K	K	K	K	K	G	K	G	G	K	K	K	K	K	G	K	K	K	G	G	K	K	G	K	K	K	K	G	K	K	K	G	K	G	K	G	G
S1_10134048	C/G	1	10134048	+	NA	NA	NA	NA	NA	NA	S	S	S	S	S	S	S	C	C	S	S	S	S	S	C	C	S	S	C	G	S	S	G	G	G	S	S	C	S	S	S	C	S	C	S	C	C	S	S
S1_10228022	G/A	1	10228022	+	NA	NA	NA	NA	NA	NA	A	G	G	R	G	G	R	R	R	R	G	R	R	R	R	R	R	G	R	R	G	R	N	G	G	G	G	R	R	R	G	R	G	G	R	G	R	R	G
S1_10229043	A/T	1	10229043	+	NA	NA	NA	NA	NA	NA	A	W	W	W	W	A	A	A	A	A	A	T	W	A	A	A	A	W	A	W	A	W	A	A	W	A	A	A	A	A	W	W	A	A	W	W	A	A	A
S1_10233050	C/T	1	10233050	+	NA	NA	NA	NA	NA	NA	C	Y	C	C	Y	C	C	Y	Y	C	C	C	Y	C	C	C	C	Y	C	C	C	Y	C	C	Y	Y	Y	C	C	C	C	C	C	C	Y	C	C	Y	C
S1_10246062	G/C	1	10246062	+	NA	NA	NA	NA	NA	NA	G	G	G	S	S	G	S	S	G	G	S	G	S	G	G	G	G	G	G	S	S	S	G	G	G	G	G	S	G	G	S	G	S	S	S	S	S	S	S
S1_10251029	T/C	1	10251029	+	NA	NA	NA	NA	NA	NA	T	T	T	T	T	T	T	T	T	T	T	N	T	N	T	T	T	T	T	T	T	T	T	N	T	N	N	N	T	T	N	T	N	N	T	T	T	Y	T
S1_10262039	C/T	1	10262039	+	NA	NA	NA	NA	NA	NA	Y	C	C	Y	Y	Y	Y	Y	Y	C	Y	Y	Y	C	C	Y	Y	Y	C	Y	C	Y	Y	C	C	C	C	Y	Y	C	C	C	Y	C	Y	C	Y	Y	Y
S1_10263045	G/T	1	10263045	+	NA	NA	NA	NA	NA	NA	G	G	G	K	G	G	G	G	K	G	G	K	K	G	K	K	K	G	G	K	G	K	G	G	G	G	G	K	G	G	G	G	G	K	G	G	K	K	G
S1_10282017	T/C	1	10282017	+	NA	NA	NA	NA	NA	NA	Y	T	T	T	T	T	Y	Y	T	T	T	T	T	T	Y	T	T	T	Y	Y	T	T	T	T	T	T	T	N	T	T	T	T	T	T	T	Y	Y	T	T
S1_10283056	T/C	1	10283056	+	NA	NA	NA	NA	NA	NA	T	Y	T	T	T	Y	T	T	T	N	T	Y	T	T	T	T	T	T	N	T	N	Y	T	C	N	T	N	T	N	T	T	T	T	Y	T	Y	T	T	T
S1_10284056	A/G	1	10284056	+	NA	NA	NA	NA	NA	NA	A	G	G	R	G	R	A	A	A	A	R	A	N	N	A	R	A	N	A	G	R	N	N	A	G	R	A	N	G	N	R	A	R	A	A	A	N	N	G
S1_10285023	C/T	1	10285023	+	NA	NA	NA	NA	NA	NA	C	C	C	Y	C	N	C	N	C	Y	C	C	C	C	Y	Y	C	C	C	Y	C	C	C	C	C	C	C	Y	C	C	C	C	N	Y	C	N	Y	C	C
S1_10290019	A/G	1	10290019	+	NA	NA	NA	NA	NA	NA	R	A	A	R	A	R	R	A	R	R	R	R	A	N	R	R	R	R	A	R	R	R	A	R	G	A	A	R	A	R	A	G	R	A	R	A	A	R	A
S1_10295058	T/C	1	10295058	+	NA	NA	NA	NA	NA	NA	T	Y	Y	Y	Y	Y	Y	Y	Y	Y	Y	Y	Y	T	Y	T	T	Y	Y	Y	Y	T	Y	T	Y	Y	T	Y	T	Y	Y	T	Y	T	Y	Y	Y	Y	C
S1_10299019	T/A	1	10299019	+	NA	NA	NA	NA	NA	NA	W	T	T	T	T	W	W	W	W	W	T	W	W	T	T	T	W	T	T	W	T	W	W	T	T	T	W	T	W	T	T	W	T	W	T	T	W	W	T
S1_10308057	A/T	1	10308057	+	NA	NA	NA	NA	NA	NA	A	A	A	W	A	A	N	W	A	A	A	A	A	A	W	A	W	A	T	A	A	N	A	A	N	A	N	N	A	A	A	N	A	A	A	A	W	A	A
S1_10322031	C/G	1	10322031	+	NA	NA	NA	NA	NA	NA	G	G	C	S	C	G	C	S	S	G	S	C	N	G	G	C	C	G	C	C	S	S	C	G	S	S	S	C	C	S	N	C	C	S	S	S	C	S	C
S1_10323043	T/C	1	10323043	+	NA	NA	NA	NA	NA	NA	Y	Y	Y	T	Y	Y	Y	Y	Y	Y	Y	Y	Y	T	T	Y	Y	T	Y	Y	Y	Y	T	T	Y	Y	T	Y	Y	Y	Y	T	Y	C	Y	Y	T	Y	Y
S1_10329036	A/G	1	10329036	+	NA	NA	NA	NA	NA	NA	R	A	A	R	A	A	A	N	R	A	A	R	R	R	R	R	A	A	A	A	A	A	A	A	A	A	A	R	R	R	A	R	A	A	A	A	R	A	A
S1_10331013	G/A	1	10331013	+	NA	NA	NA	NA	NA	NA	G	N	A	A	A	R	R	G	G	G	N	R	R	N	G	R	A	N	G	G	A	A	G	G	A	A	A	A	G	G	A	G	N	R	A	N	G	R	A
S1_10336046	G/A	1	10336046	+	NA	NA	NA	NA	NA	NA	G	A	A	R	G	R	G	R	R	R	R	G	R	A	R	R	R	G	G	N	A	G	G	G	A	G	N	N	N	G	G	G	A	G	R	N	A	R	G
S1_10363046	T/C	1	10363046	+	NA	NA	NA	NA	NA	NA	Y	T	N	T	T	Y	Y	T	C	T	T	T	Y	Y	Y	Y	Y	N	Y	T	T	N	T	T	T	N	T	T	T	C	T	C	T	N	N	T	T	T	T
S1_10368023	C/A	1	10368023	+	NA	NA	NA	NA	NA	NA	C	N	A	C	N	C	C	M	C	M	A	C	C	C	M	C	C	A	M	M	A	M	M	C	A	A	C	C	M	M	A	M	A	C	A	A	C	C	A
S1_10373052	G/A	1	10373052	+	NA	NA	NA	NA	NA	NA	N	R	A	G	R	G	R	N	G	R	G	G	A	G	G	G	G	G	A	G	G	G	G	A	A	R	N	R	G	N	G	G	R	G	G	G	G	R	G
S1_10374031	A/G	1	10374031	+	NA	NA	NA	NA	NA	NA	A	A	R	A	A	R	A	R	A	A	A	A	A	A	A	R	A	A	A	R	A	A	A	R	R	R	R	R	A	R	A	R	A	A	R	A	R	A	A
S1_10377026	T/C	1	10377026	+	NA	NA	NA	NA	NA	NA	Y	T	T	Y	T	Y	T	Y	Y	T	T	Y	T	Y	Y	N	T	T	T	T	T	T	Y	T	T	T	T	Y	Y	Y	T	T	T	T	T	T	Y	T	T
S1_10400063	G/C	1	10400063	+	NA	NA	NA	NA	NA	NA	G	G	G	N	S	S	G	G	C	S	C	N	N	G	C	S	N	S	G	G	G	S	N	N	G	S	G	G	G	G	N	S	G	G	S	G	G	G	S
S1_10401061	T/G	1	10401061	+	NA	NA	NA	NA	NA	NA	K	K	K	T	K	T	K	K	K	K	K	T	K	T	G	K	T	G	T	K	K	T	N	K	K	T	K	G	T	T	T	K	K	T	T	K	K	T	T
S1_10411025	T/C	1	10411025	+	NA	NA	NA	NA	NA	NA	T	C	C	T	C	T	T	T	N	C	N	T	Y	N	Y	N	T	C	T	T	N	T	N	N	C	C	T	T	C	T	N	C	C	N	C	C	Y	T	N
S1_10416064	A/C	1	10416064	+	NA	NA	NA	NA	NA	NA	M	A	A	A	A	A	M	A	M	A	M	M	A	M	M	A	A	A	A	A	A	A	A	M	M	M	M	C	A	A	A	A	A	M	A	A	M	A	M
S1_10438054	C/T	1	10438054	+	NA	NA	NA	NA	NA	NA	Y	Y	Y	C	Y	C	Y	Y	Y	T	C	C	C	Y	T	C	T	Y	C	T	Y	Y	Y	Y	C	Y	C	C	Y	C	C	Y	Y	Y	Y	C	N	Y	Y
S1_10454037	T/G	1	10454037	+	NA	NA	NA	NA	NA	NA	K	T	T	K	T	K	K	K	T	T	T	K	K	K	K	K	K	T	K	K	T	T	T	K	T	T	K	T	K	K	T	T	T	K	T	T	K	K	T
S1_10457021	T/C	1	10457021	+	NA	NA	NA	NA	NA	NA	Y	Y	C	T	Y	T	Y	Y	Y	Y	T	T	T	T	C	T	C	Y	T	C	C	Y	C	Y	T	C	Y	T	Y	T	T	Y	C	Y	Y	T	T	C	Y
S1_10466050	G/A	1	10466050	+	NA	NA	NA	NA	NA	NA	G	G	N	G	G	R	G	N	R	G	G	G	G	G	R	G	N	G	G	R	N	G	R	G	G	G	R	G	G	G	G	G	G	G	G	G	G	G	G
S1_10467062	A/T	1	10467062	+	NA	NA	NA	NA	NA	NA	W	A	A	A	A	A	A	N	A	N	A	A	T	A	N	A	N	A	N	N	A	A	A	A	A	A	N	A	N	A	A	W	A	A	A	A	A	A	A
S1_10473049	G/T	1	10473049	+	NA	NA	NA	NA	NA	NA	G	G	N	G	K	G	G	G	K	G	G	G	K	G	G	N	G	K	G	G	G	G	G	G	G	G	G	G	N	G	T	G	K	G	N	G	K	G	G
S1_10474037	G/A	1	10474037	+	NA	NA	NA	NA	NA	NA	G	G	R	N	G	R	G	G	G	G	G	G	G	G	G	R	G	G	G	G	R	G	N	G	R	R	G	G	R	G	R	G	R	G	G	R	R	G	R
S1_10476042	A/G	1	10476042	+	NA	NA	NA	NA	NA	NA	R	A	A	A	A	R	A	A	A	R	A	A	A	A	R	A	A	A	R	A	A	A	A	A	A	A	A	R	A	R	A	A	A	A	A	A	R	R	A
S1_10479053	A/C	1	10479053	+	NA	NA	NA	NA	NA	NA	M	A	M	M	A	N	M	A	A	C	C	N	M	A	A	M	A	C	A	A	C	A	A	C	C	A	C	A	A	M	A	A	M	A	C	A	A	M	C
S1_10483015	T/A	1	10483015	+	NA	NA	NA	NA	NA	NA	W	T	T	T	T	T	W	W	T	W	T	T	T	T	T	W	T	T	W	W	T	T	T	T	T	T	T	W	T	T	T	T	T	T	T	T	T	T	T
S1_10484032	T/C	1	10484032	+	NA	NA	NA	NA	NA	NA	T	T	T	T	T	N	N	T	T	N	Y	T	N	T	Y	Y	C	T	Y	T	Y	T	T	T	Y	T	T	T	T	T	Y	T	Y	T	Y	T	T	T	T
S1_10485061	A/G	1	10485061	+	NA	NA	NA	NA	NA	NA	A	A	A	A	A	A	A	R	R	A	A	A	A	A	R	N	R	A	A	R	A	A	A	A	A	A	A	G	G	A	A	N	A	A	N	A	A	A	A
S1_10490039	T/A	1	10490039	+	NA	NA	NA	NA	NA	NA	N	W	W	T	W	W	W	A	N	W	W	N	W	W	T	W	T	W	T	W	W	N	T	T	W	A	W	T	A	T	T	T	A	N	W	W	W	W	W
S1_10497018	C/T	1	10497018	+	NA	NA	NA	NA	NA	NA	N	C	C	T	C	T	Y	N	C	Y	Y	N	N	C	T	C	C	C	Y	Y	C	T	N	Y	C	T	C	Y	T	C	Y	C	C	N	C	N	C	C	T
S1_10507054	G/A	1	10507054	+	NA	NA	NA	NA	NA	NA	R	G	N	A	G	R	G	A	A	G	G	G	G	G	R	G	G	G	R	G	G	R	N	G	G	N	G	G	N	N	G	R	G	N	N	G	R	G	G
S1_10517028	A/G	1	10517028	+	NA	NA	NA	NA	NA	NA	G	A	A	A	N	N	N	R	A	A	R	R	A	R	R	A	A	N	A	G	G	G	A	N	N	G	G	A	N	R	R	N	R	N	G	R	A	A	G
S1_10522032	G/T	1	10522032	+	NA	NA	NA	NA	NA	NA	K	N	G	K	K	K	K	G	K	G	K	N	G	G	K	N	G	N	N	K	G	G	N	G	N	N	N	G	G	G	G	K	G	K	K	T	G	T	G
S1_10528016	G/A	1	10528016	+	NA	NA	NA	NA	NA	NA	R	G	G	R	R	R	R	R	G	R	R	G	G	G	G	G	R	R	G	G	G	G	G	G	G	R	G	R	R	R	G	G	R	G	G	G	R	R	G
S1_10555039	C/T	1	10555039	+	NA	NA	NA	NA	NA	NA	C	C	N	C	C	C	C	T	Y	C	C	C	C	T	C	T	C	C	N	N	C	C	T	C	C	C	C	C	T	C	C	C	C	C	C	C	C	C	N
S1_10565051	T/A	1	10565051	+	NA	NA	NA	NA	NA	NA	W	W	T	W	W	T	W	T	W	T	W	W	T	W	T	W	W	W	W	T	W	W	W	W	W	W	T	T	W	T	W	W	W	A	W	T	W	W	W
S1_10578024	G/A	1	10578024	+	NA	NA	NA	NA	NA	NA	N	R	G	N	R	A	G	A	G	G	R	G	R	R	R	G	R	R	G	R	G	R	G	N	R	R	N	G	R	R	G	G	R	R	G	R	G	R	R
S1_10579063	A/T	1	10579063	+	NA	NA	NA	NA	NA	NA	T	T	W	T	T	N	A	A	T	A	W	T	W	A	T	T	N	A	A	N	A	A	A	N	A	A	T	W	A	A	A	A	W	A	A	W	N	A	A
S1_10591055	A/C	1	10591055	+	NA	NA	NA	NA	NA	NA	A	A	A	A	M	M	A	A	M	C	M	M	M	A	M	M	M	A	M	A	C	A	A	A	M	A	A	M	A	A	M	A	A	M	M	A	A	A	M
S1_10603032	C/A	1	10603032	+	NA	NA	NA	NA	NA	NA	M	C	C	M	C	M	C	M	M	M	C	C	C	C	M	C	A	C	C	M	C	C	C	C	C	C	C	C	M	C	C	C	C	C	C	C	C	M	C
S1_10608018	A/G	1	10608018	+	NA	NA	NA	NA	NA	NA	R	R	A	A	R	A	A	A	A	A	A	A	A	A	A	R	R	R	R	A	A	A	A	N	R	A	A	A	A	A	A	A	R	R	R	R	G	R	A
S1_10610056	A/G	1	10610056	+	NA	NA	NA	NA	NA	NA	R	A	A	R	A	R	A	A	R	A	A	R	R	A	R	R	R	A	A	R	A	R	R	A	A	A	A	A	R	R	A	R	A	A	A	A	A	R	A
S1_10618015	C/T	1	10618015	+	NA	NA	NA	NA	NA	NA	Y	C	C	C	C	Y	Y	C	C	C	C	Y	Y	Y	C	Y	C	C	Y	Y	C	C	C	C	C	C	Y	C	C	C	C	Y	C	C	C	C	C	C	C
S1_10623018	A/G	1	10623018	+	NA	NA	NA	NA	NA	NA	R	R	A	A	G	A	R	R	G	G	R	R	A	R	A	R	G	R	G	G	R	A	G	G	G	G	G	N	N	A	R	G	R	R	A	R	N	A	A
S1_10631017	A/T	1	10631017	+	NA	NA	NA	NA	NA	NA	A	A	A	A	A	A	W	A	W	A	A	A	A	W	W	A	W	A	A	A	A	W	W	A	A	A	W	A	A	W	A	A	A	A	A	A	W	A	A
S1_10634058	T/C	1	10634058	+	NA	NA	NA	NA	NA	NA	Y	Y	C	Y	C	Y	Y	Y	Y	T	C	T	T	C	Y	Y	Y	Y	Y	Y	Y	Y	Y	T	Y	Y	T	Y	T	Y	C	T	Y	Y	Y	Y	Y	Y	T
S1_10637040	G/A	1	10637040	+	NA	NA	NA	NA	NA	NA	N	G	G	R	G	G	G	G	R	R	G	G	N	G	G	R	G	G	G	G	G	R	G	N	G	G	G	R	G	G	G	G	G	G	G	G	A	G	G
S1_10661015	G/A	1	10661015	+	NA	NA	NA	NA	NA	NA	R	G	G	R	G	R	G	G	G	G	G	A	N	G	R	N	R	G	R	R	G	R	G	G	G	G	G	G	G	R	G	G	G	G	G	G	R	R	G
S1_10669063	A/C	1	10669063	+	NA	NA	NA	NA	NA	NA	C	M	M	A	M	A	A	M	A	A	C	C	A	M	M	C	M	M	C	M	M	A	N	C	M	M	C	A	A	C	A	M	A	M	A	A	M	A	M
S1_10672044	C/T	1	10672044	+	NA	NA	NA	NA	NA	NA	T	C	C	C	C	C	Y	Y	C	Y	C	C	Y	C	Y	Y	C	C	Y	Y	C	C	C	C	C	C	C	Y	Y	C	C	C	C	C	C	C	C	C	C
S1_10680048	T/C	1	10680048	+	NA	NA	NA	NA	NA	NA	T	N	N	Y	Y	Y	Y	Y	Y	Y	N	C	Y	T	C	T	Y	T	T	C	T	Y	Y	T	T	N	T	T	T	T	C	T	N	C	N	C	C	T	Y
S1_10697051	C/A	1	10697051	+	NA	NA	NA	NA	NA	NA	M	M	M	C	M	M	M	A	M	C	C	C	A	M	C	C	C	M	M	A	C	C	C	C	C	C	M	C	A	A	M	C	C	M	C	M	M	C	N
S1_10727042	A/G	1	10727042	+	NA	NA	NA	NA	NA	NA	R	R	R	G	R	N	A	A	R	R	R	N	G	A	R	A	A	R	A	A	G	R	A	G	A	R	R	R	A	G	N	G	R	G	R	A	A	A	N
S1_10736017	T/C	1	10736017	+	NA	NA	NA	NA	NA	NA	T	Y	T	T	T	T	N	T	T	Y	N	Y	T	T	T	C	N	N	N	Y	C	T	N	T	N	N	Y	Y	C	N	N	Y	T	N	T	Y	T	T	T
S1_10740039	G/T	1	10740039	+	NA	NA	NA	NA	NA	NA	G	K	G	G	G	G	K	G	G	G	G	G	K	K	G	G	G	G	K	K	G	G	G	K	K	T	K	G	K	G	G	G	K	G	G	G	K	G	K
S1_10741021	C/G	1	10741021	+	NA	NA	NA	NA	NA	NA	S	C	C	C	C	G	C	G	N	C	C	C	C	C	C	S	S	N	C	S	C	S	G	C	N	C	S	C	C	C	C	C	C	N	C	C	S	C	C
S1_10743028	G/A	1	10743028	+	NA	NA	NA	NA	NA	NA	G	R	R	G	G	G	G	G	R	G	R	R	G	R	G	R	R	G	G	G	R	G	A	R	R	G	R	G	R	R	R	G	G	R	R	G	R	R	R
S1_10759032	T/C	1	10759032	+	NA	NA	NA	NA	NA	NA	T	Y	Y	T	Y	T	Y	T	T	T	T	T	T	T	Y	Y	T	Y	T	Y	T	Y	Y	T	T	T	T	T	Y	Y	T	Y	Y	T	T	Y	Y	Y	T
S1_10768062	C/T	1	10768062	+	NA	NA	NA	NA	NA	NA	Y	C	N	Y	C	C	C	Y	C	C	C	Y	N	Y	Y	C	C	C	N	C	C	C	N	C	C	C	N	C	C	T	C	N	C	C	C	C	Y	N	C
S1_10775059	C/T	1	10775059	+	NA	NA	NA	NA	NA	NA	C	C	C	C	C	C	Y	T	C	C	C	C	C	Y	Y	C	C	C	Y	N	C	C	C	C	C	T	Y	C	T	Y	C	C	C	C	C	C	C	C	C
S1_10788041	T/C	1	10788041	+	NA	NA	NA	NA	NA	NA	T	Y	Y	T	T	T	Y	T	C	Y	T	Y	Y	T	Y	Y	T	N	Y	T	T	Y	T	T	T	T	T	T	T	Y	T	Y	T	Y	T	Y	T	T	T
S1_10789052	G/C	1	10789052	+	NA	NA	NA	NA	NA	NA	S	G	G	S	G	G	G	S	S	G	G	G	G	G	G	G	G	G	S	S	G	G	G	C	G	G	G	G	G	S	G	G	G	S	G	G	G	G	G
S1_10806046	A/G	1	10806046	+	NA	NA	NA	NA	NA	NA	A	A	R	A	A	A	A	A	A	R	A	A	A	A	R	A	R	R	A	A	A	A	A	A	R	A	A	A	R	A	R	R	R	A	A	R	A	A	R
S1_10807049	C/A	1	10807049	+	NA	NA	NA	NA	NA	NA	M	N	C	C	C	C	M	C	M	C	C	C	N	M	C	C	C	C	C	C	C	C	C	C	C	C	C	M	M	M	C	C	C	C	C	C	C	C	N
S1_10820053	A/G	1	10820053	+	NA	NA	NA	NA	NA	NA	R	A	A	N	A	R	G	R	R	A	A	R	G	R	G	R	A	R	N	A	A	R	A	R	R	A	A	R	G	R	R	R	A	R	R	A	A	A	R
S1_10834016	A/T	1	10834016	+	NA	NA	NA	NA	NA	NA	W	A	W	W	W	W	W	W	W	W	A	W	W	W	W	W	W	A	A	W	W	A	A	W	A	W	W	A	W	W	A	W	W	W	A	A	A	W	W
S1_10849036	A/C	1	10849036	+	NA	NA	NA	NA	NA	NA	M	A	A	M	A	M	A	A	C	A	A	A	N	C	C	A	A	A	N	A	A	M	M	A	A	A	N	M	A	A	A	M	A	M	A	A	M	A	A
S1_10862023	A/G	1	10862023	+	NA	NA	NA	NA	NA	NA	A	R	R	R	R	R	R	R	R	R	R	R	R	R	A	R	R	A	R	A	G	R	R	R	R	G	R	R	R	R	G	A	R	R	G	R	A	R	R
S1_10866027	G/A	1	10866027	+	NA	NA	NA	NA	NA	NA	N	G	G	G	G	G	G	G	R	G	G	G	N	R	G	G	G	G	G	G	G	G	G	R	G	G	A	G	G	R	G	A	G	R	G	G	G	G	G
S1_10872026	A/G	1	10872026	+	NA	NA	NA	NA	NA	NA	A	R	A	R	R	A	A	R	A	A	R	A	A	R	R	R	R	R	A	R	A	A	R	R	R	G	R	A	R	A	G	R	G	A	G	R	A	A	R
S1_10904037	C/T	1	10904037	+	NA	NA	NA	NA	NA	NA	Y	C	C	C	C	C	T	C	C	C	C	C	Y	C	C	T	T	N	C	C	Y	Y	C	C	C	C	N	C	C	C	C	C	Y	Y	Y	N	Y	C	Y
S1_10918029	T/C	1	10918029	+	NA	NA	NA	NA	NA	NA	T	Y	C	Y	T	Y	T	Y	C	C	N	T	Y	T	T	T	C	Y	T	T	Y	Y	C	Y	C	Y	Y	T	T	C	T	T	C	Y	Y	T	N	Y	T
S1_10919016	T/A	1	10919016	+	NA	NA	NA	NA	NA	NA	T	W	W	T	W	W	A	W	W	T	W	W	W	A	W	W	W	W	W	W	W	A	A	W	W	W	A	W	W	W	T	W	W	W	W	W	W	W	T
S1_10954038	T/C	1	10954038	+	NA	NA	NA	NA	NA	NA	T	Y	Y	T	Y	Y	Y	T	Y	T	Y	Y	Y	Y	Y	Y	Y	Y	T	Y	T	T	T	Y	Y	T	Y	Y	T	T	T	Y	Y	T	T	Y	Y	T	Y
S1_10955060	T/C	1	10955060	+	NA	NA	NA	NA	NA	NA	Y	Y	T	T	T	T	C	T	T	Y	T	T	T	Y	T	N	T	N	Y	Y	N	T	C	T	T	T	N	N	N	T	Y	Y	C	N	N	Y	Y	Y	T
S1_10958064	T/A	1	10958064	+	NA	NA	NA	NA	NA	NA	T	A	W	T	W	T	T	N	T	W	T	W	T	T	W	W	W	W	T	T	W	T	T	T	W	T	T	T	W	T	A	T	W	W	T	W	T	T	W
S1_10964042	G/C	1	10964042	+	NA	NA	NA	NA	NA	NA	S	S	G	G	G	G	S	S	S	G	S	S	S	G	G	S	G	G	S	G	G	S	S	S	S	G	S	G	G	S	S	G	G	S	S	G	S	G	S
S1_10966058	G/A	1	10966058	+	NA	NA	NA	NA	NA	NA	R	G	R	G	A	G	R	G	G	R	R	R	A	R	R	R	N	R	N	R	R	G	R	N	G	A	G	G	R	G	R	G	R	R	A	R	N	R	G
S1_10971031	T/A	1	10971031	+	NA	NA	NA	NA	NA	NA	W	N	T	T	T	T	W	A	W	T	T	A	W	W	W	T	T	T	T	T	T	T	T	T	T	T	T	W	W	W	N	T	T	T	T	T	T	W	T
S1_10988021	C/A	1	10988021	+	NA	NA	NA	NA	NA	NA	C	M	M	C	M	C	C	C	M	M	M	M	M	M	M	M	M	C	C	C	M	M	C	C	M	M	C	M	M	M	M	C	M	M	M	M	C	C	M
S1_10996050	A/G	1	10996050	+	NA	NA	NA	NA	NA	NA	R	R	A	R	A	R	R	R	R	A	G	R	R	R	R	A	R	N	A	G	R	A	R	A	A	R	R	R	G	R	A	R	A	R	R	A	G	A	R
S1_11017046	C/T	1	11017046	+	NA	NA	NA	NA	NA	NA	Y	C	C	Y	C	Y	C	Y	Y	T	C	C	C	T	T	Y	Y	C	C	C	N	C	C	N	N	C	N	C	Y	C	C	C	C	T	C	C	C	Y	C
S1_11027044	G/C	1	11027044	+	NA	NA	NA	NA	NA	NA	S	G	N	S	G	S	N	G	S	C	G	G	S	S	C	G	G	G	S	N	G	S	G	S	G	G	N	C	G	C	G	S	G	C	G	N	G	S	G
S1_11032038	A/G	1	11032038	+	NA	NA	NA	NA	NA	NA	A	G	N	A	A	A	A	A	R	A	N	A	A	A	A	N	A	A	R	A	A	A	R	A	A	A	N	R	A	A	A	G	A	N	R	A	A	N	A
S1_11034057	A/G	1	11034057	+	NA	NA	NA	NA	NA	NA	A	R	N	R	A	A	R	G	R	A	R	R	N	R	A	N	R	R	A	R	A	R	R	N	G	A	A	G	G	A	G	N	R	R	R	R	A	R	R
S1_11046016	G/A	1	11046016	+	NA	NA	NA	NA	NA	NA	G	G	G	G	G	R	G	G	R	R	R	G	G	G	G	N	G	R	G	G	G	R	N	G	G	R	G	R	G	G	R	R	G	G	G	G	G	G	R
S1_11049051	T/A	1	11049051	+	NA	NA	NA	NA	NA	NA	W	T	W	W	T	T	A	A	T	T	A	W	W	T	T	W	A	T	T	W	A	W	W	A	W	W	W	W	W	W	A	W	T	T	N	T	W	W	A
S1_11064033	C/T	1	11064033	+	NA	NA	NA	NA	NA	NA	Y	C	C	C	N	C	C	C	C	C	N	Y	C	C	N	Y	C	N	C	C	C	C	C	Y	C	C	Y	C	C	Y	C	C	C	C	C	C	C	N	C
S1_11075051	C/T	1	11075051	+	NA	NA	NA	NA	NA	NA	C	Y	C	C	Y	C	C	C	C	C	C	Y	C	C	Y	C	C	C	C	C	C	C	C	C	C	C	C	C	C	C	C	C	Y	C	C	C	C	C	C
S1_11080038	C/A	1	11080038	+	NA	NA	NA	NA	NA	NA	C	M	M	C	M	M	M	M	M	C	M	M	M	C	M	M	M	M	C	C	M	C	C	M	M	C	M	M	M	C	C	M	M	C	C	M	M	C	C
S1_11089025	C/A	1	11089025	+	NA	NA	NA	NA	NA	NA	C	C	C	M	C	C	C	M	C	C	C	C	C	M	C	A	C	M	N	C	M	M	C	M	M	M	A	C	C	M	N	C	C	M	C	C	M	M	C
S1_11101027	C/T	1	11101027	+	NA	NA	NA	NA	NA	NA	C	C	C	C	C	Y	C	Y	Y	C	C	C	C	Y	C	C	Y	Y	C	Y	C	C	C	C	C	C	C	C	C	C	C	C	Y	C	C	C	Y	Y	C
S1_11102054	G/C	1	11102054	+	NA	NA	NA	NA	NA	NA	G	N	G	N	G	G	G	G	G	N	S	G	G	G	G	G	N	C	G	S	S	G	N	G	G	S	G	G	S	G	S	N	G	G	S	S	N	G	S
S1_11104050	A/G	1	11104050	+	NA	NA	NA	NA	NA	NA	R	A	A	A	A	A	R	R	R	R	A	R	A	A	A	A	R	A	R	A	A	R	A	R	A	A	R	A	R	A	A	R	A	R	A	A	A	R	A
S1_11112051	C/T	1	11112051	+	NA	NA	NA	NA	NA	NA	C	Y	C	Y	Y	N	N	C	C	N	Y	C	C	C	C	C	N	C	N	C	Y	Y	N	N	Y	Y	Y	Y	Y	Y	T	Y	Y	C	Y	Y	C	C	C
S1_11116022	G/A	1	11116022	+	NA	NA	NA	NA	NA	NA	R	G	G	R	G	R	G	G	R	R	G	R	G	R	R	G	R	G	G	A	G	R	G	R	G	G	G	R	G	R	G	G	G	G	G	G	R	G	G
S1_11117020	A/T	1	11117020	+	NA	NA	NA	NA	NA	NA	W	A	A	A	A	A	A	W	W	A	A	A	A	A	W	W	A	A	A	A	A	A	W	W	A	A	W	A	A	W	A	A	A	A	A	A	A	A	A
S1_11119027	T/C	1	11119027	+	NA	NA	NA	NA	NA	NA	T	N	T	T	Y	T	T	T	Y	N	T	T	T	T	C	T	T	N	N	T	Y	T	T	N	C	Y	N	Y	N	Y	N	Y	Y	Y	Y	C	T	T	C
S1_11127019	C/T	1	11127019	+	NA	NA	NA	NA	NA	NA	C	C	N	C	T	C	C	C	C	C	N	N	C	C	N	C	C	N	C	C	N	Y	C	C	N	Y	C	C	Y	N	C	C	C	Y	N	C	C	Y	N
S1_11139060	G/A	1	11139060	+	NA	NA	NA	NA	NA	NA	G	R	G	R	R	G	R	R	R	G	G	G	R	G	G	R	G	R	G	N	R	R	G	R	R	R	G	R	R	G	R	G	R	R	R	R	G	G	G
S1_11144027	C/T	1	11144027	+	NA	NA	NA	NA	NA	NA	C	C	T	C	Y	T	C	N	N	Y	N	Y	T	Y	C	C	C	C	N	C	Y	Y	C	C	C	N	N	Y	N	T	Y	C	T	Y	T	N	Y	Y	N
S1_11157036	C/T	1	11157036	+	NA	NA	NA	NA	NA	NA	C	Y	C	T	Y	Y	T	Y	Y	N	C	Y	Y	Y	Y	Y	C	C	C	Y	T	T	T	Y	C	C	Y	Y	T	C	T	C	C	T	Y	Y	C	T	Y
S1_11161040	C/T	1	11161040	+	NA	NA	NA	NA	NA	NA	C	C	Y	C	Y	C	Y	Y	C	C	C	C	Y	Y	T	C	C	C	C	Y	C	C	C	C	C	Y	C	C	C	C	C	Y	C	N	C	C	C	Y	C
S1_11167051	G/A	1	11167051	+	NA	NA	NA	NA	NA	NA	R	G	G	G	G	G	G	G	G	G	G	R	G	G	R	G	R	G	G	R	G	R	G	G	G	G	R	A	R	G	G	G	G	R	G	G	R	N	G
S1_11185017	A/T	1	11185017	+	NA	NA	NA	NA	NA	NA	W	A	A	W	A	W	W	W	W	W	A	W	W	W	W	W	W	A	W	W	A	W	N	A	A	A	A	W	W	W	A	W	A	A	A	A	W	W	A
S1_11186054	T/G	1	11186054	+	NA	NA	NA	NA	NA	NA	G	K	T	T	T	T	T	G	T	K	K	K	K	K	K	K	T	K	G	K	G	K	K	K	K	K	K	T	G	K	G	K	N	G	G	K	T	N	K
S1_11220013	T/C	1	11220013	+	NA	NA	NA	NA	NA	NA	Y	T	T	T	T	Y	T	Y	T	T	T	T	Y	N	T	Y	T	T	T	C	T	T	N	C	T	T	T	T	T	T	T	Y	T	C	T	T	T	Y	T
S1_11221050	T/C	1	11221050	+	NA	NA	NA	NA	NA	NA	Y	C	Y	T	Y	C	Y	Y	N	Y	Y	T	Y	Y	T	Y	Y	T	C	C	T	Y	Y	Y	Y	T	Y	Y	T	Y	T	Y	Y	Y	Y	Y	Y	C	Y
S1_11226019	T/C	1	11226019	+	NA	NA	NA	NA	NA	NA	Y	T	T	Y	T	Y	T	T	Y	T	T	Y	Y	T	Y	T	Y	T	T	Y	T	Y	Y	T	T	T	T	T	Y	Y	T	T	T	T	T	T	T	Y	T
S1_11229035	G/A	1	11229035	+	NA	NA	NA	NA	NA	NA	G	G	G	N	A	G	G	G	N	G	A	G	G	G	R	G	A	N	G	R	A	G	G	G	R	G	G	R	G	G	R	N	G	N	N	A	G	G	G
S1_11231049	T/G	1	11231049	+	NA	NA	NA	NA	NA	NA	T	T	N	T	K	K	N	T	T	T	T	T	T	T	N	T	T	T	T	T	N	T	K	T	T	K	T	N	T	T	T	T	K	T	T	N	T	T	N
S1_11237032	A/G	1	11237032	+	NA	NA	NA	NA	NA	NA	A	A	A	A	R	A	A	N	A	A	R	A	N	A	A	R	R	A	A	A	R	A	A	A	N	R	A	A	A	A	R	A	R	A	A	N	N	A	A
S1_11240030	A/G	1	11240030	+	NA	NA	NA	NA	NA	NA	R	A	A	R	A	A	A	A	R	A	A	R	R	A	A	R	R	A	A	R	A	R	R	A	A	A	A	A	R	R	A	R	A	A	A	A	A	A	A
S1_11255037	C/T	1	11255037	+	NA	NA	NA	NA	NA	NA	C	C	C	C	C	C	C	C	N	C	C	N	C	T	T	C	C	C	Y	C	C	N	C	C	T	C	T	C	C	Y	C	N	C	C	C	C	C	C	Y
S1_11260053	C/T	1	11260053	+	NA	NA	NA	NA	NA	NA	C	Y	Y	Y	Y	Y	Y	C	C	Y	C	Y	C	C	C	C	C	Y	Y	C	Y	Y	Y	C	Y	Y	Y	Y	C	Y	Y	C	Y	Y	C	Y	C	Y	Y
S1_11263023	A/T	1	11263023	+	NA	NA	NA	NA	NA	NA	T	A	A	T	A	A	A	A	N	A	A	W	A	W	W	T	A	A	A	W	A	A	N	W	A	A	A	A	W	A	A	W	A	W	A	A	W	W	A
S1_11271017	A/C	1	11271017	+	NA	NA	NA	NA	NA	NA	A	M	M	A	M	M	M	A	M	M	C	M	M	M	M	A	M	M	M	M	A	M	M	M	A	M	M	C	M	M	M	M	M	M	M	M	A	M	M
S1_11272025	G/A	1	11272025	+	NA	NA	NA	NA	NA	NA	R	N	N	R	G	G	R	G	G	G	N	G	G	G	G	G	R	N	R	G	G	G	G	G	N	N	G	R	R	G	N	G	N	G	N	G	G	R	G
S1_11279051	G/T	1	11279051	+	NA	NA	NA	NA	NA	NA	G	K	K	K	K	K	K	K	G	K	G	G	K	G	K	K	G	K	K	K	G	K	K	G	T	K	G	K	K	K	K	K	K	K	K	K	K	G	K
S1_11311043	G/A	1	11311043	+	NA	NA	NA	NA	NA	NA	R	G	G	N	G	N	G	G	R	A	G	G	G	N	R	R	G	G	G	G	N	G	G	A	N	G	A	G	G	R	G	G	G	A	N	N	G	N	N
S1_11315013	G/A	1	11315013	+	NA	NA	NA	NA	NA	NA	N	R	A	A	R	N	G	G	G	G	G	G	A	R	N	G	R	R	N	R	R	R	R	A	A	R	N	G	N	A	R	G	R	R	R	R	A	N	N
S1_11318041	G/T	1	11318041	+	NA	NA	NA	NA	NA	NA	G	G	K	K	K	G	G	K	G	K	G	K	K	G	G	K	G	K	G	K	K	K	K	G	K	K	G	G	G	K	K	K	K	K	K	K	K	G	K
S1_11319041	C/A	1	11319041	+	NA	NA	NA	NA	NA	NA	M	C	C	M	C	M	C	N	M	M	C	C	C	M	C	M	C	C	C	M	C	C	N	N	C	C	N	C	M	C	C	C	C	A	C	C	C	C	C
S1_11333023	T/C	1	11333023	+	NA	NA	NA	NA	NA	NA	Y	T	T	C	T	T	Y	Y	T	Y	T	C	Y	T	T	C	T	T	T	N	T	Y	T	C	T	T	N	Y	Y	T	T	Y	T	Y	T	T	T	Y	T
S1_11340028	T/C	1	11340028	+	NA	NA	NA	NA	NA	NA	T	Y	C	C	Y	T	T	C	T	N	Y	T	Y	C	Y	Y	C	C	Y	Y	Y	C	T	Y	Y	C	C	Y	Y	Y	Y	T	Y	Y	Y	Y	T	Y	Y
S1_11346025	G/A	1	11346025	+	NA	NA	NA	NA	NA	NA	R	R	G	G	R	G	R	R	R	R	R	G	G	R	R	R	R	G	R	R	R	R	R	R	G	R	R	A	R	R	G	R	R	R	R	R	R	R	R
S1_11349018	T/G	1	11349018	+	NA	NA	NA	NA	NA	NA	K	T	T	K	T	K	T	N	T	G	T	K	K	G	N	T	T	T	G	T	N	K	T	G	N	T	N	K	T	K	T	T	T	G	T	T	K	T	T
S1_11350037	A/G	1	11350037	+	NA	NA	NA	NA	NA	NA	A	R	R	A	R	A	N	A	A	A	R	A	N	A	A	R	A	N	A	A	A	A	A	N	A	R	N	N	A	A	R	A	R	A	A	A	A	A	A
S1_11373064	C/T	1	11373064	+	NA	NA	NA	NA	NA	NA	Y	Y	Y	Y	Y	C	Y	C	Y	Y	Y	Y	C	Y	Y	C	Y	Y	Y	Y	Y	Y	Y	Y	Y	Y	C	Y	Y	C	C	C	Y	Y	Y	C	C	Y	C
S1_11382054	C/T	1	11382054	+	NA	NA	NA	NA	NA	NA	T	T	Y	Y	Y	Y	Y	Y	Y	Y	Y	Y	C	C	Y	Y	Y	Y	T	Y	Y	C	C	C	Y	C	N	Y	C	Y	C	Y	Y	Y	Y	Y	C	Y	Y
S1_11401047	C/T	1	11401047	+	NA	NA	NA	NA	NA	NA	C	Y	Y	C	Y	T	Y	Y	Y	Y	Y	N	N	Y	T	Y	Y	C	Y	Y	Y	T	Y	C	Y	Y	Y	N	Y	Y	C	Y	C	Y	Y	Y	T	Y	C
S1_11415028	A/C	1	11415028	+	NA	NA	NA	NA	NA	NA	A	M	C	M	C	M	M	A	M	A	C	A	A	A	A	M	A	C	M	A	C	A	A	N	C	M	N	M	A	M	M	N	C	A	M	M	A	M	M
S1_11420057	T/G	1	11420057	+	NA	NA	NA	NA	NA	NA	G	T	T	T	T	T	T	K	G	T	T	K	K	T	K	K	K	T	K	K	T	K	T	K	T	T	T	K	K	T	T	T	T	K	T	T	T	K	T
S1_11435040	A/G	1	11435040	+	NA	NA	NA	NA	NA	NA	R	A	A	A	A	A	A	A	R	R	A	R	A	A	A	R	R	A	A	R	A	R	A	R	A	A	A	R	A	A	A	R	A	A	A	A	A	A	A
S1_11437014	C/A	1	11437014	+	NA	NA	NA	NA	NA	NA	C	M	C	C	M	M	C	C	C	C	M	C	M	M	C	C	C	M	C	M	C	C	C	C	M	C	C	C	C	M	C	M	M	C	C	M	M	M	M
S1_11438024	C/T	1	11438024	+	NA	NA	NA	NA	NA	NA	Y	C	C	C	C	Y	C	C	C	C	C	C	C	C	C	C	Y	C	C	Y	C	Y	C	C	C	C	C	C	Y	C	C	C	C	Y	C	C	C	C	C
S1_11439039	G/T	1	11439039	+	NA	NA	NA	NA	NA	NA	K	G	G	G	G	K	G	G	G	G	G	N	K	G	K	G	K	G	G	K	G	T	K	G	G	G	G	K	G	G	G	G	G	G	G	G	G	K	G
S1_11454044	G/A	1	11454044	+	NA	NA	NA	NA	NA	NA	R	A	G	A	G	N	G	A	R	R	A	R	G	R	R	N	R	R	A	R	A	G	R	R	G	R	N	G	G	R	G	G	G	G	N	A	A	G	A
S1_11461026	T/C	1	11461026	+	NA	NA	NA	NA	NA	NA	T	C	Y	T	Y	T	T	Y	Y	Y	T	Y	Y	T	T	T	Y	Y	Y	T	T	T	T	Y	C	Y	Y	Y	T	T	Y	T	C	T	T	Y	T	T	Y
S1_11476040	G/C	1	11476040	+	NA	NA	NA	NA	NA	NA	S	G	G	G	G	G	G	C	G	G	G	G	G	G	G	G	G	G	S	G	G	G	G	G	G	G	G	S	G	S	G	C	G	G	G	G	G	G	G
S1_11482050	G/T	1	11482050	+	NA	NA	NA	NA	NA	NA	K	G	G	G	G	G	K	K	G	G	G	G	G	K	K	K	G	G	G	G	G	K	K	K	G	G	K	G	G	G	G	G	G	G	G	G	K	K	G
S1_11493038	C/T	1	11493038	+	NA	NA	NA	NA	NA	NA	Y	C	C	C	C	C	Y	Y	C	C	C	Y	C	Y	Y	Y	C	C	N	Y	C	C	Y	Y	C	C	C	C	C	C	C	C	C	C	C	C	C	C	C
S1_11504038	T/C	1	11504038	+	NA	NA	NA	NA	NA	NA	N	Y	Y	C	Y	T	C	C	T	T	Y	C	N	Y	C	T	T	C	C	C	Y	T	T	T	T	T	T	Y	T	Y	C	N	Y	Y	C	C	T	Y	Y
S1_11522023	C/G	1	11522023	+	NA	NA	NA	NA	NA	NA	C	S	S	C	S	G	C	G	N	C	S	C	S	S	S	C	S	C	N	G	C	S	S	C	S	S	C	C	G	G	S	S	S	C	C	S	G	S	S
S1_11526027	A/G	1	11526027	+	NA	NA	NA	NA	NA	NA	G	A	G	R	R	A	G	N	G	G	R	N	A	R	R	A	R	A	N	R	G	R	R	R	R	R	R	A	A	R	R	R	R	G	R	R	A	R	R
S1_11531024	G/A	1	11531024	+	NA	NA	NA	NA	NA	NA	R	G	G	R	G	G	G	G	R	R	G	G	R	R	G	G	G	G	G	G	G	G	R	R	G	G	R	G	G	R	G	R	G	G	G	G	G	G	G
S1_11536050	G/A	1	11536050	+	NA	NA	NA	NA	NA	NA	R	G	G	R	G	G	R	G	G	G	G	G	G	G	R	R	R	G	R	G	G	R	G	R	G	G	R	R	G	G	G	R	G	R	G	G	G	R	G
S1_11590050	G/C	1	11590050	+	NA	NA	NA	NA	NA	NA	S	G	G	S	G	G	G	G	G	N	G	G	C	G	S	G	C	G	N	G	G	S	G	N	N	G	C	S	N	G	G	G	G	S	G	G	N	C	G
S1_11605026	C/T	1	11605026	+	NA	NA	NA	NA	NA	NA	C	Y	C	C	Y	C	C	C	Y	C	C	Y	C	C	Y	Y	Y	C	C	C	C	Y	Y	C	Y	C	C	Y	Y	Y	Y	C	Y	C	Y	Y	Y	C	Y
S1_11606022	C/T	1	11606022	+	NA	NA	NA	NA	NA	NA	Y	Y	C	C	T	Y	T	C	T	N	C	N	Y	Y	C	N	C	Y	Y	C	C	C	T	C	C	Y	N	T	N	C	Y	T	T	T	Y	Y	Y	Y	C
S1_11620060	G/A	1	11620060	+	NA	NA	NA	NA	NA	NA	N	G	N	G	R	A	G	R	N	G	A	G	N	A	A	G	G	G	G	G	G	G	R	N	G	G	R	G	G	R	G	G	R	A	G	R	A	R	R
S1_11643036	A/C	1	11643036	+	NA	NA	NA	NA	NA	NA	A	M	C	A	M	M	M	A	M	A	C	C	M	M	C	C	A	A	C	M	A	A	N	A	M	M	A	M	C	A	C	A	C	M	C	M	A	M	A
S1_11649045	C/T	1	11649045	+	NA	NA	NA	NA	NA	NA	C	N	C	N	C	C	N	C	C	N	N	C	C	C	N	N	C	T	C	C	C	Y	Y	C	T	C	C	C	N	C	C	C	C	T	Y	C	Y	N	C
S1_11651020	T/C	1	11651020	+	NA	NA	NA	NA	NA	NA	T	Y	T	T	Y	T	Y	T	Y	T	T	T	T	Y	Y	Y	T	T	T	Y	T	Y	T	T	Y	T	Y	Y	T	T	Y	T	Y	T	Y	Y	Y	T	Y
S1_11653050	T/C	1	11653050	+	NA	NA	NA	NA	NA	NA	T	Y	Y	T	Y	Y	Y	T	Y	T	T	Y	T	T	T	T	T	T	Y	Y	T	T	Y	T	T	T	T	Y	T	Y	Y	T	Y	T	Y	Y	T	Y	T
S1_11663032	A/G	1	11663032	+	NA	NA	NA	NA	NA	NA	A	N	R	A	N	A	R	A	A	A	A	R	A	A	R	A	G	A	R	G	A	A	N	A	A	R	G	A	A	R	A	R	R	A	R	A	G	A	G
S1_11674016	A/T	1	11674016	+	NA	NA	NA	NA	NA	NA	W	A	W	W	W	A	A	A	W	T	T	A	A	T	A	N	W	T	A	A	A	A	A	A	T	W	A	W	W	A	T	A	W	W	A	W	T	W	T
S1_11688050	G/A	1	11688050	+	NA	NA	NA	NA	NA	NA	G	R	R	G	N	G	G	G	G	R	G	G	G	G	G	G	R	A	G	G	R	G	G	A	R	R	R	G	G	R	G	G	R	G	R	G	G	R	G
S1_11696046	G/T	1	11696046	+	NA	NA	NA	NA	NA	NA	G	G	G	N	G	G	K	G	T	G	N	K	G	G	G	G	K	K	G	G	G	T	K	G	G	N	G	G	G	G	N	G	G	N	K	G	K	N	G
S1_11701029	A/T	1	11701029	+	NA	NA	NA	NA	NA	NA	A	N	A	A	N	W	A	T	W	T	T	N	N	A	W	A	W	T	A	A	A	A	A	A	A	W	T	A	A	A	N	T	T	A	A	W	W	W	N
S1_11730027	T/A	1	11730027	+	NA	NA	NA	NA	NA	NA	T	W	W	W	T	T	T	T	T	T	W	T	T	W	T	T	T	W	W	T	W	T	T	T	T	W	T	T	W	T	W	T	W	T	W	W	W	W	T
S1_11775051	G/A	1	11775051	+	NA	NA	NA	NA	NA	NA	R	G	R	R	R	G	G	G	R	G	G	R	R	G	R	R	A	G	G	R	R	A	R	G	R	G	G	R	G	R	R	R	R	G	R	R	R	R	R
S1_11776050	C/T	1	11776050	+	NA	NA	NA	NA	NA	NA	Y	C	C	C	C	Y	C	Y	C	C	C	C	C	Y	C	C	C	C	C	C	C	C	Y	Y	C	C	Y	Y	Y	C	C	Y	C	C	C	C	Y	C	C
S1_11777040	C/T	1	11777040	+	NA	NA	NA	NA	NA	NA	C	Y	Y	C	Y	C	Y	N	C	N	Y	C	C	C	Y	N	C	Y	C	Y	N	C	Y	N	N	Y	Y	Y	C	Y	Y	Y	Y	C	Y	N	Y	Y	Y
S1_11814038	G/A	1	11814038	+	NA	NA	NA	NA	NA	NA	R	G	G	R	G	G	G	R	R	G	G	R	G	G	G	G	G	G	R	G	G	R	G	G	G	G	R	G	G	G	G	G	G	R	G	G	G	R	G
S1_11821048	A/C	1	11821048	+	NA	NA	NA	NA	NA	NA	M	A	A	M	A	M	A	A	M	M	A	A	A	A	A	M	A	A	M	A	A	M	A	A	A	A	A	M	A	A	A	M	A	A	A	A	M	A	A
S1_11826058	C/T	1	11826058	+	NA	NA	NA	NA	NA	NA	Y	Y	C	Y	C	Y	C	T	Y	Y	C	Y	Y	C	Y	Y	Y	Y	C	T	Y	Y	Y	Y	C	Y	Y	C	T	Y	C	Y	C	Y	Y	C	C	Y	C
S1_11838060	A/G	1	11838060	+	NA	NA	NA	NA	NA	NA	A	G	G	A	R	A	N	R	N	A	R	G	G	R	R	A	G	R	A	A	A	R	A	R	A	A	R	N	G	A	A	A	A	G	A	A	A	R	A
S1_11843034	T/A	1	11843034	+	NA	NA	NA	NA	NA	NA	A	T	T	N	T	T	N	W	W	W	T	T	T	W	N	W	N	T	T	W	T	T	T	N	T	T	N	A	W	T	T	W	T	W	T	T	W	N	T
S1_11847040	C/T	1	11847040	+	NA	NA	NA	NA	NA	NA	C	C	C	Y	C	Y	Y	C	C	C	C	C	Y	C	C	Y	C	C	C	C	C	C	C	Y	Y	Y	Y	C	Y	Y	Y	C	C	C	C	Y	C	C	Y
S1_11855042	A/T	1	11855042	+	NA	NA	NA	NA	NA	NA	W	A	A	A	N	A	W	W	W	N	N	W	W	T	W	A	A	A	A	W	A	A	N	A	A	A	A	A	A	W	A	A	N	A	A	A	A	W	A
S1_11873060	T/C	1	11873060	+	NA	NA	NA	NA	NA	NA	T	T	N	T	T	T	T	T	T	N	T	T	T	T	T	T	T	T	T	T	T	T	N	C	T	T	T	N	T	T	T	T	T	C	T	T	T	Y	T
S1_11879023	T/C	1	11879023	+	NA	NA	NA	NA	NA	NA	T	N	T	T	T	T	T	C	T	C	T	T	C	T	N	Y	T	N	Y	T	T	T	T	N	T	T	T	T	T	T	T	T	N	T	T	T	N	T	T
S1_11880059	C/T	1	11880059	+	NA	NA	NA	NA	NA	NA	C	Y	C	C	Y	Y	C	Y	Y	Y	Y	T	C	C	C	C	C	Y	C	C	Y	C	C	C	C	Y	C	Y	Y	C	Y	Y	Y	C	C	Y	Y	C	C
S1_11884049	G/A	1	11884049	+	NA	NA	NA	NA	NA	NA	R	N	G	G	R	G	A	A	R	R	G	N	N	G	R	N	R	G	G	R	A	R	N	N	N	A	R	R	A	R	G	G	A	G	G	R	R	A	G
S1_11907059	G/A	1	11907059	+	NA	NA	NA	NA	NA	NA	G	R	R	R	A	R	R	R	R	R	R	G	R	R	R	R	R	R	G	R	R	R	G	R	A	R	R	R	R	R	G	R	G	R	R	R	R	G	R
S1_11908042	T/C	1	11908042	+	NA	NA	NA	NA	NA	NA	T	Y	Y	T	Y	T	Y	Y	T	T	T	T	T	Y	Y	Y	Y	T	T	Y	T	Y	T	T	Y	T	T	T	T	Y	T	Y	Y	Y	T	Y	Y	Y	T
S1_11918049	G/A	1	11918049	+	NA	NA	NA	NA	NA	NA	G	N	G	G	G	G	R	G	G	G	G	G	G	G	R	G	G	G	G	G	G	G	G	N	R	G	G	G	N	G	G	G	R	G	A	G	G	R	G
S1_11934058	A/G	1	11934058	+	NA	NA	NA	NA	NA	NA	A	A	N	N	A	A	N	A	R	N	A	R	R	A	A	A	N	A	R	A	N	A	A	N	N	A	N	A	R	R	N	A	A	R	A	N	A	R	A
S1_11954017	T/C	1	11954017	+	NA	NA	NA	NA	NA	NA	T	C	T	T	Y	T	T	T	T	Y	C	T	T	T	T	T	T	C	T	T	T	N	T	T	T	Y	T	Y	N	T	Y	Y	Y	T	T	Y	Y	T	N
S1_11967060	A/C	1	11967060	+	NA	NA	NA	NA	NA	NA	A	A	N	A	M	A	A	A	A	N	A	A	A	M	A	N	A	N	A	A	A	M	N	M	A	A	A	N	A	A	N	A	M	A	A	A	A	A	A
S1_11971064	C/A	1	11971064	+	NA	NA	NA	NA	NA	NA	M	C	C	C	M	C	M	C	N	C	M	M	M	M	M	M	C	C	M	M	M	M	M	C	M	C	M	M	N	M	M	C	C	C	C	M	C	M	M
S1_11975023	G/A	1	11975023	+	NA	NA	NA	NA	NA	NA	G	R	R	G	G	G	G	G	G	R	R	G	G	G	R	G	G	G	R	R	A	R	R	G	R	R	G	G	G	R	R	R	R	G	R	R	G	G	R
S1_11995045	G/A	1	11995045	+	NA	NA	NA	NA	NA	NA	R	G	R	N	R	N	N	G	R	A	R	R	G	G	N	G	R	G	N	G	N	R	G	G	R	G	G	G	N	R	N	R	R	G	A	G	R	G	R
S1_11996039	A/T	1	11996039	+	NA	NA	NA	NA	NA	NA	W	A	A	A	A	A	A	N	A	W	A	A	A	W	A	A	A	A	A	W	A	A	A	A	A	A	A	W	A	W	A	A	N	A	A	A	W	A	A
S1_11998051	T/C	1	11998051	+	NA	NA	NA	NA	NA	NA	T	Y	Y	N	Y	T	T	T	T	N	Y	Y	Y	Y	Y	T	T	Y	Y	T	C	C	Y	C	Y	Y	C	T	T	Y	Y	T	Y	Y	T	Y	T	T	Y
S1_12002033	A/T	1	12002033	+	NA	NA	NA	NA	NA	NA	W	W	W	T	W	A	A	N	N	A	W	A	A	A	A	W	A	W	A	A	N	T	A	W	A	T	W	A	W	A	A	A	A	N	W	A	A	T	W
S1_12006050	G/A	1	12006050	+	NA	NA	NA	NA	NA	NA	G	R	G	G	R	R	G	R	G	G	G	G	G	G	G	G	G	A	G	G	R	G	G	G	G	R	G	R	N	R	A	G	G	G	R	R	G	G	G
S1_12016040	A/T	1	12016040	+	NA	NA	NA	NA	NA	NA	W	A	A	W	A	A	A	A	A	A	A	A	W	W	A	A	W	A	W	W	A	A	A	A	A	A	N	A	N	A	A	A	A	W	A	A	W	W	A
S1_12027023	T/C	1	12027023	+	NA	NA	NA	NA	NA	NA	T	Y	Y	Y	N	T	Y	T	Y	Y	Y	Y	N	T	Y	Y	Y	Y	C	Y	T	C	N	Y	Y	T	Y	N	T	C	C	Y	T	Y	C	C	T	Y	T
S1_12040017	A/G	1	12040017	+	NA	NA	NA	NA	NA	NA	A	A	A	A	R	A	A	A	A	R	A	G	A	A	R	A	R	N	G	R	R	N	G	A	G	R	A	A	A	G	R	R	N	G	G	R	N	G	R
S1_12044017	T/C	1	12044017	+	NA	NA	NA	NA	NA	NA	Y	Y	T	Y	Y	Y	T	T	Y	T	Y	Y	T	Y	Y	Y	T	Y	Y	T	T	T	C	Y	T	Y	Y	Y	C	T	Y	Y	Y	Y	Y	T	Y	T	T
S1_12048047	A/G	1	12048047	+	NA	NA	NA	NA	NA	NA	R	A	R	R	A	A	R	R	R	R	R	A	A	A	R	R	A	A	R	R	A	R	A	R	R	R	R	R	A	A	R	A	A	A	A	R	A	A	A
S1_12052053	A/G	1	12052053	+	NA	NA	NA	NA	NA	NA	R	R	A	A	R	A	R	A	A	R	A	R	G	A	R	R	R	R	R	A	R	R	R	N	A	A	A	R	R	R	R	A	A	R	R	R	R	R	A
S1_12063017	C/T	1	12063017	+	NA	NA	NA	NA	NA	NA	Y	C	C	C	C	C	Y	Y	C	C	C	C	C	C	Y	C	C	C	Y	Y	C	C	C	C	C	C	C	C	C	C	C	C	C	C	C	C	Y	C	C
S1_12068047	G/C	1	12068047	+	NA	NA	NA	NA	NA	NA	N	S	N	C	C	G	G	C	C	C	S	G	C	G	G	G	G	S	N	G	S	S	C	C	C	S	S	N	G	C	S	N	N	S	S	C	N	C	N
S1_12102038	G/A	1	12102038	+	NA	NA	NA	NA	NA	NA	R	G	G	R	A	N	A	R	R	R	G	R	A	R	A	G	A	R	N	R	A	G	N	A	R	A	R	G	R	R	R	R	N	A	R	R	N	A	G
S1_12106057	C/T	1	12106057	+	NA	NA	NA	NA	NA	NA	C	C	C	Y	C	Y	C	C	C	C	C	C	Y	C	Y	Y	Y	C	Y	C	C	Y	C	Y	C	C	Y	Y	C	C	C	C	C	Y	C	C	C	Y	C
S1_12122063	G/A	1	12122063	+	NA	NA	NA	NA	NA	NA	G	G	G	G	G	G	G	G	R	G	G	R	G	A	R	G	G	G	G	G	G	R	R	R	G	G	R	N	G	G	N	R	G	G	G	G	N	G	G
S1_12131032	T/G	1	12131032	+	NA	NA	NA	NA	NA	NA	T	T	T	N	K	T	T	G	T	N	K	T	T	T	T	T	T	K	T	K	T	K	N	N	T	K	N	T	T	T	T	K	T	K	K	T	T	T	K
S1_12145020	G/T	1	12145020	+	NA	NA	NA	NA	NA	NA	K	G	G	G	G	G	G	N	G	T	G	G	K	K	G	G	G	G	K	K	G	K	G	G	G	G	G	G	T	G	N	G	G	G	G	G	G	G	G
S1_12150063	A/C	1	12150063	+	NA	NA	NA	NA	NA	NA	A	N	A	M	M	N	C	N	A	A	M	A	A	M	M	M	N	N	A	C	N	A	A	N	A	N	N	N	A	M	N	A	A	M	A	A	N	M	N
S1_12151037	C/T	1	12151037	+	NA	NA	NA	NA	NA	NA	Y	N	N	N	C	Y	C	C	C	C	C	Y	T	C	T	N	C	N	Y	C	Y	C	N	T	T	T	T	C	C	N	C	T	C	C	T	Y	Y	Y	Y
S1_12156022	C/T	1	12156022	+	NA	NA	NA	NA	NA	NA	C	Y	C	Y	Y	C	C	Y	Y	Y	Y	C	Y	C	C	C	C	Y	C	C	Y	C	Y	Y	Y	Y	Y	C	C	C	Y	C	C	Y	Y	Y	C	Y	C
S1_12158061	A/T	1	12158061	+	NA	NA	NA	NA	NA	NA	W	A	A	W	A	W	W	W	W	A	A	A	A	W	W	W	A	A	A	W	A	W	A	A	A	A	A	W	W	A	A	W	A	W	A	A	W	W	A
S1_12161057	T/C	1	12161057	+	NA	NA	NA	NA	NA	NA	Y	T	T	T	T	T	T	T	Y	T	T	C	Y	T	N	Y	C	T	T	Y	T	C	Y	T	T	T	T	Y	T	T	T	T	T	T	T	T	Y	T	N
S1_12201014	C/A	1	12201014	+	NA	NA	NA	NA	NA	NA	C	M	N	C	C	M	N	N	M	A	C	M	M	C	C	C	C	N	A	C	M	C	C	N	M	C	C	C	M	C	M	C	N	C	C	M	C	C	C
S1_12204024	T/G	1	12204024	+	NA	NA	NA	NA	NA	NA	K	T	T	T	T	T	K	K	T	T	T	T	T	T	K	T	T	T	K	K	T	T	N	T	T	T	T	T	T	T	T	T	T	T	T	T	K	T	T
S1_12214050	C/G	1	12214050	+	NA	NA	NA	NA	NA	NA	S	C	C	C	C	S	S	S	C	C	C	G	S	S	S	S	G	C	S	S	C	S	G	S	C	C	S	C	S	C	C	S	C	G	C	C	C	S	C
S1_12227050	G/A	1	12227050	+	NA	NA	NA	NA	NA	NA	G	G	G	R	G	R	R	N	G	N	G	G	R	R	G	R	G	G	N	R	G	R	N	G	G	G	G	R	G	A	G	G	G	G	G	N	R	R	G
S1_12246053	T/C	1	12246053	+	NA	NA	NA	NA	NA	NA	Y	T	T	Y	T	T	T	T	Y	T	T	Y	Y	Y	T	T	T	T	T	T	T	T	T	T	T	T	T	Y	Y	Y	T	Y	T	T	T	T	T	T	T
S1_12254058	T/A	1	12254058	+	NA	NA	NA	NA	NA	NA	T	T	T	T	T	W	W	T	T	T	T	T	T	W	A	W	N	T	W	T	A	W	A	T	T	A	T	T	N	T	W	T	W	T	W	W	T	W	W
S1_12267064	A/C	1	12267064	+	NA	NA	NA	NA	NA	NA	A	M	A	M	N	C	N	A	A	N	N	A	N	N	A	C	N	N	A	C	A	N	A	M	M	A	A	C	A	C	N	C	A	A	A	A	M	A	A
S1_12271045	G/T	1	12271045	+	NA	NA	NA	NA	NA	NA	G	G	G	G	G	G	G	K	G	G	G	G	G	G	G	G	G	G	G	G	G	G	G	G	G	G	G	G	G	G	G	G	G	G	G	G	G	G	G
S1_12282021	A/G	1	12282021	+	NA	NA	NA	NA	NA	NA	A	R	R	A	R	R	A	R	A	A	R	R	A	A	A	R	A	R	R	R	R	A	A	R	A	A	R	R	A	A	R	R	A	R	R	R	A	A	R
S1_12302028	T/A	1	12302028	+	NA	NA	NA	NA	NA	NA	W	T	T	W	T	W	W	W	W	W	T	W	W	T	T	W	T	T	T	T	T	T	T	T	T	T	T	W	T	W	T	T	T	T	T	T	W	W	T
S1_12311017	A/G	1	12311017	+	NA	NA	NA	NA	NA	NA	G	A	A	G	A	N	N	G	R	A	A	A	R	A	A	R	R	N	A	A	A	N	N	A	R	A	A	G	A	R	A	G	A	A	G	A	R	G	N
S1_12315018	A/G	1	12315018	+	NA	NA	NA	NA	NA	NA	R	A	A	A	A	R	R	A	R	A	A	R	A	R	A	A	R	A	A	A	A	R	R	A	A	A	A	A	R	R	A	A	A	A	A	A	R	R	A
S1_12322058	G/A	1	12322058	+	NA	NA	NA	NA	NA	NA	N	G	G	G	R	G	N	N	G	G	G	R	N	R	G	G	N	N	A	N	R	G	N	G	G	G	G	N	N	G	R	G	G	G	G	R	N	A	A
S1_12331045	C/G	1	12331045	+	NA	NA	NA	NA	NA	NA	C	C	C	C	C	C	C	S	C	C	C	C	C	C	S	C	C	C	S	S	C	C	C	C	C	C	C	C	C	C	C	C	C	C	C	C	C	C	C
S1_12335052	C/T	1	12335052	+	NA	NA	NA	NA	NA	NA	C	Y	Y	Y	Y	Y	Y	Y	Y	Y	Y	C	T	C	C	C	Y	C	Y	T	C	T	Y	T	C	Y	Y	T	C	Y	C	Y	Y	Y	Y	Y	Y	Y	Y
S1_12336014	G/A	1	12336014	+	NA	NA	NA	NA	NA	NA	R	G	R	G	G	G	R	G	R	A	A	G	G	R	R	R	R	G	G	G	N	G	R	G	N	R	G	G	R	G	G	R	G	R	R	G	G	R	R
S1_12341048	A/G	1	12341048	+	NA	NA	NA	NA	NA	NA	R	R	R	R	R	A	R	A	A	G	R	R	R	R	R	R	R	R	A	R	R	R	R	G	R	R	G	R	R	R	R	R	A	R	R	A	R	R	A
S1_12350038	T/G	1	12350038	+	NA	NA	NA	NA	NA	NA	T	G	T	K	K	T	T	T	T	G	T	N	K	T	T	N	G	N	T	T	K	T	T	T	G	T	G	N	T	K	G	T	T	T	K	T	T	G	T
S1_12359052	C/T	1	12359052	+	NA	NA	NA	NA	NA	NA	C	Y	Y	C	Y	Y	C	C	C	Y	C	Y	C	T	T	Y	Y	Y	C	C	Y	C	C	N	T	Y	N	C	C	C	Y	Y	Y	T	Y	T	Y	C	Y
S1_12401057	C/A	1	12401057	+	NA	NA	NA	NA	NA	NA	M	C	M	M	M	C	M	M	M	C	C	M	C	M	C	M	C	M	M	C	M	M	C	C	M	C	M	M	M	C	M	M	C	C	M	C	C	C	M
S1_12403059	A/G	1	12403059	+	NA	NA	NA	NA	NA	NA	R	A	A	A	A	A	R	R	A	A	A	A	A	R	R	R	A	A	A	A	A	R	R	R	A	A	R	A	A	A	A	A	A	A	A	A	R	R	A
S1_12408050	A/T	1	12408050	+	NA	NA	NA	NA	NA	NA	N	A	A	T	A	W	A	A	A	A	A	T	A	A	W	A	W	N	A	A	A	A	A	A	A	A	N	A	A	A	A	A	N	A	A	A	A	A	A
S1_12412014	T/G	1	12412014	+	NA	NA	NA	NA	NA	NA	K	T	T	T	T	K	T	T	K	K	T	K	T	T	K	T	K	T	T	K	T	T	G	K	T	T	K	T	T	K	T	K	T	T	T	T	T	T	T
S1_12424032	T/C	1	12424032	+	NA	NA	NA	NA	NA	NA	Y	T	T	Y	T	T	T	T	T	T	T	Y	T	T	T	Y	T	T	T	Y	T	T	T	Y	T	T	Y	T	T	T	T	T	T	T	T	T	T	T	T
S1_12428040	G/C	1	12428040	+	NA	NA	NA	NA	NA	NA	G	G	G	G	G	G	S	G	G	S	G	G	G	G	G	S	S	G	G	S	G	S	S	S	G	G	G	G	G	S	G	G	G	S	G	G	S	G	G
S1_12445037	A/G	1	12445037	+	NA	NA	NA	NA	NA	NA	A	A	A	A	A	A	R	A	A	A	A	A	R	R	A	A	R	A	R	R	A	R	A	A	A	A	A	R	A	A	A	A	A	A	A	A	A	R	A
S1_12446017	G/A	1	12446017	+	NA	NA	NA	NA	NA	NA	G	R	G	G	R	G	G	G	G	R	R	G	R	G	G	G	G	R	G	R	G	G	R	G	G	R	G	R	G	R	R	G	R	R	G	R	G	G	G
S1_12452017	C/T	1	12452017	+	NA	NA	NA	NA	NA	NA	Y	Y	C	Y	C	Y	Y	T	Y	Y	T	Y	Y	Y	Y	Y	Y	C	Y	T	Y	C	Y	Y	Y	C	T	Y	Y	T	C	Y	C	Y	Y	C	Y	T	Y
S1_12462035	A/G	1	12462035	+	NA	NA	NA	NA	NA	NA	R	R	R	R	A	A	R	R	R	R	R	R	R	A	R	R	R	A	A	A	R	R	N	A	A	R	A	R	A	R	R	R	R	R	A	R	R	R	A
S1_12466021	T/A	1	12466021	+	NA	NA	NA	NA	NA	NA	W	W	W	W	W	W	W	W	W	W	W	W	W	W	T	W	T	T	W	T	T	T	T	W	W	T	W	W	W	T	T	W	W	T	T	W	W	W	W
S1_12467021	A/G	1	12467021	+	NA	NA	NA	NA	NA	NA	A	A	R	A	R	R	R	A	R	A	R	R	R	R	R	R	R	R	A	R	A	A	A	R	R	A	R	R	A	A	A	A	R	A	A	R	R	A	R
S1_12472029	T/C	1	12472029	+	NA	NA	NA	NA	NA	NA	Y	T	T	T	T	T	Y	T	T	T	T	T	T	T	T	T	T	T	Y	Y	T	T	T	T	T	T	T	T	T	T	T	T	T	T	T	T	Y	T	T
S1_12496025	T/A	1	12496025	+	NA	NA	NA	NA	NA	NA	W	T	W	W	T	W	W	T	T	W	T	T	W	W	W	T	T	T	W	T	T	W	W	W	T	T	W	W	T	W	T	W	T	W	T	T	W	W	T
S1_12509022	A/G	1	12509022	+	NA	NA	NA	NA	NA	NA	R	A	A	A	A	A	R	A	A	N	A	A	R	N	A	A	A	A	R	R	A	A	R	A	A	A	A	A	A	A	R	A	A	A	R	A	A	A	A
S1_12513038	T/C	1	12513038	+	NA	NA	NA	NA	NA	NA	N	T	T	N	T	N	N	N	T	T	N	N	N	T	T	T	N	N	T	T	T	T	N	T	N	T	T	T	N	T	T	T	T	T	Y	Y	T	T	C
S1_12517062	T/C	1	12517062	+	NA	NA	NA	NA	NA	NA	Y	T	T	T	T	T	Y	Y	T	Y	N	T	T	T	C	T	T	T	T	T	T	Y	Y	Y	T	T	Y	Y	T	Y	T	Y	N	T	T	T	T	T	T
S1_12527018	A/G	1	12527018	+	NA	NA	NA	NA	NA	NA	A	R	N	A	R	A	R	A	R	A	R	R	A	A	R	A	A	N	A	R	A	A	A	G	R	A	A	A	A	A	A	A	G	A	A	R	A	A	R
S1_12530033	G/A	1	12530033	+	NA	NA	NA	NA	NA	NA	G	R	G	G	R	G	G	R	G	G	G	R	G	R	G	R	G	G	R	G	R	G	A	G	G	G	G	G	G	G	A	G	G	G	R	R	G	R	G
S1_12535054	T/C	1	12535054	+	NA	NA	NA	NA	NA	NA	Y	T	T	T	T	T	T	Y	C	T	T	Y	C	Y	N	C	T	T	C	C	T	T	T	Y	T	T	Y	N	C	T	N	N	N	Y	N	T	T	C	T
S1_12541021	A/T	1	12541021	+	NA	NA	NA	NA	NA	NA	T	W	T	T	W	T	W	A	W	A	A	N	T	A	W	W	T	W	W	W	W	W	A	W	T	T	N	W	A	N	A	T	A	T	W	W	W	W	T
S1_12544021	C/G	1	12544021	+	NA	NA	NA	NA	NA	NA	C	S	S	C	S	S	C	C	C	C	S	S	S	C	C	C	C	S	S	C	C	S	S	C	S	S	C	S	S	S	S	S	G	S	S	S	S	S	S
S1_12551027	A/G	1	12551027	+	NA	NA	NA	NA	NA	NA	A	R	R	R	N	A	R	R	R	R	A	R	A	A	R	A	A	R	R	A	A	R	R	R	R	A	R	A	R	A	A	R	G	R	R	R	A	R	R
S1_12553041	A/C	1	12553041	+	NA	NA	NA	NA	NA	NA	M	M	M	M	C	C	M	M	C	C	A	M	M	M	C	C	M	M	A	M	A	M	M	M	M	A	M	M	A	M	M	M	M	C	M	M	C	M	A
S1_12557013	C/T	1	12557013	+	NA	NA	NA	NA	NA	NA	N	C	Y	C	Y	C	Y	C	C	C	C	C	C	C	N	C	T	C	C	T	N	N	C	C	C	C	C	C	N	T	C	C	Y	N	C	Y	C	N	N
S1_12563039	T/C	1	12563039	+	NA	NA	NA	NA	NA	NA	Y	Y	Y	Y	Y	T	Y	Y	Y	T	T	Y	Y	T	T	Y	Y	Y	T	Y	T	Y	Y	T	T	Y	T	Y	Y	Y	Y	Y	Y	T	Y	Y	Y	Y	Y
S1_12565014	G/T	1	12565014	+	NA	NA	NA	NA	NA	NA	G	G	G	G	G	G	G	G	G	N	G	G	G	G	G	G	G	N	G	G	N	G	G	G	N	K	G	G	N	G	K	G	N	G	N	G	G	G	N
S1_12586027	G/A	1	12586027	+	NA	NA	NA	NA	NA	NA	R	R	G	R	R	G	G	G	G	G	R	R	A	G	R	R	R	G	G	R	R	R	R	R	R	R	R	R	G	R	G	R	R	R	R	G	G	R	G
S1_12590047	G/A	1	12590047	+	NA	NA	NA	NA	NA	NA	G	R	G	R	R	G	G	R	G	A	A	G	G	G	R	G	R	R	R	G	G	R	R	G	G	R	G	R	G	R	A	G	G	G	G	G	A	R	R
S1_12592055	C/A	1	12592055	+	NA	NA	NA	NA	NA	NA	C	M	C	C	C	C	C	C	M	M	M	C	C	C	M	C	C	C	C	C	C	C	C	C	M	C	C	C	M	C	C	C	M	C	M	M	C	C	C
S1_12608030	A/T	1	12608030	+	NA	NA	NA	NA	NA	NA	W	T	A	A	A	W	A	W	W	A	W	W	W	A	W	W	W	W	T	W	A	W	A	W	W	W	T	W	A	W	A	T	W	W	W	T	W	A	W
S1_12609026	G/A	1	12609026	+	NA	NA	NA	NA	NA	NA	G	A	G	A	R	N	R	R	R	R	N	R	R	G	R	R	G	G	R	G	A	G	R	G	R	R	N	R	A	G	A	G	G	G	R	R	G	R	A
S1_12618017	G/T	1	12618017	+	NA	NA	NA	NA	NA	NA	G	G	G	G	G	G	G	G	K	K	G	G	K	G	G	G	G	G	K	G	G	G	G	G	G	K	K	G	G	G	K	G	G	G	G	K	G	G	N
S1_12646037	A/T	1	12646037	+	NA	NA	NA	NA	NA	NA	A	N	T	W	T	T	A	A	W	W	W	A	W	W	N	N	W	N	N	A	T	A	A	W	N	T	W	A	A	A	T	A	T	A	T	T	W	W	T
S1_12658026	C/T	1	12658026	+	NA	NA	NA	NA	NA	NA	C	C	C	C	C	Y	C	C	C	C	C	Y	Y	C	C	C	Y	C	C	C	C	C	Y	C	C	C	C	C	C	Y	C	Y	C	C	C	C	C	Y	N
S1_12672045	A/G	1	12672045	+	NA	NA	NA	NA	NA	NA	A	R	R	R	R	A	R	A	A	R	R	A	A	R	A	R	A	R	R	R	R	R	R	A	R	A	A	A	A	A	R	R	R	R	A	R	R	R	A
S1_12674023	T/C	1	12674023	+	NA	NA	NA	NA	NA	NA	Y	Y	T	T	Y	T	Y	T	Y	Y	T	Y	T	Y	Y	T	T	T	Y	Y	N	T	T	T	T	T	T	Y	C	Y	T	T	T	T	T	C	Y	T	T
S1_12680057	C/T	1	12680057	+	NA	NA	NA	NA	NA	NA	N	Y	T	C	Y	Y	Y	T	C	C	Y	T	T	T	C	C	T	Y	T	T	N	Y	Y	N	T	C	N	Y	N	C	Y	Y	T	C	Y	T	Y	C	T
S1_12687019	A/C	1	12687019	+	NA	NA	NA	NA	NA	NA	M	C	M	M	M	C	M	M	M	M	A	C	A	C	N	N	C	M	M	A	M	C	N	A	C	M	A	N	C	A	A	M	M	A	M	C	A	M	C
S1_12700036	A/G	1	12700036	+	NA	NA	NA	NA	NA	NA	R	R	R	A	R	A	R	A	A	A	R	A	A	A	A	A	A	R	A	R	R	G	A	R	R	R	R	A	A	A	G	G	A	R	A	A	R	R	A
S1_12702041	A/G	1	12702041	+	NA	NA	NA	NA	NA	NA	R	A	A	R	A	R	R	R	R	R	A	R	R	A	A	A	A	A	R	A	A	A	A	A	A	R	A	A	A	R	A	A	A	A	A	A	R	R	A
S1_12801035	T/C	1	12801035	+	NA	NA	NA	NA	NA	NA	Y	T	N	T	N	T	C	C	T	T	N	N	T	Y	Y	C	C	N	T	Y	T	Y	Y	T	T	N	T	Y	Y	T	T	Y	N	T	T	T	T	T	T
S1_12802023	G/A	1	12802023	+	NA	NA	NA	NA	NA	NA	G	G	G	R	G	R	R	G	G	A	N	R	N	G	G	G	R	G	G	R	N	G	N	G	G	G	G	R	G	G	G	R	G	R	G	G	R	R	G
S1_12809027	G/T	1	12809027	+	NA	NA	NA	NA	NA	NA	K	K	K	G	K	K	K	G	K	K	K	K	G	K	G	G	T	G	K	T	T	K	N	K	N	K	N	G	G	K	G	K	G	K	T	T	K	T	T
S1_12814026	G/A	1	12814026	+	NA	NA	NA	NA	NA	NA	G	R	G	G	R	G	R	G	R	G	R	G	G	G	G	R	A	N	R	G	A	G	N	R	R	A	R	G	G	A	R	G	R	A	A	R	G	G	R
S1_12817056	T/C	1	12817056	+	NA	NA	NA	NA	NA	NA	Y	Y	T	Y	Y	Y	Y	Y	Y	Y	Y	Y	Y	Y	Y	C	Y	C	Y	Y	Y	T	Y	Y	C	Y	T	Y	Y	T	Y	T	Y	T	Y	Y	Y	Y	Y
S1_12827026	A/G	1	12827026	+	NA	NA	NA	NA	NA	NA	A	R	A	A	A	A	A	A	A	A	A	R	A	A	A	A	A	A	A	R	R	A	A	R	R	R	R	A	A	A	A	A	A	A	A	A	A	A	R
S1_12828018	C/A	1	12828018	+	NA	NA	NA	NA	NA	NA	C	M	M	M	M	M	M	M	C	M	M	C	M	M	C	M	M	M	M	C	M	C	C	M	M	M	M	C	M	M	M	C	M	M	M	M	M	M	M
S1_12829017	T/C	1	12829017	+	NA	NA	NA	NA	NA	NA	T	C	Y	T	Y	T	T	T	T	T	T	T	T	Y	Y	T	Y	Y	T	Y	Y	T	T	T	Y	Y	T	C	T	T	Y	Y	N	T	T	T	N	Y	T
S1_12842033	C/T	1	12842033	+	NA	NA	NA	NA	NA	NA	Y	C	C	C	C	C	Y	C	C	C	C	Y	Y	Y	C	C	C	C	Y	Y	C	C	C	Y	C	C	C	C	C	C	C	Y	C	C	C	C	C	C	C
S1_12872018	G/A	1	12872018	+	NA	NA	NA	NA	NA	NA	R	G	G	G	G	G	G	G	R	G	G	G	G	R	G	G	G	G	G	G	G	R	R	G	G	G	G	G	G	G	G	G	G	G	G	G	G	R	G
S1_12883016	T/C	1	12883016	+	NA	NA	NA	NA	NA	NA	Y	Y	Y	Y	Y	Y	T	Y	Y	Y	Y	Y	Y	T	Y	Y	T	Y	Y	T	Y	T	T	T	Y	T	T	T	T	Y	Y	Y	Y	Y	Y	Y	T	Y	Y
S1_12891054	C/T	1	12891054	+	NA	NA	NA	NA	NA	NA	Y	C	C	C	C	C	C	C	C	C	C	C	C	Y	C	C	Y	C	Y	C	C	Y	C	C	C	C	C	C	C	Y	C	C	C	C	C	C	C	Y	C
S1_12914051	C/A	1	12914051	+	NA	NA	NA	NA	NA	NA	C	M	M	C	C	M	M	C	C	C	M	M	M	C	M	C	M	C	C	M	M	M	C	M	C	M	C	M	C	M	C	C	M	M	M	A	N	N	M
S1_12929043	T/A	1	12929043	+	NA	NA	NA	NA	NA	NA	T	A	A	N	N	W	W	T	T	T	N	T	W	W	T	T	T	W	W	T	N	T	N	T	W	W	N	T	N	T	A	T	A	T	N	A	T	T	A
S1_12949040	A/G	1	12949040	+	NA	NA	NA	NA	NA	NA	R	A	N	A	A	R	A	A	A	A	A	R	A	A	A	R	R	A	A	A	A	A	R	A	A	A	A	R	N	R	A	A	A	A	A	A	A	A	A
S1_12950047	A/C	1	12950047	+	NA	NA	NA	NA	NA	NA	A	A	M	M	M	A	A	M	A	A	M	A	A	M	A	A	A	M	A	M	N	M	M	A	M	A	A	A	A	C	A	M	A	M	C	M	A	M	A
S1_12967014	T/C	1	12967014	+	NA	NA	NA	NA	NA	NA	Y	T	T	Y	T	T	T	T	T	Y	T	T	Y	T	T	T	T	T	T	T	T	T	Y	Y	T	T	Y	T	T	Y	T	Y	T	T	T	T	T	T	T
S1_12972033	T/C	1	12972033	+	NA	NA	NA	NA	NA	NA	T	Y	T	C	C	T	Y	T	Y	N	Y	Y	Y	T	T	Y	N	T	T	T	T	N	Y	Y	N	T	C	Y	Y	T	C	T	Y	Y	T	N	T	T	T
S1_12994053	T/C	1	12994053	+	NA	NA	NA	NA	NA	NA	Y	Y	Y	Y	C	Y	Y	T	T	T	T	Y	N	Y	Y	Y	Y	Y	T	Y	T	Y	N	T	Y	T	T	T	C	Y	T	T	Y	C	T	Y	Y	Y	T
S1_12998040	T/G	1	12998040	+	NA	NA	NA	NA	NA	NA	T	T	T	T	T	T	T	T	N	T	T	N	T	T	T	N	T	T	K	T	T	T	T	T	N	T	K	N	T	T	K	T	T	T	G	T	T	T	T
S1_13011018	G/A	1	13011018	+	NA	NA	NA	NA	NA	NA	G	G	G	R	R	A	G	G	R	A	R	R	G	G	G	G	R	R	R	G	G	G	G	R	G	G	G	R	R	G	G	G	G	G	G	R	R	G	G
S1_13016019	A/C	1	13016019	+	NA	NA	NA	NA	NA	NA	M	M	A	M	A	M	A	M	M	M	M	M	M	M	M	C	A	M	A	A	A	M	A	M	A	M	M	M	M	M	M	M	A	A	M	A	C	A	C
S1_13052018	G/A	1	13052018	+	NA	NA	NA	NA	NA	NA	R	G	G	R	G	G	G	G	R	G	G	G	R	R	R	G	G	G	G	G	G	G	R	G	G	G	G	R	G	G	G	R	G	G	G	G	R	R	G
S1_13057054	C/T	1	13057054	+	NA	NA	NA	NA	NA	NA	Y	C	C	C	C	Y	C	C	C	C	C	C	Y	Y	Y	Y	Y	C	C	Y	C	Y	Y	Y	C	C	C	Y	C	Y	C	Y	C	C	C	C	C	Y	C
S1_13083058	A/T	1	13083058	+	NA	NA	NA	NA	NA	NA	W	A	N	A	A	A	A	A	A	A	A	W	A	A	A	W	A	A	W	A	A	A	N	A	N	A	A	W	A	A	A	A	A	A	A	N	W	N	A
S1_13090053	A/G	1	13090053	+	NA	NA	NA	NA	NA	NA	R	A	A	G	A	A	R	N	R	R	A	R	R	R	R	R	R	A	A	R	A	R	R	R	A	A	R	R	R	A	A	R	A	R	A	A	R	R	A
S1_13099063	G/T	1	13099063	+	NA	NA	NA	NA	NA	NA	K	G	G	K	G	K	K	T	K	K	G	G	K	K	K	K	K	K	K	K	K	K	K	K	K	K	K	K	K	K	G	G	K	K	G	G	K	T	T
S1_13174044	C/T	1	13174044	+	NA	NA	NA	NA	NA	NA	C	Y	T	Y	C	T	N	N	N	Y	C	N	T	C	T	C	Y	Y	Y	C	Y	C	N	C	C	Y	T	T	Y	N	N	Y	C	C	Y	Y	Y	Y	N
S1_13179062	A/T	1	13179062	+	NA	NA	NA	NA	NA	NA	A	W	A	A	A	A	W	W	W	W	A	A	T	W	W	T	A	T	W	A	W	A	N	A	A	A	A	W	A	A	T	T	W	A	W	A	A	W	A
S1_13192023	G/A	1	13192023	+	NA	NA	NA	NA	NA	NA	G	R	R	G	R	G	G	G	A	G	R	R	R	R	R	R	R	R	R	A	G	R	G	R	R	R	R	G	R	G	A	A	R	R	R	G	G	R	G
S1_13196021	A/T	1	13196021	+	NA	NA	NA	NA	NA	NA	A	A	A	T	A	A	W	T	A	W	A	W	W	W	A	W	W	W	W	A	W	W	A	T	W	W	A	W	N	A	W	W	W	W	W	W	T	W	W
S1_13198058	C/T	1	13198058	+	NA	NA	NA	NA	NA	NA	C	Y	Y	Y	C	Y	C	Y	Y	Y	C	Y	Y	C	Y	Y	C	C	Y	Y	C	C	C	Y	Y	T	Y	Y	T	Y	C	Y	Y	Y	Y	Y	Y	Y	Y
S1_13204019	A/C	1	13204019	+	NA	NA	NA	NA	NA	NA	A	A	A	A	A	N	A	M	A	A	A	M	A	M	A	A	N	A	N	M	A	M	A	M	A	A	A	A	A	A	A	A	A	M	A	A	A	M	A
S1_13205019	T/G	1	13205019	+	NA	NA	NA	NA	NA	NA	G	T	N	T	T	T	T	T	T	N	T	T	T	K	N	T	T	N	K	T	T	N	T	K	T	T	G	K	T	T	T	T	T	N	T	T	T	N	T
S1_13239046	C/T	1	13239046	+	NA	NA	NA	NA	NA	NA	C	Y	C	Y	C	C	Y	C	Y	C	T	Y	C	C	Y	Y	C	C	Y	Y	C	C	C	C	T	N	C	C	C	C	C	C	Y	C	C	C	C	Y	C
S1_13244018	T/A	1	13244018	+	NA	NA	NA	NA	NA	NA	W	N	T	N	T	W	T	A	N	T	T	W	A	A	W	T	A	N	A	A	T	W	N	T	T	W	T	T	W	T	W	T	N	T	W	A	A	N	W
S1_13245064	C/T	1	13245064	+	NA	NA	NA	NA	NA	NA	C	Y	T	Y	C	C	C	C	Y	Y	C	Y	C	C	C	C	C	C	C	T	C	C	C	Y	T	Y	Y	C	Y	C	C	Y	Y	Y	Y	C	Y	C	Y
S1_13257055	A/G	1	13257055	+	NA	NA	NA	NA	NA	NA	R	A	A	A	A	A	R	A	A	A	A	A	A	A	R	A	A	A	R	R	A	A	A	A	A	A	A	A	A	A	A	A	A	A	A	A	R	A	A
S1_13286021	C/T	1	13286021	+	NA	NA	NA	NA	NA	NA	C	C	C	C	Y	C	C	C	Y	Y	Y	C	Y	C	C	C	Y	Y	C	C	T	Y	C	Y	C	Y	Y	C	C	Y	C	C	Y	C	Y	Y	C	C	C
S1_13317055	A/G	1	13317055	+	NA	NA	NA	NA	NA	NA	A	A	A	N	A	A	A	A	A	A	A	A	A	A	R	N	A	A	A	A	A	A	G	R	A	N	G	N	A	A	A	R	N	G	A	A	A	A	A
S1_13320050	A/G	1	13320050	+	NA	NA	NA	NA	NA	NA	A	R	A	A	A	R	A	R	R	R	R	R	A	R	R	R	A	A	A	A	A	R	A	A	A	A	R	R	R	R	R	R	A	A	R	A	G	A	R
S1_13321053	T/C	1	13321053	+	NA	NA	NA	NA	NA	NA	T	Y	Y	T	Y	T	T	T	T	T	T	T	T	T	T	T	Y	Y	T	T	Y	T	T	Y	Y	Y	Y	Y	Y	T	Y	T	T	Y	Y	T	T	T	T
S1_13336045	C/G	1	13336045	+	NA	NA	NA	NA	NA	NA	S	C	C	C	N	C	C	C	S	N	C	G	C	C	N	S	C	C	C	S	C	C	C	C	C	C	C	S	S	S	C	C	N	C	C	C	C	G	N
S1_13344017	T/C	1	13344017	+	NA	NA	NA	NA	NA	NA	T	Y	T	Y	Y	T	T	Y	T	T	C	T	T	T	Y	T	T	T	T	Y	T	T	T	T	Y	T	T	T	T	T	T	T	T	T	T	Y	Y	N	T
S1_13345051	G/A	1	13345051	+	NA	NA	NA	NA	NA	NA	R	R	R	A	R	G	G	R	G	R	R	A	A	R	G	R	R	R	R	R	R	R	G	R	R	G	R	G	G	R	G	R	R	R	G	R	G	R	R
S1_13353052	C/T	1	13353052	+	NA	NA	NA	NA	NA	NA	N	Y	T	C	T	C	C	C	T	T	Y	Y	Y	C	C	Y	Y	C	C	C	Y	Y	C	C	Y	T	N	T	Y	Y	Y	C	Y	Y	Y	Y	C	C	Y
S1_13373063	C/T	1	13373063	+	NA	NA	NA	NA	NA	NA	T	N	C	N	C	T	Y	Y	C	N	C	C	C	C	C	T	C	C	Y	Y	C	C	C	N	C	C	N	Y	Y	Y	C	C	C	C	C	C	C	T	C
S1_13402044	G/A	1	13402044	+	NA	NA	NA	NA	NA	NA	R	R	R	R	R	R	R	R	R	R	R	G	R	R	R	R	R	G	R	A	R	R	G	R	R	R	R	R	R	G	R	G	G	R	R	R	R	R	G
S1_13427057	G/A	1	13427057	+	NA	NA	NA	NA	NA	NA	G	G	R	R	R	N	R	G	R	G	R	G	G	R	G	R	R	R	G	R	G	R	R	R	G	R	R	A	R	G	G	R	G	R	G	G	R	R	R
S1_13429041	C/T	1	13429041	+	NA	NA	NA	NA	NA	NA	C	C	C	C	C	C	T	C	C	Y	C	C	N	Y	C	C	C	N	N	C	C	C	C	C	C	C	C	C	C	C	C	C	C	C	C	C	C	C	C
S1_13438019	C/A	1	13438019	+	NA	NA	NA	NA	NA	NA	M	C	C	M	M	C	C	M	M	C	C	C	M	N	A	M	M	N	C	M	N	C	M	C	C	C	N	C	N	C	C	M	C	N	C	M	C	C	C
S1_13440029	T/G	1	13440029	+	NA	NA	NA	NA	NA	NA	K	T	T	T	T	T	T	K	K	G	T	K	K	K	K	K	G	K	K	T	K	G	K	K	K	K	K	T	K	K	G	K	T	G	K	K	K	K	K
S1_13489020	T/C	1	13489020	+	NA	NA	NA	NA	NA	NA	T	Y	T	Y	T	T	T	Y	N	T	T	C	Y	C	C	T	T	Y	C	N	T	T	Y	Y	T	N	C	Y	N	T	Y	T	Y	T	Y	T	N	N	N
S1_13501016	G/A	1	13501016	+	NA	NA	NA	NA	NA	NA	G	R	R	G	R	R	R	A	R	R	R	G	R	R	R	R	R	R	R	R	A	R	R	G	R	R	G	G	R	R	R	R	R	R	R	A	R	R	A
S1_13503037	A/G	1	13503037	+	NA	NA	NA	NA	NA	NA	A	R	A	A	R	A	R	R	R	R	R	G	R	R	R	A	A	R	R	R	R	R	A	A	A	A	A	A	N	A	R	A	A	R	R	R	A	A	R
S1_13530033	A/G	1	13530033	+	NA	NA	NA	NA	NA	NA	G	A	N	G	A	A	A	N	G	N	A	A	A	R	R	N	A	A	G	A	A	N	N	G	G	A	G	N	R	A	A	R	N	A	N	A	G	A	G
S1_13572036	C/A	1	13572036	+	NA	NA	NA	NA	NA	NA	C	M	M	M	M	M	M	C	C	C	C	M	C	M	C	C	C	C	C	C	M	C	C	C	C	A	C	M	M	C	C	C	M	M	C	M	C	M	M
S1_13578036	G/A	1	13578036	+	NA	NA	NA	NA	NA	NA	A	R	G	A	G	A	G	N	G	R	R	G	G	R	A	N	A	G	R	N	G	N	A	A	R	R	N	N	A	N	G	G	G	R	G	R	G	G	G
S1_13579025	C/G	1	13579025	+	NA	NA	NA	NA	NA	NA	G	C	C	S	S	G	S	S	S	S	S	S	S	S	S	S	S	S	S	S	C	C	S	S	S	C	S	S	G	S	S	S	S	S	C	C	S	S	C
S1_13602019	T/G	1	13602019	+	NA	NA	NA	NA	NA	NA	K	K	K	K	K	K	K	K	K	K	K	K	K	K	K	K	K	K	T	K	T	T	K	K	K	K	K	G	K	T	K	T	K	T	T	K	T	K	K
S1_13606047	T/G	1	13606047	+	NA	NA	NA	NA	NA	NA	T	K	T	T	K	T	K	N	K	T	K	T	T	K	K	K	K	T	N	K	K	K	N	T	N	T	T	K	N	T	T	T	K	T	T	T	T	T	K
S1_13618052	T/C	1	13618052	+	NA	NA	NA	NA	NA	NA	C	T	N	T	Y	N	T	C	Y	T	T	T	C	Y	N	T	T	N	N	T	N	C	C	N	Y	T	N	C	T	C	T	Y	Y	C	N	N	C	Y	Y
S1_13625039	G/A	1	13625039	+	NA	NA	NA	NA	NA	NA	R	G	G	N	R	R	A	N	G	A	G	N	N	N	A	G	A	A	G	G	G	N	A	A	A	G	R	R	G	G	G	G	A	R	R	G	A	A	N
S1_13630020	T/C	1	13630020	+	NA	NA	NA	NA	NA	NA	T	Y	Y	T	Y	C	T	N	Y	N	Y	Y	T	Y	Y	T	C	T	C	T	T	T	C	T	N	C	Y	N	T	Y	Y	C	C	T	Y	Y	C	N	C
S1_13641053	C/G	1	13641053	+	NA	NA	NA	NA	NA	NA	C	S	C	C	S	C	C	C	S	S	S	C	C	C	C	C	C	C	C	C	S	S	N	S	C	S	S	C	C	C	C	C	C	C	S	C	C	S	C
S1_13670062	A/G	1	13670062	+	NA	NA	NA	NA	NA	NA	R	A	A	A	A	R	A	R	A	A	A	A	A	R	A	R	R	A	A	R	A	A	R	R	A	A	R	A	R	A	A	R	A	A	A	A	R	A	A
S1_13671032	C/A	1	13671032	+	NA	NA	NA	NA	NA	NA	C	N	C	M	C	C	C	N	C	C	C	C	C	N	A	M	C	C	N	C	C	C	C	C	C	C	N	C	N	C	C	N	N	C	C	C	C	A	C
S1_13674023	A/G	1	13674023	+	NA	NA	NA	NA	NA	NA	G	A	A	R	A	R	A	R	R	G	A	A	R	R	G	A	A	A	R	G	N	R	R	G	R	A	R	R	R	A	A	G	A	R	A	A	A	R	A
S1_13676037	G/A	1	13676037	+	NA	NA	NA	NA	NA	NA	R	G	R	R	R	R	R	R	R	G	R	R	R	R	G	G	R	G	R	R	R	R	R	R	R	R	G	R	R	G	R	R	R	G	R	G	R	A	R
S1_13696050	A/G	1	13696050	+	NA	NA	NA	NA	NA	NA	R	R	A	A	A	R	R	R	A	R	A	A	N	G	R	G	G	R	N	R	A	A	N	G	A	N	A	G	G	G	R	R	A	A	A	A	N	R	R
S1_13717047	C/A	1	13717047	+	NA	NA	NA	NA	NA	NA	C	C	A	M	A	C	C	M	A	M	C	A	M	N	C	C	A	M	N	M	N	N	A	A	M	C	C	C	C	M	M	M	M	A	M	A	C	C	C
S1_13720043	G/A	1	13720043	+	NA	NA	NA	NA	NA	NA	R	R	R	G	G	R	R	R	G	G	R	R	R	R	R	R	R	R	R	A	A	R	A	R	R	A	R	G	R	A	A	R	R	A	A	R	G	R	R
S1_13749026	A/G	1	13749026	+	NA	NA	NA	NA	NA	NA	A	R	A	R	N	R	R	R	R	A	A	A	R	A	R	A	A	A	A	A	A	A	A	G	A	A	R	R	R	R	A	R	R	A	A	R	A	R	G
S1_13753026	A/G	1	13753026	+	NA	NA	NA	NA	NA	NA	A	A	R	A	A	A	N	A	A	A	A	A	A	A	A	A	A	A	N	G	A	A	N	N	A	A	N	A	R	A	R	R	A	A	A	R	G	A	A
S1_13756061	T/G	1	13756061	+	NA	NA	NA	NA	NA	NA	K	K	T	K	T	K	K	T	K	T	T	T	T	K	N	K	T	K	K	T	T	T	N	K	T	T	G	T	G	T	T	T	T	K	T	T	T	K	K
S1_13765059	T/C	1	13765059	+	NA	NA	NA	NA	NA	NA	Y	T	T	T	N	N	Y	Y	Y	C	N	Y	Y	C	Y	Y	T	N	T	C	T	Y	N	T	T	T	T	N	C	C	T	N	N	T	T	N	T	T	T
S1_13775017	A/C	1	13775017	+	NA	NA	NA	NA	NA	NA	A	A	A	A	A	A	A	A	A	A	A	A	M	A	A	M	A	A	M	A	A	M	N	A	A	A	A	A	A	A	A	A	A	N	A	A	A	M	A
S1_13790015	C/T	1	13790015	+	NA	NA	NA	NA	NA	NA	Y	C	C	C	C	Y	C	N	Y	C	C	C	C	Y	C	C	C	C	C	C	N	C	N	C	N	C	C	C	N	C	N	Y	C	C	C	C	C	C	C
S1_13811016	C/T	1	13811016	+	NA	NA	NA	NA	NA	NA	Y	Y	Y	C	Y	Y	Y	C	Y	Y	Y	Y	Y	Y	T	Y	Y	Y	C	Y	Y	Y	N	C	Y	T	Y	T	Y	C	Y	T	Y	Y	Y	Y	Y	Y	Y
S1_13853052	C/T	1	13853052	+	NA	NA	NA	NA	NA	NA	Y	C	N	Y	C	T	Y	Y	Y	Y	T	C	Y	Y	Y	T	Y	Y	T	Y	Y	C	C	Y	C	Y	T	C	Y	T	Y	C	Y	T	C	Y	Y	Y	Y
S1_13857015	A/G	1	13857015	+	NA	NA	NA	NA	NA	NA	R	R	R	A	R	A	R	R	R	R	A	A	R	R	R	A	R	R	A	G	R	R	R	R	R	R	R	R	R	R	R	R	R	R	R	A	A	R	R
S1_13872025	G/A	1	13872025	+	NA	NA	NA	NA	NA	NA	R	R	G	G	G	G	R	R	G	R	G	G	G	R	G	G	R	G	G	R	R	R	R	R	G	R	R	R	R	G	G	A	G	G	G	G	G	R	G
S1_13873062	C/T	1	13873062	+	NA	NA	NA	NA	NA	NA	Y	Y	C	T	Y	T	T	N	Y	C	Y	Y	T	Y	T	C	C	T	Y	Y	C	C	Y	Y	C	Y	Y	T	T	C	T	Y	T	T	T	N	T	C	N
S1_13899013	A/C	1	13899013	+	NA	NA	NA	NA	NA	NA	N	A	M	C	M	A	A	C	A	N	M	M	M	M	A	A	A	M	C	A	N	C	C	M	M	A	M	M	N	M	C	M	A	C	M	A	M	N	M
S1_13911024	T/A	1	13911024	+	NA	NA	NA	NA	NA	NA	T	T	T	T	T	T	T	T	T	T	T	T	T	T	W	T	T	T	W	W	T	T	T	T	T	T	T	N	T	N	T	T	T	T	T	T	W	T	T
S1_13916061	A/T	1	13916061	+	NA	NA	NA	NA	NA	NA	N	W	T	W	W	T	W	N	T	A	W	A	A	A	N	A	A	A	W	A	A	A	A	A	W	A	A	T	A	W	W	A	W	N	W	W	A	W	W
S1_13929016	G/A	1	13929016	+	NA	NA	NA	NA	NA	NA	G	G	G	G	G	G	G	G	G	R	G	G	G	R	G	G	G	G	R	R	G	G	G	R	G	G	R	R	R	G	G	R	G	G	G	G	G	G	G
S1_13940038	C/G	1	13940038	+	NA	NA	NA	NA	NA	NA	G	S	G	S	C	G	C	S	S	G	C	G	S	S	N	S	S	S	G	N	C	N	N	S	S	C	S	N	C	S	C	C	C	C	S	N	C	C	C
S1_13974054	A/T	1	13974054	+	NA	NA	NA	NA	NA	NA	W	A	N	A	A	A	W	W	A	A	A	A	A	A	W	A	A	A	A	A	A	A	A	N	A	A	A	A	A	A	N	A	A	A	A	A	A	A	A
S1_13991014	G/A	1	13991014	+	NA	NA	NA	NA	NA	NA	G	G	G	G	R	G	R	G	G	G	G	G	R	R	G	G	G	G	G	G	R	R	N	G	G	A	G	R	G	G	A	G	G	G	R	R	G	R	G
S1_13996016	A/G	1	13996016	+	NA	NA	NA	NA	NA	NA	A	A	A	A	A	A	N	A	A	A	A	A	R	A	A	N	A	N	A	A	A	A	A	A	A	A	N	A	A	A	R	A	A	A	G	R	A	A	A
S1_14010049	A/G	1	14010049	+	NA	NA	NA	NA	NA	NA	A	N	A	A	A	A	A	N	N	A	N	G	R	R	N	G	R	G	G	A	R	N	A	A	A	R	N	R	R	A	A	N	G	R	A	N	N	A	A
S1_14012019	C/T	1	14012019	+	NA	NA	NA	NA	NA	NA	Y	Y	T	T	Y	T	C	Y	C	C	C	T	T	C	C	Y	N	Y	T	C	Y	Y	N	Y	Y	Y	Y	C	N	Y	Y	C	T	Y	T	T	Y	Y	T
S1_14024032	G/A	1	14024032	+	NA	NA	NA	NA	NA	NA	R	N	N	R	G	N	R	R	N	G	R	R	G	R	A	R	R	G	R	A	R	R	A	R	R	R	R	G	R	R	A	R	A	G	R	A	A	R	A
S1_14047035	G/T	1	14047035	+	NA	NA	NA	NA	NA	NA	K	G	G	G	G	K	G	G	K	G	G	K	G	G	K	K	K	G	G	K	G	G	K	G	G	G	G	K	K	G	N	K	G	G	G	G	K	G	G
S1_14063034	C/A	1	14063034	+	NA	NA	NA	NA	NA	NA	C	M	M	M	M	M	M	C	C	C	M	C	M	M	C	M	M	M	M	M	M	C	C	M	M	M	M	M	M	C	M	M	M	C	C	M	C	M	C
S1_14071028	T/C	1	14071028	+	NA	NA	NA	NA	NA	NA	Y	T	T	T	T	T	Y	Y	Y	T	T	T	Y	Y	Y	Y	T	T	Y	Y	T	Y	Y	Y	T	T	Y	Y	Y	T	T	Y	T	Y	T	T	T	Y	T
S1_14073039	G/A	1	14073039	+	NA	NA	NA	NA	NA	NA	N	N	G	G	G	G	N	G	G	N	G	G	G	G	G	R	G	N	G	G	G	G	G	G	G	G	G	N	N	G	G	R	G	G	G	G	R	G	G
S1_14082046	T/C	1	14082046	+	NA	NA	NA	NA	NA	NA	Y	C	T	T	C	T	Y	Y	Y	C	C	Y	C	T	C	Y	C	C	C	T	Y	Y	T	Y	N	T	T	Y	T	T	C	C	Y	Y	Y	N	T	Y	T
S1_14097057	T/C	1	14097057	+	NA	NA	NA	NA	NA	NA	T	Y	C	T	Y	T	N	T	T	Y	Y	N	Y	T	T	C	T	T	T	T	C	T	C	N	Y	T	T	T	T	Y	C	Y	Y	Y	Y	Y	T	Y	Y
S1_14116038	C/T	1	14116038	+	NA	NA	NA	NA	NA	NA	C	Y	Y	Y	Y	C	N	N	Y	Y	Y	C	C	Y	T	Y	Y	Y	C	Y	T	Y	Y	C	Y	Y	N	T	Y	Y	Y	Y	Y	C	C	T	T	Y	Y
S1_14119051	T/G	1	14119051	+	NA	NA	NA	NA	NA	NA	K	N	T	G	K	N	K	T	T	G	T	T	K	K	K	G	K	G	N	T	T	G	K	G	T	K	T	K	N	K	N	K	K	T	K	T	K	K	K
S1_14184059	G/A	1	14184059	+	NA	NA	NA	NA	NA	NA	G	R	G	N	R	R	G	N	R	R	R	A	G	R	R	N	G	R	R	G	R	G	A	R	N	A	R	N	A	G	R	R	R	N	G	G	R	R	R
S1_14185062	C/T	1	14185062	+	NA	NA	NA	NA	NA	NA	C	C	C	C	C	Y	C	C	Y	Y	Y	Y	T	C	T	Y	T	C	C	Y	C	C	C	C	C	C	C	Y	Y	C	C	C	C	C	Y	N	C	Y	C
S1_14187059	C/T	1	14187059	+	NA	NA	NA	NA	NA	NA	C	Y	C	N	C	T	Y	C	Y	Y	T	T	T	C	Y	T	Y	C	N	Y	Y	C	C	C	T	Y	C	T	Y	T	T	C	Y	N	Y	T	Y	Y	Y
S1_14202025	G/A	1	14202025	+	NA	NA	NA	NA	NA	NA	R	G	G	R	G	R	R	R	G	G	G	G	R	G	R	G	R	G	G	G	G	G	G	R	G	G	R	G	G	G	G	G	G	G	G	G	R	G	G
S1_14216064	A/T	1	14216064	+	NA	NA	NA	NA	NA	NA	W	A	A	W	A	W	W	W	A	W	A	A	W	W	W	W	W	A	W	W	A	W	W	A	A	A	A	W	W	W	A	W	A	A	A	A	W	W	A
S1_14222050	C/G	1	14222050	+	NA	NA	NA	NA	NA	NA	S	S	S	C	S	S	S	S	C	S	C	S	S	S	S	S	C	S	S	S	S	S	S	S	S	S	S	C	S	S	S	S	S	S	C	S	C	S	S
S1_14231038	A/T	1	14231038	+	NA	NA	NA	NA	NA	NA	W	W	A	T	W	W	W	T	W	W	A	A	A	W	W	W	W	T	A	W	T	T	A	T	W	W	T	A	A	T	A	W	W	W	A	A	W	A	T
S1_14286017	G/A	1	14286017	+	NA	NA	NA	NA	NA	NA	G	G	G	G	G	G	G	R	G	G	G	G	G	R	G	A	R	G	R	G	G	G	N	G	G	G	G	G	N	G	G	G	G	N	G	G	R	R	R
S1_14293054	A/T	1	14293054	+	NA	NA	NA	NA	NA	NA	A	W	A	W	W	A	W	A	W	T	A	W	A	W	W	W	W	T	W	A	W	W	W	W	T	W	W	W	W	W	T	W	T	W	W	A	W	W	W
S1_14295059	A/T	1	14295059	+	NA	NA	NA	NA	NA	NA	A	W	A	T	A	W	A	W	W	A	W	A	A	W	W	A	A	A	W	W	W	A	N	W	W	A	W	W	A	A	A	A	A	A	T	A	A	A	W
S1_14312016	T/C	1	14312016	+	NA	NA	NA	NA	NA	NA	T	C	C	Y	C	T	Y	N	T	T	Y	T	Y	T	Y	T	Y	Y	Y	C	C	T	T	N	T	Y	T	C	C	Y	Y	T	C	Y	C	N	C	C	T
S1_14327023	T/C	1	14327023	+	NA	NA	NA	NA	NA	NA	T	Y	C	C	T	Y	Y	T	Y	T	N	T	T	Y	T	T	T	T	C	T	C	N	N	T	N	Y	T	C	T	Y	T	N	Y	Y	Y	Y	T	Y	T
S1_14348028	G/A	1	14348028	+	NA	NA	NA	NA	NA	NA	R	G	G	G	G	R	G	G	G	R	G	G	R	G	G	G	R	G	G	R	N	G	G	N	N	G	N	R	R	R	G	G	N	G	G	G	N	G	N
S1_14367035	A/G	1	14367035	+	NA	NA	NA	NA	NA	NA	G	R	A	G	R	R	R	R	R	R	G	R	G	A	R	R	R	R	R	A	R	A	A	N	A	R	G	R	A	R	G	A	R	A	R	A	N	G	R
S1_14371017	C/T	1	14371017	+	NA	NA	NA	NA	NA	NA	C	C	Y	C	T	Y	Y	C	C	C	C	Y	C	C	N	C	C	N	Y	Y	C	Y	Y	Y	Y	Y	Y	Y	C	C	Y	Y	Y	C	C	C	C	C	C
S1_14373047	T/C	1	14373047	+	NA	NA	NA	NA	NA	NA	Y	Y	Y	Y	T	Y	Y	T	Y	T	Y	Y	Y	Y	Y	T	T	Y	Y	Y	T	T	Y	Y	T	Y	Y	Y	Y	T	Y	T	Y	Y	Y	T	Y	T	T
S1_14378055	G/C	1	14378055	+	NA	NA	NA	NA	NA	NA	G	G	G	G	G	G	S	G	G	G	G	G	G	S	S	G	G	G	G	G	G	G	S	S	G	G	S	G	G	S	G	S	G	G	G	G	G	G	G
S1_14379045	C/T	1	14379045	+	NA	NA	NA	NA	NA	NA	C	Y	Y	C	Y	Y	C	C	C	C	Y	Y	Y	Y	Y	C	C	Y	C	Y	C	Y	Y	Y	C	Y	C	Y	C	Y	C	C	Y	Y	Y	Y	C	Y	Y
S1_14389015	C/T	1	14389015	+	NA	NA	NA	NA	NA	NA	Y	C	C	C	C	Y	C	C	C	C	C	C	C	C	Y	Y	C	C	C	Y	C	Y	C	Y	C	C	C	C	C	C	C	C	C	C	C	C	C	C	C
S1_14423016	T/G	1	14423016	+	NA	NA	NA	NA	NA	NA	K	T	T	T	T	N	T	T	N	K	T	K	T	T	T	K	K	T	K	T	T	K	N	T	T	T	T	T	K	T	N	T	N	K	T	T	G	T	T
S1_14428040	G/T	1	14428040	+	NA	NA	NA	NA	NA	NA	K	G	G	N	G	G	T	T	T	K	G	G	G	K	N	G	G	G	T	G	N	T	G	T	N	G	T	K	T	K	G	K	G	K	N	G	G	K	G
S1_14430043	A/C	1	14430043	+	NA	NA	NA	NA	NA	NA	A	C	M	A	A	A	A	C	A	A	C	M	M	A	A	A	M	A	M	M	C	A	A	C	C	C	N	N	A	C	M	A	A	A	A	C	A	M	C
S1_14437061	A/C	1	14437061	+	NA	NA	NA	NA	NA	NA	M	A	N	A	M	M	M	M	M	M	M	A	A	C	A	A	A	A	A	C	M	M	A	A	M	M	C	C	N	C	M	A	A	A	C	M	C	A	C
S1_14450048	C/T	1	14450048	+	NA	NA	NA	NA	NA	NA	C	Y	Y	C	C	Y	C	Y	Y	Y	Y	C	C	Y	C	C	C	C	Y	C	Y	C	T	Y	Y	Y	Y	C	C	Y	C	C	Y	Y	Y	C	N	Y	C
S1_14451031	T/C	1	14451031	+	NA	NA	NA	NA	NA	NA	Y	T	T	C	Y	C	C	C	Y	C	Y	C	Y	Y	Y	Y	Y	Y	T	T	T	N	T	Y	Y	T	Y	C	N	Y	T	Y	Y	T	T	N	C	C	T
S1_14518020	A/T	1	14518020	+	NA	NA	NA	NA	NA	NA	N	W	W	A	W	N	A	W	N	A	A	A	A	W	W	W	W	W	A	A	A	A	A	A	W	A	A	A	A	W	A	A	W	W	A	W	A	A	T
S1_14521046	C/T	1	14521046	+	NA	NA	NA	NA	NA	NA	Y	C	C	C	C	Y	C	C	C	C	C	C	C	C	Y	C	C	C	C	C	C	C	C	C	C	C	C	Y	C	C	C	Y	C	Y	C	C	C	Y	C
S1_14522036	C/T	1	14522036	+	NA	NA	NA	NA	NA	NA	Y	Y	Y	Y	Y	Y	Y	Y	Y	C	Y	Y	Y	Y	C	C	Y	Y	Y	Y	Y	Y	C	T	Y	T	Y	Y	Y	C	Y	Y	Y	Y	Y	C	Y	Y	Y
S1_14526047	G/A	1	14526047	+	NA	NA	NA	NA	NA	NA	A	R	G	G	R	R	G	R	R	N	R	G	A	A	R	A	A	A	G	A	G	R	G	R	G	G	G	A	A	R	G	G	G	G	G	N	A	R	R
S1_14528053	A/G	1	14528053	+	NA	NA	NA	NA	NA	NA	A	A	A	A	A	A	N	A	R	A	A	N	A	A	G	A	A	A	A	A	A	N	A	G	A	A	N	R	A	R	A	N	A	G	N	A	A	A	N
S1_14543057	C/T	1	14543057	+	NA	NA	NA	NA	NA	NA	C	C	C	C	C	Y	C	N	Y	N	C	C	C	T	T	C	Y	C	C	C	N	C	C	T	Y	C	N	C	C	C	C	C	C	N	C	C	C	Y	C
S1_14602051	A/G	1	14602051	+	NA	NA	NA	NA	NA	NA	A	R	A	G	R	A	R	A	R	R	R	R	R	A	R	R	R	R	R	A	G	R	A	A	A	R	R	A	A	R	R	R	G	R	A	A	R	R	R
S1_14612031	G/T	1	14612031	+	NA	NA	NA	NA	NA	NA	K	K	G	G	K	K	G	G	K	K	G	K	K	K	K	K	G	K	K	K	G	K	G	K	G	K	K	K	G	K	K	K	G	G	G	G	G	G	G
S1_14623039	C/A	1	14623039	+	NA	NA	NA	NA	NA	NA	C	C	C	C	C	M	C	C	M	M	C	C	C	C	C	M	C	C	C	C	C	M	C	C	C	C	C	C	C	C	C	C	C	C	C	C	M	C	C
S1_14624016	C/T	1	14624016	+	NA	NA	NA	NA	NA	NA	C	Y	C	C	Y	C	C	C	Y	Y	Y	Y	Y	C	C	C	C	C	Y	C	C	C	Y	C	Y	Y	C	Y	C	C	C	C	C	C	C	Y	Y	C	T
S1_14638053	A/G	1	14638053	+	NA	NA	NA	NA	NA	NA	R	A	A	A	A	N	A	N	N	R	A	A	A	A	A	R	A	A	G	A	A	A	A	N	A	A	A	N	R	N	A	A	N	A	A	A	A	A	A
S1_14639024	C/T	1	14639024	+	NA	NA	NA	NA	NA	NA	C	C	Y	Y	Y	C	C	Y	Y	Y	C	Y	C	Y	Y	Y	Y	Y	Y	C	Y	Y	Y	Y	Y	C	Y	Y	Y	C	Y	Y	Y	C	C	C	C	C	Y
S1_14642033	C/G	1	14642033	+	NA	NA	NA	NA	NA	NA	C	S	C	C	C	C	C	C	C	C	S	G	S	S	S	S	C	S	C	S	S	S	S	S	S	S	S	C	C	S	S	C	S	S	S	S	C	C	S
S1_14649037	T/C	1	14649037	+	NA	NA	NA	NA	NA	NA	Y	Y	T	Y	Y	Y	T	Y	Y	Y	Y	Y	T	Y	T	Y	Y	Y	T	Y	Y	Y	Y	T	T	Y	Y	Y	C	T	Y	Y	T	Y	Y	Y	Y	Y	Y
S1_14657040	A/G	1	14657040	+	NA	NA	NA	NA	NA	NA	A	A	R	R	R	R	R	A	R	R	R	A	R	R	R	R	R	A	A	R	A	R	N	R	R	A	R	A	A	A	A	R	A	A	R	R	R	A	R
S1_14662053	A/T	1	14662053	+	NA	NA	NA	NA	NA	NA	T	A	T	T	W	A	A	A	W	W	A	T	W	A	A	A	A	W	A	A	W	N	W	N	A	W	T	W	A	W	N	A	A	A	A	A	A	A	T
S1_14672044	T/C	1	14672044	+	NA	NA	NA	NA	NA	NA	Y	T	T	T	T	Y	T	T	T	T	T	T	T	T	T	Y	T	T	Y	T	T	Y	T	Y	T	T	Y	Y	T	T	T	T	T	Y	T	T	T	T	T
S1_14686013	G/A	1	14686013	+	NA	NA	NA	NA	NA	NA	G	R	R	R	R	G	G	G	R	G	G	R	R	R	G	R	R	R	R	G	R	R	R	R	R	G	R	R	R	G	R	R	R	G	R	G	G	G	R
S1_14691056	T/G	1	14691056	+	NA	NA	NA	NA	NA	NA	T	T	K	K	T	T	N	N	T	T	T	T	T	N	T	N	T	T	T	K	N	T	N	T	T	K	N	K	T	T	T	T	N	T	K	K	N	T	K
S1_14769043	T/C	1	14769043	+	NA	NA	NA	NA	NA	NA	N	Y	C	C	Y	T	Y	N	N	T	N	Y	T	N	C	Y	Y	T	Y	Y	Y	T	N	Y	Y	Y	Y	T	Y	Y	T	T	Y	C	Y	Y	C	Y	Y
S1_14782046	T/C	1	14782046	+	NA	NA	NA	NA	NA	NA	C	Y	T	C	T	Y	Y	Y	T	Y	T	T	T	Y	T	T	C	Y	T	T	Y	Y	N	Y	T	Y	Y	Y	Y	Y	T	T	T	Y	T	Y	T	T	Y
S1_14783017	A/G	1	14783017	+	NA	NA	NA	NA	NA	NA	R	A	A	R	A	R	A	A	A	A	A	A	R	A	R	R	R	A	R	A	A	R	A	R	A	A	R	R	A	A	A	R	A	R	A	A	A	R	A
S1_14784046	G/C	1	14784046	+	NA	NA	NA	NA	NA	NA	G	G	G	G	G	S	G	G	G	G	S	G	S	G	G	G	G	G	G	G	S	G	G	C	S	S	G	G	G	G	G	G	G	G	S	S	G	G	G
S1_14797055	A/C	1	14797055	+	NA	NA	NA	NA	NA	NA	C	A	A	N	A	M	M	C	C	C	A	M	A	M	M	M	M	A	M	A	A	M	M	A	A	A	C	M	M	M	A	M	A	M	A	A	C	A	A
S1_14800047	A/T	1	14800047	+	NA	NA	NA	NA	NA	NA	N	A	A	A	W	A	A	W	W	N	W	W	A	W	A	W	A	N	A	A	W	N	A	A	A	W	N	W	A	W	A	A	W	A	A	A	N	W	W
S1_14806053	G/A	1	14806053	+	NA	NA	NA	NA	NA	NA	G	R	R	G	R	G	G	G	N	A	A	G	A	G	R	G	G	R	R	R	R	R	A	G	A	R	G	G	R	A	R	R	N	G	A	G	N	G	R
S1_14849064	T/G	1	14849064	+	NA	NA	NA	NA	NA	NA	T	K	K	T	K	K	K	K	K	K	K	T	T	K	K	K	T	T	T	K	K	K	T	T	K	T	T	K	T	K	K	K	T	T	K	K	K	K	T
S1_14853028	A/G	1	14853028	+	NA	NA	NA	NA	NA	NA	R	A	G	R	R	R	R	N	R	A	N	A	G	R	R	R	R	R	G	A	R	A	A	R	A	R	R	A	A	A	R	A	G	A	A	R	R	R	R
S1_14854052	T/C	1	14854052	+	NA	NA	NA	NA	NA	NA	Y	T	C	Y	T	Y	Y	Y	T	T	T	Y	Y	T	T	T	Y	T	Y	Y	C	T	T	Y	T	T	Y	Y	Y	C	Y	T	Y	Y	Y	Y	T	C	T
S1_14862059	G/A	1	14862059	+	NA	NA	NA	NA	NA	NA	G	R	G	R	R	G	G	R	R	R	R	G	G	G	G	G	G	R	G	G	R	G	R	R	R	R	R	G	G	R	R	G	G	R	R	R	G	G	G
S1_14865036	A/T	1	14865036	+	NA	NA	NA	NA	NA	NA	A	A	A	A	A	A	W	W	W	T	A	W	A	W	A	N	A	A	A	A	A	W	N	N	A	A	A	A	A	W	A	N	N	A	A	A	N	W	A
S1_14866014	C/T	1	14866014	+	NA	NA	NA	NA	NA	NA	T	N	T	Y	C	T	Y	N	C	Y	C	C	Y	Y	N	Y	C	Y	Y	Y	C	Y	Y	N	Y	Y	C	C	C	Y	Y	T	Y	Y	T	N	T	N	T
S1_14884053	C/T	1	14884053	+	NA	NA	NA	NA	NA	NA	Y	C	C	C	C	C	Y	Y	C	C	C	C	C	C	C	C	C	C	C	Y	C	C	N	C	C	C	C	C	C	C	C	C	C	C	C	C	Y	C	C
S1_14885058	C/T	1	14885058	+	NA	NA	NA	NA	NA	NA	C	Y	N	T	Y	Y	T	Y	Y	Y	Y	Y	Y	C	Y	Y	C	Y	Y	Y	Y	Y	C	Y	T	Y	Y	Y	C	Y	Y	Y	T	Y	T	Y	C	Y	Y
S1_14886027	A/G	1	14886027	+	NA	NA	NA	NA	NA	NA	A	R	R	A	R	R	A	R	A	A	R	A	A	A	R	A	A	R	A	G	R	A	A	A	R	G	A	R	A	A	R	R	R	A	A	R	A	R	A
S1_14906019	C/T	1	14906019	+	NA	NA	NA	NA	NA	NA	Y	C	C	C	C	Y	C	C	Y	C	C	Y	Y	C	Y	Y	Y	C	C	Y	C	Y	Y	C	C	C	C	C	C	Y	C	C	C	C	C	C	C	Y	C
S1_14910053	C/T	1	14910053	+	NA	NA	NA	NA	NA	NA	C	Y	C	C	Y	Y	Y	Y	C	C	C	Y	C	Y	C	C	C	Y	Y	C	Y	Y	Y	C	C	C	C	Y	Y	C	Y	C	C	C	Y	Y	C	Y	Y
S1_14911053	T/C	1	14911053	+	NA	NA	NA	NA	NA	NA	Y	Y	T	T	T	T	Y	Y	T	Y	Y	T	T	Y	Y	T	Y	Y	Y	Y	Y	T	T	T	T	Y	T	T	Y	Y	T	T	Y	T	Y	Y	Y	Y	Y
S1_14921054	G/T	1	14921054	+	NA	NA	NA	NA	NA	NA	K	G	G	N	G	K	G	G	K	G	G	G	G	G	K	G	G	G	G	G	G	G	T	G	G	G	G	G	G	G	G	K	G	K	G	G	N	K	G
S1_14924051	G/A	1	14924051	+	NA	NA	NA	NA	NA	NA	A	G	R	R	G	G	R	R	R	R	R	R	G	G	R	R	G	G	A	R	R	R	A	R	R	R	N	R	R	R	R	G	G	G	R	R	G	A	R
S1_14929049	A/C	1	14929049	+	NA	NA	NA	NA	NA	NA	N	A	A	M	M	A	N	M	M	C	M	A	M	A	M	C	A	M	A	C	A	M	C	C	M	M	A	N	C	M	M	M	M	M	M	M	C	M	M
S1_14933046	C/T	1	14933046	+	NA	NA	NA	NA	NA	NA	T	Y	T	T	Y	N	Y	T	Y	T	T	Y	T	T	T	C	Y	Y	Y	C	Y	N	C	Y	C	T	Y	T	T	C	Y	Y	Y	C	C	Y	Y	Y	T
S1_14934060	T/A	1	14934060	+	NA	NA	NA	NA	NA	NA	T	W	N	T	W	T	W	T	T	T	T	W	W	W	T	W	T	T	W	T	T	T	N	T	T	W	T	A	T	T	W	T	T	T	T	W	T	W	W
S1_14936041	G/A	1	14936041	+	NA	NA	NA	NA	NA	NA	R	R	R	G	R	G	G	G	G	R	R	R	G	G	G	G	R	G	G	G	R	G	R	G	G	R	R	G	G	R	G	G	G	G	G	G	G	R	G
S1_14942050	A/G	1	14942050	+	NA	NA	NA	NA	NA	NA	A	R	R	A	A	R	A	A	A	A	R	A	A	R	A	A	R	R	A	R	A	A	A	A	A	A	A	A	A	R	R	A	R	A	A	R	A	A	R
S1_14947059	C/G	1	14947059	+	NA	NA	NA	NA	NA	NA	C	C	N	C	C	C	C	C	C	C	C	C	C	C	G	C	S	C	C	C	C	S	C	C	C	C	C	C	N	C	C	S	C	S	N	C	N	N	C
S1_14965029	C/T	1	14965029	+	NA	NA	NA	NA	NA	NA	C	C	N	C	C	C	T	T	C	C	N	C	C	Y	C	T	C	C	C	C	N	T	T	Y	N	C	T	C	C	N	N	C	C	Y	C	C	Y	Y	C
S1_14971036	T/G	1	14971036	+	NA	NA	NA	NA	NA	NA	N	N	K	G	K	N	T	K	K	N	G	T	N	T	G	T	N	G	T	K	G	T	G	K	K	T	K	K	K	G	T	K	K	G	K	K	K	N	K
S1_14980027	G/A	1	14980027	+	NA	NA	NA	NA	NA	NA	A	G	G	G	G	G	G	G	G	G	G	G	R	G	G	A	G	G	G	G	G	G	G	G	G	G	R	R	G	R	G	G	G	G	G	G	G	G	G
S1_14983043	G/A	1	14983043	+	NA	NA	NA	NA	NA	NA	G	G	G	G	A	G	R	G	R	G	A	R	R	R	R	G	R	N	G	G	R	R	G	G	G	G	N	G	G	G	A	G	G	R	R	G	G	R	G
S1_14984011	T/G	1	14984011	+	NA	NA	NA	NA	NA	NA	T	T	K	K	T	T	T	T	K	T	K	T	T	T	T	T	K	T	K	K	K	K	N	T	K	T	K	N	K	T	K	T	T	T	T	K	T	T	T
S1_15013049	C/T	1	15013049	+	NA	NA	NA	NA	NA	NA	C	Y	C	C	Y	C	N	C	C	Y	C	C	Y	C	C	C	C	Y	C	C	C	C	Y	C	Y	Y	C	C	C	C	N	N	C	N	C	Y	C	C	C
S1_15022019	T/C	1	15022019	+	NA	NA	NA	NA	NA	NA	Y	T	T	T	T	T	Y	T	T	T	T	T	T	Y	Y	T	T	T	T	T	T	Y	T	Y	T	T	T	T	T	T	T	Y	T	T	T	T	Y	T	T
S1_15030031	A/C	1	15030031	+	NA	NA	NA	NA	NA	NA	A	A	A	A	A	A	A	A	A	A	A	A	A	A	A	A	M	A	A	A	N	C	N	A	A	A	A	A	A	M	A	M	A	A	A	A	N	A	N
S1_15042053	A/T	1	15042053	+	NA	NA	NA	NA	NA	NA	A	A	A	A	A	A	A	N	A	A	A	A	A	A	W	A	A	A	W	W	A	A	A	A	A	N	A	A	A	A	A	A	A	A	A	A	W	A	A
S1_15053038	T/C	1	15053038	+	NA	NA	NA	NA	NA	NA	Y	Y	Y	Y	Y	Y	Y	T	Y	Y	Y	Y	Y	Y	Y	Y	Y	C	Y	Y	T	Y	C	Y	Y	Y	Y	Y	Y	T	Y	Y	Y	Y	Y	Y	T	T	Y
S1_15056039	C/A	1	15056039	+	NA	NA	NA	NA	NA	NA	M	M	C	M	M	M	M	C	M	M	M	M	C	M	C	A	A	C	M	M	C	M	A	C	C	M	C	A	M	M	M	M	N	C	C	C	A	M	A
S1_15071041	C/T	1	15071041	+	NA	NA	NA	NA	NA	NA	Y	C	C	C	C	Y	C	T	N	C	C	C	C	C	C	C	C	C	N	C	C	C	C	C	C	C	C	C	C	C	C	C	C	C	C	C	Y	C	C
S1_15072014	A/T	1	15072014	+	NA	NA	NA	NA	NA	NA	T	W	W	A	W	A	A	A	W	W	A	W	W	T	A	W	T	A	W	A	A	W	W	T	A	A	A	W	A	A	A	A	W	A	A	W	W	A	A
S1_15079020	A/C	1	15079020	+	NA	NA	NA	NA	NA	NA	A	M	M	A	M	A	A	A	A	A	C	A	A	A	A	C	M	N	A	A	A	M	N	A	M	A	M	A	C	N	M	N	A	A	M	A	M	N	M
S1_15100045	A/G	1	15100045	+	NA	NA	NA	NA	NA	NA	R	A	A	A	A	A	R	R	A	R	A	A	R	R	R	A	A	A	R	A	A	A	R	A	A	A	R	A	A	A	A	R	A	A	A	A	A	R	A
S1_15101030	C/T	1	15101030	+	NA	NA	NA	NA	NA	NA	C	Y	Y	Y	Y	C	Y	Y	C	C	Y	C	C	Y	C	C	C	Y	C	Y	C	C	Y	C	Y	C	Y	C	C	Y	C	Y	C	C	Y	Y	Y	C	C
S1_15119021	T/C	1	15119021	+	NA	NA	NA	NA	NA	NA	T	Y	Y	Y	Y	T	T	T	T	T	Y	T	T	T	N	T	T	C	T	Y	T	T	C	T	T	Y	T	Y	T	T	Y	Y	Y	T	Y	N	T	C	Y
S1_15137042	G/T	1	15137042	+	NA	NA	NA	NA	NA	NA	K	K	K	K	K	K	K	G	K	G	K	K	K	K	K	K	G	K	K	K	G	G	K	K	G	K	K	K	K	G	K	G	K	K	G	G	K	G	G
S1_15142063	C/T	1	15142063	+	NA	NA	NA	NA	NA	NA	Y	Y	Y	T	Y	Y	C	C	C	Y	T	C	C	Y	C	C	Y	Y	N	C	Y	Y	C	Y	T	Y	T	N	C	Y	C	C	C	C	C	Y	C	C	N
S1_15152021	G/T	1	15152021	+	NA	NA	NA	NA	NA	NA	G	T	G	G	K	N	K	G	N	G	G	N	N	T	N	G	K	T	G	K	G	G	N	T	T	G	G	K	G	G	G	T	G	G	G	G	G	N	K
S1_15157026	C/G	1	15157026	+	NA	NA	NA	NA	NA	NA	C	S	C	C	C	C	C	S	C	C	S	C	C	C	C	C	C	S	C	S	C	S	C	S	S	S	C	C	S	C	C	S	S	S	S	S	C	C	S
S1_15167042	G/C	1	15167042	+	NA	NA	NA	NA	NA	NA	S	G	N	G	G	S	S	G	S	N	G	S	G	S	S	G	S	G	S	S	G	C	C	S	G	G	G	S	G	C	G	S	G	S	G	G	C	S	G
S1_15168017	C/T	1	15168017	+	NA	NA	NA	NA	NA	NA	Y	Y	Y	C	Y	C	Y	Y	Y	Y	Y	C	C	Y	C	T	Y	Y	Y	Y	Y	C	N	Y	Y	Y	Y	Y	Y	Y	Y	Y	Y	Y	Y	Y	Y	Y	Y
S1_15178018	G/C	1	15178018	+	NA	NA	NA	NA	NA	NA	S	S	G	N	G	N	S	S	C	C	G	G	N	G	G	N	C	C	G	C	C	G	N	C	G	G	S	G	S	N	G	C	G	N	G	G	N	N	G
S1_15182059	A/G	1	15182059	+	NA	NA	NA	NA	NA	NA	A	G	R	A	R	A	A	A	A	N	R	R	R	G	G	N	A	R	R	A	G	R	R	G	N	G	R	A	A	R	R	A	R	G	A	R	A	A	R
S1_15192042	G/A	1	15192042	+	NA	NA	NA	NA	NA	NA	G	R	G	G	R	A	G	R	G	G	G	G	R	R	R	G	R	R	G	G	G	G	G	G	R	R	N	G	G	G	R	G	G	G	G	R	G	R	R
S1_15194062	G/A	1	15194062	+	NA	NA	NA	NA	NA	NA	G	N	R	R	R	G	G	A	R	N	R	N	R	G	G	G	A	N	A	N	G	G	G	R	G	N	A	R	N	G	A	R	N	R	A	G	G	A	R
S1_15195052	C/T	1	15195052	+	NA	NA	NA	NA	NA	NA	C	C	C	C	C	Y	Y	Y	C	Y	C	C	C	C	C	Y	C	C	Y	C	C	C	C	C	C	C	C	C	C	C	C	C	C	C	C	C	C	Y	C
S1_15199050	C/T	1	15199050	+	NA	NA	NA	NA	NA	NA	Y	C	C	Y	C	N	Y	Y	C	Y	C	C	Y	Y	Y	Y	C	C	C	Y	Y	C	Y	Y	C	Y	C	C	C	Y	Y	Y	N	C	Y	Y	C	Y	Y
S1_15210044	A/C	1	15210044	+	NA	NA	NA	NA	NA	NA	A	M	A	A	M	C	C	C	M	A	N	N	C	M	N	A	N	M	A	C	C	M	N	C	C	A	A	A	A	N	M	M	N	A	M	M	A	N	A
S1_15218026	C/T	1	15218026	+	NA	NA	NA	NA	NA	NA	Y	T	C	T	T	C	C	T	T	Y	N	C	C	Y	C	C	T	Y	Y	C	Y	T	N	T	C	Y	N	N	Y	C	T	N	T	N	N	T	N	Y	Y
S1_15245014	T/C	1	15245014	+	NA	NA	NA	NA	NA	NA	T	C	Y	T	Y	T	T	T	T	C	N	T	C	N	N	T	N	N	N	T	N	T	C	T	T	Y	C	Y	N	T	T	Y	T	T	T	N	T	T	N
S1_15251057	T/C	1	15251057	+	NA	NA	NA	NA	NA	NA	T	Y	Y	T	Y	T	Y	T	Y	N	Y	T	T	T	T	Y	T	Y	Y	T	Y	T	T	N	Y	T	N	Y	T	Y	Y	N	Y	N	Y	T	T	Y	Y
S1_15252037	C/G	1	15252037	+	NA	NA	NA	NA	NA	NA	G	N	C	C	C	C	C	S	C	N	C	N	S	N	C	S	C	C	G	C	C	C	N	C	C	C	C	S	N	C	C	C	C	G	C	C	N	N	C
S1_15253059	G/T	1	15253059	+	NA	NA	NA	NA	NA	NA	K	G	N	N	G	K	G	G	G	G	G	G	G	K	K	G	K	G	K	G	G	G	G	G	G	G	N	G	G	G	N	G	G	G	G	G	K	G	N
S1_15258047	G/C	1	15258047	+	NA	NA	NA	NA	NA	NA	G	G	G	G	G	C	G	G	G	G	S	N	G	G	S	G	G	S	G	G	S	G	C	G	G	S	N	G	G	G	C	C	S	G	S	S	S	C	S
S1_15260064	C/A	1	15260064	+	NA	NA	NA	NA	NA	NA	M	C	M	N	C	N	C	N	M	C	M	N	M	C	C	C	M	C	C	M	N	M	C	C	M	C	M	C	C	C	C	N	C	C	M	M	M	M	C
S1_15263019	G/T	1	15263019	+	NA	NA	NA	NA	NA	NA	G	K	K	K	K	K	K	K	G	G	K	K	K	K	G	K	K	K	K	K	K	K	G	K	G	T	K	G	K	G	K	G	K	K	K	G	K	K	K
S1_15283026	A/G	1	15283026	+	NA	NA	NA	NA	NA	NA	R	A	A	A	R	A	R	R	A	R	R	G	N	R	A	A	R	A	R	R	A	N	R	R	R	R	G	G	R	R	A	R	A	R	N	R	R	R	G
S1_15286019	T/C	1	15286019	+	NA	NA	NA	NA	NA	NA	T	T	N	T	N	T	T	Y	T	T	T	N	Y	C	Y	T	T	T	T	T	T	T	T	N	T	T	T	T	T	C	T	T	T	T	T	T	T	T	T
S1_15307039	T/G	1	15307039	+	NA	NA	NA	NA	NA	NA	K	T	K	T	K	T	T	T	K	K	K	K	K	T	T	T	K	T	T	T	T	T	T	T	K	T	K	G	T	K	K	T	K	T	K	K	T	T	T
S1_15324030	T/G	1	15324030	+	NA	NA	NA	NA	NA	NA	K	K	G	K	T	K	K	T	K	K	T	K	K	K	K	T	K	T	K	K	K	K	T	K	T	K	K	K	K	K	T	T	K	K	K	K	K	K	T
S1_15339032	C/A	1	15339032	+	NA	NA	NA	NA	NA	NA	M	C	M	C	M	M	C	M	C	C	C	C	M	C	C	M	M	M	M	M	C	M	C	M	M	M	M	M	C	C	M	M	M	M	M	C	M	C	C
S1_15344027	T/A	1	15344027	+	NA	NA	NA	NA	NA	NA	W	T	T	T	N	T	T	T	W	T	T	T	W	T	W	T	T	T	T	T	T	W	T	T	T	T	T	W	T	T	T	T	T	W	T	T	A	W	T
S1_15350022	G/A	1	15350022	+	NA	NA	NA	NA	NA	NA	R	G	G	R	N	G	G	G	G	G	G	R	A	R	G	G	G	G	A	A	G	R	G	A	G	G	A	A	G	A	G	G	G	R	G	N	R	G	G
S1_15353040	G/T	1	15353040	+	NA	NA	NA	NA	NA	NA	G	G	N	T	K	G	T	K	K	G	K	K	K	K	G	T	N	G	G	G	T	K	N	T	G	K	T	G	N	N	N	G	K	G	K	N	G	K	G
S1_15355017	A/G	1	15355017	+	NA	NA	NA	NA	NA	NA	R	A	R	R	A	A	R	N	A	R	G	R	G	A	R	R	A	R	R	A	A	G	A	G	G	R	A	R	A	R	A	A	N	R	R	G	R	G	A
S1_15361043	T/A	1	15361043	+	NA	NA	NA	NA	NA	NA	W	T	T	T	T	T	T	W	A	T	T	W	W	W	W	W	T	T	W	W	T	T	T	T	T	T	N	T	W	W	T	T	T	W	T	T	T	W	T
S1_15368063	A/T	1	15368063	+	NA	NA	NA	NA	NA	NA	A	N	A	A	A	A	A	N	A	A	A	A	W	A	W	W	W	A	W	W	A	A	A	A	A	A	T	W	W	A	A	W	A	A	A	A	W	A	A
S1_15369041	A/T	1	15369041	+	NA	NA	NA	NA	NA	NA	W	A	A	A	A	A	W	A	W	W	A	A	A	W	A	A	W	A	A	A	A	W	A	W	A	A	W	A	A	A	A	A	A	W	A	A	W	W	A
S1_15371029	C/A	1	15371029	+	NA	NA	NA	NA	NA	NA	C	C	A	C	C	M	C	N	C	C	A	C	C	M	M	M	C	C	C	C	C	C	M	C	N	C	C	M	C	C	A	M	M	M	N	N	C	M	M
S1_15384041	G/A	1	15384041	+	NA	NA	NA	NA	NA	NA	R	G	G	R	G	R	G	G	R	G	G	G	R	R	R	G	G	G	R	G	G	G	R	G	G	G	G	R	G	G	G	R	G	R	G	G	R	R	G
S1_15385020	A/G	1	15385020	+	NA	NA	NA	NA	NA	NA	A	A	A	A	A	A	R	A	A	A	A	A	A	A	R	A	R	A	A	R	A	R	A	A	A	A	R	A	A	A	A	R	A	R	A	A	A	R	A
S1_15397030	A/G	1	15397030	+	NA	NA	NA	NA	NA	NA	R	R	R	R	A	R	R	A	A	A	R	A	R	R	A	R	A	R	R	R	R	A	R	A	R	R	A	R	R	A	R	A	R	A	A	R	R	R	R
S1_15399038	T/G	1	15399038	+	NA	NA	NA	NA	NA	NA	K	T	T	T	K	K	T	K	T	T	T	T	K	T	K	K	K	K	K	G	K	N	T	T	T	T	K	K	K	T	K	K	T	T	K	G	T	K	K
S1_15400029	A/G	1	15400029	+	NA	NA	NA	NA	NA	NA	A	R	R	R	R	A	R	R	R	R	A	R	A	R	A	R	A	R	R	A	R	R	R	R	A	R	A	A	A	R	R	A	R	R	R	R	A	R	R
S1_15424047	G/A	1	15424047	+	NA	NA	NA	NA	NA	NA	N	R	R	R	R	A	R	G	A	G	N	N	G	N	R	R	G	R	A	R	G	A	G	G	N	G	A	G	N	G	G	G	R	G	R	R	N	R	G
S1_15427052	G/A	1	15427052	+	NA	NA	NA	NA	NA	NA	G	G	G	N	N	A	R	G	G	G	G	R	G	G	N	N	A	G	G	G	G	G	G	G	N	N	G	G	G	G	G	G	N	G	G	R	G	R	G
S1_15443045	G/A	1	15443045	+	NA	NA	NA	NA	NA	NA	G	A	R	R	G	G	R	G	A	G	G	G	G	A	G	A	G	A	A	N	G	G	N	R	G	N	A	R	R	N	G	G	R	G	R	G	R	G	G
S1_15484028	C/T	1	15484028	+	NA	NA	NA	NA	NA	NA	C	Y	Y	Y	C	Y	C	C	Y	Y	Y	C	C	C	Y	C	C	C	Y	Y	Y	C	C	C	Y	C	Y	Y	C	C	Y	C	C	C	Y	C	C	C	Y
S1_15493057	A/G	1	15493057	+	NA	NA	NA	NA	NA	NA	R	G	N	A	G	N	A	R	R	N	R	R	A	G	A	A	G	G	R	A	R	R	N	R	R	R	A	A	A	R	G	A	G	R	R	R	A	A	G
S1_15494025	C/T	1	15494025	+	NA	NA	NA	NA	NA	NA	Y	Y	Y	C	T	C	Y	C	Y	C	T	Y	Y	C	C	C	Y	T	C	Y	C	C	N	N	C	Y	N	T	C	C	C	N	T	Y	C	Y	Y	Y	Y
S1_15497020	T/A	1	15497020	+	NA	NA	NA	NA	NA	NA	T	T	T	T	T	W	W	W	T	T	T	T	T	T	N	A	T	T	W	T	T	T	T	T	T	T	T	W	T	T	T	T	T	T	T	T	W	N	T
S1_15498026	A/G	1	15498026	+	NA	NA	NA	NA	NA	NA	A	A	A	A	R	R	R	A	R	A	R	A	A	A	R	A	A	A	R	A	A	A	A	A	R	A	A	R	A	G	R	A	R	A	R	A	A	R	R
S1_15529029	C/G	1	15529029	+	NA	NA	NA	NA	NA	NA	S	C	C	C	C	C	S	S	C	S	C	C	C	C	S	C	C	C	C	C	C	S	C	S	C	C	S	S	C	S	C	S	C	C	C	C	C	C	C
S1_15530024	C/T	1	15530024	+	NA	NA	NA	NA	NA	NA	Y	Y	Y	C	C	Y	Y	Y	Y	Y	Y	Y	C	C	Y	Y	Y	C	Y	Y	Y	Y	C	Y	C	Y	C	C	Y	Y	Y	Y	Y	Y	C	Y	C	C	C
S1_15532014	A/T	1	15532014	+	NA	NA	NA	NA	NA	NA	W	A	A	A	A	W	W	W	A	W	A	A	W	A	A	W	A	A	W	W	A	A	A	A	A	A	A	W	W	A	A	A	A	A	A	A	A	W	A
S1_15536023	A/G	1	15536023	+	NA	NA	NA	NA	NA	NA	R	R	A	A	R	A	A	G	R	G	A	A	R	N	R	A	A	R	R	R	R	A	R	A	N	R	A	A	G	R	R	A	R	N	R	R	A	R	A
S1_15543051	C/T	1	15543051	+	NA	NA	NA	NA	NA	NA	Y	C	Y	Y	C	C	Y	C	Y	Y	C	Y	Y	Y	T	C	Y	Y	Y	Y	Y	Y	N	T	Y	Y	Y	N	C	Y	Y	Y	Y	Y	Y	Y	Y	C	Y
S1_15544036	A/G	1	15544036	+	NA	NA	NA	NA	NA	NA	G	A	N	A	A	R	G	R	A	R	A	N	R	R	N	N	A	A	G	R	N	R	N	A	N	A	A	R	G	R	A	A	A	A	A	A	N	R	A
S1_15550032	G/T	1	15550032	+	NA	NA	NA	NA	NA	NA	G	G	K	G	G	K	K	G	K	T	K	K	G	T	T	G	G	K	G	G	T	G	G	N	T	G	N	G	K	G	K	K	G	T	G	G	G	K	G
S1_15558043	T/C	1	15558043	+	NA	NA	NA	NA	NA	NA	Y	T	C	Y	Y	Y	T	T	T	Y	Y	Y	Y	Y	Y	T	Y	C	Y	T	Y	Y	Y	T	C	Y	T	Y	T	Y	C	Y	Y	Y	Y	C	Y	Y	Y
S1_15597039	C/T	1	15597039	+	NA	NA	NA	NA	NA	NA	C	C	C	C	C	Y	Y	Y	Y	C	C	C	C	C	C	C	Y	C	Y	C	Y	C	C	N	C	N	C	C	C	C	C	N	C	Y	C	C	C	C	C
S1_15611028	T/C	1	15611028	+	NA	NA	NA	NA	NA	NA	Y	Y	C	Y	T	C	Y	Y	Y	C	T	Y	T	T	T	Y	Y	Y	Y	Y	Y	Y	T	Y	C	C	Y	T	Y	Y	T	T	C	C	Y	T	T	Y	Y
S1_15613018	T/G	1	15613018	+	NA	NA	NA	NA	NA	NA	K	T	K	K	T	T	T	K	K	T	T	K	T	T	K	T	K	T	K	T	T	T	K	K	T	K	K	T	K	K	T	T	T	K	K	K	T	T	T
S1_15619035	C/A	1	15619035	+	NA	NA	NA	NA	NA	NA	M	C	C	C	C	C	C	M	M	C	C	M	C	C	C	M	M	C	M	M	C	C	M	C	C	C	C	C	C	C	C	C	C	C	C	C	M	C	C
S1_15629019	T/C	1	15629019	+	NA	NA	NA	NA	NA	NA	Y	T	T	T	T	Y	T	T	Y	Y	T	Y	T	Y	T	T	T	T	T	T	T	Y	Y	T	T	T	T	T	Y	Y	T	T	T	T	T	T	Y	T	T
S1_15640056	G/A	1	15640056	+	NA	NA	NA	NA	NA	NA	R	G	G	G	G	G	G	G	G	G	G	G	R	G	G	G	R	G	R	R	G	R	G	R	G	G	R	R	G	R	G	R	G	R	G	G	G	G	G
S1_15669025	A/G	1	15669025	+	NA	NA	NA	NA	NA	NA	A	R	R	R	R	R	R	A	A	A	R	R	A	R	A	A	R	A	R	A	A	A	R	A	A	R	A	R	R	A	R	A	R	R	A	R	A	R	R
S1_15673053	A/T	1	15673053	+	NA	NA	NA	NA	NA	NA	A	A	A	A	W	A	A	W	A	A	A	A	W	A	N	A	A	A	A	N	A	A	A	A	A	A	A	N	N	A	A	A	A	N	A	A	W	A	A
S1_15675056	C/T	1	15675056	+	NA	NA	NA	NA	NA	NA	C	Y	Y	C	Y	C	C	C	Y	C	Y	Y	Y	Y	Y	C	Y	Y	C	C	Y	Y	Y	C	Y	Y	C	Y	Y	C	Y	C	Y	C	Y	Y	Y	C	Y
S1_15682016	T/C	1	15682016	+	NA	NA	NA	NA	NA	NA	Y	T	Y	T	T	Y	Y	Y	Y	T	T	Y	Y	T	Y	Y	Y	T	T	Y	Y	Y	Y	Y	Y	T	Y	Y	C	T	C	T	T	Y	Y	T	Y	T	T
S1_15687032	C/G	1	15687032	+	NA	NA	NA	NA	NA	NA	C	C	C	C	C	C	C	N	C	N	C	C	C	C	N	C	C	N	N	C	C	C	C	C	C	C	N	N	C	N	C	C	S	N	N	C	C	C	C
S1_15699056	G/A	1	15699056	+	NA	NA	NA	NA	NA	NA	R	G	G	G	G	G	R	G	R	G	G	R	G	R	R	G	R	G	R	G	G	R	R	R	G	G	R	G	G	R	G	R	G	G	G	G	R	G	G
S1_15702041	A/G	1	15702041	+	NA	NA	NA	NA	NA	NA	A	A	A	A	A	A	A	R	A	A	A	A	A	A	A	A	A	A	A	A	A	R	A	A	A	A	A	A	R	R	A	R	A	A	A	A	A	A	A
S1_15705043	C/T	1	15705043	+	NA	NA	NA	NA	NA	NA	C	C	T	C	Y	Y	Y	C	T	Y	C	Y	Y	Y	Y	Y	C	C	C	Y	C	T	N	Y	Y	C	Y	T	C	C	C	Y	C	C	C	Y	Y	C	C
S1_15715038	T/C	1	15715038	+	NA	NA	NA	NA	NA	NA	T	T	Y	Y	Y	T	Y	Y	T	T	Y	Y	T	Y	T	Y	Y	Y	Y	Y	Y	Y	C	Y	Y	Y	Y	T	Y	Y	Y	T	T	Y	Y	T	T	Y	T
S1_15719035	T/G	1	15719035	+	NA	NA	NA	NA	NA	NA	T	T	K	T	T	K	T	T	T	T	K	T	K	K	K	T	T	K	K	T	T	T	T	K	K	K	K	K	T	T	K	K	K	T	T	K	K	T	T
S1_15787059	G/A	1	15787059	+	NA	NA	NA	NA	NA	NA	R	R	R	R	N	R	A	N	A	G	G	A	R	R	R	R	R	R	G	R	G	R	R	A	N	G	G	R	G	R	G	R	G	A	R	R	A	R	G
S1_15794058	A/G	1	15794058	+	NA	NA	NA	NA	NA	NA	R	A	R	A	R	R	R	R	A	A	R	A	R	R	R	A	R	R	R	R	A	R	A	A	R	R	R	G	A	R	R	R	R	A	A	R	R	R	A
S1_15797018	T/C	1	15797018	+	NA	NA	NA	NA	NA	NA	Y	T	T	Y	T	T	Y	N	T	Y	N	T	Y	Y	T	T	C	N	C	Y	T	T	C	Y	T	T	C	Y	Y	Y	T	Y	T	Y	N	N	Y	T	T
S1_15808022	C/A	1	15808022	+	NA	NA	NA	NA	NA	NA	N	C	C	C	C	C	M	M	C	C	C	C	C	C	C	N	N	C	M	M	C	C	C	C	C	C	C	C	N	C	C	C	C	M	C	C	M	C	C
S1_15809041	A/T	1	15809041	+	NA	NA	NA	NA	NA	NA	A	W	W	W	A	A	A	W	A	A	T	A	W	W	A	A	A	W	W	A	W	W	A	A	A	T	W	W	A	A	A	A	W	A	W	W	A	W	W
S1_15817036	G/A	1	15817036	+	NA	NA	NA	NA	NA	NA	G	N	G	A	N	N	G	G	G	N	G	R	G	G	G	G	G	A	G	G	G	N	G	A	G	R	G	G	N	G	R	R	G	N	G	G	G	G	G
S1_15822023	C/T	1	15822023	+	NA	NA	NA	NA	NA	NA	Y	C	C	C	C	C	Y	C	C	C	C	Y	C	Y	Y	Y	Y	C	C	Y	C	C	C	C	C	C	C	Y	C	C	C	C	C	C	C	N	N	C	C
S1_15835036	C/T	1	15835036	+	NA	NA	NA	NA	NA	NA	T	C	N	C	C	C	C	N	Y	C	C	C	C	C	Y	C	C	C	Y	Y	C	C	C	Y	C	C	C	C	C	C	C	Y	C	Y	C	C	C	Y	C
S1_15836048	C/T	1	15836048	+	NA	NA	NA	NA	NA	NA	C	Y	Y	C	Y	Y	C	C	C	C	Y	C	Y	Y	Y	C	Y	Y	C	Y	C	Y	C	C	C	Y	C	C	Y	Y	Y	C	Y	C	C	Y	Y	Y	Y
S1_15845047	G/C	1	15845047	+	NA	NA	NA	NA	NA	NA	G	S	S	G	S	S	S	S	G	S	G	G	G	S	S	S	G	G	G	S	G	S	G	S	S	G	S	G	G	S	S	S	G	G	S	S	S	S	S
S1_15851052	G/A	1	15851052	+	NA	NA	NA	NA	NA	NA	R	R	G	N	R	R	G	R	R	G	G	G	G	G	G	G	A	G	G	G	R	G	G	G	G	G	G	G	G	G	G	R	G	R	R	G	G	G	N
S1_15857030	C/T	1	15857030	+	NA	NA	NA	NA	NA	NA	C	C	N	C	C	C	C	C	C	Y	N	C	C	C	C	C	N	C	N	C	Y	N	C	C	Y	Y	C	C	N	Y	N	Y	Y	C	Y	C	C	C	Y
S1_15874021	A/G	1	15874021	+	NA	NA	NA	NA	NA	NA	A	R	A	A	A	A	A	A	R	A	A	A	A	A	R	A	A	A	R	A	A	A	A	A	A	A	A	R	R	R	A	R	R	A	R	R	A	A	A
S1_15875046	A/G	1	15875046	+	NA	NA	NA	NA	NA	NA	A	R	R	A	R	A	R	A	A	A	A	A	A	A	A	A	A	R	R	R	R	R	R	A	R	R	A	A	A	A	A	A	R	R	R	A	A	R	A
S1_15876032	T/C	1	15876032	+	NA	NA	NA	NA	NA	NA	Y	T	T	T	T	T	Y	T	T	T	Y	Y	T	Y	Y	Y	N	Y	Y	T	Y	T	Y	Y	T	C	T	T	T	T	T	T	Y	Y	T	T	Y	Y	T
S1_15921055	C/A	1	15921055	+	NA	NA	NA	NA	NA	NA	M	C	M	C	C	C	C	C	M	M	M	M	C	C	M	M	C	M	M	M	M	M	C	M	M	M	M	M	M	M	M	C	C	C	M	M	C	C	C
S1_15936050	G/A	1	15936050	+	NA	NA	NA	NA	NA	NA	G	G	A	G	R	G	G	R	R	G	A	G	N	G	G	G	G	G	G	R	R	G	A	G	A	N	G	N	G	R	G	R	R	G	R	R	A	R	N
S1_15939023	A/G	1	15939023	+	NA	NA	NA	NA	NA	NA	A	R	R	R	A	A	R	R	A	A	R	A	A	A	A	R	A	R	R	A	A	A	R	R	R	A	R	A	A	A	N	A	A	A	G	R	A	G	A
S1_15941051	T/C	1	15941051	+	NA	NA	NA	NA	NA	NA	Y	Y	T	Y	Y	Y	T	Y	Y	Y	Y	Y	T	T	Y	Y	Y	T	Y	Y	Y	T	Y	T	Y	Y	T	T	T	Y	T	Y	Y	T	Y	Y	Y	Y	T
S1_15959026	C/T	1	15959026	+	NA	NA	NA	NA	NA	NA	N	C	C	C	C	C	C	C	C	C	C	C	C	C	Y	C	C	C	C	C	C	C	C	Y	C	C	Y	C	N	Y	C	C	C	C	C	C	C	C	C
S1_15961010	A/G	1	15961010	+	NA	NA	NA	NA	NA	NA	R	A	A	R	A	A	A	A	A	R	A	A	R	A	A	R	A	A	A	A	A	A	R	G	A	A	G	A	A	R	A	R	A	G	A	A	A	A	A
S1_16006023	G/A	1	16006023	+	NA	NA	NA	NA	NA	NA	G	R	R	R	R	R	R	R	A	R	R	R	R	R	G	R	R	R	G	R	G	R	R	R	R	R	R	R	G	R	R	G	R	R	R	R	A	R	G
S1_16008022	C/T	1	16008022	+	NA	NA	NA	NA	NA	NA	C	C	Y	C	C	N	C	C	C	C	C	C	C	C	Y	C	C	C	C	C	Y	C	N	C	T	Y	N	N	C	Y	C	C	C	C	C	N	C	Y	C
S1_16010054	G/A	1	16010054	+	NA	NA	NA	NA	NA	NA	N	N	G	R	R	G	G	G	A	G	A	G	R	R	G	G	R	R	R	G	A	R	A	G	G	G	G	G	G	G	R	G	G	R	R	G	R	N	A
S1_16031032	A/G	1	16031032	+	NA	NA	NA	NA	NA	NA	R	N	A	N	N	A	N	A	A	A	A	A	R	N	A	N	A	A	A	N	A	A	A	N	N	A	A	R	A	A	A	N	A	A	A	A	R	R	A
S1_16047040	C/T	1	16047040	+	NA	NA	NA	NA	NA	NA	C	Y	C	C	C	Y	C	C	C	C	C	C	C	C	Y	C	Y	Y	C	Y	C	Y	C	C	C	Y	C	C	C	Y	C	C	C	C	C	C	C	Y	Y
S1_16066010	C/T	1	16066010	+	NA	NA	NA	NA	NA	NA	Y	C	Y	N	C	Y	C	Y	C	C	Y	C	Y	Y	Y	C	Y	Y	C	C	C	C	Y	Y	C	C	Y	C	Y	Y	C	C	C	C	Y	Y	Y	C	Y
S1_16184030	G/C	1	16184030	+	NA	NA	NA	NA	NA	NA	S	S	S	S	S	S	G	S	S	S	S	G	S	G	S	G	S	C	S	S	G	G	C	S	G	S	S	S	G	S	S	C	S	S	G	S	S	G	S
S1_16191033	G/T	1	16191033	+	NA	NA	NA	NA	NA	NA	G	G	K	G	G	K	G	K	G	G	K	G	G	K	G	T	G	K	G	G	T	G	G	G	G	K	G	G	G	K	G	K	G	G	T	K	G	K	K
S1_16195046	A/T	1	16195046	+	NA	NA	NA	NA	NA	NA	A	A	A	W	A	W	W	W	A	A	A	A	A	W	W	A	W	A	A	A	A	W	A	A	A	A	W	A	A	A	A	A	A	W	A	A	W	A	A
S1_16196064	C/T	1	16196064	+	NA	NA	NA	NA	NA	NA	C	N	Y	C	C	Y	Y	N	C	C	Y	C	Y	Y	C	C	C	C	N	C	C	C	C	N	N	C	C	N	C	C	C	C	C	N	C	N	N	C	N
S1_16207042	T/C	1	16207042	+	NA	NA	NA	NA	NA	NA	Y	T	T	Y	T	T	T	Y	T	Y	T	T	Y	Y	Y	Y	Y	T	T	T	T	Y	T	T	T	T	T	Y	T	T	T	Y	T	Y	T	T	Y	Y	T
S1_16214038	G/T	1	16214038	+	NA	NA	NA	NA	NA	NA	G	K	G	G	K	K	G	G	G	K	T	K	G	K	G	K	G	G	G	G	K	K	G	G	K	K	G	T	G	N	K	K	G	K	G	G	N	K	K
S1_16215031	C/T	1	16215031	+	NA	NA	NA	NA	NA	NA	C	C	Y	C	Y	Y	C	C	Y	Y	T	Y	N	Y	C	C	C	C	C	C	Y	Y	C	C	C	Y	C	C	Y	C	Y	T	C	Y	C	C	T	C	Y
S1_16221053	C/A	1	16221053	+	NA	NA	NA	NA	NA	NA	A	C	C	C	C	A	C	C	N	C	C	N	C	C	A	C	A	C	N	C	C	C	C	N	C	C	C	C	C	C	C	C	C	C	C	C	C	N	N
S1_16222022	C/T	1	16222022	+	NA	NA	NA	NA	NA	NA	C	N	N	C	N	C	Y	Y	Y	Y	N	T	C	C	C	C	Y	N	Y	C	N	Y	C	T	N	N	T	C	T	Y	N	Y	N	Y	N	N	C	Y	N
S1_16233016	G/A	1	16233016	+	NA	NA	NA	NA	NA	NA	G	R	R	A	G	G	G	G	R	G	G	R	G	G	G	G	G	R	G	A	G	R	A	R	R	R	G	G	R	G	G	R	R	R	R	R	A	G	R
S1_16235055	G/T	1	16235055	+	NA	NA	NA	NA	NA	NA	N	G	G	K	K	N	G	G	G	G	G	G	G	K	G	G	G	G	G	G	G	G	N	G	G	G	G	G	N	G	N	N	G	G	G	G	N	G	G
S1_16282044	A/G	1	16282044	+	NA	NA	NA	NA	NA	NA	A	A	R	A	A	A	G	A	A	R	R	A	A	A	A	A	A	A	G	A	R	G	A	R	G	R	R	A	A	A	A	G	G	A	R	A	N	G	A
S1_16304041	A/G	1	16304041	+	NA	NA	NA	NA	NA	NA	A	R	A	R	R	A	A	R	R	R	R	A	R	A	A	A	A	R	A	A	R	R	R	R	A	R	R	A	A	A	R	A	A	A	R	R	A	R	A
S1_16321026	G/T	1	16321026	+	NA	NA	NA	NA	NA	NA	G	T	N	G	N	G	G	T	G	K	N	K	G	G	G	G	N	T	N	G	N	G	N	N	T	T	N	G	G	T	K	N	G	G	G	N	G	G	K
S1_16327040	G/A	1	16327040	+	NA	NA	NA	NA	NA	NA	R	G	G	G	G	R	R	G	R	R	G	R	R	R	G	R	G	G	R	G	G	G	G	R	G	G	R	G	R	R	G	R	G	G	G	G	G	G	G
S1_16328038	C/G	1	16328038	+	NA	NA	NA	NA	NA	NA	S	C	S	C	N	G	C	S	G	S	C	C	N	G	S	S	S	C	S	S	S	C	N	S	C	C	S	C	G	C	C	C	N	G	C	C	N	S	N
S1_16331043	A/T	1	16331043	+	NA	NA	NA	NA	NA	NA	W	A	A	N	N	A	W	W	A	W	A	A	A	A	A	W	A	A	W	W	A	A	A	A	A	A	A	A	A	A	A	A	A	A	A	A	A	W	A
S1_16332051	C/T	1	16332051	+	NA	NA	NA	NA	NA	NA	C	C	C	C	C	Y	C	C	C	Y	C	C	C	C	C	N	C	C	C	C	C	N	Y	C	C	C	N	Y	C	N	C	C	C	C	C	C	C	N	N
S1_16338014	C/G	1	16338014	+	NA	NA	NA	NA	NA	NA	S	G	N	S	N	S	N	C	S	C	G	S	G	C	S	C	G	N	G	S	G	C	C	N	G	G	C	S	G	S	G	S	G	C	G	N	G	G	G
S1_16341037	A/G	1	16341037	+	NA	NA	NA	NA	NA	NA	N	R	R	A	G	R	A	A	R	A	R	R	R	R	A	A	R	A	G	R	A	A	G	R	R	A	G	N	A	R	R	A	R	A	R	R	G	A	R
S1_16350057	G/A	1	16350057	+	NA	NA	NA	NA	NA	NA	G	A	A	A	N	G	G	A	R	G	A	G	N	G	N	G	G	A	G	N	A	R	G	A	A	A	A	G	G	R	N	N	A	R	N	N	G	R	N
S1_16388060	T/C	1	16388060	+	NA	NA	NA	NA	NA	NA	C	T	T	Y	T	N	Y	T	Y	T	T	Y	C	Y	T	T	Y	T	C	Y	T	T	T	Y	T	T	Y	N	Y	Y	T	T	T	Y	T	T	T	C	T
S1_16389051	C/A	1	16389051	+	NA	NA	NA	NA	NA	NA	M	M	A	A	M	M	C	M	M	M	M	N	M	A	C	M	M	M	C	C	M	C	A	M	C	M	M	C	A	M	M	C	M	M	M	M	M	C	M
S1_16411058	G/A	1	16411058	+	NA	NA	NA	NA	NA	NA	R	N	G	G	G	N	G	N	G	G	G	G	R	G	G	R	G	G	G	G	G	G	G	R	G	G	G	G	G	G	G	G	G	G	G	G	G	G	G
S1_16417035	T/G	1	16417035	+	NA	NA	NA	NA	NA	NA	K	T	T	K	T	K	K	G	K	K	T	K	K	K	G	K	K	T	T	K	T	K	K	G	T	T	K	K	K	K	T	T	T	G	N	T	G	G	T
S1_16420046	T/G	1	16420046	+	NA	NA	NA	NA	NA	NA	N	K	K	T	K	G	N	T	K	T	K	K	T	G	K	N	K	T	G	G	T	T	T	K	T	T	K	K	T	K	K	G	K	T	K	K	K	T	K
S1_16431033	A/T	1	16431033	+	NA	NA	NA	NA	NA	NA	W	W	W	W	W	A	A	W	A	A	W	W	W	W	T	W	W	W	W	A	A	W	W	T	W	A	T	W	A	T	W	T	A	W	W	W	W	W	W
S1_16606031	G/A	1	16606031	+	NA	NA	NA	NA	NA	NA	G	R	R	G	R	G	G	G	G	G	R	G	G	R	G	G	N	R	R	R	R	G	G	G	R	G	G	R	G	G	R	G	G	G	G	R	G	R	G
S1_16608033	G/C	1	16608033	+	NA	NA	NA	NA	NA	NA	S	S	S	G	G	G	G	S	S	S	G	S	G	G	S	G	S	G	S	G	S	G	S	S	G	S	S	G	C	G	G	G	G	S	S	S	S	S	S
S1_16610050	A/C	1	16610050	+	NA	NA	NA	NA	NA	NA	A	N	C	M	N	M	A	A	A	A	N	A	M	A	A	M	A	N	A	M	N	A	N	C	C	C	C	M	N	M	C	M	C	N	C	C	C	A	N
S1_16612018	C/T	1	16612018	+	NA	NA	NA	NA	NA	NA	Y	C	C	Y	C	Y	Y	C	N	T	C	C	Y	Y	C	C	N	C	C	Y	C	C	C	Y	C	C	C	C	N	Y	C	C	C	Y	C	C	C	C	C
S1_16614064	T/C	1	16614064	+	NA	NA	NA	NA	NA	NA	T	T	T	Y	T	Y	Y	Y	T	Y	T	T	T	Y	Y	T	T	T	T	T	T	T	T	T	T	T	T	T	Y	T	T	T	T	Y	T	T	T	Y	T
S1_16621044	A/G	1	16621044	+	NA	NA	NA	NA	NA	NA	A	N	A	A	A	N	A	R	R	G	N	R	R	R	R	R	A	A	A	R	A	R	A	A	A	R	A	G	G	R	N	N	A	N	R	A	R	R	A
S1_16630031	C/T	1	16630031	+	NA	NA	NA	NA	NA	NA	C	Y	C	C	Y	C	C	Y	C	C	Y	C	C	Y	Y	C	C	Y	C	Y	C	C	C	C	Y	Y	C	C	C	Y	C	C	C	C	C	C	Y	Y	C
S1_16631028	T/G	1	16631028	+	NA	NA	NA	NA	NA	NA	K	N	G	K	T	N	K	K	K	G	K	K	K	K	G	K	K	N	K	K	N	K	T	G	N	K	G	K	K	K	K	K	T	G	K	K	T	K	T
S1_16641015	G/A	1	16641015	+	NA	NA	NA	NA	NA	NA	R	R	G	G	A	N	G	R	G	R	R	R	R	R	G	G	A	N	R	R	A	G	R	G	A	A	A	R	A	A	R	R	A	G	A	R	G	R	R
S1_16652014	A/G	1	16652014	+	NA	NA	NA	NA	NA	NA	A	R	A	R	N	G	R	R	A	N	G	R	R	R	A	R	A	G	R	A	R	A	A	A	A	N	G	A	G	A	A	N	N	A	R	R	G	R	G
S1_16667060	G/C	1	16667060	+	NA	NA	NA	NA	NA	NA	G	G	G	G	G	S	S	G	G	G	G	G	G	G	S	G	S	G	G	G	G	S	S	G	G	G	S	G	G	G	G	S	G	S	G	G	G	S	G
S1_16676041	C/A	1	16676041	+	NA	NA	NA	NA	NA	NA	C	C	M	C	M	C	M	C	C	C	C	C	C	M	C	C	C	M	C	M	C	M	C	C	M	C	C	C	C	M	C	M	C	M	M	M	C	M	C
S1_16686012	G/T	1	16686012	+	NA	NA	NA	NA	NA	NA	K	G	G	G	G	K	K	G	K	K	G	G	G	G	K	K	K	G	G	G	G	K	G	K	G	G	K	K	G	G	G	K	G	K	G	G	K	G	G
S1_16704052	T/A	1	16704052	+	NA	NA	NA	NA	NA	NA	N	W	W	T	W	A	T	N	N	T	W	W	W	T	W	T	W	W	W	W	A	W	T	T	A	W	T	W	W	A	W	T	W	N	A	W	T	W	N
S1_16707039	C/A	1	16707039	+	NA	NA	NA	NA	NA	NA	M	C	C	M	C	C	C	C	M	M	C	C	C	C	C	C	M	C	M	C	C	M	C	M	C	C	M	C	C	C	C	C	C	C	C	C	C	M	C
S1_16718029	C/T	1	16718029	+	NA	NA	NA	NA	NA	NA	C	Y	T	Y	Y	Y	Y	C	Y	Y	Y	Y	Y	Y	Y	T	Y	C	N	C	C	Y	C	C	Y	C	Y	T	C	C	C	Y	T	C	C	Y	Y	C	T
S1_16722039	C/T	1	16722039	+	NA	NA	NA	NA	NA	NA	Y	Y	N	Y	Y	C	C	Y	Y	Y	N	C	N	N	C	C	C	C	C	C	N	T	Y	N	T	C	Y	T	C	Y	N	T	C	Y	C	Y	Y	Y	N
S1_16723042	A/C	1	16723042	+	NA	NA	NA	NA	NA	NA	M	M	M	M	A	M	M	M	M	M	A	M	M	M	A	M	M	A	M	A	A	M	M	M	M	A	A	A	M	M	A	A	M	M	M	M	A	A	M
S1_16756059	T/A	1	16756059	+	NA	NA	NA	NA	NA	NA	W	W	W	T	W	W	W	T	W	W	W	A	W	W	N	A	N	W	W	W	T	W	A	W	W	A	N	W	A	T	W	A	W	W	W	T	W	W	T
S1_16769063	C/T	1	16769063	+	NA	NA	NA	NA	NA	NA	Y	C	C	C	C	C	Y	Y	N	Y	C	C	Y	C	N	N	C	C	N	N	N	C	C	C	C	N	C	C	C	C	C	C	N	C	N	C	C	C	C
S1_16773049	T/C	1	16773049	+	NA	NA	NA	NA	NA	NA	Y	Y	Y	T	Y	Y	Y	T	Y	C	Y	T	Y	Y	Y	Y	Y	Y	Y	Y	Y	Y	T	T	T	N	T	Y	Y	Y	Y	T	Y	Y	T	C	Y	Y	T
S1_16781047	T/C	1	16781047	+	NA	NA	NA	NA	NA	NA	T	Y	Y	T	Y	T	T	T	T	T	Y	Y	T	T	T	T	T	Y	T	Y	Y	T	T	Y	Y	Y	Y	T	T	Y	T	Y	T	T	T	T	T	T	Y
S1_16800016	C/A	1	16800016	+	NA	NA	NA	NA	NA	NA	M	C	A	C	C	N	A	N	M	A	N	A	C	M	M	C	A	C	N	N	C	C	C	C	C	M	C	A	C	M	C	C	M	A	A	M	M	N	M
S1_16809045	G/T	1	16809045	+	NA	NA	NA	NA	NA	NA	K	K	K	K	K	K	K	K	G	K	K	K	K	K	T	K	K	K	K	K	K	K	K	G	K	K	G	K	K	K	G	K	K	K	K	T	G	K	K
S1_16814016	C/T	1	16814016	+	NA	NA	NA	NA	NA	NA	C	C	C	Y	Y	C	C	Y	N	T	N	Y	C	C	C	C	C	C	C	N	C	C	N	C	Y	C	C	T	C	C	C	C	N	C	Y	C	Y	Y	C
S1_16822023	T/G	1	16822023	+	NA	NA	NA	NA	NA	NA	K	T	T	K	K	T	T	T	K	T	K	K	T	K	K	T	K	K	T	K	K	K	K	K	K	T	G	K	K	T	T	T	T	K	T	T	K	K	K
S1_16828038	C/G	1	16828038	+	NA	NA	NA	NA	NA	NA	C	C	C	S	C	S	S	C	C	C	C	C	C	C	C	S	C	C	C	S	S	C	S	S	C	S	S	C	C	C	S	S	S	C	S	S	C	S	C
S1_16839035	C/G	1	16839035	+	NA	NA	NA	NA	NA	NA	C	G	G	C	S	S	S	N	S	C	S	S	N	G	S	S	N	C	G	G	S	S	C	S	S	S	G	S	C	G	C	C	S	G	S	G	C	G	S
S1_16855035	T/A	1	16855035	+	NA	NA	NA	NA	NA	NA	N	T	T	T	T	N	T	W	T	W	T	W	W	T	T	W	W	T	N	T	T	T	A	N	N	T	T	T	T	W	T	T	T	N	T	T	N	W	T
S1_16879046	G/T	1	16879046	+	NA	NA	NA	NA	NA	NA	G	G	G	G	G	G	G	K	G	G	G	G	G	G	N	G	K	N	G	G	N	T	T	G	G	G	G	N	G	G	G	G	K	G	T	T	K	K	T
S1_16896020	A/G	1	16896020	+	NA	NA	NA	NA	NA	NA	R	A	A	R	A	A	A	R	A	A	A	R	R	R	R	R	R	A	R	R	A	R	R	A	A	A	A	R	A	A	A	A	A	R	A	A	R	R	A
S1_16907047	C/G	1	16907047	+	NA	NA	NA	NA	NA	NA	C	G	G	C	G	C	C	G	S	C	G	S	C	S	C	S	G	N	N	C	N	N	S	C	N	N	C	S	C	G	G	N	G	S	G	G	N	N	G
S1_16926039	G/A	1	16926039	+	NA	NA	NA	NA	NA	NA	R	R	R	A	R	R	A	R	G	R	R	R	R	R	G	G	G	R	R	N	R	R	R	R	R	R	R	R	G	R	R	R	R	R	G	R	R	R	R
S1_16929053	C/T	1	16929053	+	NA	NA	NA	NA	NA	NA	Y	C	C	C	C	Y	Y	Y	C	C	C	Y	C	Y	Y	Y	Y	C	C	Y	C	Y	Y	C	C	C	C	Y	Y	Y	C	C	C	C	C	C	C	C	C
S1_17001042	C/T	1	17001042	+	NA	NA	NA	NA	NA	NA	C	Y	Y	N	Y	Y	C	C	Y	Y	Y	Y	C	Y	Y	C	Y	Y	C	N	C	C	C	C	T	Y	C	N	C	C	Y	Y	Y	Y	T	Y	T	C	C
S1_17012034	G/C	1	17012034	+	NA	NA	NA	NA	NA	NA	G	S	S	S	G	S	G	C	S	G	C	G	N	S	S	G	G	G	C	C	G	G	C	C	S	G	G	C	N	C	G	N	G	G	S	N	N	G	C
S1_17019060	T/C	1	17019060	+	NA	NA	NA	NA	NA	NA	Y	T	T	T	T	Y	T	Y	T	Y	T	T	Y	T	T	Y	T	T	T	T	T	T	T	T	T	T	T	T	T	T	T	T	T	T	T	T	T	T	T
S1_17020015	G/A	1	17020015	+	NA	NA	NA	NA	NA	NA	A	R	G	R	R	R	R	R	R	R	R	R	R	A	G	R	A	R	R	R	R	R	G	A	G	R	A	R	R	G	R	R	G	R	G	R	R	R	R
S1_17022039	T/C	1	17022039	+	NA	NA	NA	NA	NA	NA	T	Y	Y	T	Y	T	Y	Y	T	T	T	T	Y	T	T	T	Y	Y	T	T	T	Y	Y	T	Y	T	T	T	T	T	Y	Y	Y	Y	T	Y	T	Y	Y
S1_17031034	T/C	1	17031034	+	NA	NA	NA	NA	NA	NA	T	Y	C	C	T	T	Y	T	C	Y	C	T	T	T	T	N	C	Y	Y	T	T	Y	C	Y	C	T	Y	N	T	T	T	T	N	T	C	T	N	T	T
S1_17034052	G/A	1	17034052	+	NA	NA	NA	NA	NA	NA	R	R	G	A	R	R	G	A	G	A	A	G	G	R	G	G	A	A	G	G	R	A	R	A	A	A	A	G	N	A	G	G	G	G	G	R	A	G	A
S1_17044057	C/T	1	17044057	+	NA	NA	NA	NA	NA	NA	T	C	C	Y	C	C	Y	C	T	C	Y	Y	C	Y	Y	Y	C	Y	Y	C	C	C	C	Y	Y	Y	Y	Y	C	C	Y	Y	C	Y	Y	C	C	C	C
S1_17047061	T/A	1	17047061	+	NA	NA	NA	NA	NA	NA	W	N	T	T	W	T	W	A	T	T	A	T	W	T	T	T	T	W	W	W	W	T	N	T	T	A	T	T	A	W	T	T	T	W	T	T	N	T	T
S1_17048024	C/T	1	17048024	+	NA	NA	NA	NA	NA	NA	C	C	Y	N	C	Y	C	C	C	C	Y	Y	C	T	C	N	C	Y	C	N	C	T	C	C	Y	C	T	Y	C	Y	Y	Y	C	C	Y	C	Y	C	N
S1_17054036	C/T	1	17054036	+	NA	NA	NA	NA	NA	NA	Y	Y	C	Y	Y	Y	Y	Y	Y	C	Y	Y	Y	C	Y	C	Y	C	Y	Y	Y	Y	Y	Y	C	Y	Y	Y	C	Y	C	C	Y	Y	Y	Y	C	Y	C
S1_17060055	T/G	1	17060055	+	NA	NA	NA	NA	NA	NA	T	T	G	T	T	T	T	T	T	T	T	T	N	N	T	T	T	N	K	T	T	T	T	T	T	T	T	T	N	T	T	T	T	T	K	T	T	T	T
S1_17062056	A/C	1	17062056	+	NA	NA	NA	NA	NA	NA	C	M	M	M	A	M	M	A	A	A	A	A	A	M	M	C	M	A	A	M	A	C	N	A	M	M	C	A	M	A	A	M	M	M	A	A	C	A	M
S1_17073032	T/C	1	17073032	+	NA	NA	NA	NA	NA	NA	T	T	Y	T	Y	T	T	N	T	T	T	T	Y	T	T	T	T	C	T	T	T	T	C	T	Y	Y	T	T	N	T	Y	Y	T	T	T	Y	Y	T	Y
S1_17080025	A/G	1	17080025	+	NA	NA	NA	NA	NA	NA	R	G	A	A	R	N	R	R	G	A	R	N	G	A	G	N	A	A	N	R	R	A	N	A	R	R	N	G	N	A	G	A	R	A	A	R	R	R	A
S1_17111046	A/T	1	17111046	+	NA	NA	NA	NA	NA	NA	A	W	A	A	W	A	A	T	A	A	W	A	A	W	A	W	A	A	W	W	W	A	N	A	A	W	W	A	A	A	A	A	W	A	A	W	A	W	W
S1_17112028	G/A	1	17112028	+	NA	NA	NA	NA	NA	NA	R	R	G	N	R	G	R	A	R	R	G	R	R	R	A	G	N	G	R	R	G	R	A	A	G	G	R	G	N	N	G	R	G	R	R	R	G	R	N
S1_17124029	A/G	1	17124029	+	NA	NA	NA	NA	NA	NA	A	R	A	R	R	A	R	R	R	A	A	R	A	A	R	R	A	A	R	R	R	A	A	A	R	R	A	A	A	A	R	A	R	A	R	R	R	A	A
S1_17152025	T/C	1	17152025	+	NA	NA	NA	NA	NA	NA	T	Y	Y	Y	Y	Y	T	T	Y	T	Y	Y	Y	Y	Y	Y	Y	Y	C	T	T	T	Y	N	T	Y	Y	Y	Y	Y	T	T	Y	T	Y	Y	Y	Y	C
S1_17161061	G/A	1	17161061	+	NA	NA	NA	NA	NA	NA	R	A	G	R	R	G	G	R	R	R	A	G	G	R	R	R	R	G	A	R	R	R	A	R	G	A	R	G	R	R	R	R	R	R	R	R	R	A	R
S1_17162030	C/A	1	17162030	+	NA	NA	NA	NA	NA	NA	M	C	N	N	C	M	C	M	N	N	C	M	C	M	M	C	N	C	C	N	C	C	N	M	C	C	M	M	C	C	C	C	N	N	C	C	A	M	N
S1_17184040	G/T	1	17184040	+	NA	NA	NA	NA	NA	NA	G	K	G	T	G	T	G	N	K	T	G	T	K	N	G	T	N	N	N	K	G	K	N	T	K	G	K	N	N	K	K	N	K	G	K	G	N	G	N
S1_17191033	C/T	1	17191033	+	NA	NA	NA	NA	NA	NA	Y	Y	Y	C	Y	Y	C	Y	Y	Y	Y	C	C	Y	C	Y	Y	C	C	C	Y	Y	Y	Y	Y	Y	Y	Y	Y	Y	C	Y	Y	C	C	C	Y	Y	Y
S1_17200023	T/C	1	17200023	+	NA	NA	NA	NA	NA	NA	T	Y	Y	T	T	Y	Y	T	T	Y	T	Y	Y	T	T	T	Y	T	T	Y	T	Y	Y	T	T	T	Y	Y	Y	Y	T	Y	Y	Y	Y	T	T	Y	T
S1_17206031	A/G	1	17206031	+	NA	NA	NA	NA	NA	NA	R	R	R	G	A	R	N	G	R	R	A	R	G	R	R	A	R	A	R	R	R	R	G	R	R	R	R	R	R	R	A	R	R	R	G	R	R	R	R
S1_17218024	G/C	1	17218024	+	NA	NA	NA	NA	NA	NA	S	G	G	G	G	N	G	S	G	S	G	G	S	G	C	S	S	G	S	S	N	S	N	S	G	G	S	S	S	S	G	S	G	S	G	G	S	S	G
S1_17220020	C/A	1	17220020	+	NA	NA	NA	NA	NA	NA	C	M	C	C	C	C	C	C	M	C	M	M	C	C	C	M	C	M	M	C	C	M	C	M	C	C	C	C	M	M	C	C	C	M	M	M	C	M	C
S1_17234056	A/G	1	17234056	+	NA	NA	NA	NA	NA	NA	R	R	R	A	R	A	A	A	A	R	R	A	R	R	R	R	R	A	R	A	R	R	A	R	R	R	R	G	R	A	R	R	R	R	R	A	R	R	A
S1_17880051	A/G	1	17880051	+	NA	NA	NA	NA	NA	NA	R	R	R	R	A	A	R	N	R	R	R	G	R	R	A	A	A	R	N	A	A	A	A	A	R	A	R	A	A	R	R	A	N	A	R	R	A	R	R
S1_17901059	T/C	1	17901059	+	NA	NA	NA	NA	NA	NA	T	T	T	T	C	N	Y	T	T	T	T	T	T	T	T	T	N	T	T	Y	N	T	T	T	T	Y	T	Y	T	T	T	Y	T	N	T	Y	Y	T	T
S1_17908047	C/T	1	17908047	+	NA	NA	NA	NA	NA	NA	C	Y	Y	C	Y	Y	C	C	Y	C	Y	T	C	Y	C	T	C	C	C	C	N	C	Y	Y	C	Y	N	C	C	Y	Y	Y	C	Y	C	C	C	C	C
S1_17910054	C/G	1	17910054	+	NA	NA	NA	NA	NA	NA	S	C	S	S	C	S	S	G	S	S	S	S	S	S	S	S	S	S	S	G	C	S	S	S	S	S	S	S	S	C	S	C	S	S	G	S	S	C	S
S1_17913023	C/T	1	17913023	+	NA	NA	NA	NA	NA	NA	C	Y	C	Y	Y	Y	Y	C	Y	C	Y	C	C	C	C	Y	Y	C	Y	Y	Y	Y	C	C	Y	Y	C	Y	C	C	Y	C	Y	C	Y	Y	C	C	Y
S1_17925033	G/A	1	17925033	+	NA	NA	NA	NA	NA	NA	R	R	N	G	R	R	N	A	G	N	R	G	G	R	A	A	R	A	R	R	A	G	R	R	G	G	R	A	R	R	R	G	G	N	R	R	R	R	R
S1_17936019	A/G	1	17936019	+	NA	NA	NA	NA	NA	NA	R	R	R	R	R	R	A	A	R	A	R	R	R	A	R	R	R	A	R	A	R	R	A	A	R	R	A	R	A	R	R	A	R	R	R	R	R	R	R
S1_17938050	C/A	1	17938050	+	NA	NA	NA	NA	NA	NA	C	C	C	C	C	C	C	C	C	C	A	C	N	C	C	C	C	M	C	C	A	M	C	C	N	N	M	C	C	N	A	C	C	N	A	M	C	M	C
S1_17949043	T/C	1	17949043	+	NA	NA	NA	NA	NA	NA	Y	T	T	Y	T	Y	T	Y	T	Y	N	T	T	N	Y	T	T	T	Y	T	T	T	C	T	T	T	T	Y	T	C	T	T	T	Y	T	N	C	Y	T
S1_17950045	T/A	1	17950045	+	NA	NA	NA	NA	NA	NA	T	T	W	T	T	T	T	T	T	T	T	T	T	T	T	T	W	T	W	W	W	T	T	N	W	W	T	T	T	T	T	T	T	T	T	T	N	T	W
S1_17951028	T/C	1	17951028	+	NA	NA	NA	NA	NA	NA	T	T	Y	Y	Y	T	T	T	T	T	T	Y	Y	T	T	T	T	Y	T	Y	T	T	T	T	T	T	T	T	Y	T	Y	T	T	T	Y	Y	T	T	T
S1_17983050	A/C	1	17983050	+	NA	NA	NA	NA	NA	NA	A	A	M	M	A	M	A	M	A	M	M	A	A	M	M	A	A	A	A	A	A	A	N	M	M	M	M	A	A	M	M	A	M	M	M	M	A	C	M
S1_17993058	C/T	1	17993058	+	NA	NA	NA	NA	NA	NA	C	C	C	C	C	Y	Y	C	C	C	C	C	Y	C	C	T	C	C	Y	C	Y	C	N	C	C	C	C	C	Y	C	C	C	C	C	C	C	T	C	Y
S1_17997040	T/C	1	17997040	+	NA	NA	NA	NA	NA	NA	Y	Y	T	Y	T	Y	Y	Y	Y	Y	C	T	Y	T	T	Y	Y	Y	Y	Y	T	Y	Y	N	Y	T	Y	Y	Y	T	T	T	T	T	Y	T	C	Y	T
S1_17998023	T/C	1	17998023	+	NA	NA	NA	NA	NA	NA	T	T	T	Y	Y	Y	Y	Y	T	T	Y	T	T	T	Y	Y	T	Y	T	T	Y	T	N	Y	T	Y	C	T	T	T	T	Y	T	T	Y	Y	T	Y	Y
S1_18008059	A/G	1	18008059	+	NA	NA	NA	NA	NA	NA	R	R	R	R	A	R	R	R	R	R	R	R	R	A	R	R	R	R	R	R	R	R	R	A	R	R	A	A	R	R	R	R	A	R	A	R	A	A	A
S1_18015042	T/C	1	18015042	+	NA	NA	NA	NA	NA	NA	T	Y	Y	T	Y	Y	T	T	Y	Y	Y	Y	Y	Y	Y	Y	Y	Y	T	Y	T	Y	T	Y	Y	T	Y	Y	Y	T	T	Y	Y	T	T	Y	Y	T	Y
S1_18027019	T/C	1	18027019	+	NA	NA	NA	NA	NA	NA	C	C	C	T	Y	C	Y	Y	C	N	T	C	Y	T	N	T	Y	T	Y	Y	T	T	Y	C	Y	T	T	Y	C	C	C	Y	T	Y	Y	Y	Y	Y	C
S1_18049021	C/T	1	18049021	+	NA	NA	NA	NA	NA	NA	Y	C	C	T	C	T	Y	T	Y	Y	C	Y	Y	Y	Y	Y	Y	N	C	Y	Y	Y	Y	T	C	C	T	Y	Y	Y	Y	T	C	Y	Y	T	Y	Y	Y
S1_18055059	A/G	1	18055059	+	NA	NA	NA	NA	NA	NA	R	N	A	R	A	R	G	G	A	A	N	A	R	G	R	A	R	A	A	A	A	N	A	G	A	A	G	A	A	G	A	A	N	R	A	N	A	N	N
S1_18058025	C/A	1	18058025	+	NA	NA	NA	NA	NA	NA	M	C	C	M	M	M	M	M	C	M	C	M	C	M	M	C	M	M	C	M	M	M	M	M	M	C	M	M	M	M	C	M	C	M	C	M	M	C	M
S1_18059028	C/T	1	18059028	+	NA	NA	NA	NA	NA	NA	C	N	N	C	C	N	C	C	C	C	N	C	C	C	C	C	C	N	C	C	N	Y	N	N	C	C	C	C	C	N	C	C	C	N	C	N	N	C	C
S1_18084024	C/T	1	18084024	+	NA	NA	NA	NA	NA	NA	Y	C	C	Y	C	T	C	T	Y	C	C	Y	Y	C	C	C	C	C	Y	C	C	C	C	C	C	C	C	Y	Y	Y	C	C	C	C	C	C	T	C	C
S1_18085018	C/T	1	18085018	+	NA	NA	NA	NA	NA	NA	C	Y	C	Y	C	C	C	Y	C	T	Y	C	C	Y	C	C	Y	Y	C	C	Y	Y	Y	C	Y	Y	Y	C	C	Y	C	C	C	C	C	Y	Y	C	Y
S1_18088059	T/C	1	18088059	+	NA	NA	NA	NA	NA	NA	C	N	T	T	T	N	T	Y	T	N	N	T	C	T	T	N	Y	N	Y	T	T	T	T	T	N	T	Y	T	T	C	T	Y	N	N	T	N	T	T	T
S1_18089051	G/A	1	18089051	+	NA	NA	NA	NA	NA	NA	G	R	G	R	G	R	G	R	R	R	R	G	G	R	R	G	G	G	R	R	R	G	G	R	R	G	R	R	R	R	G	G	G	G	R	G	R	G	R
S1_18104036	A/T	1	18104036	+	NA	NA	NA	NA	NA	NA	N	N	N	W	A	A	N	W	A	A	A	A	A	N	W	A	A	A	W	N	A	A	A	A	A	A	A	N	A	T	A	A	A	N	A	A	A	A	A
S1_18123053	G/A	1	18123053	+	NA	NA	NA	NA	NA	NA	G	G	G	G	G	R	R	A	G	G	N	N	G	R	R	R	R	G	G	R	N	R	R	G	G	N	N	R	R	G	N	G	N	G	N	G	R	G	G
S1_18133027	C/T	1	18133027	+	NA	NA	NA	NA	NA	NA	Y	Y	C	C	Y	C	Y	Y	Y	Y	Y	C	Y	C	Y	Y	Y	C	Y	Y	Y	C	N	Y	C	C	Y	C	C	Y	C	C	Y	Y	C	Y	C	Y	C
S1_18143033	A/T	1	18143033	+	NA	NA	NA	NA	NA	NA	W	A	W	W	W	W	W	A	A	T	A	W	T	A	W	A	N	N	W	A	W	A	N	W	A	A	A	W	N	W	W	N	W	W	W	W	A	W	A
S1_18146048	C/T	1	18146048	+	NA	NA	NA	NA	NA	NA	Y	C	Y	Y	C	C	C	Y	Y	C	C	Y	C	C	Y	C	C	C	Y	C	Y	C	Y	Y	C	Y	Y	Y	Y	C	C	C	Y	Y	Y	Y	Y	Y	Y
S1_18151057	C/T	1	18151057	+	NA	NA	NA	NA	NA	NA	C	Y	Y	C	Y	C	C	C	Y	Y	Y	C	C	Y	Y	Y	Y	Y	C	C	Y	Y	Y	C	Y	Y	C	Y	Y	Y	Y	N	Y	Y	Y	Y	C	C	Y
S1_18155058	A/G	1	18155058	+	NA	NA	NA	NA	NA	NA	A	G	R	A	R	R	A	R	R	A	R	A	R	R	R	A	R	G	R	R	R	R	R	R	G	R	R	A	R	R	R	A	A	A	R	R	R	R	R
S1_18168015	A/C	1	18168015	+	NA	NA	NA	NA	NA	NA	A	A	A	M	M	A	M	M	M	N	M	M	M	N	N	M	A	C	M	M	N	M	A	N	N	M	N	M	A	M	A	A	A	A	M	M	A	A	M
S1_18169047	T/G	1	18169047	+	NA	NA	NA	NA	NA	NA	T	T	T	T	T	T	T	T	K	T	K	T	T	T	K	T	T	T	K	T	T	T	N	T	T	T	T	K	G	T	T	G	K	T	K	T	T	K	T
S1_18183020	G/T	1	18183020	+	NA	NA	NA	NA	NA	NA	K	G	G	K	G	G	G	K	K	K	G	K	G	K	K	G	G	G	G	K	G	K	G	G	G	G	G	G	K	K	G	G	G	K	G	G	K	K	G
S1_18186046	C/T	1	18186046	+	NA	NA	NA	NA	NA	NA	Y	Y	Y	Y	C	C	Y	Y	T	Y	Y	Y	C	C	T	Y	Y	Y	Y	Y	Y	Y	C	Y	Y	Y	Y	Y	Y	Y	Y	Y	C	Y	Y	Y	Y	Y	C
S1_18187051	A/T	1	18187051	+	NA	NA	NA	NA	NA	NA	A	A	A	W	A	A	W	N	T	W	A	A	A	A	A	W	T	N	W	A	W	W	N	W	N	N	N	A	A	A	W	W	T	W	N	A	A	N	A
S1_18200045	A/G	1	18200045	+	NA	NA	NA	NA	NA	NA	R	R	R	G	R	R	A	R	R	N	G	R	R	A	A	R	R	R	A	R	A	R	R	A	A	R	A	R	R	R	R	R	R	R	R	R	R	R	R
S1_18210046	A/T	1	18210046	+	NA	NA	NA	NA	NA	NA	A	W	A	A	W	W	A	W	A	A	W	W	A	W	A	W	W	A	A	W	W	W	A	A	W	A	W	A	W	W	A	W	A	W	A	A	A	W	W
S1_18234026	C/T	1	18234026	+	NA	NA	NA	NA	NA	NA	C	T	C	Y	C	C	N	C	N	Y	Y	N	C	Y	C	Y	C	C	C	N	C	C	C	Y	Y	C	T	C	C	Y	C	T	C	T	Y	T	N	C	C
S1_18248016	A/C	1	18248016	+	NA	NA	NA	NA	NA	NA	A	M	A	M	M	M	M	M	A	A	A	M	A	M	A	N	A	M	M	M	M	M	A	M	A	M	A	M	A	A	M	M	A	M	A	C	A	M	A
S1_18258043	G/A	1	18258043	+	NA	NA	NA	NA	NA	NA	A	G	G	G	G	R	R	R	R	G	G	R	R	G	R	G	R	G	R	R	G	R	R	G	G	G	R	G	R	R	G	G	G	R	G	G	R	R	G
S1_18259038	T/C	1	18259038	+	NA	NA	NA	NA	NA	NA	T	Y	C	C	Y	Y	Y	C	Y	Y	Y	T	Y	Y	Y	Y	Y	Y	Y	Y	Y	Y	Y	Y	C	T	Y	Y	T	Y	Y	Y	T	Y	Y	C	Y	Y	C
S1_18262034	G/A	1	18262034	+	NA	NA	NA	NA	NA	NA	G	G	G	G	G	R	G	N	R	N	G	G	G	R	N	G	G	G	R	G	N	G	R	R	A	G	N	G	G	G	R	R	G	N	G	G	G	R	G
S1_18291028	A/G	1	18291028	+	NA	NA	NA	NA	NA	NA	A	G	A	R	A	A	R	N	A	A	A	R	A	A	R	R	A	N	R	A	R	R	A	R	A	A	A	A	G	R	A	R	A	A	R	N	A	A	A
S1_18297014	T/A	1	18297014	+	NA	NA	NA	NA	NA	NA	T	T	W	T	W	N	W	A	T	W	N	T	T	W	W	T	T	T	W	W	T	T	T	T	N	T	W	T	T	W	T	A	T	W	T	W	W	W	A
S1_18298052	G/A	1	18298052	+	NA	NA	NA	NA	NA	NA	R	G	G	G	G	G	R	G	R	G	G	R	G	G	G	G	R	G	R	G	G	R	G	R	G	G	G	G	G	R	G	R	G	G	G	G	G	G	G
S1_18300049	A/G	1	18300049	+	NA	NA	NA	NA	NA	NA	R	R	R	A	R	R	A	R	R	R	G	A	R	R	R	R	A	A	A	R	A	R	A	R	R	R	R	G	R	R	R	R	R	R	A	R	R	R	R
S1_18309043	A/G	1	18309043	+	NA	NA	NA	NA	NA	NA	N	A	A	R	A	N	R	A	R	R	A	G	G	R	R	R	G	A	R	R	A	R	G	A	A	A	A	A	G	R	A	R	A	R	A	R	R	R	R
S1_18321058	A/G	1	18321058	+	NA	NA	NA	NA	NA	NA	A	R	A	A	R	A	R	R	A	R	R	R	R	A	R	A	R	R	R	A	R	R	A	A	A	A	A	R	A	R	R	A	R	R	A	R	A	R	R
S1_18327036	A/G	1	18327036	+	NA	NA	NA	NA	NA	NA	R	A	A	R	G	R	A	A	A	N	R	G	A	A	A	N	A	A	R	A	A	G	A	G	R	R	R	A	A	N	G	A	R	A	R	R	A	A	R
S1_18348028	T/C	1	18348028	+	NA	NA	NA	NA	NA	NA	T	T	T	N	T	N	N	T	T	T	T	T	Y	Y	T	T	N	T	T	T	T	Y	T	Y	N	T	T	T	N	T	T	T	T	T	N	T	T	Y	T
S1_18349038	T/A	1	18349038	+	NA	NA	NA	NA	NA	NA	T	W	W	T	W	T	W	N	W	W	W	T	T	T	W	W	T	T	T	W	W	W	T	T	W	T	T	W	T	T	A	T	W	W	W	A	W	W	A
S1_18375023	C/T	1	18375023	+	NA	NA	NA	NA	NA	NA	Y	C	C	Y	C	C	N	C	C	C	C	Y	Y	Y	C	C	C	C	C	Y	C	Y	C	Y	C	C	C	Y	C	N	C	C	C	Y	C	C	Y	C	C
S1_18379016	C/T	1	18379016	+	NA	NA	NA	NA	NA	NA	Y	Y	Y	Y	Y	C	Y	C	Y	Y	Y	C	C	Y	C	C	Y	Y	C	C	C	Y	Y	Y	C	Y	Y	Y	Y	Y	Y	Y	Y	Y	C	C	Y	Y	Y
S1_18389062	G/A	1	18389062	+	NA	NA	NA	NA	NA	NA	R	N	G	G	G	G	R	G	G	G	G	R	A	G	R	N	R	G	G	G	G	R	G	G	G	G	G	G	N	G	G	R	G	R	G	G	G	G	G
S1_18390061	C/T	1	18390061	+	NA	NA	NA	NA	NA	NA	T	C	N	N	C	T	C	N	C	T	N	C	T	Y	N	Y	T	N	T	C	N	C	T	C	C	C	C	C	C	T	C	Y	C	T	N	C	C	T	C
S1_18409062	A/G	1	18409062	+	NA	NA	NA	NA	NA	NA	R	R	A	R	R	R	R	A	R	R	R	R	R	R	R	R	R	R	R	R	R	R	R	A	R	R	A	R	R	R	A	R	R	R	R	A	A	R	A
S1_18413029	G/A	1	18413029	+	NA	NA	NA	NA	NA	NA	G	N	A	G	A	G	R	G	G	G	N	G	N	G	G	G	G	A	G	R	N	G	R	N	N	A	N	G	G	A	A	N	A	G	N	N	G	G	N
S1_18429023	C/A	1	18429023	+	NA	NA	NA	NA	NA	NA	C	M	M	M	M	M	M	M	C	C	C	M	C	C	M	M	C	M	C	M	M	M	M	C	M	M	C	C	C	M	M	C	C	M	M	C	C	C	M
S1_18443046	T/A	1	18443046	+	NA	NA	NA	NA	NA	NA	W	N	T	W	T	T	W	T	T	W	T	T	T	W	T	T	T	N	W	W	T	T	T	W	T	T	T	W	T	W	T	T	T	W	T	T	T	T	T
S1_18448036	G/A	1	18448036	+	NA	NA	NA	NA	NA	NA	G	G	R	R	G	G	G	G	G	G	R	G	G	R	G	G	G	G	G	R	G	R	R	G	R	G	G	G	G	G	G	R	G	R	R	R	R	R	G
S1_18451054	G/A	1	18451054	+	NA	NA	NA	NA	NA	NA	G	G	G	N	G	N	N	G	R	A	G	G	G	G	G	G	G	G	N	G	G	G	N	G	G	G	A	G	N	G	G	G	G	G	N	G	R	G	N
S1_18460038	A/C	1	18460038	+	NA	NA	NA	NA	NA	NA	C	A	A	A	A	M	M	A	A	A	A	M	M	M	C	M	A	A	C	M	A	A	A	M	A	A	M	A	M	N	A	A	A	M	A	A	A	M	A
S1_18468057	G/A	1	18468057	+	NA	NA	NA	NA	NA	NA	G	R	R	G	A	R	A	R	A	G	N	R	G	R	G	R	G	A	R	G	R	R	R	R	A	G	R	G	R	G	A	R	R	N	R	G	N	G	A
S1_18472061	T/C	1	18472061	+	NA	NA	NA	NA	NA	NA	Y	T	T	T	T	T	T	T	Y	Y	T	T	T	Y	T	T	Y	T	Y	T	T	Y	Y	T	T	T	T	T	T	Y	T	T	T	T	T	T	T	Y	T
S1_18483059	G/T	1	18483059	+	NA	NA	NA	NA	NA	NA	G	T	K	N	T	G	K	K	K	N	G	T	K	G	N	K	T	K	G	K	K	G	G	K	K	G	K	T	N	G	N	K	T	N	G	K	T	G	N
S1_18486041	C/T	1	18486041	+	NA	NA	NA	NA	NA	NA	C	Y	C	Y	C	N	C	Y	Y	Y	C	C	C	C	C	C	Y	C	C	C	Y	Y	Y	Y	Y	Y	Y	C	C	C	C	C	Y	C	Y	C	C	Y	C
S1_18498024	A/G	1	18498024	+	NA	NA	NA	NA	NA	NA	R	A	A	R	A	G	R	N	G	A	R	A	A	A	A	A	A	A	A	N	N	R	G	N	A	A	A	R	A	G	A	N	R	G	R	N	A	N	A
S1_18509049	T/A	1	18509049	+	NA	NA	NA	NA	NA	NA	W	T	N	W	W	W	A	W	A	W	W	T	W	T	W	T	W	T	T	W	W	W	W	W	W	T	W	T	T	T	W	A	T	W	W	W	N	A	T
S1_18513050	A/C	1	18513050	+	NA	NA	NA	NA	NA	NA	C	A	A	M	A	M	A	A	M	A	M	A	A	M	C	C	C	M	A	M	A	A	C	M	A	M	M	M	C	A	M	C	M	A	A	M	M	A	M
S1_18514034	A/C	1	18514034	+	NA	NA	NA	NA	NA	NA	M	A	A	M	A	M	M	M	M	C	A	M	M	M	A	M	M	A	M	A	A	M	A	A	A	A	A	M	N	A	A	M	A	A	A	A	C	A	A
S1_18515017	A/T	1	18515017	+	NA	NA	NA	NA	NA	NA	A	T	W	W	A	W	W	A	A	A	A	A	W	A	A	W	A	A	A	W	A	N	N	W	W	W	W	A	W	W	W	A	W	A	T	W	W	A	T
S1_18516023	T/C	1	18516023	+	NA	NA	NA	NA	NA	NA	Y	T	T	T	T	Y	Y	Y	Y	Y	T	Y	T	T	Y	T	Y	T	T	T	T	Y	T	T	T	T	T	T	Y	T	T	Y	T	T	T	T	T	Y	T
S1_18530012	T/A	1	18530012	+	NA	NA	NA	NA	NA	NA	T	W	T	T	A	W	T	T	T	W	A	T	N	T	T	W	T	T	T	W	W	W	T	W	A	T	T	W	W	W	T	W	T	W	W	T	T	W	T
S1_18536043	C/A	1	18536043	+	NA	NA	NA	NA	NA	NA	A	A	C	M	M	A	M	M	C	C	M	M	M	M	M	M	M	C	M	A	M	M	N	A	A	M	A	M	M	C	M	A	M	A	M	M	C	M	M
S1_18542023	C/T	1	18542023	+	NA	NA	NA	NA	NA	NA	Y	C	C	N	C	C	N	N	C	Y	N	C	C	C	C	C	C	N	C	Y	C	C	N	N	C	C	C	N	N	N	C	C	C	C	C	C	C	C	N
S1_18553020	G/A	1	18553020	+	NA	NA	NA	NA	NA	NA	R	G	G	G	G	G	R	R	R	R	G	G	R	G	G	G	G	G	G	R	G	G	G	G	G	G	G	R	R	R	G	G	G	G	G	G	G	R	G
S1_18558046	G/T	1	18558046	+	NA	NA	NA	NA	NA	NA	G	G	N	G	K	K	G	N	N	G	K	G	G	G	G	G	G	G	K	G	G	G	K	G	G	K	G	K	K	G	K	G	N	G	G	T	G	K	K
S1_18561037	T/G	1	18561037	+	NA	NA	NA	NA	NA	NA	T	T	N	T	T	N	T	T	N	T	T	T	N	N	T	T	T	T	T	T	T	T	T	T	T	T	N	T	T	N	T	T	T	N	T	T	N	T	T
S1_18563064	A/T	1	18563064	+	NA	NA	NA	NA	NA	NA	W	A	A	W	A	W	A	A	W	A	A	A	T	T	W	A	A	A	A	A	N	A	T	A	A	A	A	W	A	A	A	W	A	A	A	A	T	T	A
S1_18568023	C/G	1	18568023	+	NA	NA	NA	NA	NA	NA	C	S	C	C	S	C	S	S	S	C	S	S	S	S	S	S	S	C	S	S	S	S	C	C	C	S	C	S	C	S	C	C	S	S	S	C	C	S	S
S1_18576034	T/A	1	18576034	+	NA	NA	NA	NA	NA	NA	W	W	W	W	T	W	W	W	W	T	W	W	W	W	W	T	T	T	W	W	W	W	W	W	T	W	W	W	W	W	T	W	W	W	W	W	T	W	W
S1_18617061	T/C	1	18617061	+	NA	NA	NA	NA	NA	NA	T	Y	Y	Y	Y	T	T	T	Y	Y	Y	Y	Y	Y	T	Y	Y	T	Y	T	Y	Y	Y	T	C	Y	Y	C	Y	Y	Y	Y	C	Y	Y	Y	Y	C	Y
S1_18625011	C/T	1	18625011	+	NA	NA	NA	NA	NA	NA	C	Y	Y	Y	N	C	Y	Y	C	C	Y	C	Y	Y	Y	C	C	T	Y	T	Y	T	C	C	C	Y	C	Y	C	Y	Y	C	T	Y	T	T	C	T	Y
S1_18649024	C/T	1	18649024	+	NA	NA	NA	NA	NA	NA	Y	C	N	Y	C	Y	C	C	T	T	N	C	C	C	C	Y	N	N	Y	C	C	C	T	C	N	C	C	Y	C	T	C	C	N	C	C	C	N	C	C
S1_18655052	G/A	1	18655052	+	NA	NA	NA	NA	NA	NA	A	G	G	A	G	G	R	N	R	A	G	G	A	G	R	R	G	G	N	R	G	N	G	R	G	G	R	R	N	G	G	A	N	R	G	G	G	R	G
S1_18659016	A/T	1	18659016	+	NA	NA	NA	NA	NA	NA	A	A	A	W	A	A	A	A	A	A	A	W	W	A	W	A	W	A	A	A	A	A	W	W	A	A	W	A	A	A	A	W	A	W	A	A	A	W	A
S1_18664039	T/C	1	18664039	+	NA	NA	NA	NA	NA	NA	T	Y	T	Y	Y	Y	Y	T	T	T	T	Y	Y	T	Y	T	Y	Y	T	Y	Y	Y	T	Y	Y	Y	Y	T	Y	T	Y	Y	T	T	Y	Y	T	T	Y
S1_18677063	G/T	1	18677063	+	NA	NA	NA	NA	NA	NA	G	G	N	T	G	G	K	K	G	G	T	G	G	G	G	G	G	T	G	T	G	G	G	G	T	G	G	G	G	G	T	G	G	G	K	K	G	K	G
S1_18686052	A/G	1	18686052	+	NA	NA	NA	NA	NA	NA	A	G	R	A	R	R	A	A	R	R	R	R	R	R	R	R	R	R	A	R	A	R	A	A	R	R	R	R	R	R	R	R	R	R	R	R	R	R	R
S1_18688029	T/C	1	18688029	+	NA	NA	NA	NA	NA	NA	T	T	Y	T	T	T	Y	C	Y	T	N	Y	C	Y	T	Y	T	N	C	Y	Y	Y	T	Y	N	Y	Y	Y	T	Y	Y	Y	T	T	Y	Y	N	Y	T
S1_18690021	A/G	1	18690021	+	NA	NA	NA	NA	NA	NA	N	A	A	A	A	A	A	A	A	G	A	R	A	A	A	N	A	A	R	A	A	A	A	A	A	A	N	A	A	A	A	R	A	N	N	A	A	R	A
S1_18703032	G/T	1	18703032	+	NA	NA	NA	NA	NA	NA	G	G	G	G	G	G	K	T	K	G	G	G	G	G	K	G	G	G	K	G	G	G	N	K	G	G	T	N	K	N	G	G	G	K	G	G	G	G	G
S1_18707032	T/A	1	18707032	+	NA	NA	NA	NA	NA	NA	W	T	T	T	N	W	W	T	T	T	N	T	T	T	W	T	A	T	T	W	T	W	W	W	T	T	W	T	T	T	T	W	N	A	T	T	T	W	T
S1_18744034	C/T	1	18744034	+	NA	NA	NA	NA	NA	NA	C	C	C	C	Y	Y	C	C	Y	Y	Y	Y	Y	C	C	C	C	Y	Y	C	N	C	C	C	C	Y	C	Y	Y	C	C	Y	Y	C	C	C	C	C	C
S1_18768063	A/G	1	18768063	+	NA	NA	NA	NA	NA	NA	R	A	A	G	A	R	A	G	R	R	A	A	A	R	A	A	N	A	A	A	A	R	G	G	A	A	G	N	G	G	A	G	A	R	N	N	A	N	A
S1_18776016	C/A	1	18776016	+	NA	NA	NA	NA	NA	NA	C	M	M	M	M	M	M	M	C	C	C	M	C	M	C	M	M	C	M	C	M	C	C	C	C	M	C	M	M	C	M	C	M	M	C	M	C	M	M
S1_18783021	A/C	1	18783021	+	NA	NA	NA	NA	NA	NA	A	M	M	A	M	M	A	A	A	A	A	A	A	A	A	A	A	A	A	M	A	M	A	A	A	M	A	M	A	A	A	A	M	A	M	M	A	M	A
S1_18784061	G/A	1	18784061	+	NA	NA	NA	NA	NA	NA	R	G	N	R	G	R	G	G	R	G	G	G	G	R	R	G	R	G	R	G	G	G	G	G	G	G	G	R	G	N	G	A	G	R	G	G	R	R	G
S1_18799015	G/T	1	18799015	+	NA	NA	NA	NA	NA	NA	K	K	G	K	K	K	K	G	K	K	K	K	G	K	K	K	K	K	K	K	K	K	K	K	K	T	K	K	G	G	K	K	K	T	G	K	G	G	K
S1_18801017	G/A	1	18801017	+	NA	NA	NA	NA	NA	NA	G	G	G	G	G	G	N	G	N	G	R	G	G	G	G	G	R	G	G	G	N	A	N	N	N	G	N	N	A	N	G	A	G	G	G	G	G	R	G
S1_18819028	C/G	1	18819028	+	NA	NA	NA	NA	NA	NA	S	S	S	S	S	S	S	G	S	S	S	S	S	S	G	S	S	C	C	S	S	S	S	S	S	C	S	S	S	G	S	S	S	S	S	S	G	S	S
S1_18844064	A/C	1	18844064	+	NA	NA	NA	NA	NA	NA	A	A	A	A	M	A	M	M	M	M	M	M	A	N	M	M	A	C	M	A	M	M	A	C	A	A	C	M	C	M	C	M	M	M	M	M	A	M	A
S1_18873017	G/T	1	18873017	+	NA	NA	NA	NA	NA	NA	G	K	K	K	K	G	G	K	G	K	G	K	K	G	G	G	G	K	G	G	G	K	K	K	T	G	K	G	G	K	K	K	G	K	K	K	T	G	G
S1_18888044	C/T	1	18888044	+	NA	NA	NA	NA	NA	NA	C	Y	N	T	T	N	T	N	Y	C	T	T	Y	T	C	N	N	N	C	C	Y	Y	C	C	C	T	T	T	T	C	T	C	T	Y	T	N	Y	Y	T
S1_18919021	C/A	1	18919021	+	NA	NA	NA	NA	NA	NA	A	M	M	C	C	C	M	C	M	M	M	A	C	N	M	M	M	C	C	M	M	M	C	M	M	C	M	M	C	M	M	M	C	A	C	M	C	M	C
S1_18921036	T/A	1	18921036	+	NA	NA	NA	NA	NA	NA	T	A	W	W	W	W	A	A	W	W	W	W	W	T	T	T	W	W	W	W	W	W	W	A	W	T	A	A	A	W	W	A	T	W	W	W	W	T	W
S1_18925057	G/T	1	18925057	+	NA	NA	NA	NA	NA	NA	K	K	K	K	K	G	K	K	K	G	K	K	K	K	G	K	K	K	K	K	K	K	K	T	K	T	K	G	K	G	K	G	K	K	G	G	K	K	T
S1_18931040	T/G	1	18931040	+	NA	NA	NA	NA	NA	NA	K	T	T	G	T	K	T	G	K	K	N	G	T	K	T	T	K	T	T	T	T	G	N	N	T	T	G	K	K	K	T	K	T	T	T	T	K	K	T
S1_18935034	C/T	1	18935034	+	NA	NA	NA	NA	NA	NA	C	Y	Y	N	Y	N	Y	C	C	C	N	C	C	C	N	N	C	N	N	N	T	T	C	N	T	C	T	C	C	C	N	N	Y	Y	T	C	C	C	N
S1_18946044	G/A	1	18946044	+	NA	NA	NA	NA	NA	NA	R	G	G	R	G	G	N	G	G	R	G	R	R	G	G	G	R	G	G	G	N	G	G	G	G	G	A	G	G	R	G	R	G	R	G	G	G	R	G
S1_18947064	T/G	1	18947064	+	NA	NA	NA	NA	NA	NA	K	K	K	K	K	T	K	K	T	T	K	K	T	K	T	K	K	K	K	T	K	K	K	K	K	K	G	T	K	T	K	T	T	K	K	T	K	K	K
S1_18952020	T/C	1	18952020	+	NA	NA	NA	NA	NA	NA	T	T	N	T	T	T	C	N	T	T	T	T	T	Y	T	T	T	T	T	T	T	T	T	N	T	T	T	N	T	T	T	T	N	T	N	N	N	T	T
S1_18958057	A/G	1	18958057	+	NA	NA	NA	NA	NA	NA	R	G	G	R	R	A	R	N	N	A	G	R	R	N	G	R	G	G	R	N	R	A	R	A	A	N	R	A	N	R	A	A	R	A	A	A	R	A	A
S1_18960041	G/A	1	18960041	+	NA	NA	NA	NA	NA	NA	R	R	R	G	G	G	G	R	G	R	R	G	R	R	R	R	G	R	R	R	R	R	R	G	G	R	R	G	R	R	R	R	R	R	R	R	G	G	R
S1_18967050	G/A	1	18967050	+	NA	NA	NA	NA	NA	NA	R	A	G	R	G	G	R	R	A	G	G	G	G	G	G	G	R	R	R	A	A	N	R	R	G	G	A	N	N	R	G	G	G	N	R	G	G	R	G
S1_18968031	T/A	1	18968031	+	NA	NA	NA	NA	NA	NA	W	T	T	T	T	A	T	W	N	T	N	T	N	W	N	T	T	T	W	A	N	T	T	T	T	T	T	N	T	T	T	N	T	T	T	T	W	T	T
S1_18970045	G/A	1	18970045	+	NA	NA	NA	NA	NA	NA	G	R	R	R	R	G	R	R	R	R	R	R	R	G	G	G	G	R	R	R	G	G	G	G	R	R	G	R	G	G	R	R	R	R	R	A	R	R	R
S1_18972035	G/A	1	18972035	+	NA	NA	NA	NA	NA	NA	A	G	N	R	G	R	G	G	R	R	G	G	A	A	G	A	R	G	R	R	G	R	G	G	G	G	G	R	G	G	G	R	G	G	G	G	G	R	G
S1_18973051	T/A	1	18973051	+	NA	NA	NA	NA	NA	NA	W	W	T	W	T	T	T	T	W	A	T	T	W	T	W	W	W	N	T	N	N	W	T	A	T	W	N	A	N	A	A	T	N	A	N	T	N	W	W
S1_18975055	C/A	1	18975055	+	NA	NA	NA	NA	NA	NA	C	M	C	M	M	M	C	C	C	C	C	C	C	C	C	C	C	C	M	M	M	C	C	C	C	C	C	C	C	M	M	C	A	M	M	C	C	M	C
S1_18981061	G/A	1	18981061	+	NA	NA	NA	NA	NA	NA	G	G	G	G	G	R	R	A	R	G	N	G	G	R	N	G	A	R	N	G	G	G	G	G	R	G	G	R	G	G	G	G	N	R	R	G	G	R	G
S1_18988047	T/C	1	18988047	+	NA	NA	NA	NA	NA	NA	Y	T	T	Y	T	Y	T	T	T	T	T	T	Y	T	Y	T	Y	T	Y	T	T	Y	T	Y	T	T	Y	Y	T	T	T	Y	T	Y	T	T	T	Y	T
S1_18989054	A/T	1	18989054	+	NA	NA	NA	NA	NA	NA	W	W	T	W	A	W	W	A	W	T	A	W	T	W	A	W	N	W	T	W	A	W	A	N	W	W	N	T	T	A	W	A	W	A	A	W	A	W	T
S1_18990047	A/C	1	18990047	+	NA	NA	NA	NA	NA	NA	M	N	N	M	M	A	M	A	N	A	A	M	M	A	A	M	A	A	N	M	A	A	M	A	N	C	A	N	A	M	M	C	M	A	M	M	M	M	M
S1_18994051	A/G	1	18994051	+	NA	NA	NA	NA	NA	NA	A	R	G	R	R	R	R	A	N	R	A	R	A	A	A	R	A	R	A	R	A	R	G	A	R	G	N	A	A	R	G	A	A	A	R	A	A	A	R
S1_19006049	T/C	1	19006049	+	NA	NA	NA	NA	NA	NA	T	T	Y	T	C	T	T	T	T	T	Y	Y	C	Y	T	T	T	C	T	T	Y	Y	N	T	Y	T	Y	T	T	T	Y	T	Y	T	T	T	T	T	Y
S1_19009027	G/A	1	19009027	+	NA	NA	NA	NA	NA	NA	R	R	G	R	R	R	R	G	A	G	G	G	R	R	R	R	G	R	R	G	G	R	R	R	G	G	R	G	R	R	G	G	R	R	G	G	R	R	G
S1_19046014	G/T	1	19046014	+	NA	NA	NA	NA	NA	NA	K	G	G	G	G	G	G	K	G	G	G	G	G	K	G	K	K	G	G	K	G	K	G	K	G	G	G	K	G	G	G	G	G	G	G	G	K	G	G
S1_19061013	C/A	1	19061013	+	NA	NA	NA	NA	NA	NA	N	M	N	M	M	C	N	A	M	C	C	C	N	M	M	M	A	C	C	C	M	A	M	M	M	N	M	A	M	M	C	M	C	N	M	M	C	A	M
S1_19063033	T/C	1	19063033	+	NA	NA	NA	NA	NA	NA	Y	T	Y	T	C	N	T	T	N	Y	C	N	Y	T	Y	C	Y	C	T	Y	T	T	T	C	C	C	C	Y	Y	N	C	C	T	N	C	Y	C	Y	C
S1_19070037	C/G	1	19070037	+	NA	NA	NA	NA	NA	NA	G	C	C	G	C	C	G	S	S	C	C	G	S	S	C	C	S	C	S	S	C	C	N	S	C	C	S	C	S	S	C	C	C	G	C	C	C	S	C
S1_19086050	A/G	1	19086050	+	NA	NA	NA	NA	NA	NA	A	A	A	G	A	A	A	A	A	A	A	R	A	A	A	G	A	A	R	A	A	A	N	A	R	A	A	A	A	A	N	A	R	A	R	A	G	R	N
S1_19116040	C/A	1	19116040	+	NA	NA	NA	NA	NA	NA	C	A	M	C	N	A	M	C	C	C	N	C	C	C	C	C	C	N	C	M	N	C	C	C	A	A	C	C	A	N	N	C	M	C	M	M	C	C	C
S1_19151057	T/C	1	19151057	+	NA	NA	NA	NA	NA	NA	Y	Y	Y	Y	Y	N	T	Y	C	Y	T	C	C	T	C	C	Y	Y	Y	Y	T	C	Y	Y	Y	T	T	Y	T	Y	Y	Y	T	Y	Y	C	C	T	Y
S1_19160047	T/C	1	19160047	+	NA	NA	NA	NA	NA	NA	Y	Y	Y	Y	T	Y	Y	T	Y	T	T	Y	T	Y	T	Y	Y	T	Y	T	C	Y	C	T	C	Y	Y	Y	Y	N	Y	T	Y	Y	C	T	T	Y	Y
S1_19168027	T/G	1	19168027	+	NA	NA	NA	NA	NA	NA	T	K	K	K	K	T	K	K	T	K	T	K	K	T	K	K	T	K	T	K	K	K	K	T	K	K	T	T	T	K	K	T	T	T	K	K	K	T	K
S1_19176025	T/C	1	19176025	+	NA	NA	NA	NA	NA	NA	T	T	Y	T	N	T	T	C	N	T	Y	T	N	T	T	Y	N	C	C	T	N	T	N	T	N	T	Y	Y	T	T	C	Y	T	T	T	Y	N	Y	T
S1_19177035	C/A	1	19177035	+	NA	NA	NA	NA	NA	NA	M	C	C	C	C	C	C	C	M	M	C	C	C	C	C	C	C	N	C	C	N	M	N	C	C	N	C	N	C	C	N	M	C	C	N	C	M	C	C
S1_19185044	A/T	1	19185044	+	NA	NA	NA	NA	NA	NA	A	W	N	T	W	T	T	T	A	T	T	T	N	W	N	N	A	N	N	A	T	T	W	A	W	T	A	A	A	T	N	A	A	N	A	T	T	N	W
S1_19191018	G/A	1	19191018	+	NA	NA	NA	NA	NA	NA	R	R	R	G	R	G	R	G	R	R	R	R	R	R	R	R	R	R	R	R	R	R	G	G	G	R	G	G	G	R	R	G	G	R	G	R	R	G	G
S1_19202040	C/A	1	19202040	+	NA	NA	NA	NA	NA	NA	M	C	C	M	A	C	M	C	C	N	C	A	C	C	C	N	A	C	M	C	C	M	C	N	N	C	C	M	A	M	C	C	C	C	C	C	N	C	C
S1_19212052	C/A	1	19212052	+	NA	NA	NA	NA	NA	NA	C	C	A	C	C	M	A	M	C	M	C	C	C	C	C	C	C	A	M	C	M	C	N	M	M	C	C	M	M	A	M	M	M	M	M	C	M	C	C
S1_19225035	G/C	1	19225035	+	NA	NA	NA	NA	NA	NA	S	S	G	S	S	S	S	S	S	G	S	C	S	C	S	S	S	S	S	S	S	S	G	C	S	S	S	S	S	G	S	S	S	S	S	C	S	S	S
S1_19231017	G/C	1	19231017	+	NA	NA	NA	NA	NA	NA	S	S	S	S	S	G	G	G	S	S	G	S	S	G	S	S	S	S	G	S	G	S	C	G	S	S	G	S	S	S	S	S	S	G	S	G	S	S	S
S1_19233032	A/G	1	19233032	+	NA	NA	NA	NA	NA	NA	R	R	R	R	A	R	A	A	A	R	R	R	R	R	R	A	R	R	R	R	R	R	A	A	A	A	A	A	A	R	A	R	R	R	A	A	R	A	R
S1_19234032	C/A	1	19234032	+	NA	NA	NA	NA	NA	NA	C	M	M	C	M	M	M	A	M	M	A	C	M	M	C	M	M	M	M	M	A	M	M	A	A	M	C	C	C	M	A	M	A	M	M	M	M	M	A
S1_19238036	G/A	1	19238036	+	NA	NA	NA	NA	NA	NA	R	G	G	R	G	G	N	N	N	G	G	G	G	G	R	G	N	G	G	R	G	G	N	N	G	G	G	G	G	R	G	A	G	G	G	G	N	G	G
S1_19286058	T/A	1	19286058	+	NA	NA	NA	NA	NA	NA	A	T	T	N	T	A	A	T	W	T	T	W	W	T	T	W	T	T	A	A	T	T	N	N	T	T	A	W	T	W	T	N	T	T	T	T	N	A	T
S1_19287027	G/A	1	19287027	+	NA	NA	NA	NA	NA	NA	R	G	G	G	G	R	R	G	R	G	G	R	G	G	R	R	R	G	G	R	G	R	R	R	G	G	R	R	R	R	G	R	N	R	G	G	R	R	G
S1_19298051	A/C	1	19298051	+	NA	NA	NA	NA	NA	NA	M	A	A	C	N	C	C	A	A	M	A	C	C	A	A	M	M	N	C	C	A	M	N	N	A	N	N	N	C	A	A	A	A	M	A	A	M	M	A
S1_19331015	T/C	1	19331015	+	NA	NA	NA	NA	NA	NA	Y	N	T	T	T	T	T	Y	N	T	T	C	C	N	Y	C	T	T	C	Y	T	T	T	C	T	T	T	N	T	Y	T	T	N	Y	T	N	N	T	T
S1_19337040	C/T	1	19337040	+	NA	NA	NA	NA	NA	NA	C	Y	C	C	T	Y	C	Y	C	C	N	C	Y	T	Y	C	T	C	C	N	Y	Y	T	C	Y	Y	C	T	C	C	T	N	Y	C	N	T	C	Y	C
S1_19344051	G/A	1	19344051	+	NA	NA	NA	NA	NA	NA	G	G	G	G	A	N	G	A	N	G	R	R	R	G	G	G	G	N	R	N	G	N	G	N	G	G	G	G	G	G	G	G	R	N	G	G	G	N	R
S1_19359042	T/C	1	19359042	+	NA	NA	NA	NA	NA	NA	Y	T	T	T	T	T	T	T	Y	T	T	Y	T	Y	Y	T	Y	T	Y	T	T	Y	Y	Y	T	T	Y	T	T	T	T	Y	T	T	T	T	Y	T	T
S1_19360043	A/G	1	19360043	+	NA	NA	NA	NA	NA	NA	R	R	A	A	A	A	A	R	G	R	N	A	A	A	G	A	A	R	G	A	A	R	A	A	R	A	A	G	G	G	A	G	R	A	R	R	A	G	A
S1_19363046	C/A	1	19363046	+	NA	NA	NA	NA	NA	NA	M	C	C	C	C	M	M	A	M	C	C	C	M	C	C	C	C	C	M	C	C	M	C	M	C	C	M	M	C	M	C	M	C	M	C	C	C	N	C
S1_19381046	T/C	1	19381046	+	NA	NA	NA	NA	NA	NA	Y	T	T	T	T	T	Y	T	Y	T	T	T	T	T	Y	T	T	T	T	T	T	T	Y	Y	T	T	Y	T	T	Y	T	Y	T	T	T	T	Y	T	T
S1_19394044	C/T	1	19394044	+	NA	NA	NA	NA	NA	NA	C	Y	Y	Y	C	C	Y	Y	C	Y	Y	C	C	C	Y	Y	Y	Y	C	Y	Y	Y	C	Y	Y	Y	C	C	C	Y	C	C	Y	Y	Y	Y	C	C	Y
S1_19403032	T/C	1	19403032	+	NA	NA	NA	NA	NA	NA	T	Y	Y	Y	Y	T	T	T	T	T	Y	T	T	T	T	T	Y	Y	T	Y	Y	T	Y	T	Y	T	Y	T	Y	Y	Y	T	Y	T	T	T	T	Y	Y
S1_19404032	A/G	1	19404032	+	NA	NA	NA	NA	NA	NA	R	A	A	R	A	R	A	R	R	A	A	R	A	A	A	A	R	A	A	A	A	R	A	A	A	A	A	A	A	R	A	A	A	A	A	A	R	A	A
S1_19405017	T/C	1	19405017	+	NA	NA	NA	NA	NA	NA	T	T	N	T	T	Y	C	T	Y	C	T	Y	T	Y	T	T	N	C	T	T	T	Y	Y	T	Y	Y	T	T	T	T	Y	Y	Y	Y	T	Y	Y	T	Y
S1_19412051	C/T	1	19412051	+	NA	NA	NA	NA	NA	NA	Y	Y	C	Y	Y	Y	Y	Y	C	Y	C	Y	Y	Y	C	Y	Y	C	Y	Y	Y	Y	C	Y	C	C	Y	C	Y	Y	Y	Y	C	Y	Y	Y	C	Y	Y
S1_19427055	G/A	1	19427055	+	NA	NA	NA	NA	NA	NA	G	R	R	G	R	N	G	G	R	A	A	R	G	G	G	G	G	G	R	G	R	R	G	G	G	R	G	N	G	G	R	G	R	R	A	R	G	A	R
S1_19437047	T/C	1	19437047	+	NA	NA	NA	NA	NA	NA	T	N	Y	N	T	Y	T	T	T	T	T	N	Y	N	N	C	T	T	T	C	T	N	T	Y	C	Y	N	T	Y	C	Y	Y	Y	T	C	Y	Y	T	T
S1_19439042	G/T	1	19439042	+	NA	NA	NA	NA	NA	NA	K	K	K	N	K	G	K	N	K	K	K	G	T	K	T	T	K	T	K	G	K	K	G	G	G	K	G	K	K	K	K	G	K	K	N	K	K	G	G
S1_19465046	G/A	1	19465046	+	NA	NA	NA	NA	NA	NA	R	R	R	R	R	R	R	R	R	R	G	R	R	R	R	R	R	G	G	R	R	R	R	R	R	G	R	R	R	R	R	R	R	R	R	R	R	R	R
S1_19478046	C/G	1	19478046	+	NA	NA	NA	NA	NA	NA	S	C	C	S	C	S	C	C	C	C	C	S	C	S	S	C	C	C	S	S	C	S	C	C	C	C	C	S	C	C	C	C	C	C	C	C	S	S	C
S1_19482029	G/A	1	19482029	+	NA	NA	NA	NA	NA	NA	A	G	G	R	G	G	R	R	G	R	G	R	R	R	G	R	A	G	R	R	N	R	A	R	G	G	R	R	R	G	G	R	G	R	G	G	R	R	G
S1_19484057	T/A	1	19484057	+	NA	NA	NA	NA	NA	NA	T	A	T	T	T	T	T	T	T	T	T	W	W	W	T	T	N	T	T	T	N	T	N	T	T	T	T	T	T	T	T	A	T	A	T	T	T	T	T
S1_19499051	T/C	1	19499051	+	NA	NA	NA	NA	NA	NA	T	T	T	Y	Y	T	Y	Y	Y	T	Y	Y	T	T	Y	Y	T	T	Y	Y	T	T	T	T	Y	Y	T	T	T	T	Y	T	Y	T	T	C	Y	Y	T
S1_19508049	C/A	1	19508049	+	NA	NA	NA	NA	NA	NA	C	M	C	C	M	C	C	C	C	C	C	C	N	N	N	N	C	C	C	C	C	C	C	N	M	C	N	N	C	C	C	C	C	C	C	M	C	C	C
S1_19509041	A/T	1	19509041	+	NA	NA	NA	NA	NA	NA	T	A	W	T	A	T	A	A	T	N	A	N	T	W	N	T	T	A	A	W	W	W	T	T	A	W	T	W	N	N	A	W	A	T	N	A	T	W	T
S1_19510039	C/T	1	19510039	+	NA	NA	NA	NA	NA	NA	Y	C	C	Y	C	Y	C	N	C	C	N	C	Y	T	C	Y	T	N	C	T	C	C	Y	Y	C	C	T	Y	T	Y	C	T	C	C	C	C	T	C	C
S1_19516025	G/A	1	19516025	+	NA	NA	NA	NA	NA	NA	G	R	R	G	R	G	G	R	G	G	R	G	G	R	R	G	R	R	G	A	R	G	G	G	R	R	G	R	G	N	R	R	R	G	G	R	G	R	G
S1_19520059	A/C	1	19520059	+	NA	NA	NA	NA	NA	NA	M	A	N	A	A	A	A	M	A	A	A	A	A	A	A	N	A	N	C	A	A	M	A	N	A	A	N	M	A	N	N	A	A	A	A	A	A	A	A
S1_19556019	G/C	1	19556019	+	NA	NA	NA	NA	NA	NA	G	S	S	G	S	C	G	S	S	C	S	S	G	C	C	S	S	S	G	G	S	G	G	N	C	S	N	G	G	S	S	S	S	C	S	G	S	G	S
S1_19577060	C/T	1	19577060	+	NA	NA	NA	NA	NA	NA	C	Y	Y	T	N	C	C	Y	N	N	Y	C	Y	T	C	C	C	T	C	C	Y	T	C	C	C	Y	C	T	N	T	C	N	T	N	T	T	C	T	Y
S1_19599026	T/A	1	19599026	+	NA	NA	NA	NA	NA	NA	T	T	W	W	W	T	W	T	W	T	T	W	W	W	W	W	W	W	W	W	W	W	W	T	T	W	W	W	W	W	W	T	W	W	T	W	W	T	W
S1_19600042	C/A	1	19600042	+	NA	NA	NA	NA	NA	NA	M	M	C	C	M	C	C	A	C	M	M	C	A	M	M	M	C	M	M	M	M	M	M	M	M	M	M	C	M	A	A	C	M	M	A	M	M	M	M
S1_19614037	G/A	1	19614037	+	NA	NA	NA	NA	NA	NA	R	G	A	R	G	R	A	R	R	G	N	A	R	G	G	A	G	A	R	R	R	A	R	R	R	R	R	N	R	A	R	G	G	A	R	G	R	G	R
S1_19631014	G/T	1	19631014	+	NA	NA	NA	NA	NA	NA	G	K	K	G	K	K	K	K	G	G	G	G	K	K	K	K	K	G	G	K	G	K	K	K	K	K	K	K	K	K	K	K	G	G	G	K	K	G	K
S1_19632015	G/T	1	19632015	+	NA	NA	NA	NA	NA	NA	K	G	N	K	N	K	K	K	G	K	N	K	K	T	K	K	K	N	K	K	N	K	K	G	G	G	G	K	K	T	G	T	G	N	G	G	G	K	N
S1_19648058	G/C	1	19648058	+	NA	NA	NA	NA	NA	NA	S	S	S	S	S	S	C	G	S	S	S	S	S	S	S	G	S	S	G	S	G	G	S	S	S	G	S	S	S	G	G	S	S	S	G	S	S	S	S
S1_19679050	A/C	1	19679050	+	NA	NA	NA	NA	NA	NA	C	A	A	M	A	M	M	M	M	M	A	M	A	M	C	M	M	A	M	A	A	M	A	M	A	A	M	M	M	M	A	M	A	M	A	A	M	M	A
S1_19681021	C/A	1	19681021	+	NA	NA	NA	NA	NA	NA	A	C	M	M	N	C	C	A	C	A	N	M	N	C	N	C	N	A	M	C	A	M	A	C	M	C	A	C	M	C	C	N	M	A	A	A	M	A	A
S1_19697020	A/G	1	19697020	+	NA	NA	NA	NA	NA	NA	A	R	G	A	A	A	R	A	R	A	A	N	A	R	A	A	A	A	G	A	A	A	A	R	A	N	A	N	A	N	A	N	A	A	A	R	N	A	G
S1_19709035	T/A	1	19709035	+	NA	NA	NA	NA	NA	NA	W	T	N	W	T	W	W	T	W	T	T	A	W	T	T	N	W	N	T	W	T	T	T	W	N	T	A	T	W	N	T	W	N	N	T	T	W	W	T
S1_19720042	C/A	1	19720042	+	NA	NA	NA	NA	NA	NA	N	A	C	M	C	M	M	C	M	C	C	M	C	M	A	M	M	C	M	M	C	C	M	M	C	C	M	M	M	M	M	M	M	M	C	C	M	C	C
S1_19740026	C/T	1	19740026	+	NA	NA	NA	NA	NA	NA	Y	Y	Y	Y	Y	Y	Y	Y	Y	C	Y	Y	Y	Y	Y	C	Y	Y	Y	C	Y	C	Y	Y	C	Y	Y	C	Y	Y	Y	C	Y	Y	C	Y	Y	Y	Y
S1_19743056	G/A	1	19743056	+	NA	NA	NA	NA	NA	NA	G	R	G	G	R	R	G	R	R	G	R	G	G	R	G	G	G	R	R	R	R	G	G	R	R	G	G	G	G	G	G	G	G	G	R	G	G	G	R
S1_19754063	G/A	1	19754063	+	NA	NA	NA	NA	NA	NA	G	R	R	G	R	G	G	G	R	R	R	R	G	R	G	R	G	G	G	R	G	R	R	R	R	G	R	R	R	G	R	R	G	A	R	R	R	R	G
S1_19761025	C/G	1	19761025	+	NA	NA	NA	NA	NA	NA	C	S	S	N	S	G	C	G	C	C	S	C	S	C	S	C	S	S	C	S	C	S	N	N	G	S	N	C	S	C	S	N	S	C	N	S	C	G	G
S1_19762056	A/G	1	19762056	+	NA	NA	NA	NA	NA	NA	A	R	A	A	R	A	A	G	R	A	R	A	A	A	R	R	R	A	A	R	A	R	A	N	R	R	G	A	R	A	A	R	R	R	R	G	A	A	G
S1_19764059	C/T	1	19764059	+	NA	NA	NA	NA	NA	NA	C	Y	T	C	Y	Y	Y	C	Y	Y	T	N	C	Y	C	Y	Y	C	Y	T	N	T	Y	T	N	C	N	C	C	Y	Y	Y	C	Y	Y	Y	C	C	Y
S1_19765032	C/T	1	19765032	+	NA	NA	NA	NA	NA	NA	N	C	C	N	C	Y	C	C	C	C	C	Y	C	Y	C	C	C	N	Y	C	C	Y	N	C	C	C	C	C	C	C	C	C	C	N	C	C	N	N	C
S1_19767060	C/T	1	19767060	+	NA	NA	NA	NA	NA	NA	C	T	T	Y	T	N	C	T	C	T	T	N	N	C	T	C	T	T	C	C	N	C	C	T	T	T	Y	C	C	Y	T	T	T	Y	T	T	N	Y	T
S1_19783014	G/T	1	19783014	+	NA	NA	NA	NA	NA	NA	G	G	G	K	G	K	G	G	K	K	G	G	G	G	G	K	K	N	G	G	G	K	K	G	G	G	G	K	K	G	G	K	G	G	G	G	G	G	G
S1_19785053	A/G	1	19785053	+	NA	NA	NA	NA	NA	NA	A	N	N	A	N	G	A	G	A	A	N	R	A	A	R	A	R	N	G	A	N	R	A	A	N	N	A	A	A	R	N	A	N	A	N	N	R	A	N
S1_19798053	T/C	1	19798053	+	NA	NA	NA	NA	NA	NA	T	T	T	T	T	T	Y	Y	Y	T	T	Y	Y	Y	T	T	T	T	Y	T	T	Y	T	T	T	T	T	Y	Y	Y	T	T	T	T	T	T	C	T	T
S1_19802017	A/T	1	19802017	+	NA	NA	NA	NA	NA	NA	W	A	A	A	A	W	W	A	W	A	A	W	W	W	A	W	A	A	W	W	N	A	A	W	A	A	W	A	W	A	A	W	A	A	A	A	A	A	A
S1_19820034	A/G	1	19820034	+	NA	NA	NA	NA	NA	NA	A	A	A	A	A	R	A	A	R	A	A	A	A	A	R	A	A	A	R	R	A	A	A	A	R	A	R	A	R	A	A	A	A	A	R	A	A	A	R
S1_19830021	G/T	1	19830021	+	NA	NA	NA	NA	NA	NA	K	T	G	K	G	G	G	G	K	G	K	G	G	G	G	G	G	N	G	G	G	G	G	K	K	G	K	G	K	T	G	G	G	N	T	G	K	G	K
S1_19838064	A/T	1	19838064	+	NA	NA	NA	NA	NA	NA	W	A	T	W	W	W	W	T	A	N	A	A	W	W	A	W	A	T	A	A	T	T	A	T	W	A	N	W	A	A	N	A	A	A	T	T	N	W	W
S1_19855029	A/C	1	19855029	+	NA	NA	NA	NA	NA	NA	M	A	A	M	A	M	A	M	M	M	A	M	M	M	A	M	A	A	M	M	A	M	M	A	A	A	A	M	M	A	A	M	A	A	A	A	M	A	A
S1_19856021	A/T	1	19856021	+	NA	NA	NA	NA	NA	NA	A	A	A	T	A	A	W	A	A	W	N	W	A	A	W	A	N	N	A	W	T	A	A	T	W	A	A	A	A	W	A	A	T	A	W	A	W	W	W
S1_19864028	C/A	1	19864028	+	NA	NA	NA	NA	NA	NA	C	M	C	M	N	A	A	M	N	C	N	C	C	M	M	M	C	M	N	C	A	N	N	C	N	M	C	N	C	N	A	C	M	C	M	A	N	C	M
S1_19873055	G/C	1	19873055	+	NA	NA	NA	NA	NA	NA	G	G	G	G	G	S	G	G	S	G	S	S	G	G	S	S	G	G	G	G	S	G	S	G	G	S	G	G	G	G	G	G	G	G	G	G	S	G	G
S1_19875035	G/T	1	19875035	+	NA	NA	NA	NA	NA	NA	G	K	G	G	K	G	G	G	G	G	K	G	G	G	K	K	G	K	G	K	G	G	G	G	K	K	K	G	K	G	G	K	K	G	K	G	G	G	K
S1_19884031	T/C	1	19884031	+	NA	NA	NA	NA	NA	NA	Y	T	T	T	T	T	Y	T	T	T	T	T	Y	Y	C	Y	T	T	Y	T	T	Y	T	T	T	T	T	Y	T	T	T	C	T	T	T	T	T	Y	T
S1_19902025	T/A	1	19902025	+	NA	NA	NA	NA	NA	NA	T	N	T	N	W	W	N	T	T	T	A	T	T	W	N	N	T	W	A	W	N	T	A	A	W	T	N	N	A	W	T	A	T	N	A	T	N	T	W
S1_19912056	G/C	1	19912056	+	NA	NA	NA	NA	NA	NA	G	G	G	S	G	G	S	S	G	G	G	G	G	S	S	G	S	N	G	G	G	G	N	G	G	G	G	S	G	S	G	S	G	G	G	G	S	G	G
S1_19916042	C/T	1	19916042	+	NA	NA	NA	NA	NA	NA	C	C	C	Y	Y	C	C	T	C	C	C	C	Y	C	N	C	C	N	C	C	Y	N	N	C	Y	Y	N	C	N	Y	C	C	C	Y	Y	Y	C	C	C
S1_19966046	C/T	1	19966046	+	NA	NA	NA	NA	NA	NA	C	C	C	C	Y	C	Y	C	C	C	Y	Y	Y	Y	Y	C	C	C	Y	C	Y	Y	C	C	C	T	C	Y	C	Y	C	C	Y	Y	Y	Y	C	C	Y
S1_19968031	G/C	1	19968031	+	NA	NA	NA	NA	NA	NA	G	G	G	S	G	G	S	S	S	G	G	G	G	G	G	G	S	G	S	G	G	S	G	S	G	G	G	G	G	G	G	G	G	S	G	G	G	S	G
S1_19970042	C/T	1	19970042	+	NA	NA	NA	NA	NA	NA	T	Y	N	T	Y	C	T	C	Y	C	T	T	Y	C	Y	Y	C	T	T	Y	C	T	T	C	C	T	T	N	C	N	C	C	C	T	Y	Y	Y	Y	Y
S1_19973053	C/T	1	19973053	+	NA	NA	NA	NA	NA	NA	C	Y	Y	Y	Y	Y	C	C	C	C	Y	Y	Y	Y	Y	Y	Y	Y	C	C	Y	C	Y	Y	C	Y	C	C	C	C	Y	C	Y	C	C	Y	Y	Y	C
S1_19974025	T/C	1	19974025	+	NA	NA	NA	NA	NA	NA	C	T	T	Y	T	T	T	T	Y	Y	T	T	Y	Y	T	T	T	T	T	T	T	T	Y	Y	T	T	Y	T	T	Y	T	Y	T	Y	T	T	T	T	T
S1_19986042	A/G	1	19986042	+	NA	NA	NA	NA	NA	NA	N	A	A	A	A	A	A	N	A	R	A	N	A	A	A	G	A	A	R	R	A	N	A	N	N	A	R	A	A	A	A	A	A	A	A	A	N	A	A
S1_20002059	C/T	1	20002059	+	NA	NA	NA	NA	NA	NA	Y	Y	C	C	C	Y	Y	Y	Y	Y	C	Y	Y	C	C	Y	T	Y	Y	C	Y	Y	Y	Y	C	Y	C	Y	N	Y	Y	Y	C	Y	C	Y	C	T	Y
S1_20003030	C/A	1	20003030	+	NA	NA	NA	NA	NA	NA	C	C	A	C	M	C	C	M	C	C	C	C	C	N	C	M	C	C	C	C	C	M	C	N	A	M	N	C	C	C	C	N	C	N	N	M	A	C	N
S1_20007042	C/A	1	20007042	+	NA	NA	NA	NA	NA	NA	C	C	C	C	C	C	C	M	C	C	C	C	C	M	C	M	M	C	C	M	C	M	M	C	C	C	M	M	M	M	C	M	C	C	C	C	A	C	C
S1_20024049	T/A	1	20024049	+	NA	NA	NA	NA	NA	NA	T	T	T	T	T	W	T	T	W	T	T	T	N	T	W	T	T	T	T	W	T	T	T	W	T	T	T	T	T	W	T	W	T	W	T	T	T	T	T
S1_20042047	C/T	1	20042047	+	NA	NA	NA	NA	NA	NA	C	Y	Y	C	C	C	C	Y	C	Y	C	C	C	C	C	Y	Y	Y	Y	Y	C	C	C	Y	Y	Y	C	Y	Y	C	Y	C	C	C	Y	Y	C	Y	C
S1_20046031	G/A	1	20046031	+	NA	NA	NA	NA	NA	NA	G	R	R	R	R	A	R	R	R	G	G	G	R	R	A	R	R	R	G	R	G	R	R	G	R	R	G	G	G	R	R	A	R	R	G	A	R	R	R
S1_20051022	C/T	1	20051022	+	NA	NA	NA	NA	NA	NA	C	Y	C	T	Y	Y	Y	C	C	Y	Y	C	C	Y	C	C	Y	Y	Y	Y	Y	Y	C	C	N	Y	C	C	C	C	Y	C	C	Y	Y	C	Y	C	Y
S1_20056016	T/A	1	20056016	+	NA	NA	NA	NA	NA	NA	W	T	T	T	T	T	T	T	T	W	T	T	T	W	T	T	T	T	W	A	T	T	T	W	T	T	N	T	N	N	T	N	T	T	T	T	T	T	T
S1_20060037	A/C	1	20060037	+	NA	NA	NA	NA	NA	NA	A	A	M	A	M	M	M	M	M	A	M	A	A	M	M	M	A	A	A	M	M	M	A	A	M	A	A	A	A	M	M	M	A	M	M	M	M	M	A
S1_20062044	T/C	1	20062044	+	NA	NA	NA	NA	NA	NA	T	N	Y	T	T	T	T	T	N	T	T	N	T	T	T	N	T	T	N	T	T	T	T	T	N	T	T	T	T	T	T	T	T	T	T	N	T	T	T
S1_20068014	G/A	1	20068014	+	NA	NA	NA	NA	NA	NA	G	R	R	G	R	G	A	R	G	G	G	G	R	R	R	R	R	R	G	G	G	R	G	G	R	G	G	G	G	R	R	R	R	R	G	R	R	R	R
S1_20074061	A/G	1	20074061	+	NA	NA	NA	NA	NA	NA	A	R	A	R	A	R	R	A	R	A	R	R	A	A	A	R	G	R	A	A	G	R	R	R	A	R	R	A	A	A	R	A	R	R	R	A	A	R	R
S1_20077033	G/A	1	20077033	+	NA	NA	NA	NA	NA	NA	G	G	G	G	G	G	R	R	G	G	G	N	G	G	G	G	G	G	G	R	G	G	G	N	G	G	N	N	G	N	G	G	G	G	G	G	R	G	G
S1_20095063	A/G	1	20095063	+	NA	NA	NA	NA	NA	NA	A	R	R	R	R	R	A	R	R	R	R	A	R	R	A	R	A	A	A	A	A	R	A	R	R	R	R	R	A	R	R	A	R	R	R	A	R	R	R
S1_20098063	G/A	1	20098063	+	NA	NA	NA	NA	NA	NA	N	G	R	R	G	G	G	R	G	N	R	G	R	G	A	N	N	A	R	N	R	G	G	G	G	R	G	R	N	R	R	A	A	R	G	R	G	G	G
S1_20103051	C/A	1	20103051	+	NA	NA	NA	NA	NA	NA	A	C	C	M	C	M	M	M	C	M	C	M	A	C	M	M	C	C	M	M	C	M	M	M	C	C	M	M	M	C	C	C	C	C	C	C	M	M	C
S1_20105052	G/A	1	20105052	+	NA	NA	NA	NA	NA	NA	G	G	G	G	G	R	G	G	G	R	R	G	R	G	G	G	R	R	G	G	R	R	R	G	G	R	G	G	R	G	R	R	G	G	G	G	G	G	G
S1_20113035	A/G	1	20113035	+	NA	NA	NA	NA	NA	NA	A	A	N	A	A	A	R	A	A	A	A	A	A	A	R	A	A	A	R	A	A	A	A	A	A	A	A	A	A	A	A	A	A	A	A	A	R	A	A
S1_20128029	A/G	1	20128029	+	NA	NA	NA	NA	NA	NA	A	A	A	A	A	A	A	A	A	R	R	A	A	A	A	A	A	A	A	A	A	A	R	A	A	A	A	A	A	A	R	R	A	A	A	A	R	A	R
S1_20133016	T/A	1	20133016	+	NA	NA	NA	NA	NA	NA	W	W	W	W	W	W	A	T	W	W	W	W	W	W	W	A	A	W	T	W	T	W	T	W	W	T	W	W	T	T	T	W	W	T	T	W	W	T	W
S1_20135039	C/G	1	20135039	+	NA	NA	NA	NA	NA	NA	S	C	C	C	C	C	C	S	C	S	C	C	S	C	C	S	S	C	C	S	C	C	S	C	C	C	C	C	C	S	C	C	C	C	C	C	S	S	C
S1_20154062	T/C	1	20154062	+	NA	NA	NA	NA	NA	NA	Y	Y	T	T	Y	Y	C	Y	T	T	Y	Y	Y	T	Y	C	C	T	T	Y	T	T	Y	T	C	T	T	T	T	Y	C	Y	Y	T	Y	C	C	C	T
S1_20158024	T/A	1	20158024	+	NA	NA	NA	NA	NA	NA	W	T	W	T	W	W	T	W	W	T	W	W	T	T	W	W	T	W	W	T	T	T	T	T	T	W	T	T	W	T	W	T	T	W	W	W	T	W	T
S1_20159063	A/T	1	20159063	+	NA	NA	NA	NA	NA	NA	T	W	W	W	W	T	W	A	W	W	W	A	A	T	W	N	A	N	W	W	W	W	T	A	T	A	T	W	N	W	W	W	W	N	W	W	A	T	W
S1_20161020	A/T	1	20161020	+	NA	NA	NA	NA	NA	NA	A	A	W	W	A	N	A	A	A	A	A	N	A	A	A	A	A	A	A	A	N	N	W	A	A	A	A	A	W	N	A	T	W	A	W	A	A	N	A
S1_20169029	T/C	1	20169029	+	NA	NA	NA	NA	NA	NA	T	Y	T	Y	T	T	T	T	T	T	Y	T	T	Y	T	T	T	Y	Y	Y	Y	T	Y	T	Y	T	Y	T	T	Y	T	T	T	T	Y	T	T	T	Y
S1_20198052	C/T	1	20198052	+	NA	NA	NA	NA	NA	NA	Y	Y	Y	Y	C	C	Y	Y	Y	C	Y	Y	Y	Y	C	T	Y	T	Y	Y	Y	Y	Y	T	Y	Y	Y	C	Y	C	Y	C	Y	Y	Y	C	Y	Y	Y
S1_20216014	C/T	1	20216014	+	NA	NA	NA	NA	NA	NA	Y	N	Y	C	C	Y	Y	C	N	Y	T	Y	Y	N	Y	Y	C	Y	Y	T	T	C	N	N	T	T	C	C	C	T	C	C	N	C	T	T	N	N	C
S1_20232024	C/T	1	20232024	+	NA	NA	NA	NA	NA	NA	C	N	C	N	C	C	Y	C	C	Y	C	C	C	Y	C	C	Y	C	C	C	C	Y	C	Y	C	C	N	C	Y	C	C	C	C	C	C	C	Y	Y	C
S1_20233050	A/G	1	20233050	+	NA	NA	NA	NA	NA	NA	R	A	A	A	A	R	R	R	A	R	A	R	A	R	A	A	R	A	A	A	A	A	A	A	A	A	A	A	R	A	A	A	A	A	A	A	A	R	A
S1_20237051	A/G	1	20237051	+	NA	NA	NA	NA	NA	NA	R	R	A	R	R	R	R	G	G	R	R	R	R	A	A	A	R	R	A	A	R	R	R	R	R	R	R	R	R	R	R	A	R	R	R	N	R	R	A
S1_20286020	T/A	1	20286020	+	NA	NA	NA	NA	NA	NA	N	T	W	T	W	W	T	A	T	T	W	T	T	N	N	T	T	W	A	W	W	T	T	W	N	W	W	W	W	T	T	A	W	T	T	W	W	T	W
S1_20303047	A/G	1	20303047	+	NA	NA	NA	NA	NA	NA	R	A	A	A	A	A	A	A	A	N	N	A	A	A	A	A	A	A	A	R	A	A	N	R	A	A	A	N	A	A	A	A	N	A	A	A	G	A	A
S1_20326030	C/T	1	20326030	+	NA	NA	NA	NA	NA	NA	C	Y	Y	T	Y	C	N	Y	Y	C	Y	Y	C	C	Y	C	C	C	Y	C	Y	C	Y	Y	Y	C	Y	C	C	Y	C	C	Y	Y	Y	T	Y	C	Y
S1_20359043	G/A	1	20359043	+	NA	NA	NA	NA	NA	NA	R	G	G	G	G	G	R	R	G	G	G	R	R	R	R	R	G	G	R	R	G	R	G	R	G	G	R	R	R	G	G	G	G	G	G	G	G	R	G
S1_20368050	C/T	1	20368050	+	NA	NA	NA	NA	NA	NA	C	C	C	T	C	Y	Y	C	C	C	C	C	Y	Y	C	C	C	C	C	C	C	C	C	C	C	C	C	N	C	C	C	C	C	Y	C	C	Y	N	C
S1_20371031	T/C	1	20371031	+	NA	NA	NA	NA	NA	NA	Y	Y	T	C	T	C	N	Y	Y	Y	T	Y	C	T	T	Y	T	T	C	N	T	T	T	N	T	C	N	C	T	T	T	T	T	Y	T	Y	T	Y	Y
S1_20374017	T/C	1	20374017	+	NA	NA	NA	NA	NA	NA	T	Y	Y	Y	Y	T	T	T	T	Y	T	T	Y	Y	Y	Y	T	C	T	T	T	Y	T	T	T	T	T	T	Y	Y	T	Y	Y	Y	Y	T	T	Y	Y
S1_20375041	A/C	1	20375041	+	NA	NA	NA	NA	NA	NA	M	A	C	M	C	A	A	A	A	N	C	A	M	M	M	N	C	C	M	C	M	M	N	M	N	C	M	A	M	C	A	C	C	C	C	A	A	M	M
S1_20390016	T/A	1	20390016	+	NA	NA	NA	NA	NA	NA	W	T	T	T	T	T	W	A	T	T	T	T	W	W	W	W	T	T	W	W	T	W	W	T	T	T	T	W	T	W	T	T	T	W	T	T	W	W	T
S1_20391026	A/T	1	20391026	+	NA	NA	NA	NA	NA	NA	W	A	A	A	A	T	W	W	A	W	A	A	W	W	A	A	A	A	W	W	N	T	A	A	A	N	A	W	W	A	T	A	N	A	A	A	A	W	N
S1_20394038	T/C	1	20394038	+	NA	NA	NA	NA	NA	NA	T	Y	Y	T	Y	Y	Y	T	Y	T	Y	Y	Y	Y	Y	Y	Y	Y	T	Y	T	T	T	Y	Y	T	Y	Y	T	T	T	Y	Y	T	T	Y	Y	T	Y
S1_20414064	C/A	1	20414064	+	NA	NA	NA	NA	NA	NA	C	A	C	A	A	C	C	C	A	M	A	M	A	M	M	M	C	A	M	C	M	C	C	N	M	M	N	A	A	C	N	C	M	M	M	N	M	A	A
S1_20417018	C/G	1	20417018	+	NA	NA	NA	NA	NA	NA	G	C	C	C	C	C	C	S	C	C	C	C	C	C	C	C	C	C	S	C	C	C	C	C	C	C	N	N	N	S	C	G	N	C	C	C	C	C	C
S1_20418028	C/T	1	20418028	+	NA	NA	NA	NA	NA	NA	Y	C	C	Y	C	Y	Y	Y	Y	Y	C	Y	Y	Y	Y	C	Y	C	Y	Y	C	Y	Y	C	C	C	C	Y	C	Y	C	Y	C	C	C	C	C	Y	C
S1_20430040	C/T	1	20430040	+	NA	NA	NA	NA	NA	NA	C	N	C	C	C	C	C	C	C	C	C	C	Y	Y	C	C	N	C	Y	Y	C	C	C	Y	C	C	C	T	N	C	C	N	C	C	C	C	C	C	C
S1_20431023	C/A	1	20431023	+	NA	NA	NA	NA	NA	NA	N	C	C	C	C	C	C	C	C	C	C	C	C	C	C	C	M	C	A	C	C	M	M	M	C	C	M	C	N	C	C	M	C	C	C	C	N	M	C
S1_20493049	G/T	1	20493049	+	NA	NA	NA	NA	NA	NA	K	G	G	K	G	G	G	G	G	G	G	K	K	G	K	K	G	G	G	K	G	G	G	G	G	G	K	G	K	G	G	G	G	G	G	G	K	G	G
S1_20510036	C/T	1	20510036	+	NA	NA	NA	NA	NA	NA	Y	C	N	Y	C	C	Y	Y	Y	C	C	C	Y	Y	C	C	C	C	C	C	C	Y	C	Y	C	C	C	C	Y	C	C	Y	C	Y	C	C	C	Y	C
S1_20513026	A/G	1	20513026	+	NA	NA	NA	NA	NA	NA	R	R	R	A	A	A	A	R	R	R	A	R	A	A	R	A	A	R	R	A	A	R	R	R	R	R	R	A	R	A	A	R	R	R	R	R	A	R	R
S1_20536054	G/A	1	20536054	+	NA	NA	NA	NA	NA	NA	G	R	G	G	R	R	G	N	G	G	G	G	G	G	R	R	G	N	G	R	R	G	N	G	R	G	G	G	G	G	A	G	G	R	R	R	G	G	G
S1_20561014	T/G	1	20561014	+	NA	NA	NA	NA	NA	NA	T	G	G	T	G	K	K	T	K	T	G	K	K	K	K	K	T	G	T	G	N	T	N	G	G	N	G	K	T	T	N	K	G	N	N	N	G	T	G
S1_20565032	G/C	1	20565032	+	NA	NA	NA	NA	NA	NA	G	G	S	S	S	S	S	G	G	G	G	G	G	G	G	G	G	G	G	G	S	G	S	G	G	G	G	S	G	G	S	G	S	S	S	S	G	G	G
S1_20566058	A/T	1	20566058	+	NA	NA	NA	NA	NA	NA	A	A	A	A	A	W	A	A	W	W	W	A	W	A	A	W	A	A	A	A	A	A	A	A	W	A	A	A	A	A	A	W	W	A	A	A	W	A	W
S1_20567040	G/T	1	20567040	+	NA	NA	NA	NA	NA	NA	G	G	G	G	K	G	K	G	K	G	K	G	K	K	K	G	G	K	K	G	K	G	G	G	K	G	G	K	G	K	K	G	K	G	K	G	G	K	K
S1_20575017	C/G	1	20575017	+	NA	NA	NA	NA	NA	NA	S	C	C	C	C	S	S	N	N	C	C	C	C	C	S	C	S	C	N	S	C	G	S	S	C	C	S	C	N	C	C	C	C	S	C	C	C	C	C
S1_20578039	C/T	1	20578039	+	NA	NA	NA	NA	NA	NA	Y	Y	Y	C	Y	Y	Y	Y	T	Y	Y	C	C	Y	Y	Y	Y	C	Y	Y	C	Y	Y	C	Y	C	C	Y	C	Y	Y	Y	Y	C	Y	Y	Y	Y	C
S1_20585047	A/G	1	20585047	+	NA	NA	NA	NA	NA	NA	R	N	R	N	R	G	G	N	G	R	A	A	R	R	R	G	G	R	R	G	A	N	A	A	N	A	R	N	A	A	R	G	R	R	G	R	G	A	A
S1_20592019	T/C	1	20592019	+	NA	NA	NA	NA	NA	NA	N	Y	N	Y	C	Y	T	Y	T	Y	Y	Y	Y	Y	T	T	N	Y	T	T	Y	T	C	Y	N	T	T	N	T	Y	Y	N	Y	C	Y	T	C	Y	T
S1_20595023	C/G	1	20595023	+	NA	NA	NA	NA	NA	NA	S	S	S	C	C	S	S	S	C	S	S	C	C	C	C	S	C	S	S	S	C	S	S	C	S	C	C	S	C	S	C	S	C	S	S	C	S	S	C
S1_20641032	C/G	1	20641032	+	NA	NA	NA	NA	NA	NA	G	C	C	C	C	C	S	G	S	C	C	C	C	S	C	C	S	C	C	C	C	S	G	C	C	C	C	C	C	G	C	C	C	C	C	C	C	C	C
S1_20657023	C/T	1	20657023	+	NA	NA	NA	NA	NA	NA	Y	Y	T	T	C	Y	T	Y	Y	Y	Y	C	Y	C	C	T	Y	Y	Y	Y	T	T	Y	Y	Y	Y	C	Y	Y	C	Y	Y	T	T	Y	T	Y	Y	Y
S1_20664043	C/T	1	20664043	+	NA	NA	NA	NA	NA	NA	N	T	T	C	C	C	C	Y	Y	Y	C	C	C	C	C	N	C	C	Y	N	C	Y	C	T	T	C	T	C	N	C	C	N	Y	Y	Y	Y	Y	N	C
S1_20752032	G/A	1	20752032	+	NA	NA	NA	NA	NA	NA	G	R	R	G	R	R	G	R	G	G	R	G	R	R	G	G	R	R	G	R	G	R	G	G	R	R	G	G	R	G	R	G	R	G	G	R	R	R	R
S1_20753025	C/A	1	20753025	+	NA	NA	NA	NA	NA	NA	M	M	M	M	C	C	M	C	M	A	M	M	C	N	A	M	M	M	M	M	A	M	C	A	A	M	A	M	M	M	M	M	C	A	C	M	C	M	C
S1_20758022	G/T	1	20758022	+	NA	NA	NA	NA	NA	NA	G	K	K	G	K	K	K	G	G	G	G	K	K	G	G	G	G	G	K	K	K	K	G	G	G	K	G	K	G	K	K	G	K	K	K	K	G	K	G
S1_20759043	G/A	1	20759043	+	NA	NA	NA	NA	NA	NA	G	G	R	G	G	G	G	R	G	G	G	G	A	G	N	G	G	G	N	R	G	R	G	G	N	R	G	G	G	G	G	N	G	N	R	G	G	G	G
S1_20764054	A/G	1	20764054	+	NA	NA	NA	NA	NA	NA	R	R	R	R	R	R	R	G	A	R	R	R	R	R	A	R	R	A	R	A	R	R	A	R	R	R	R	R	G	R	R	R	R	A	G	R	R	G	R
S1_20765036	T/C	1	20765036	+	NA	NA	NA	NA	NA	NA	T	Y	Y	T	T	T	T	Y	T	T	T	T	T	T	T	T	Y	T	Y	Y	T	T	Y	Y	Y	T	T	T	T	T	T	T	T	T	T	T	T	T	Y
S1_20779059	T/C	1	20779059	+	NA	NA	NA	NA	NA	NA	Y	Y	Y	Y	T	Y	T	T	C	Y	Y	Y	Y	Y	Y	Y	Y	Y	Y	Y	T	Y	N	Y	T	T	C	Y	Y	Y	Y	T	Y	T	Y	T	Y	Y	T
S1_20782038	G/A	1	20782038	+	NA	NA	NA	NA	NA	NA	R	G	G	G	G	G	G	A	G	G	N	R	G	G	G	R	A	G	R	R	R	A	A	R	G	G	N	G	G	G	N	G	R	G	G	G	N	G	R
S1_20783031	C/A	1	20783031	+	NA	NA	NA	NA	NA	NA	C	C	M	C	M	M	C	N	N	N	N	N	N	A	C	M	A	N	M	M	M	C	A	M	A	C	M	N	M	C	C	M	C	A	A	M	A	M	N
S1_20785015	G/A	1	20785015	+	NA	NA	NA	NA	NA	NA	R	R	G	R	G	A	R	R	R	R	R	R	R	R	R	G	R	R	R	G	R	R	R	R	R	R	R	G	R	G	R	R	G	R	R	G	R	R	A
S1_20789035	A/G	1	20789035	+	NA	NA	NA	NA	NA	NA	A	A	A	A	A	A	A	A	R	A	A	R	A	R	A	A	R	A	R	A	A	R	R	R	A	A	R	A	A	A	A	R	A	A	A	A	R	A	A
S1_20803043	C/T	1	20803043	+	NA	NA	NA	NA	NA	NA	C	Y	Y	Y	Y	C	Y	C	Y	Y	Y	Y	Y	Y	C	Y	Y	Y	Y	Y	Y	Y	C	C	Y	Y	Y	C	Y	C	C	C	Y	Y	Y	C	C	C	Y
S1_20808016	G/A	1	20808016	+	NA	NA	NA	NA	NA	NA	R	G	G	R	G	G	R	R	G	G	G	R	R	R	R	R	G	G	R	R	G	R	G	R	G	G	R	R	R	R	G	R	G	R	G	G	G	G	G
S1_20823050	C/T	1	20823050	+	NA	NA	NA	NA	NA	NA	C	Y	Y	C	Y	C	C	Y	C	C	Y	C	C	Y	Y	C	Y	Y	C	Y	Y	C	C	C	C	Y	C	C	C	C	Y	Y	C	C	C	Y	C	C	C
S1_20825052	A/C	1	20825052	+	NA	NA	NA	NA	NA	NA	M	A	A	M	A	M	A	M	A	M	A	M	M	A	M	M	M	A	A	M	A	A	A	A	A	A	A	A	A	M	A	M	A	A	A	A	M	M	A
S1_20829022	C/T	1	20829022	+	NA	NA	NA	NA	NA	NA	C	C	T	Y	C	C	C	Y	Y	Y	C	Y	C	C	Y	C	C	C	Y	C	Y	C	C	Y	Y	Y	Y	C	Y	C	C	Y	Y	Y	Y	T	C	Y	Y
S1_20836021	A/G	1	20836021	+	NA	NA	NA	NA	NA	NA	A	R	R	R	R	R	A	A	N	A	G	A	A	R	A	A	A	G	R	A	R	R	G	R	G	A	R	A	R	A	N	N	A	A	A	A	A	A	G
S1_20878032	G/C	1	20878032	+	NA	NA	NA	NA	NA	NA	S	S	S	S	S	S	S	S	G	S	S	S	S	S	G	S	S	S	G	S	S	S	G	S	S	S	S	G	S	S	G	S	G	S	G	G	G	S	S
S1_20880021	C/T	1	20880021	+	NA	NA	NA	NA	NA	NA	C	C	C	Y	C	C	Y	Y	Y	C	C	Y	Y	Y	C	C	C	C	C	Y	C	Y	C	C	C	C	Y	C	C	C	C	C	C	C	C	C	C	Y	C
S1_20890042	T/G	1	20890042	+	NA	NA	NA	NA	NA	NA	K	T	N	K	T	K	T	T	G	N	N	T	T	T	N	K	N	T	K	T	T	T	G	T	N	T	T	K	T	G	T	N	N	N	N	T	G	T	T
S1_20912049	T/A	1	20912049	+	NA	NA	NA	NA	NA	NA	W	T	N	N	T	A	W	T	W	T	T	T	T	A	T	N	T	T	W	N	N	T	N	W	T	T	W	T	T	W	T	T	N	T	N	T	T	T	T
S1_20913052	A/C	1	20913052	+	NA	NA	NA	NA	NA	NA	A	M	M	A	M	M	A	A	M	A	M	M	M	M	A	M	M	A	M	A	M	A	A	M	A	M	M	A	M	A	M	A	M	A	A	M	M	A	M
S1_20916063	A/T	1	20916063	+	NA	NA	NA	NA	NA	NA	N	A	A	A	A	A	A	A	A	N	A	A	A	A	A	A	A	A	A	A	A	N	N	A	A	A	A	A	A	N	A	A	A	A	N	A	A	A	A
S1_20958053	G/A	1	20958053	+	NA	NA	NA	NA	NA	NA	G	G	N	G	R	R	A	G	G	G	G	G	G	G	G	G	N	G	N	G	G	G	G	G	G	N	G	G	N	R	G	G	G	G	A	N	N	G	G
S1_20959049	T/C	1	20959049	+	NA	NA	NA	NA	NA	NA	T	N	N	T	Y	T	Y	T	Y	T	N	Y	T	Y	Y	T	Y	T	Y	T	N	C	N	T	T	T	N	C	T	T	T	T	Y	T	Y	T	T	N	T
S1_20961044	A/G	1	20961044	+	NA	NA	NA	NA	NA	NA	N	A	N	G	A	A	A	R	A	A	A	A	G	A	R	A	A	A	R	A	A	N	N	R	A	N	A	A	A	R	A	A	A	R	A	A	N	A	N
S1_20969024	G/A	1	20969024	+	NA	NA	NA	NA	NA	NA	R	G	N	A	G	A	G	G	G	G	G	G	A	G	R	G	R	G	G	G	G	G	G	R	N	G	R	G	G	G	G	G	G	N	G	G	G	G	N
S1_20974061	A/T	1	20974061	+	NA	NA	NA	NA	NA	NA	W	A	A	T	A	A	A	A	W	W	A	A	A	A	A	W	A	A	A	A	A	W	A	A	A	A	A	W	A	A	A	W	A	A	A	A	W	A	A
S1_20978061	G/A	1	20978061	+	NA	NA	NA	NA	NA	NA	G	A	G	G	A	R	G	R	A	R	R	R	G	G	N	G	G	R	R	G	A	G	G	G	G	A	G	R	G	R	A	R	G	G	G	R	R	G	N
S1_20986044	C/A	1	20986044	+	NA	NA	NA	NA	NA	NA	C	C	C	C	M	M	M	C	M	C	M	M	A	C	N	C	M	C	C	M	C	C	N	M	C	C	C	C	C	M	N	C	M	M	M	M	C	M	M
S1_20987020	A/G	1	20987020	+	NA	NA	NA	NA	NA	NA	R	R	R	G	R	A	R	R	R	R	A	A	R	R	A	R	R	R	R	R	R	R	A	R	R	R	R	A	A	A	R	A	R	R	R	A	R	R	A
S1_20993040	T/G	1	20993040	+	NA	NA	NA	NA	NA	NA	N	T	K	T	T	T	T	T	T	T	T	T	N	T	T	T	T	T	N	T	T	T	T	T	T	T	T	T	T	T	T	T	T	T	T	T	T	T	T
S1_21012029	G/T	1	21012029	+	NA	NA	NA	NA	NA	NA	K	G	G	G	K	G	K	G	K	G	K	G	G	K	G	G	K	G	K	G	G	N	N	K	T	K	T	K	G	G	G	T	K	G	G	G	K	G	G
S1_21025060	G/T	1	21025060	+	NA	NA	NA	NA	NA	NA	K	G	G	G	G	K	N	G	G	G	N	G	G	G	N	G	G	N	N	T	G	G	N	G	G	G	G	K	G	G	N	K	N	G	G	G	K	G	G
S1_21038016	T/C	1	21038016	+	NA	NA	NA	NA	NA	NA	C	Y	Y	Y	Y	N	T	Y	Y	Y	N	C	Y	C	Y	N	N	N	T	Y	Y	Y	Y	N	C	Y	T	T	N	T	Y	Y	T	C	Y	C	T	T	Y
S1_21085038	A/T	1	21085038	+	NA	NA	NA	NA	NA	NA	A	W	T	A	W	A	A	A	W	A	W	W	W	A	A	A	W	W	W	W	W	A	A	A	W	A	W	W	W	A	W	A	A	W	A	A	W	A	A
S1_21094035	A/T	1	21094035	+	NA	NA	NA	NA	NA	NA	A	A	N	A	W	T	A	N	W	A	A	W	A	A	A	A	N	T	A	A	A	A	W	A	W	A	A	A	N	A	N	W	T	A	W	T	A	A	W
S1_21095020	C/T	1	21095020	+	NA	NA	NA	NA	NA	NA	C	C	Y	C	T	C	C	C	C	C	Y	C	C	C	C	C	C	N	Y	Y	Y	C	C	Y	Y	Y	C	C	C	C	Y	C	C	C	C	C	C	C	Y
S1_21113020	C/T	1	21113020	+	NA	NA	NA	NA	NA	NA	C	C	C	C	Y	C	Y	Y	Y	C	Y	Y	Y	Y	Y	Y	Y	C	Y	Y	Y	Y	C	C	C	Y	C	Y	C	Y	C	C	Y	Y	Y	C	C	Y	Y
S1_21117017	C/T	1	21117017	+	NA	NA	NA	NA	NA	NA	T	Y	Y	T	Y	Y	T	Y	Y	Y	Y	Y	T	C	C	Y	Y	Y	Y	T	Y	T	C	Y	Y	Y	Y	T	Y	Y	Y	T	Y	C	Y	Y	Y	Y	Y
S1_21128047	C/T	1	21128047	+	NA	NA	NA	NA	NA	NA	C	Y	C	C	C	C	C	Y	Y	C	Y	Y	C	C	Y	Y	C	Y	C	C	C	C	C	C	C	C	C	C	C	Y	C	Y	C	C	C	C	Y	C	Y
S1_21129055	C/A	1	21129055	+	NA	NA	NA	NA	NA	NA	C	C	C	M	C	C	C	M	C	C	C	M	C	M	M	C	M	C	M	C	C	C	C	M	C	C	C	C	C	M	C	C	C	C	C	C	M	C	C
S1_21138028	G/T	1	21138028	+	NA	NA	NA	NA	NA	NA	K	G	G	G	G	G	K	K	G	G	G	K	K	K	K	K	G	G	G	G	G	G	K	G	G	G	G	K	K	K	G	K	G	G	G	G	G	G	G
S1_21145029	C/T	1	21145029	+	NA	NA	NA	NA	NA	NA	C	C	C	C	C	C	C	C	Y	C	C	C	Y	Y	Y	C	C	C	C	C	C	Y	Y	C	C	C	C	Y	C	C	C	Y	C	C	C	C	Y	C	C
S1_21163050	G/T	1	21163050	+	NA	NA	NA	NA	NA	NA	G	K	G	K	K	G	K	G	K	G	K	K	G	G	G	K	G	G	K	K	K	G	G	G	K	K	G	G	G	G	K	G	K	G	K	K	K	K	K
S1_21167037	T/C	1	21167037	+	NA	NA	NA	NA	NA	NA	C	T	T	T	N	Y	T	T	T	N	N	T	C	N	C	Y	C	N	T	T	T	Y	T	Y	T	T	C	C	N	N	T	N	N	Y	N	T	N	C	T
S1_21196027	C/A	1	21196027	+	NA	NA	NA	NA	NA	NA	M	C	M	M	C	C	C	M	A	C	M	M	C	C	M	M	C	C	M	M	M	A	C	M	A	C	M	C	M	M	M	M	C	M	M	M	C	M	C
S1_21202063	A/T	1	21202063	+	NA	NA	NA	NA	NA	NA	A	W	W	N	A	A	A	W	W	A	A	N	N	A	N	A	A	A	W	N	A	N	N	W	N	T	W	N	A	A	A	A	W	W	W	W	T	A	W
S1_21208033	C/T	1	21208033	+	NA	NA	NA	NA	NA	NA	Y	C	C	C	C	Y	C	C	C	C	C	C	Y	Y	C	C	C	C	Y	Y	C	C	C	Y	C	N	Y	Y	Y	Y	C	C	C	C	C	C	C	C	C
S1_21211040	C/T	1	21211040	+	NA	NA	NA	NA	NA	NA	N	N	C	C	C	C	C	C	C	C	C	C	N	Y	C	C	C	N	Y	Y	C	N	N	C	C	C	Y	C	C	Y	C	N	N	C	N	C	C	N	C
S1_21213019	G/A	1	21213019	+	NA	NA	NA	NA	NA	NA	R	R	G	G	R	G	G	A	A	R	R	A	G	R	G	A	G	N	G	A	A	R	A	G	N	R	R	R	N	G	R	A	A	N	A	A	N	R	A
S1_21219029	C/T	1	21219029	+	NA	NA	NA	NA	NA	NA	C	Y	Y	C	Y	N	Y	C	C	C	C	C	C	Y	C	C	Y	Y	Y	C	Y	C	C	Y	N	Y	Y	C	C	C	Y	Y	Y	C	Y	Y	Y	C	Y
S1_21220055	A/G	1	21220055	+	NA	NA	NA	NA	NA	NA	A	R	R	A	A	N	A	A	R	A	R	R	R	G	A	R	A	A	A	N	R	R	R	A	G	R	N	R	A	R	G	A	R	R	R	N	G	R	G
S1_21222052	A/C	1	21222052	+	NA	NA	NA	NA	NA	NA	A	M	M	A	M	M	M	M	M	M	C	N	A	M	A	A	A	C	M	M	A	A	N	M	M	A	A	A	M	M	M	M	M	A	M	M	C	M	M
S1_21223061	A/G	1	21223061	+	NA	NA	NA	NA	NA	NA	R	R	N	R	R	R	R	R	R	R	R	A	R	A	R	A	R	R	R	R	A	R	R	R	R	R	R	A	A	R	A	R	A	R	R	A	A	R	A
S1_21252037	T/G	1	21252037	+	NA	NA	NA	NA	NA	NA	K	K	K	K	T	T	T	T	K	K	G	K	T	T	K	K	K	K	K	K	G	K	T	G	G	T	K	T	T	K	K	K	T	K	K	K	T	K	T
S1_21254056	A/G	1	21254056	+	NA	NA	NA	NA	NA	NA	R	R	R	R	A	G	R	A	A	G	R	R	R	R	A	R	R	R	R	A	R	R	A	A	R	A	R	A	R	A	R	R	R	A	R	A	R	A	R
S1_21256060	C/T	1	21256060	+	NA	NA	NA	NA	NA	NA	Y	Y	Y	C	C	C	C	Y	Y	Y	C	Y	C	C	C	C	C	Y	Y	C	Y	T	T	Y	Y	Y	T	C	Y	Y	C	C	Y	C	Y	C	Y	C	Y
S1_21262024	T/G	1	21262024	+	NA	NA	NA	NA	NA	NA	N	T	T	T	T	T	T	T	T	T	T	N	T	N	N	T	T	T	T	T	T	T	T	T	T	T	T	T	T	T	T	T	T	N	T	T	T	T	T
S1_21264064	C/A	1	21264064	+	NA	NA	NA	NA	NA	NA	C	A	A	C	A	M	M	C	C	C	A	C	M	C	M	C	C	A	C	C	A	C	C	A	A	A	C	A	M	M	A	M	A	C	A	A	M	M	A
S1_21267045	G/C	1	21267045	+	NA	NA	NA	NA	NA	NA	S	G	G	G	G	C	S	S	G	G	G	S	G	S	C	G	S	G	G	C	G	S	C	G	G	G	G	C	S	G	G	G	G	G	G	N	C	G	G
S1_21269032	C/G	1	21269032	+	NA	NA	NA	NA	NA	NA	S	C	C	C	C	C	C	S	C	S	G	S	C	S	G	C	C	C	S	S	S	G	N	C	C	S	S	C	S	S	S	G	S	C	G	S	C	C	S
S1_21273035	A/G	1	21273035	+	NA	NA	NA	NA	NA	NA	R	A	A	A	A	R	R	R	R	R	A	A	A	R	R	R	R	A	R	R	A	A	A	R	A	A	R	A	A	A	A	A	A	R	A	A	R	R	A
S1_21303022	G/A	1	21303022	+	NA	NA	NA	NA	NA	NA	N	G	G	G	G	G	A	N	N	G	G	R	R	G	G	N	N	G	G	G	G	G	G	G	G	G	G	G	G	G	R	R	G	G	G	G	G	G	G
S1_21334026	C/T	1	21334026	+	NA	NA	NA	NA	NA	NA	Y	C	C	Y	C	Y	C	Y	Y	T	C	Y	Y	Y	Y	Y	Y	C	Y	C	Y	Y	Y	Y	C	Y	Y	Y	Y	T	Y	Y	Y	Y	C	Y	T	Y	Y
S1_21337039	T/C	1	21337039	+	NA	NA	NA	NA	NA	NA	Y	T	T	T	Y	C	N	T	T	Y	T	C	N	Y	T	N	C	T	N	Y	T	C	N	C	T	T	N	C	N	N	T	C	T	Y	T	T	T	N	T
S1_21355050	A/G	1	21355050	+	NA	NA	NA	NA	NA	NA	A	G	R	A	R	A	A	A	A	A	R	A	N	A	R	A	G	R	A	A	A	A	A	A	R	R	A	A	R	A	G	N	R	A	A	G	R	R	R
S1_21366045	A/G	1	21366045	+	NA	NA	NA	NA	NA	NA	R	R	R	A	R	A	R	A	R	R	R	R	R	R	R	R	R	A	R	A	A	R	R	A	R	A	A	R	R	R	R	A	R	A	R	A	R	A	R
S1_21371062	G/A	1	21371062	+	NA	NA	NA	NA	NA	NA	R	R	R	R	G	R	R	R	G	G	G	R	A	G	R	R	R	A	R	R	R	R	R	R	R	G	R	R	R	R	R	G	G	R	G	R	G	G	R
S1_21381051	T/A	1	21381051	+	NA	NA	NA	NA	NA	NA	T	T	T	T	T	A	N	A	A	A	A	A	T	T	W	N	T	W	T	T	T	W	N	N	T	A	T	T	A	A	A	T	T	T	W	T	T	N	W
S1_21382043	T/A	1	21382043	+	NA	NA	NA	NA	NA	NA	T	T	W	T	W	W	A	N	A	W	W	T	T	W	W	W	T	T	T	W	W	W	W	T	A	T	T	W	T	W	N	T	T	W	A	T	N	W	W
S1_21383056	C/T	1	21383056	+	NA	NA	NA	NA	NA	NA	Y	C	Y	Y	Y	Y	Y	C	Y	Y	Y	Y	Y	Y	C	Y	Y	Y	C	Y	C	Y	C	C	Y	C	Y	Y	C	C	C	Y	Y	C	C	Y	Y	C	Y
S1_21391014	A/T	1	21391014	+	NA	NA	NA	NA	NA	NA	A	A	N	A	A	A	W	A	A	A	W	A	A	A	A	N	A	A	N	A	A	N	A	A	N	A	A	A	A	A	A	A	A	A	W	A	A	A	A
S1_21394053	T/A	1	21394053	+	NA	NA	NA	NA	NA	NA	W	W	W	W	T	T	T	W	W	W	T	W	T	T	W	T	W	T	W	T	W	T	W	W	T	W	W	W	A	T	T	T	W	W	W	W	W	W	W
S1_21402031	C/T	1	21402031	+	NA	NA	NA	NA	NA	NA	Y	Y	Y	C	C	Y	Y	Y	Y	Y	Y	C	Y	Y	Y	C	Y	C	Y	Y	C	C	Y	C	C	C	C	Y	Y	C	C	C	Y	Y	C	C	Y	Y	C
S1_21403017	C/A	1	21403017	+	NA	NA	NA	NA	NA	NA	M	M	C	C	M	C	C	C	M	C	M	M	C	C	M	M	M	C	C	C	M	C	C	M	C	M	M	M	C	M	M	M	M	C	C	M	C	C	M
S1_21409029	A/G	1	21409029	+	NA	NA	NA	NA	NA	NA	R	A	A	A	A	R	R	A	R	A	A	A	R	R	R	N	G	A	R	R	A	N	N	N	A	A	A	N	G	A	A	R	N	G	A	A	N	R	A
S1_21411037	G/A	1	21411037	+	NA	NA	NA	NA	NA	NA	G	G	R	R	R	G	R	G	R	R	R	R	G	G	G	R	G	G	R	G	A	G	N	R	N	R	G	G	G	N	R	N	N	N	R	R	G	R	R
S1_21418028	C/G	1	21418028	+	NA	NA	NA	NA	NA	NA	S	C	C	C	C	S	S	C	C	C	C	C	C	C	S	C	S	C	C	S	C	C	S	S	C	C	C	C	C	C	C	C	C	S	C	C	C	C	C
S1_21427047	T/C	1	21427047	+	NA	NA	NA	NA	NA	NA	C	T	T	T	T	T	C	Y	T	Y	T	T	Y	T	T	Y	T	T	Y	C	T	T	T	T	T	T	T	Y	Y	T	T	N	T	T	T	T	T	N	T
S1_21436020	G/A	1	21436020	+	NA	NA	NA	NA	NA	NA	R	N	R	A	R	R	R	G	R	R	N	R	R	A	R	G	R	N	A	G	G	R	N	G	A	G	A	A	R	G	G	R	R	G	G	R	A	R	R
S1_21452061	A/C	1	21452061	+	NA	NA	NA	NA	NA	NA	A	M	A	A	M	M	M	M	A	M	M	A	A	M	A	M	A	A	A	M	M	M	A	A	M	M	A	A	A	M	M	A	M	M	A	M	A	M	M
S1_21461021	C/T	1	21461021	+	NA	NA	NA	NA	NA	NA	C	C	Y	C	Y	C	C	C	Y	C	Y	Y	Y	Y	Y	Y	Y	C	C	Y	C	C	C	C	Y	C	Y	Y	C	C	C	Y	T	C	N	C	Y	C	Y
S1_21467044	G/A	1	21467044	+	NA	NA	NA	NA	NA	NA	R	G	G	R	N	G	R	G	G	G	G	G	G	R	G	R	G	G	G	R	G	G	R	G	G	G	G	R	R	R	G	G	N	G	N	G	G	R	G
S1_21477014	G/A	1	21477014	+	NA	NA	NA	NA	NA	NA	G	G	G	G	G	R	G	G	R	G	G	R	G	R	R	G	G	G	G	G	G	G	G	G	G	G	R	R	G	R	G	R	G	G	G	G	R	G	G
S1_21479017	A/G	1	21479017	+	NA	NA	NA	NA	NA	NA	R	A	A	A	A	G	A	R	A	A	A	A	R	A	R	R	A	A	A	R	A	R	A	G	A	A	R	R	N	A	A	N	A	A	A	A	A	R	A
S1_21551051	A/C	1	21551051	+	NA	NA	NA	NA	NA	NA	A	M	M	M	M	A	M	A	A	M	A	A	A	A	M	M	M	M	A	M	M	M	A	A	M	M	M	A	A	A	M	M	A	M	M	M	A	A	A
S1_21552049	G/A	1	21552049	+	NA	NA	NA	NA	NA	NA	G	R	A	G	R	R	R	G	A	N	A	R	R	R	R	G	A	R	G	R	G	N	R	R	A	R	R	R	G	G	G	A	A	G	A	R	A	G	R
S1_21554063	A/G	1	21554063	+	NA	NA	NA	NA	NA	NA	A	A	A	A	A	R	A	R	R	A	A	R	G	R	A	G	R	A	A	A	A	A	R	R	A	A	G	R	R	R	A	A	A	A	A	A	A	A	A
S1_21566014	T/C	1	21566014	+	NA	NA	NA	NA	NA	NA	T	T	T	T	Y	T	T	N	T	Y	T	Y	T	T	T	T	T	N	C	T	T	Y	N	Y	N	T	T	T	T	T	T	N	Y	Y	Y	Y	Y	T	T
S1_21567016	C/A	1	21567016	+	NA	NA	NA	NA	NA	NA	M	M	A	N	M	A	M	C	C	N	M	M	M	M	M	M	A	M	M	C	A	M	A	C	M	M	C	A	M	N	A	M	M	M	M	C	A	M	C
S1_21585017	C/A	1	21585017	+	NA	NA	NA	NA	NA	NA	A	M	M	A	M	M	M	M	M	M	M	M	C	M	M	C	M	M	M	M	M	M	M	C	M	M	C	C	N	M	M	M	C	M	C	C	C	M	M
S1_21588060	A/C	1	21588060	+	NA	NA	NA	NA	NA	NA	M	A	A	A	A	M	A	M	A	A	A	A	A	M	A	A	A	A	M	M	A	M	A	A	A	A	A	M	A	A	A	A	A	A	A	A	A	A	A
S1_21589033	C/T	1	21589033	+	NA	NA	NA	NA	NA	NA	Y	C	Y	Y	C	C	C	Y	C	C	C	Y	C	C	Y	C	C	C	Y	C	T	C	Y	T	C	C	Y	C	T	C	C	C	C	Y	Y	Y	Y	Y	Y
S1_21591030	G/T	1	21591030	+	NA	NA	NA	NA	NA	NA	G	G	G	G	G	G	K	K	G	K	N	K	K	G	G	G	K	G	G	G	G	K	G	G	G	N	K	G	K	N	G	G	G	G	N	G	G	G	G
S1_21604035	G/T	1	21604035	+	NA	NA	NA	NA	NA	NA	K	G	G	G	G	K	G	N	N	G	N	K	T	G	K	K	G	G	G	N	G	K	G	G	G	G	K	G	K	G	G	K	G	G	G	G	K	N	G
S1_21605020	T/G	1	21605020	+	NA	NA	NA	NA	NA	NA	T	K	K	K	K	T	K	K	K	K	K	T	T	K	K	T	T	T	K	K	K	T	T	K	K	T	K	T	T	K	T	T	K	K	K	K	K	K	K
S1_21618037	C/T	1	21618037	+	NA	NA	NA	NA	NA	NA	C	C	C	C	Y	Y	C	Y	C	C	C	Y	Y	Y	C	C	C	C	C	C	C	Y	C	C	C	Y	C	C	C	C	Y	C	C	Y	C	C	C	Y	C
S1_21651035	A/T	1	21651035	+	NA	NA	NA	NA	NA	NA	W	A	W	W	A	W	W	W	W	A	A	W	A	W	W	A	W	A	A	A	W	W	A	A	A	W	W	A	W	W	A	W	W	W	W	W	A	A	A
S1_21663016	G/A	1	21663016	+	NA	NA	NA	NA	NA	NA	G	G	R	G	R	G	R	R	G	G	G	G	R	G	G	G	G	R	R	G	G	G	G	G	R	R	G	G	G	R	G	R	R	G	G	R	R	G	R
S1_21685045	T/G	1	21685045	+	NA	NA	NA	NA	NA	NA	T	T	T	T	T	T	T	T	T	T	K	T	K	T	T	K	K	T	T	K	T	T	T	T	T	T	T	K	K	T	T	T	T	T	T	T	T	T	T
S1_21708053	T/C	1	21708053	+	NA	NA	NA	NA	NA	NA	Y	N	T	T	T	T	Y	Y	T	N	N	T	T	T	T	T	T	T	Y	Y	T	T	N	N	T	T	T	T	N	T	T	T	T	N	T	N	T	T	N
S1_21722064	G/A	1	21722064	+	NA	NA	NA	NA	NA	NA	N	R	R	R	R	A	A	A	G	R	R	R	N	A	A	A	R	G	A	G	R	R	G	R	R	R	R	R	R	G	R	R	R	G	G	R	A	R	R
S1_21724053	C/T	1	21724053	+	NA	NA	NA	NA	NA	NA	T	C	T	Y	Y	Y	C	N	T	C	Y	Y	T	Y	T	C	Y	Y	Y	Y	C	Y	Y	Y	C	Y	Y	Y	Y	Y	Y	Y	C	Y	C	C	T	Y	C
S1_21733043	C/G	1	21733043	+	NA	NA	NA	NA	NA	NA	S	C	C	N	C	C	C	N	S	C	C	C	C	S	C	C	S	C	C	S	C	C	C	C	C	C	C	C	G	C	C	C	C	S	C	C	S	C	C
S1_21768038	T/C	1	21768038	+	NA	NA	NA	NA	NA	NA	Y	Y	Y	Y	Y	Y	Y	Y	Y	Y	Y	Y	C	Y	T	Y	Y	Y	Y	Y	T	Y	Y	Y	T	Y	Y	Y	Y	C	Y	Y	Y	C	T	Y	Y	Y	Y
S1_21773041	C/T	1	21773041	+	NA	NA	NA	NA	NA	NA	C	T	T	C	C	Y	Y	C	C	C	C	N	Y	Y	C	T	C	T	Y	C	T	Y	C	C	T	T	C	C	T	C	T	C	Y	C	C	T	T	C	T
S1_21789016	C/T	1	21789016	+	NA	NA	NA	NA	NA	NA	Y	C	C	C	C	C	Y	C	Y	C	C	Y	C	Y	Y	C	Y	C	Y	C	C	Y	Y	Y	C	C	Y	C	C	Y	C	Y	C	C	C	C	Y	C	C
S1_21839025	A/C	1	21839025	+	NA	NA	NA	NA	NA	NA	A	A	A	M	A	A	M	M	M	A	A	M	A	A	A	A	A	A	A	M	M	A	N	M	A	A	A	N	A	M	A	A	M	A	A	A	N	A	A
S1_21848023	A/G	1	21848023	+	NA	NA	NA	NA	NA	NA	A	A	A	A	R	A	A	A	A	A	A	A	A	R	A	A	N	N	A	A	A	A	A	N	G	A	R	A	A	G	A	R	A	A	A	G	A	A	A
S1_21851020	C/T	1	21851020	+	NA	NA	NA	NA	NA	NA	T	C	C	C	C	N	C	N	N	C	C	C	Y	C	C	Y	C	C	C	N	C	C	C	Y	C	C	C	C	C	C	C	C	C	Y	C	C	C	C	C
S1_21870042	G/A	1	21870042	+	NA	NA	NA	NA	NA	NA	G	R	R	R	R	G	R	A	A	G	R	G	G	G	G	R	A	G	R	R	R	G	G	R	R	R	G	R	R	G	R	G	G	G	A	R	G	R	G
S1_21883022	T/A	1	21883022	+	NA	NA	NA	NA	NA	NA	T	A	A	W	A	T	A	N	T	T	N	A	T	T	T	A	A	N	T	T	A	W	T	T	A	N	T	T	T	W	N	T	N	T	A	N	T	W	N
S1_21884037	G/C	1	21884037	+	NA	NA	NA	NA	NA	NA	G	C	N	S	S	N	G	G	G	G	G	N	G	G	N	N	G	S	G	G	G	G	G	G	G	G	N	S	G	G	G	G	G	G	G	S	N	N	G
S1_21885032	A/G	1	21885032	+	NA	NA	NA	NA	NA	NA	A	R	A	A	R	A	A	G	A	R	A	A	G	A	R	A	A	R	G	R	R	R	R	A	R	R	G	A	R	R	R	R	G	A	G	R	A	R	A
S1_21890021	C/T	1	21890021	+	NA	NA	NA	NA	NA	NA	C	N	N	C	N	Y	C	Y	N	N	C	C	C	C	Y	C	Y	N	N	Y	C	Y	N	C	T	N	C	C	C	Y	C	Y	T	N	C	Y	C	Y	Y
S1_21908045	G/A	1	21908045	+	NA	NA	NA	NA	NA	NA	G	R	R	G	R	R	R	R	G	G	G	R	G	R	G	R	R	G	R	G	G	G	G	G	G	R	G	R	R	G	R	G	R	R	G	R	G	R	R
S1_21913012	G/T	1	21913012	+	NA	NA	NA	NA	NA	NA	T	G	K	G	K	G	G	K	K	N	K	G	T	K	T	G	N	N	K	K	G	G	N	K	T	K	T	K	K	G	N	N	G	G	G	G	T	T	G
S1_21925032	C/T	1	21925032	+	NA	NA	NA	NA	NA	NA	C	Y	Y	T	C	C	C	Y	C	C	Y	C	Y	Y	C	C	C	Y	Y	C	Y	Y	C	N	C	Y	N	Y	C	Y	C	C	C	N	Y	Y	C	Y	Y
S1_21943041	A/T	1	21943041	+	NA	NA	NA	NA	NA	NA	A	A	A	W	A	W	A	T	A	A	A	A	A	A	W	A	A	A	A	T	A	A	T	W	A	N	A	A	A	A	A	W	A	W	A	N	A	A	A
S1_22041015	T/A	1	22041015	+	NA	NA	NA	NA	NA	NA	T	W	T	T	W	W	W	W	W	N	W	T	W	W	T	T	T	A	W	W	T	W	T	T	T	W	T	T	N	T	W	T	T	T	T	T	T	T	W
S1_22043019	G/A	1	22043019	+	NA	NA	NA	NA	NA	NA	R	G	G	G	G	G	G	G	R	R	G	G	N	R	G	A	R	G	N	G	G	R	G	G	G	G	G	G	N	G	G	G	G	G	G	G	G	G	G
S1_22067014	A/T	1	22067014	+	NA	NA	NA	NA	NA	NA	W	W	A	W	A	W	A	W	W	W	W	A	W	W	T	A	A	A	W	A	A	W	A	A	A	A	W	W	A	T	A	W	W	W	W	W	W	W	A
S1_22069044	T/C	1	22069044	+	NA	NA	NA	NA	NA	NA	T	T	T	N	T	T	T	T	Y	T	N	N	T	T	N	T	T	T	T	T	T	N	N	T	T	Y	T	T	T	T	T	Y	T	T	Y	T	T	T	T
S1_22092050	A/G	1	22092050	+	NA	NA	NA	NA	NA	NA	R	A	A	R	A	R	A	A	A	A	A	A	R	A	R	R	R	A	R	N	A	R	A	R	A	A	R	R	A	R	A	A	A	G	A	N	A	G	A
S1_22103022	G/A	1	22103022	+	NA	NA	NA	NA	NA	NA	G	R	G	G	R	A	G	G	G	G	G	G	G	G	G	G	G	R	G	R	N	R	N	N	N	R	G	G	G	A	R	G	R	G	N	R	G	A	A
S1_22114015	C/G	1	22114015	+	NA	NA	NA	NA	NA	NA	S	G	N	C	G	C	N	C	S	S	C	S	S	N	S	G	G	N	S	G	G	G	S	S	N	G	N	N	G	C	C	G	S	C	C	S	C	G	N
S1_22115040	T/A	1	22115040	+	NA	NA	NA	NA	NA	NA	T	T	T	T	T	T	T	A	W	T	T	T	A	T	T	T	T	W	T	T	T	T	W	T	N	T	T	T	T	T	W	T	T	W	W	W	T	N	T
S1_22118049	G/A	1	22118049	+	NA	NA	NA	NA	NA	NA	G	G	R	G	R	R	G	G	A	G	N	G	G	R	G	G	R	R	R	G	R	G	G	G	G	R	G	G	G	G	G	G	G	N	G	R	G	G	N
S1_22148032	T/C	1	22148032	+	NA	NA	NA	NA	NA	NA	Y	Y	Y	Y	T	Y	Y	Y	Y	T	T	Y	C	T	T	Y	Y	Y	Y	Y	Y	C	T	Y	Y	Y	Y	Y	Y	Y	T	Y	T	Y	Y	Y	Y	Y	Y
S1_22159047	A/G	1	22159047	+	NA	NA	NA	NA	NA	NA	R	A	N	A	A	A	R	A	A	R	A	A	A	A	A	A	A	A	A	A	A	A	G	A	A	A	A	A	A	R	A	R	N	A	N	N	A	A	A
S1_22170029	C/T	1	22170029	+	NA	NA	NA	NA	NA	NA	Y	Y	Y	Y	Y	Y	Y	C	T	Y	Y	T	Y	C	Y	C	Y	C	Y	Y	Y	C	T	Y	N	C	Y	Y	Y	T	T	T	T	Y	Y	C	C	Y	Y
S1_22182047	A/C	1	22182047	+	NA	NA	NA	NA	NA	NA	A	C	M	C	M	N	A	C	A	C	N	C	A	M	M	M	A	M	A	M	A	A	M	N	C	C	N	A	M	N	C	A	C	M	A	M	A	A	C
S1_22206019	C/T	1	22206019	+	NA	NA	NA	NA	NA	NA	Y	Y	T	Y	C	T	Y	Y	C	N	N	Y	C	Y	T	C	C	C	Y	Y	T	Y	C	Y	N	C	T	N	Y	Y	C	Y	C	Y	Y	C	C	C	C
S1_22214063	A/T	1	22214063	+	NA	NA	NA	NA	NA	NA	T	A	A	W	A	W	A	W	W	A	A	T	A	W	W	W	W	A	N	W	N	A	N	T	N	A	A	T	N	W	A	A	W	T	W	A	A	W	T
S1_22221041	T/C	1	22221041	+	NA	NA	NA	NA	NA	NA	Y	T	Y	T	C	T	T	T	T	T	T	T	T	T	T	T	T	T	T	T	Y	Y	T	T	T	Y	Y	T	T	T	Y	Y	T	T	Y	N	T	T	T
S1_22232062	C/T	1	22232062	+	NA	NA	NA	NA	NA	NA	C	Y	T	Y	T	Y	Y	C	Y	C	T	Y	Y	Y	Y	Y	Y	Y	Y	Y	Y	C	Y	Y	Y	T	C	C	Y	Y	Y	Y	T	Y	T	Y	Y	Y	Y
S1_22354028	C/A	1	22354028	+	NA	NA	NA	NA	NA	NA	M	C	C	M	C	C	M	M	C	C	C	C	M	M	M	M	N	C	C	A	C	C	C	M	C	C	M	C	M	N	C	C	C	C	C	C	C	C	C
S1_22361059	A/G	1	22361059	+	NA	NA	NA	NA	NA	NA	N	A	A	A	A	A	A	A	A	A	A	A	A	N	A	A	N	A	A	A	R	A	A	A	A	A	N	A	A	A	A	A	A	A	A	A	A	A	A
S1_22381029	T/C	1	22381029	+	NA	NA	NA	NA	NA	NA	T	T	T	Y	C	T	Y	Y	N	T	T	N	T	Y	T	T	N	T	Y	T	Y	T	T	T	T	Y	T	T	C	T	T	T	Y	Y	T	Y	T	C	Y
S1_22385016	T/G	1	22385016	+	NA	NA	NA	NA	NA	NA	T	N	G	K	K	N	G	N	N	T	T	K	T	T	T	T	T	K	K	K	T	K	N	K	T	T	G	T	G	T	N	K	K	G	K	T	T	G	K
S1_22386022	C/A	1	22386022	+	NA	NA	NA	NA	NA	NA	M	C	C	C	C	C	C	M	C	C	C	C	C	C	M	C	C	N	C	M	C	C	C	C	C	C	C	C	N	C	C	C	C	C	C	C	C	C	C
S1_22388030	A/T	1	22388030	+	NA	NA	NA	NA	NA	NA	W	T	T	A	A	N	A	W	W	W	A	T	A	A	W	N	A	A	T	N	A	A	N	W	W	T	T	A	T	A	A	W	T	W	A	T	A	W	T
S1_22402032	T/A	1	22402032	+	NA	NA	NA	NA	NA	NA	W	T	W	T	T	W	T	W	W	W	T	T	W	W	T	W	W	W	W	T	W	W	T	W	W	T	W	W	W	T	W	W	W	T	W	T	T	T	W
S1_22403020	G/A	1	22403020	+	NA	NA	NA	NA	NA	NA	N	N	A	A	R	R	N	N	G	G	G	G	G	R	A	G	R	N	A	R	A	G	A	A	A	G	R	G	A	G	A	G	G	G	G	G	G	A	R
S1_22408023	T/C	1	22408023	+	NA	NA	NA	NA	NA	NA	T	Y	C	T	Y	Y	Y	T	T	Y	T	T	T	Y	C	T	T	T	T	T	Y	T	Y	T	Y	T	Y	Y	T	T	Y	T	Y	Y	Y	Y	T	Y	Y
S1_22409023	T/C	1	22409023	+	NA	NA	NA	NA	NA	NA	Y	Y	T	Y	T	Y	Y	Y	Y	Y	Y	Y	Y	Y	Y	Y	Y	Y	Y	Y	Y	Y	T	Y	T	Y	T	Y	Y	Y	T	Y	T	Y	Y	Y	T	T	T
S1_22418041	G/A	1	22418041	+	NA	NA	NA	NA	NA	NA	G	R	G	G	R	G	G	G	R	R	G	G	R	G	G	G	G	R	G	G	R	R	R	R	G	R	R	G	G	G	G	G	G	R	R	R	G	R	G
S1_22444064	T/C	1	22444064	+	NA	NA	NA	NA	NA	NA	Y	Y	C	C	Y	C	T	T	Y	C	Y	Y	Y	Y	Y	Y	C	T	Y	Y	C	T	Y	Y	Y	Y	Y	Y	Y	C	C	Y	Y	T	Y	T	Y	Y	T
S1_22448060	A/G	1	22448060	+	NA	NA	NA	NA	NA	NA	R	A	A	R	A	A	A	G	R	R	A	A	A	R	A	A	R	A	A	N	A	R	R	G	A	A	R	R	G	R	A	R	A	R	A	A	R	N	A
S1_22462027	A/G	1	22462027	+	NA	NA	NA	NA	NA	NA	R	R	A	R	R	R	N	A	A	A	A	G	A	A	G	A	A	R	A	R	A	A	N	G	R	A	A	A	A	N	A	R	A	R	G	A	A	R	N
S1_22475053	T/C	1	22475053	+	NA	NA	NA	NA	NA	NA	T	Y	N	Y	Y	N	T	T	T	Y	T	T	T	T	T	T	T	T	T	T	Y	Y	N	Y	Y	T	Y	N	T	N	T	T	T	Y	C	T	T	T	T
S1_22476017	T/G	1	22476017	+	NA	NA	NA	NA	NA	NA	T	T	N	T	T	T	T	T	T	K	T	T	T	T	K	T	T	T	T	T	N	N	N	T	T	K	T	K	T	T	G	T	T	T	T	T	N	N	T
S1_22501019	A/T	1	22501019	+	NA	NA	NA	NA	NA	NA	A	A	A	A	A	A	A	A	A	A	A	A	A	A	W	A	W	A	W	W	A	W	A	W	A	A	W	A	N	A	A	W	A	W	A	A	A	A	A
S1_22513014	G/C	1	22513014	+	NA	NA	NA	NA	NA	NA	G	S	S	S	G	S	S	G	S	G	G	G	G	G	G	G	S	G	S	S	S	G	G	S	S	S	S	G	S	G	G	G	S	S	S	G	G	S	S
S1_22514031	C/T	1	22514031	+	NA	NA	NA	NA	NA	NA	Y	C	C	Y	C	C	C	N	N	Y	C	C	C	C	C	N	C	C	C	C	C	C	T	C	N	C	Y	C	C	C	N	Y	C	C	C	C	C	C	C
S1_22530063	A/C	1	22530063	+	NA	NA	NA	NA	NA	NA	M	M	M	M	C	A	A	N	A	M	M	M	A	M	A	A	M	M	A	M	M	M	M	C	M	M	M	A	C	M	M	A	M	A	M	A	A	M	C
S1_22587053	A/T	1	22587053	+	NA	NA	NA	NA	NA	NA	A	W	T	W	W	A	T	W	A	A	T	N	A	W	W	A	A	W	W	W	W	A	A	A	A	W	A	W	A	W	W	A	W	W	T	W	A	A	W
S1_22588060	G/T	1	22588060	+	NA	NA	NA	NA	NA	NA	G	N	G	G	G	N	G	G	G	N	G	G	G	K	G	G	G	G	G	G	G	G	G	K	G	G	K	G	G	G	G	K	N	G	G	G	G	K	G
S1_22593052	G/A	1	22593052	+	NA	NA	NA	NA	NA	NA	A	R	G	A	R	A	R	R	N	R	N	R	R	R	G	A	R	G	R	N	R	R	N	A	G	N	N	A	A	R	R	N	G	N	R	R	N	A	G
S1_22594043	G/T	1	22594043	+	NA	NA	NA	NA	NA	NA	G	G	K	N	G	G	G	G	G	N	G	G	G	T	G	N	G	G	G	K	G	G	G	G	G	N	N	K	K	G	K	N	G	G	G	G	G	G	K
S1_22595044	T/C	1	22595044	+	NA	NA	NA	NA	NA	NA	T	Y	Y	Y	Y	Y	Y	Y	Y	Y	Y	T	Y	Y	Y	Y	Y	T	Y	Y	Y	Y	Y	T	Y	Y	T	Y	Y	Y	Y	Y	Y	Y	Y	C	Y	Y	Y
S1_22602034	C/T	1	22602034	+	NA	NA	NA	NA	NA	NA	C	C	C	C	Y	Y	T	Y	N	Y	N	T	C	Y	Y	Y	Y	N	T	N	Y	N	T	T	C	C	C	T	N	T	N	Y	C	C	C	C	C	T	T
S1_22609041	T/C	1	22609041	+	NA	NA	NA	NA	NA	NA	T	T	T	T	Y	T	N	T	Y	C	Y	T	Y	T	T	T	Y	N	T	T	T	T	T	C	C	T	T	T	T	C	N	T	Y	T	C	N	T	N	T
S1_22622054	C/T	1	22622054	+	NA	NA	NA	NA	NA	NA	C	Y	Y	Y	Y	C	Y	Y	Y	C	C	C	C	Y	Y	Y	C	Y	C	C	Y	Y	C	Y	Y	Y	Y	C	Y	T	C	Y	Y	Y	Y	C	Y	Y	T
S1_22623030	T/A	1	22623030	+	NA	NA	NA	NA	NA	NA	A	T	T	W	T	T	T	T	W	W	T	T	T	T	N	T	T	T	T	N	T	T	T	T	T	T	T	W	T	T	T	A	T	T	T	T	N	T	T
S1_22636020	T/C	1	22636020	+	NA	NA	NA	NA	NA	NA	T	T	N	T	T	T	T	T	Y	T	T	T	N	T	Y	T	T	T	N	T	T	T	T	T	T	T	T	N	T	Y	N	T	N	N	T	T	T	N	T
S1_22638044	A/G	1	22638044	+	NA	NA	NA	NA	NA	NA	R	A	A	A	A	A	A	A	R	R	A	A	A	R	R	A	A	A	R	A	A	R	A	A	A	A	A	R	A	R	A	R	A	A	A	A	A	A	A
S1_22645019	G/T	1	22645019	+	NA	NA	NA	NA	NA	NA	G	G	K	G	G	G	G	K	K	G	G	G	G	G	K	G	G	G	N	G	G	G	K	K	G	G	K	G	K	G	G	G	G	K	G	K	G	K	G
S1_22681054	T/A	1	22681054	+	NA	NA	NA	NA	NA	NA	T	T	T	T	W	T	A	T	W	T	T	W	T	W	T	T	T	N	T	W	A	W	T	T	T	T	N	W	T	W	T	T	W	N	W	N	T	W	W
S1_22689034	G/T	1	22689034	+	NA	NA	NA	NA	NA	NA	G	G	N	G	K	N	N	G	T	N	K	G	K	G	G	G	G	G	K	G	G	G	K	G	N	G	N	N	N	N	K	G	K	G	G	G	T	G	K
S1_22690020	G/T	1	22690020	+	NA	NA	NA	NA	NA	NA	K	G	G	K	G	K	G	G	K	T	G	K	G	N	N	G	G	G	K	K	N	K	G	T	N	G	T	G	N	K	G	G	G	T	G	G	K	G	G
S1_22706035	A/T	1	22706035	+	NA	NA	NA	NA	NA	NA	A	W	W	A	W	W	A	A	W	W	W	A	W	A	W	A	A	W	T	T	A	A	W	W	A	W	A	T	W	W	A	N	W	W	W	T	T	W	W
S1_22726027	G/T	1	22726027	+	NA	NA	NA	NA	NA	NA	G	K	K	G	K	G	T	N	G	T	T	G	G	T	G	G	G	K	T	G	K	G	G	T	K	K	T	K	G	G	G	K	K	T	K	G	G	K	G
S1_22746032	C/A	1	22746032	+	NA	NA	NA	NA	NA	NA	M	C	C	C	C	C	M	N	C	C	C	C	C	M	C	C	C	C	C	C	C	C	C	C	C	C	M	C	N	C	C	C	C	C	C	C	C	C	C
S1_22749018	C/G	1	22749018	+	NA	NA	NA	NA	NA	NA	G	S	C	C	C	S	S	S	S	S	S	S	C	S	C	G	G	N	S	G	N	S	N	S	C	C	S	N	S	C	S	C	S	C	C	C	N	N	S
S1_22750043	C/G	1	22750043	+	NA	NA	NA	NA	NA	NA	S	S	C	S	S	S	S	S	S	S	G	C	S	C	G	S	C	S	S	S	S	C	S	S	S	S	S	S	C	S	S	S	S	S	S	S	G	C	S
S1_22758036	A/T	1	22758036	+	NA	NA	NA	NA	NA	NA	W	W	W	W	A	W	W	W	W	A	W	T	W	W	W	T	W	W	A	A	W	T	A	W	W	W	W	W	W	W	W	A	W	W	W	A	W	W	W
S1_22762059	G/A	1	22762059	+	NA	NA	NA	NA	NA	NA	G	R	A	G	A	N	R	R	R	A	R	R	G	A	R	R	A	G	G	R	G	R	G	A	A	G	R	R	G	R	G	N	A	N	R	A	N	R	G
S1_22766046	T/G	1	22766046	+	NA	NA	NA	NA	NA	NA	K	K	T	K	K	K	T	K	K	T	K	K	T	K	T	T	K	K	K	T	K	T	K	K	K	T	K	T	K	K	T	K	T	K	K	T	T	K	K
S1_22769044	A/G	1	22769044	+	NA	NA	NA	NA	NA	NA	N	A	A	N	A	A	A	A	A	A	A	N	A	A	A	N	A	A	A	A	N	A	R	A	A	A	N	A	A	A	N	R	A	A	A	A	R	N	A
[truncated: 12,416 more rows]
[truncated: 148 more columns]
