# Supplementary material for: The Impact of Genotyping-by-Sequencing Pipelines on SNP Discovery and Identification of Markers Associated with Verticillium Wilt Resistance in Autotetraploid Alfalfa (Medicago sativa L.)
Source: Front Plant Sci. 2017 Feb 7;8:89. doi: 10.3389/fpls.2017.00089 (PMC5293825; doi:10.3389/fpls.2017.00089)
Supplement: Supplementary file 4 [file Table_4.XLSX]

## Sheet: Sheet1
Significant markers associated with VW in the S&W population by the Freebayes pipeline
Trait	Marker	allele	Chr	p-value	R2	Candidate	Flanking seq	linked gene	position
VW	S1_22968515	G/T	1	1.41e-08	0.17925		CTGCTCCCTCCTTGGTTTGTTAGTGTCGCGATGGGTTTTGTTTTAGGGGCTTGTTCGACTTTGTTTTTGGGCTGTTTGGGTGTGACAGATGGCTG		chr1:38616002..38616105
VW	AC146807-58_93588	C/A	1*	7.48e-08	0.14588	E3_UbL	CTGCAACATATCATTATGGAACATCAATGGATTTAATAGGTAAATCTTTTCTTGAAGATGATGATAAGTATGTGTTTTTTTTCCTTCTCTCCTACC	E3 ubiquitin-protein ligase XBOS32	chr1:45731488..45735948 reverse
VW	AC146807-58_93595	G/C	1*	7.48e-08	0.14588	E3_UbL	CTGCAACATATCATTATGGAACATCAATGGATTTAATAGGTAAATCTTTTCTTGAAGATGATGATAAGTATGTGTTTTTTTTCCTTCTCTCCTACC	E3 ubiquitin-protein ligase XBOS33	chr1:45731488..45735948 reverse
VW	AC146807-58_93603	TTATGG/TG	1*	9.11e-08	0.14411	E3_UbL	CTGCAACATATCATTATGGAACATCAATGGATTTAATAGGTAAATCTTTTCTTGAAGATGATGATAAGTATGTGTTTTTTTTCCTTCTCTCCTACC	E3 ubiquitin-protein ligase XBOS34	chr1:45731488..45735948 reverse
VW	S6_10615509	G/T	6	1.4e-07	0.14018	DNA_P	CAGCACAATTCAGCTCGCCAGTAATGTGATGTGCAAGTAATGATGAATCTGTCCATTTGTATGATACTCTATTCATAAGGTCTCAGATGAAATGAG	DNA primase	chr6:18262468..18271697 forward
VW	S6_10615526	C/T	6	6.11e-08	0.14771	DNA_P	CAGCACAATTCAGCTCGCCAGTAATGTGATGTGCAAGTAATGATGAATCTGTCCATTTGTATGATACTCTATTCATAAGGTCTCAGATGAAATGAG	DNA primase	chr6:18262468..18271697 forward
VW	S6_13861302	C/T	6	5.57e-06	0.12385		CTGCCGATTAGTAATAGAAGTATCACTAGGAGCTTGCATTGGCTTATTGCCTTCAAACCTTGGTCGCTTAGGTTTAATCTCAACAACTTTTTTC	hypothetical protein	chr6:24803005..24807367 reverse
VW	contig_100652_1157	T/A	6*	1.56e-06	0.1504	ARRF	AACGGAGATGAGAACATGGTGAAGCTTTTGTTGCATAAAGGAGCAACAAAATATGTGAGAAACAAACTAGGGAAAACAGCGTTCGATGTGGCAG	ankyrin repeat RF-like protein, putative	chr6:9767853..9770137 forward
VW	contig_59661_3280	T/G	6*	9.94e-10	0.1841	Tic22	CTGCACAATCAATGTGCATTAGTTCATGTTAAGGTGGTGGATTGTGCAAGCAGATGTTGGAAATTCCGCCTTCATTGTGCTCTGCCCCTAGCCG	Tic22 family protein	chr6:19048805..19062097 forward
VW	contig_73909_2401	A/T	6*	7.69e-07	0.15718	CAP160	CTGCGGAGTAGATTTTGTCTGTGTAACCGCTTTGATTCAATGGCGCTTCAGCTGTAGTAGTTTCCCCTCTCTCTCCATATCCAAGCTTTGAAGCTA	CAP160 repeat	chr6:16201116..16206369 reverse
VW	contig_73909_2417	T/C	6*	7.03e-06	0.13579	CAP160	CTGCGGAGTAGATTTTGTCTGTGTAACCGCTTTGATTCAATGGCGCTTCAGCTGTAGTAGTTTCCCCTCTCTCTCCATATCCAAGCTTTGAAGCTA	CAP160 repeat	chr6:16201116..16206369 reverse
VW	contig_73909_2437	C/T	6*	5.14e-08	0.18249	CAP160	CTGCGGAGTAGATTTTGTCTGTGTAACCGCTTTGATTCAATGGCGCTTCAGCTGTAGTAGTTTCCCCTCTCTCTCCATATCCAAGCTTTGAAGCTA	CAP160 repeat	chr6:16201116..16206369 reverse
VW	S7_17986403	T/G	7	8.05e-10	0.20455		TTTGATTGCCGTGTTCCTCATACATACATATATATAAATTGCTGCGTGGCTTTACTGTTGTCAAGATCAAATTGCTTTGAATTGTTTCTGGCAG		chr7:25752731..25752834
Significant marker for VW resistance in the S&W population by the referenced pipeline
Trait	Marker	Allele	Chr	p	R2	Candidate	Flanking seq	linked gene	position
VW	S2_195989_817	A/C	2*	4.45e-06	0.15033		CAGCATTAGGACACAATTTGACTTCTTCAC[A/C]GGTGAATATCAAACTATTTATTCAAGCTAACCA		chr2:22399292..22399360 (70 b)
VW	S4_21582742	C/T	4	3.52e-07	0.15177		CAGCAAAAG[C/T]TTGCCCTTGTTTCTCACCCCATTTAAAAACAACATTTTTCTTAACAATCTCATT		chr4:11473075..11473144 (71 b)
VW	S4_24041677	A/T	4	5.21e-08	0.19999		CTGCTCCTGATTCAATC[A/T]GTACAATTCTGCAACTAATTCACCGAGAGTTATATTGTCGCATAGC		chr4:28682542..28682612 (72 b)
VW	S5_10492250	C/A	5	1.27e-07	0.1884	LRR	CTGCATGTGATTCC[A/C]TGCCACTTGCAGAAGTGGATGGAAGAATTCCAAGATTCAAGAGCTTTAT	LRR receptor-like kinase family protein	chr5:10749318..10749386
VW	S5_10492298	A/G	5	1.27e-07	0.1884	LRR	CTGCATGTGATTCCATGCCACTTGCAGAAGTGGATGGAAGAATTCCAAGATTCAAGAGCTTT[A/G]T	LRR receptor-like kinase family protein	chr5:10749318..10749387
VW	S5_25672447	C/T	5	1.44e-07	0.20797	PRBRP	CTGCCACAAAGTTCTTGACTGATGTTGCTACTCATCAACATGG[C/T]TG	pumilio-family RNA-binding repeatprotein	chr5:26383063..26383111
VW	S6_6801965	A/G	6	2.92e-09	0.24941	TMTP	CTGCTTTTCATTGTCTCAGTCATTTTGGGAATTTGGCA[A/G]TAGATGTTCTTCAAAAGACAAGGCT	transmembrane amino acid transporter family protein	chr6:10305757..10308331 forward
VW	S6_30922451	C/A	6	7.88e-07	0.14206	MAP	CAGCAGAATCTGAACTGAACACTTTTGTTTTGTGATAC[A/C]TTATTTAATACAAAGTGTGGTCAAG	MAP kinase-like protein	chr6:29957248..29964067 reverse
VW	S6_30922471	T/A	6	7.88e-07	0.14206	MAP	CAGCAGAATCTGAACTGA[A/T]CACTTTTGTTTTGTGATACGTTATTTAATACAAAGTGTGGTCAAG	MAP kinase-like protein	chr6:29957248..29964067 reverse
VW	S17722_2270	G/T	6*	2.64e-08	0.2089	TFIIF	CTGCAAATACAAATGCTCATCAAATACTAATTCAAATCATTTTTTCATTTACTTTGCT[G/T]GAGTT	transcription initiation factor IIF beta subunit	chr6:10724429..10724490
VW	S117822_726	T/A	6*	2.06e-07	0.18358	AP2	CTGCCCATTTTCCCCATGGTCTTTGTCTTACTCCTCTGTATCGTCTCCTTTGCTCGCCGG[A/T]GTC	AP2 domain class transcription factor, ETHYLENE-RESPONSIVE TRANSCRIPTION FACTOR 15-RELATED	chr6:13409851..13409917
VW	S149731_1411	G/T	6*	1.84e-06	0.13195	RBP	CTGCTAGGGTTTCCCGTCGGCCTTCTCCTTGTTTTTTGCGGCCGT[C/T]CTCTTATTTTCCGGCAG	double-stranded RNA-binding motif protein	chr6:9915114..9915182
VW	S158631_4246	G/A	6*	4.59e-07	0.17297	RRBP	CAGCAGAGAAATCAGTAGATCACAGAACAGTGGCACATGGCC[A/G]AGCGACAGAAAGAATGGGTCT	RNA recognition motif, a.k.a. RRM, RBD protein Nucleoacid binding	chr6:12136172..12136241
VW	S172356_2305	C/T	6*	5.28e-06	0.14117		CAGCATCAAGAGTTCATGTTCTCCTTCCAGAAAGAATGCGAAGAAGTTTTGCCA[C/T]TGCATTAGA		chr6:14318609..14318662
VW	S173909_2230	G/A	6*	7.28e-06	0.1372	CAP160	CAGCTGTTACAGATGG[A/G]TAACTGACCTGGCTTGTTGGCCTTTCACCAGTTGTTGTTTTGCCTGT	CAP160 repeat	chr6:16202294..16202793
VW	S189473_1178	T/A	6*	4.57e-09	0.20588	TMP	CAGCTGAACC[A/T]TTCTTTGACAAATCTCTCCGCACCAAGCTATGCTGTGGTAACTTTCTTTCTGT	transmembrane protein	chr6:15870470..15870539
VW	S1100652_1157	T/A	6*	3.44e-07	0.1756	ARRF	CAGCCAACGGAGATGAGAACATGGTGAAGCTTTTGTTGCATAAAGGAGC[A/T]ACAAAATATGTGAG	ankyrin repeat RF-like protein, putative	chr6:9769028..9769097
VW	S1103756_995	T/A	6*	2.42e-06	0.1509	VITP	CTGCATGCACCGGC[A/T]ACCAACCCGGCAAAACCGGTTAAGATCATTGCTTTGATGTCTTGCTTGA	vacuolar iron transporter-like protein	chr6:12281624..12281693
VW	S2313381_25389	T/C	6*	1.92e-06	0.13142	RCC1	CAGCAAAACAAGGAAAGAAATCCGATACATTCTCGCTTGCTCGCAACTCACAGACGCC[C/T]TTGCT	chromosome condensation regulator RCC1 repeat protein	chr6:12116641..12116710
VW	S164981_1134	C/T	U	3.36e-08	0.18064		CAGCCGCTCCTGCCATTACTCCATCGTCGATCTCTACCCCTCCATCTAAAGCACCATCAA[C/T]GTC		chr6:14248225..14248535
VW	S173164_506	A/C	U	2.36e-06	0.1512		CTGCGCCCAGGCGTGGGAAGGCAGTAGCCAGTGAC[A/C]TGCGCAG
VW	S2335763_95313	A/G	U	3.05e-06	0.16153		CAGCGTTTGTGGAC[A/G]TTGATGGTGCTTTAGATGGAGGGGTAGAGATCGACGATGGAGTAATGGC		chr6:14248213..14248523
Significant markers for VW resistance in the S&W population by the UNEAK pipeline
Trait	Marker	Allele	Chr	p	R2	Candidate	Flanking seq	linked gene	position
VW	S3_151767048	G/T	3	6.97e-06	0.14983	TMP	CTGCTGGAAGTTTCTGCTAGTTGCTGTTCACAGCAGTAATGCGCCTGGTTTTTTGGAGTTTTGG	transmembrane protein, putative
VW	S5_114680024	C/A	5	4.84e-06	0.15382	PPR	CTGCATCGAAATCTTTAAACCGAAACAAGGCTCTGACAACCTCATTACAGAGCCCTAGTTTAGT	PPR protein
VW	S5_59656021	G/A	5	9.28e-06	0.13357	PRBRP	CAGCGTTGAAGTACACAACAACCATGTTGATGTGTAGCAACATCAGTCAAGAACTTTGTGGCAG	pumilio-family RNA-binding repeatprotein
VW	S5_59951052	A/T	5	1.77e-09	0.2509	NAATP	CAGCGTTTGTTGGTGATGATGTGCTTGGTAACTTCTAGTTTTACCGCGTTCATAATGGGCACAG	neutral amino acid transporter
VW	S6_162766039	T/C	6	2.12e-08	0.22161	TMTP	CTGCTTTTCATTGTCTCAGTCATTTTGGGAATTTGGCACTAGATGTTCTTCAAAAGACAAGGCT	transmembrane amino acid transporter family protein
VW	S6_31221028	C/A	6	5.01e-08	0.22396	VITP	CAGCATGGCAATAGGTGAATTTGTCTCAGTATACTCACAGTTAGACATTGAAGTTGCTCAAATG	vacuolar iron transporter-like protein
VW	S6_96132030	A/T	6	9.5e-08	0.19909	UK	CTGCAAGATCGAATAAGTCCATTTTCCACAGAAGTTGCCTTCAACATGATTGAACAAGAGCTTG	unusual kinase, putative
VW	S6_39177057	A/G	6	3.03e-07	0.2056	DUF1442	CTGCTAACCAACAACAACTGTACATTCTTTGCGTAAAAAAAAAAAAAAAAACGACCGAAAACTC	DUF1442 family protein
VW	S6_36346047	C/T	6	3.05e-07	0.19675		CAGCCAAGAATAATGAGATATGTGATAAGAATGAAAGGATGATTGGCGACTCAGATGCATATTG		chr6:12288989..12289050
VW	S6_106882043	C/A	6	5.87e-06	0.13873		CTGCAGAATCAGAATTCACAAATTCGGTTTGGTTGTTATTTAAAGAACCAGCAGGGTCGAACAA	hypothetical protein
VW	S6_122257050	T/A	6	6.17e-06	0.1683	ARRF	CTGCCACATCGAACGCTGTTTTCCCTAGTTTGTTTCTCACATATTTTGTAGCTCCTTTATGCAA	ankyrin repeat RF-like protein, putative	chr6:9767853..9770137
VW	S6_6332023	C/A	6	9.44e-06	0.13258		CAGCAACGAGTCCGTCAATTTTATCAAGATATGGCTGTATAACAACAGGTCTTCCTGTGACTAA	beta-D-glucoside glucohydrolase
VW	S6_39031030	C/A	6	9.88e-06	0.1458		CAGCCACTGTTCACTCGCCTTGAACTCGCAGTGGCGAGCAGAAAAAAAAAAAAAAAAAAAAAAA		chr6:13127956..13128002
VW	S6_157111050	A/G	6	9.95e-06	0.14565	Tic22	CTGCTTCAGTGCTGTCATCCAAGTTATATTCAGAAGAGTCTGTACAACCAGTTTCTTTAGCATC	Tic22 family protein
VW	S7_15550032	G/T	7	2.2e-06	0.17137		CTGCCTGATTATGTTTACTGTTTTAATTGTTAGTTCCAAGAACCCACCTTTCCTTTGAAGCTCA	nuclear cap-binding protein
VW	S7_131660043	C/G	7	4.44e-06	0.15405	ABC_TP	CTGCATATGTGGATCAAAATGATCTTCACATTGGAGAATTGACAGTTAGAGAAACCTTGGCCTT	drug resistance transporter-like ABC domain protein	chr7:39561620..39570050 reverse
VW	S0_11349018	T/G	u	1.02e-07	0.23148		CTGCATAAAACCTTAAAAAACAAAAAATATCAGTCAAGCTTACTTAAAGGTTTGCCATGATATC
VW	S0_126618054	C/T	u	6.56e-07	0.17006	45S	CTGCCCCATTTTCATCAATTTGAGCCGTTTTCATCAAATCTTTTTGATAAATTCGGATCTTTTG	Medicago arborea clone 1 45S ribosomal RNA intergenic spacer
VW	S0_32496031	A/C	u	2.36e-06	0.15523	T6PS	CTGCCTTCTCGTTCCGAGCTCCTGCGCTCAGTTCTTGCAGAAAAAAAAAAAAAAAAAAAAAAAA	trehalose-6-phosphate synthase
VW	S0_101807021	G/T	u	4e-06	0.18315		CTGCACAGAGCCGGAAAACCGGTAGTGCACAACACAAAAGCTGAAAAAAAAAAAAAAAAAAAAA
VW	S0_18200045	A/G	u	8.55e-06	0.13858		CTGCTGGACAGGAATACCGCAGAACAGCCTGGAAGCGCTGAAAAAAAAAAAAAAAAAAAAAAAA
